# Supplementary material for: Comparative Transcriptomic and Molecular Pathway Analyses of HL-CZ Human Pro-Monocytic Cells Expressing SARS-CoV-2 Spike S1, S2, NP, NSP15 and NSP16 Genes
Source: Microorganisms. 2021 May 31;9(6):1193. doi: 10.3390/microorganisms9061193 (PMC8228226; doi:10.3390/microorganisms9061193)
Supplement: Supplementary file 1 [file microorganisms-09-01193-s001.zip]

Archive with 12 entries (12 files):
- Microorg Supp Material 30May 2021/Supp File S1 Summary of sequence statistics.xlsx
- Microorg Supp Material 30May 2021/Supp File S2 Differential expression_PCMV_S1_S2 Revised May 2021.xlsx
- Microorg Supp Material 30May 2021/Supp File S3 Differential expression_PCMVF_NSP15_NSP16_NP Revised May 2021.xlsx
- Microorg Supp Material 30May 2021/Supp File S4 GSEA_S1.xlsx
- Microorg Supp Material 30May 2021/Supp File S5 GSEA_S2.xlsx
- Microorg Supp Material 30May 2021/Supp File S6 GSEA_NSP15.xlsx
- Microorg Supp Material 30May 2021/Supp File S7 GSEA_NSP16.xlsx
- Microorg Supp Material 30May 2021/Supp File S8 GSEA_NP.xlsx
- Microorg Supp Material 30May 2021/Supplemenatry Figure 1B.tif
- Microorg Supp Material 30May 2021/Supplementary Figure 1A.tif
- Microorg Supp Material 30May 2021/Supplementary Figure 1C.tif
- Microorg Supp Material 30May 2021/Supplementary Figure 1D.tif
