# Supplementary material for: Comparative Transcriptomic and Molecular Pathway Analyses of HL-CZ Human Pro-Monocytic Cells Expressing SARS-CoV-2 Spike S1, S2, NP, NSP15 and NSP16 Genes
Source: Microorganisms. 2021 May 31;9(6):1193. doi: 10.3390/microorganisms9061193 (PMC8228226; doi:10.3390/microorganisms9061193)
Supplement: Supplementary file 1 [file microorganisms-09-01193-s001.zip › Microorg Supp Material 30May 2021/Supp File S1 Summary of sequence statistics.xlsx]

## Sheet: Sheet1
Sample ID	# of raw reads (paired-end)	Error (%)	Q20 (%)	Q30 (%)	GC (%)	# of uniquely mapped reads (%)	# of multi-mapping reads (%)	# of unmapped reads (%)
PCMV_3	43038289	0.03	97.96	94.09	50.88	40467288 (94)	1119750 (2.6)	1451251 (3.4)
PCMV_4	42651495	0.02	98.1	94.33	50.54	40139791 (94.1)	1101170 (2.6)	1410534 (3.3)
PCMV_5	42987645	0.02	98.15	94.48	51.08	40468199 (94.1)	1118084 (2.6)	1401362 (3.3)
S1_3	44128317	0.02	98.1	94.35	50.91	41127731 (93.2)	1145493 (2.6)	1855093 (4.2)
S1_4	45761778	0.02	98.26	94.65	50.65	42928964 (93.8)	1227367 (2.7)	1605447 (3.5)
S1_5	44542845	0.02	98.08	94.31	51.22	41994075 (94.3)	1061970 (2.4)	1486800 (3.3)
S2_1	40626185	0.03	97.96	93.93	50.65	37922343 (93.3)	1081540 (2.7)	1622302 (4)
S2_3	43158197	0.02	98.18	94.55	50.96	40278303 (93.3)	1122580 (2.6)	1757314 (4.1)
S2_5	43584374	0.02	98.08	94.31	50.59	40703789 (93.4)	1121898 (2.6)	1758687 (4)
PCMVF_1	40514014	0.03	97.77	93.75	49.62	37740453 (93.2)	1065506 (2.6)	1708055 (4.2)
PCMVF_3	41142321	0.03	97.63	93.47	49.74	38248333 (93)	1076089 (2.6)	1817899 (4.4)
PCMVF_4	40327168	0.03	97.61	93.46	50.16	37549139 (93.1)	1066746 (2.6)	1711283 (4.2)
NSP15_1	46275592	0.03	97.63	93.46	49.84	43660385 (94.3)	1170817 (2.5)	1444390 (3.1)
NSP15_2	41142819	0.02	97.99	94.31	51.04	38040052 (92.5)	1088003 (2.6)	2014764 (4.9)
NSP15_4	51967126	0.03	97.48	93.09	49.46	49007552 (94.3)	1311506 (2.5)	1648068 (3.2)
NSP16_2	40476826	0.03	97.67	93.49	49.76	37933353 (93.7)	1101657 (2.7)	1441816 (3.6)
NSP16_3	50389981	0.03	97.65	93.49	49.8	47291068 (93.9)	1318374 (2.6)	1780539 (3.5)
NSP16_5	49362166	0.03	97.71	93.63	49.68	46435686 (94.1)	1309446 (2.7)	1617034 (3.3)
NP_1	40630720	0.03	97.91	94.11	49.88	36980239 (91)	1052321 (2.6)	2598160 (6.4)
NP_2	51049619	0.03	97.82	93.82	49.92	46500526 (91.1)	1309575 (2.6)	3239518 (6.3)
NP_3	49952492	0.03	97.8	93.84	49.87	45173997 (90.4)	1332435 (2.7)	3446060 (6.9)
