# Supplementary material for: Comparative Transcriptomic and Molecular Pathway Analyses of HL-CZ Human Pro-Monocytic Cells Expressing SARS-CoV-2 Spike S1, S2, NP, NSP15 and NSP16 Genes
Source: Microorganisms. 2021 May 31;9(6):1193. doi: 10.3390/microorganisms9061193 (PMC8228226; doi:10.3390/microorganisms9061193)
Supplement: Supplementary file 1 [file microorganisms-09-01193-s001.zip › Microorg Supp Material 30May 2021/Supp File S2 Differential expression_PCMV_S1_S2 Revised May 2021.xlsx]

## Sheet: Normalized count data
Gene symbol	Ensembl ID	Normalized Count
		PCMV_3	PCMV_4	PCMV_5	S1_3	S1_4	S1_5	S2_1	S2_3	S2_5
5S_rRNA	ENSG00000277411	0.996232	2.01428	0	0.981209	0	0	2.15919	0	0
5S_rRNA	ENSG00000285776	0	0	0	0	0	0	0	0	2.02246
A1BG	ENSG00000121410	3.98493	4.02856	3.02511	5.88725	5.57923	3.79139	6.47756	9.1061	3.03369
A1BG-AS1	ENSG00000268895	38.8531	41.2928	36.3013	37.2859	40.9144	41.7053	37.7857	49.5776	36.4042
A1CF	ENSG00000148584	0.996232	3.02142	0	2.94363	0.929872	0	0	0	0
A2ML1	ENSG00000166535	0	0	1.00837	5.88725	2.78961	5.68709	0	6.07073	3.03369
A4GALT	ENSG00000128274	25.902	20.1428	14.1172	23.549	26.0364	18.0091	10.7959	17.2004	17.1909
A4GNT	ENSG00000118017	0	1.00714	5.04185	0.981209	2.78961	1.8957	3.23878	3.03537	5.05614
AAAS	ENSG00000094914	3456.93	3421.26	3879.2	3683.46	3233.16	3408.46	3422.31	3607.03	3548.4
AACS	ENSG00000081760	1068.96	1066.56	1111.22	1132.31	1115.85	1095.71	1001.86	1133.2	1001.12
AACSP1	ENSG00000250420	276.953	269.914	223.858	262.964	330.104	343.121	239.67	289.372	285.166
AAGAB	ENSG00000103591	1785.25	1720.2	1952.21	1656.28	1650.52	1665.37	1952.98	1776.7	1886.95
AAK1	ENSG00000115977	1407.68	1503.66	1216.1	1442.38	1572.41	1622.72	1357.05	1354.79	1395.5
AAMDC	ENSG00000087884	148.439	128.914	158.314	155.031	163.657	177.248	164.098	181.11	181.01
AAMP	ENSG00000127837	6079.01	6286.57	6874.06	6400.42	5945.6	6192.29	6561.76	6546.27	6840.96
AANAT	ENSG00000129673	0.996232	1.00714	0	0	0	0	3.23878	1.01179	0
AAR2	ENSG00000131043	1308.05	1352.59	1487.35	1409.02	1249.75	1386.7	1454.21	1596.6	1532.01
AARS1	ENSG00000090861	25409.9	24998.2	25658	25725.3	24915.9	25554	23655	24698.8	25288.8
AARS2	ENSG00000124608	2997.66	3093.93	2864.78	3223.27	3044.4	3069.13	2950.53	2954.42	2874.92
AARSD1	ENSG00000266967	251.051	175.242	119.996	208.997	256.645	214.214	213.759	197.299	212.358
AASDH	ENSG00000157426	745.182	767.441	811.739	750.625	726.23	714.677	804.297	726.464	737.186
AASDHPPT	ENSG00000149313	2912.98	3042.57	3124.94	2800.37	2853.78	2896.62	3161.05	3107.2	3206.61
AASS	ENSG00000008311	1.99246	3.02142	6.05022	0.981209	4.64936	3.79139	3.23878	2.02358	4.04491
AATBC	ENSG00000215458	46.8229	32.2285	33.2762	44.1544	26.9663	15.1656	39.9449	30.3537	25.2807
AATF	ENSG00000275700	3125.18	3461.54	3571.65	3130.06	3133.67	3038.8	3564.81	3526.08	3790.08
AATK	ENSG00000181409	124.529	106.757	113.946	129.52	131.112	131.751	116.596	145.698	144.606
ABALON	ENSG00000281376	107.593	114.814	95.7952	104.008	96.7066	89.0977	88.5266	117.367	119.325
ABAT	ENSG00000183044	23.9096	34.2428	27.226	38.2671	30.6858	45.4967	14.0347	30.3537	24.2695
ABBA01000935.2	ENSG00000283544	0.996232	0	1.00837	0	0.929872	0	0	0	1.01123
ABCA1	ENSG00000165029	91.6534	133.95	80.6697	128.538	154.359	139.334	103.641	108.261	115.28
ABCA10	ENSG00000154263	2.9887	2.01428	2.01674	3.92483	4.64936	1.8957	0	4.04715	2.02246
ABCA11P	ENSG00000251595	38.8531	17.1214	25.2093	17.6618	22.3169	36.0182	24.8306	13.1533	27.3032
ABCA12	ENSG00000144452	3.98493	2.01428	0	2.94363	1.85974	0	4.31837	1.01179	2.02246
ABCA13	ENSG00000179869	2.9887	1.00714	4.03348	0	0	0.947848	2.15919	0	0
ABCA17P	ENSG00000238098	68.74	63.4498	86.7199	68.6846	47.4235	51.1838	87.447	63.7427	50.5614
ABCA2	ENSG00000107331	7159.92	6871.72	5928.21	7269.77	6983.34	7103.17	6297.26	6899.39	5921.75
ABCA3	ENSG00000167972	4061.64	4298.47	3992.14	4302.6	3933.36	4139.25	3915.68	4045.13	3807.28
ABCA4	ENSG00000198691	0	0	0	0	0.929872	0	0	2.02358	0
ABCA5	ENSG00000154265	39.8493	26.1856	25.2093	20.6054	48.3533	39.8096	45.3429	40.4715	37.4155
ABCA6	ENSG00000154262	5.97739	19.1357	5.04185	7.84967	3.71949	8.53063	15.1143	0	8.08983
ABCA7	ENSG00000064687	1887.86	1657.75	1524.66	2037.97	1886.71	1839.77	1422.9	1699.81	1482.46
ABCA8	ENSG00000141338	418.418	384.728	417.466	391.502	438.899	402.835	413.484	375.374	387.301
ABCA9	ENSG00000154258	0	1.00714	0	0	0	0	3.23878	4.04715	0
ABCB1	ENSG00000085563	55.789	66.4713	67.5608	66.7222	73.4599	56.8709	61.5368	65.7663	60.6737
ABCB10	ENSG00000135776	3500.76	3890.58	3720.89	3509.78	3700.89	3615.09	3800.17	3662.68	3632.33
ABCB10P1	ENSG00000274099	2062.2	2058.59	2010.69	2072.31	2210.3	2178.15	2306.01	2074.17	2085.15
ABCB10P3	ENSG00000261524	70.7325	76.5427	84.7031	88.3088	74.3897	92.8891	96.0837	75.8842	83.932
ABCB10P4	ENSG00000260053	146.446	131.935	114.954	146.2	119.953	128.907	109.039	114.332	113.258
ABCB11	ENSG00000073734	92.6496	81.5784	76.6362	71.6282	76.2495	65.4015	69.0939	53.6248	77.8646
ABCB4	ENSG00000005471	1.99246	6.04284	4.03348	3.92483	2.78961	0.947848	3.23878	1.01179	1.01123
ABCB6	ENSG00000115657	149.435	151.071	103.862	146.2	146.92	163.978	110.118	119.391	95.0555
ABCB7	ENSG00000131269	1357.86	1418.05	1427.85	1412.94	1421.77	1269.17	1373.24	1314.31	1411.67
ABCB8	ENSG00000197150	4264.87	3849.29	4040.54	4417.4	3987.29	4124.09	3973.98	4132.15	3997.39
ABCB9	ENSG00000150967	778.058	721.112	736.111	903.693	753.196	813.253	835.605	811.455	811.005
ABCC1	ENSG00000103222	3303.51	3661.96	3012	3375.36	3418.21	3282.4	3337.02	3283.25	3196.49
ABCC10	ENSG00000124574	2451.73	2344.62	2030.86	2588.43	2268.89	2374.36	2040.43	2278.55	2028.52
ABCC11	ENSG00000121270	5.97739	6.04284	4.03348	4.90604	3.71949	0	2.15919	3.03537	5.05614
ABCC12	ENSG00000140798	0	0	0	0	0	0	0	0	2.02246
ABCC13	ENSG00000243064	0.996232	0	1.00837	0	0	0.947848	0	0	0
ABCC2	ENSG00000023839	18.9284	12.0857	11.0921	12.7557	14.8779	16.1134	11.8755	17.2004	14.1572
ABCC3	ENSG00000108846	9.96232	7.04998	3.02511	17.6618	5.57923	2.84354	10.7959	11.1297	2.02246
ABCC4	ENSG00000125257	4129.38	4489.83	3810.63	4125	4167.68	3943.05	4156.43	3869.08	3894.24
ABCC5	ENSG00000114770	6795.3	6707.55	5429.07	6643.76	7032.62	6555.32	5650.59	6003.95	5765.01
ABCC5-AS1	ENSG00000223882	0	0	1.00837	0	0	0	1.07959	2.02358	0
ABCC6	ENSG00000091262	171.352	178.264	158.314	162.881	190.624	157.343	159.78	156.827	188.088
ABCC6P1	ENSG00000256340	48.8154	46.3285	54.452	61.8161	60.4417	70.1407	47.5021	71.837	61.6849
ABCC6P2	ENSG00000255277	20.9209	10.0714	14.1172	7.84967	8.36884	13.2699	22.6714	20.2358	17.1909
ABCC9	ENSG00000069431	0	4.02856	3.02511	5.88725	0.929872	4.73924	1.07959	3.03537	4.04491
ABCD1	ENSG00000101986	2634.04	2698.13	2704.45	2685.57	2543.2	2568.67	2692.5	2616.49	2603.91
ABCD3	ENSG00000117528	2096.07	2082.77	1975.4	1833.88	2028.05	1845.46	1889.29	1838.42	1897.06
ABCD4	ENSG00000119688	2024.34	1852.13	1810.03	2119.41	2105.23	2038.82	1906.56	1922.4	1875.83
ABCE1	ENSG00000164163	8390.27	8754.06	8991.64	7779.02	8157.76	8031.11	9312.57	8622.46	9106.11
ABCF1	ENSG00000204574	10861.9	11172.2	11533.7	10667.7	10357.8	10421.6	10699.8	11164.1	11461.3
ABCF2	ENSG00000033050	1361.85	1356.62	1429.87	1241.23	1277.64	1308.98	1378.64	1408.41	1337.86
ABCF2P1	ENSG00000242159	4.98116	0	1.00837	2.94363	0	0.947848	0	0	1.01123
ABCF2P2	ENSG00000228769	0	0	1.00837	0	1.85974	0	1.07959	0	0
ABCF3	ENSG00000161204	2837.27	2723.31	2820.41	2795.46	2691.98	2836.91	2716.26	2767.24	2776.83
ABCG2	ENSG00000118777	222.16	253.799	235.959	252.171	265.013	209.474	237.51	207.417	219.437
ABCG4	ENSG00000172350	1.99246	0	3.02511	0.981209	1.85974	6.63493	0	0	2.02246
ABCG5	ENSG00000138075	0	4.02856	0	0	4.64936	0	0	4.04715	0
ABCG8	ENSG00000143921	0	0	2.01674	0	1.85974	1.8957	1.07959	2.02358	1.01123
ABHD1	ENSG00000143994	15.9397	17.1214	16.1339	11.7745	17.6676	16.1134	12.9551	9.1061	21.2358
ABHD10	ENSG00000144827	806.948	815.784	824.847	746.7	772.723	723.208	910.097	830.679	890.892
ABHD11	ENSG00000106077	687.4	568.027	596.956	648.579	614.645	721.312	597.015	615.168	642.13
ABHD11-AS1	ENSG00000225969	2.9887	0	4.03348	2.94363	0	0	0	0	1.01123
ABHD12	ENSG00000100997	1052.02	1114.9	1026.52	1105.82	1236.73	1181.97	1281.48	1141.3	1160.89
ABHD12B	ENSG00000131969	0	1.00714	0	0.981209	2.78961	0	3.23878	1.01179	1.01123
ABHD13	ENSG00000139826	938.451	969.876	888.375	935.092	1041.46	935.526	997.544	926.798	820.106
ABHD14A	ENSG00000248487	294.885	266.892	270.243	293.381	262.224	260.658	251.545	269.136	266.964
ABHD14A-ACY1	ENSG00000114786	6.97363	7.04998	9.07534	10.7933	8.36884	11.3742	6.47756	7.08252	2.02246
ABHD14B	ENSG00000114779	3385.2	3075.81	3616.02	3328.26	3009.06	3411.3	3579.93	3595.9	3565.59
ABHD15	ENSG00000168792	107.593	111.793	87.7283	99.1021	104.146	117.533	99.3225	91.061	89.9993
ABHD16A	ENSG00000204427	310.825	329.335	317.637	350.291	303.138	398.096	342.231	310.619	238.65
ABHD17A	ENSG00000129968	5248.15	4730.54	5064.04	5305.39	5025.03	5511.73	4535.37	5230.95	4804.35
ABHD17AP1	ENSG00000198658	2.9887	6.04284	12.1004	7.84967	13.9481	8.53063	6.47756	8.09431	8.08983
ABHD17AP3	ENSG00000250536	0.996232	4.02856	3.02511	4.90604	3.71949	0.947848	4.31837	3.03537	3.03369
ABHD17AP4	ENSG00000229107	0.996232	2.01428	2.01674	0.981209	0	0.947848	1.07959	0	2.02246
ABHD17AP5	ENSG00000263366	2.9887	0	4.03348	4.90604	0.929872	0.947848	0	3.03537	1.01123
ABHD17AP6	ENSG00000226981	0.996232	1.00714	3.02511	2.94363	0	0	4.31837	3.03537	4.04491
ABHD17B	ENSG00000107362	602.721	717.084	712.918	591.669	605.346	654.015	698.496	655.639	662.355
ABHD17C	ENSG00000136379	5.97739	10.0714	6.05022	4.90604	14.8779	17.0613	11.8755	9.1061	18.2021
ABHD18	ENSG00000164074	795.99	758.377	713.927	713.339	775.513	759.226	778.386	734.559	691.68
ABHD2	ENSG00000140526	1557.11	1823.93	1467.18	1704.36	1642.15	1637.88	1741.38	1610.77	1571.45
ABHD3	ENSG00000158201	1150.65	1146.13	1007.36	1092.09	1108.41	1141.21	1238.29	1106.9	1100.22
ABHD4	ENSG00000100439	571.837	529.756	581.83	522.003	489.112	536.482	510.647	622.25	558.198
ABHD5	ENSG00000011198	1884.87	1879.32	1847.34	1775.99	1765.83	1749.73	1767.29	1714.98	1836.39
ABHD6	ENSG00000163686	345.693	367.606	368.055	308.099	312.437	306.155	328.196	350.079	294.267
ABHD8	ENSG00000127220	573.83	574.07	629.223	569.101	476.094	544.065	581.9	618.203	536.962
ABI1	ENSG00000136754	1923.72	2013.27	2080.27	1802.48	1906.24	1743.09	2008.04	1894.07	1891
ABI2	ENSG00000138443	2602.16	2533.96	2520.93	2558.01	2609.22	2565.82	2661.2	2621.54	2689.87
ABI3BP	ENSG00000154175	0.996232	9.06426	8.06697	3.92483	0	0.947848	2.15919	1.01179	0
ABITRAM	ENSG00000119328	828.865	873.191	913.584	860.52	841.534	862.541	940.325	822.584	875.724
ABL1	ENSG00000097007	9052.76	9824.65	9397.01	9216.49	8593.87	9282.27	8624.87	9559.38	9116.22
ABL2	ENSG00000143322	1967.56	2314.41	1954.22	1829.95	2032.7	2040.72	1910.88	1923.41	1978.97
ABLIM1	ENSG00000099204	0.996232	1.00714	0	1.96242	1.85974	2.84354	3.23878	2.02358	1.01123
ABLIM2	ENSG00000163995	2.9887	1.00714	0	0	0	2.84354	0	1.01179	0
ABLIM3	ENSG00000173210	0.996232	3.02142	1.00837	0	0	0	0	0	3.03369
ABO	ENSG00000175164	3539.61	3509.88	2996.88	3717.8	4071.91	3451.11	3203.15	3467.4	3276.38
ABR	ENSG00000159842	764.11	717.084	751.236	804.591	797.83	872.968	801.058	854.961	867.634
ABRA	ENSG00000174429	0.996232	0	0	0	0.929872	0	0	0	0
ABRACL	ENSG00000146386	888.639	862.112	914.592	800.666	840.604	896.664	973.793	970.305	945.499
ABRAXAS1	ENSG00000163322	1375.8	1368.7	1443.99	1277.53	1401.32	1237.89	1496.32	1385.14	1416.73
ABRAXAS2	ENSG00000165660	910.556	909.448	923.668	828.14	897.326	791.453	961.917	903.527	958.645
ABT1	ENSG00000146109	2638.02	2578.28	2874.87	2775.84	2362.8	2834.06	2899.79	2957.46	3033.69
ABTB1	ENSG00000114626	116.559	90.6426	124.03	154.05	119.953	143.125	113.357	125.462	82.9207
ABTB2	ENSG00000166016	141.465	125.893	107.896	140.313	147.85	150.708	146.825	144.686	129.437
AC000065.1	ENSG00000286742	0	1.00714	1.00837	1.96242	1.85974	0.947848	0	0	0
AC000065.2	ENSG00000287932	0.996232	0	0	0	0.929872	0.947848	0	0	0
AC000068.1	ENSG00000185065	61.7664	70.4998	55.4604	72.6094	76.2495	64.4536	53.9796	55.6484	51.5727
AC000068.2	ENSG00000273212	1.99246	3.02142	6.05022	2.94363	5.57923	1.8957	16.1939	8.09431	3.03369
AC000072.1	ENSG00000286367	25.902	45.3213	22.1842	42.192	33.4754	22.7483	37.7857	19.224	29.3256
AC000078.1	ENSG00000232926	53.7966	45.3213	30.2511	70.647	43.704	49.2881	47.5021	54.6366	34.3818
AC000082.1	ENSG00000287652	2.9887	3.02142	0	2.94363	0	0	0	2.02358	0
AC000085.1	ENSG00000287146	14.9435	3.02142	1.00837	7.84967	10.2286	4.73924	5.39796	14.165	5.05614
AC000089.1	ENSG00000235776	39.8493	34.2428	66.5525	61.8161	36.265	33.1747	36.7062	37.4362	47.5277
AC000093.1	ENSG00000284874	95.6383	102.728	68.5692	135.407	123.673	119.429	101.482	89.0374	75.8421
AC000095.3	ENSG00000286025	14.9435	11.0785	20.1674	9.81209	21.387	15.1656	7.55715	12.1415	15.1684
AC000120.1	ENSG00000200769	1.99246	7.04998	2.01674	0	3.71949	0	5.39796	3.03537	6.06737
AC000120.2	ENSG00000243107	5.97739	8.05712	6.05022	7.84967	12.0883	8.53063	7.55715	4.04715	9.10106
AC000123.1	ENSG00000224138	16.936	27.1928	10.0837	21.5866	9.29872	11.3742	12.9551	10.1179	13.146
AC000123.2	ENSG00000279265	5.97739	7.04998	4.03348	2.94363	14.8779	8.53063	8.63674	3.03537	2.02246
AC000123.3	ENSG00000280347	74.7174	79.5641	61.5106	76.5343	98.5664	58.7666	55.0592	61.7191	63.7074
AC001226.1	ENSG00000274898	0	1.00714	3.02511	1.96242	1.85974	2.84354	0	3.03537	1.01123
AC001226.2	ENSG00000283208	0.996232	0	1.00837	1.96242	2.78961	3.79139	1.07959	1.01179	2.02246
AC002056.1	ENSG00000213683	9.96232	4.02856	5.04185	8.83088	14.8779	3.79139	5.39796	7.08252	7.0786
AC002059.1	ENSG00000273216	2.9887	6.04284	9.07534	4.90604	6.5091	13.2699	12.9551	8.09431	5.05614
AC002059.2	ENSG00000280968	5.97739	7.04998	7.0586	3.92483	7.43897	4.73924	4.31837	7.08252	5.05614
AC002059.3	ENSG00000285697	0	0	5.04185	0	0	2.84354	0	3.03537	0
AC002064.1	ENSG00000225498	0	1.00714	0	0	0	0	3.23878	0	0
AC002064.2	ENSG00000234459	9.96232	15.1071	5.04185	4.90604	1.85974	7.58278	3.23878	7.08252	2.02246
AC002066.1	ENSG00000237813	4.98116	6.04284	8.06697	2.94363	5.57923	1.8957	4.31837	4.04715	7.0786
AC002070.1	ENSG00000248636	0	0	0	4.90604	0	0	0	0	0
AC002075.2	ENSG00000237729	0	1.00714	0	0.981209	1.85974	0	0	0	0
AC002094.4	ENSG00000277450	0	0	0	0	0	0	0	3.03537	0
AC002094.5	ENSG00000279532	18.9284	13.0928	34.2846	18.643	14.8779	18.0091	24.8306	18.2122	14.1572
AC002115.1	ENSG00000267626	0	3.02142	0	0	0	0	0	0	0
AC002116.2	ENSG00000267698	59.7739	65.4641	48.4018	53.9665	46.4936	58.7666	61.5368	57.672	51.5727
AC002128.1	ENSG00000268947	34.8681	24.1714	15.1256	18.643	27.8961	36.0182	25.9102	28.3301	19.2133
AC002128.2	ENSG00000271366	6.97363	11.0785	13.1088	5.88725	3.71949	6.63493	2.15919	6.07073	6.06737
AC002310.1	ENSG00000235560	66.7476	60.4284	75.6278	47.098	67.8806	58.7666	64.7756	71.837	49.5502
AC002310.2	ENSG00000239791	10.9586	4.02856	3.02511	1.96242	4.64936	6.63493	2.15919	7.08252	5.05614
AC002310.3	ENSG00000260494	3.98493	6.04284	5.04185	2.94363	3.71949	3.79139	5.39796	6.07073	1.01123
AC002310.5	ENSG00000278922	165.375	164.164	170.415	168.768	148.779	159.238	129.551	163.91	139.55
AC002331.1	ENSG00000286712	5.97739	1.00714	5.04185	4.90604	2.78961	4.73924	6.47756	7.08252	6.06737
AC002347.1	ENSG00000261433	1.99246	4.02856	2.01674	0.981209	0.929872	1.8957	0	6.07073	3.03369
AC002347.2	ENSG00000263388	0.996232	0	0	0	0	0	0	3.03537	0
AC002350.2	ENSG00000278993	136.484	137.978	106.887	150.125	142.27	145.969	109.039	105.226	82.9207
AC002351.1	ENSG00000258240	0	4.02856	1.00837	0	1.85974	0	2.15919	0	0
AC002377.1	ENSG00000286163	1.99246	12.0857	4.03348	9.81209	8.36884	3.79139	8.63674	5.05894	10.1123
AC002378.1	ENSG00000225676	2.9887	0	0	0	0.929872	0	0	1.01179	1.01123
AC002398.1	ENSG00000267049	16.936	13.0928	26.2176	19.6242	20.4572	20.8527	10.7959	20.2358	15.1684
AC002401.1	ENSG00000236472	0	0	0	0	0.929872	0.947848	0	0	0
AC002401.3	ENSG00000275025	0	0	0	0	1.85974	0	0	0	0
AC002451.1	ENSG00000231170	2.9887	3.02142	2.01674	1.96242	0	3.79139	1.07959	4.04715	1.01123
AC002456.1	ENSG00000223969	1.99246	2.01428	0	1.96242	0.929872	0	3.23878	1.01179	1.01123
AC002460.2	ENSG00000287292	1.99246	2.01428	0	0	0	0	0	0	0
AC002463.1	ENSG00000223646	0	5.0357	0	1.96242	1.85974	0.947848	8.63674	5.05894	0
AC002467.1	ENSG00000241764	106.597	117.835	118.988	100.083	110.655	100.472	98.2429	99.1553	106.179
AC002470.1	ENSG00000272829	44.8305	42.2999	76.6362	59.8537	35.3351	53.0795	24.8306	34.4008	33.3705
AC002472.3	ENSG00000284130	16.936	10.0714	18.1507	9.81209	13.9481	16.1134	15.1143	5.05894	16.1797
AC002480.1	ENSG00000232759	36.8606	36.257	30.2511	58.8725	45.5637	39.8096	32.3878	50.5894	35.393
AC002480.2	ENSG00000232949	17.9322	16.1142	20.1674	15.6993	27.8961	9.47848	12.9551	15.1768	21.2358
AC002519.1	ENSG00000259810	0	1.00714	0	0.981209	0	0.947848	0	0	0
AC002519.2	ENSG00000261457	0	1.00714	1.00837	0	0	0	3.23878	0	0
AC002524.1	ENSG00000233247	0	0	0	0.981209	1.85974	0.947848	1.07959	3.03537	1.01123
AC002542.1	ENSG00000227532	0	0	0	0	0	0	3.23878	0	3.03369
AC002542.6	ENSG00000287829	0	0	0	0	0	1.8957	1.07959	2.02358	3.03369
AC002543.1	ENSG00000235945	1.99246	2.01428	0	0	0	0	0	0	1.01123
AC002550.1	ENSG00000261312	0.996232	0	0	0	0	0.947848	0	0	0
AC002550.2	ENSG00000276571	9.96232	14.1	16.1339	3.92483	13.9481	7.58278	8.63674	8.09431	7.0786
AC002553.1	ENSG00000227782	16.936	8.05712	4.03348	6.86846	14.8779	11.3742	3.23878	7.08252	7.0786
AC002553.2	ENSG00000275413	2.9887	5.0357	3.02511	3.92483	2.78961	2.84354	3.23878	7.08252	2.02246
AC002558.1	ENSG00000239291	0.996232	0	0	0	0.929872	0.947848	7.55715	0	2.02246
AC002558.2	ENSG00000261872	0	1.00714	0	0	0	0	2.15919	0	2.02246
AC002558.3	ENSG00000262265	1.99246	1.00714	0	1.96242	2.78961	0.947848	1.07959	2.02358	1.01123
AC002563.1	ENSG00000255692	2.9887	2.01428	1.00837	3.92483	2.78961	1.8957	3.23878	3.03537	0
AC003002.2	ENSG00000268533	9.96232	7.04998	4.03348	6.86846	5.57923	2.84354	7.55715	11.1297	5.05614
AC003002.3	ENSG00000269533	5.97739	0	1.00837	0	3.71949	3.79139	2.15919	2.02358	4.04491
AC003005.2	ENSG00000268266	0.996232	1.00714	1.00837	2.94363	0	0	3.23878	1.01179	1.01123
AC003006.1	ENSG00000269026	0	0	0	1.96242	0	1.8957	1.07959	0	0
AC003043.1	ENSG00000267211	0.996232	0	0	0	0	0	1.07959	1.01179	0
AC003043.2	ENSG00000285486	0	1.00714	0	0	0	2.84354	0	2.02358	2.02246
AC003070.1	ENSG00000267344	0	2.01428	0	0.981209	0	1.8957	1.07959	2.02358	2.02246
AC003072.1	ENSG00000250318	11.9548	6.04284	12.1004	7.84967	4.64936	5.68709	7.55715	6.07073	5.05614
AC003086.1	ENSG00000287672	4.98116	9.06426	7.0586	9.81209	8.36884	8.53063	11.8755	9.1061	4.04491
AC003092.1	ENSG00000236453	6.97363	3.02142	3.02511	5.88725	3.71949	0.947848	5.39796	7.08252	1.01123
AC003093.1	ENSG00000287093	0.996232	0	0	2.94363	3.71949	0.947848	1.07959	1.01179	2.02246
AC003101.2	ENSG00000278546	0.996232	1.00714	1.00837	0.981209	1.85974	0.947848	1.07959	1.01179	3.03369
AC003102.1	ENSG00000260793	63.7589	59.4213	62.519	63.7786	65.091	72.9843	37.7857	48.5659	62.6962
AC003657.1	ENSG00000278218	0	2.01428	0	0	0	0.947848	0	0	0
AC003681.1	ENSG00000279159	171.352	152.078	103.862	168.768	202.712	187.674	184.61	157.839	139.55
AC003682.1	ENSG00000268392	3.98493	0	0	0	0	0.947848	0	4.04715	0
AC003956.1	ENSG00000268564	3.98493	17.1214	13.1088	15.6993	13.0182	18.957	17.2735	19.224	9.10106
AC003965.1	ENSG00000263280	79.6986	76.5427	58.4855	51.0228	52.0728	78.6714	52.9	56.6602	68.7635
AC003973.1	ENSG00000269504	0	0	0	0	0	1.8957	0	0	0
AC003984.1	ENSG00000235139	0	0	4.03348	0	0	0.947848	0	2.02358	0
AC003986.2	ENSG00000232821	10.9586	11.0785	12.1004	11.7745	8.36884	12.322	11.8755	14.165	8.08983
AC003986.3	ENSG00000236536	0	1.00714	2.01674	0	0	0	1.07959	1.01179	0
AC003989.2	ENSG00000243621	0	0	2.01674	0	0.929872	0	0	0	0
AC003991.1	ENSG00000228113	0	0	0	0	0	0.947848	0	0	2.02246
AC003991.2	ENSG00000254003	0	0	1.00837	1.96242	4.64936	0	2.15919	3.03537	0
AC004000.1	ENSG00000237903	0	1.00714	0	0	1.85974	0	1.07959	0	0
AC004009.1	ENSG00000224322	1.99246	0	3.02511	1.96242	0	0.947848	3.23878	4.04715	2.02246
AC004023.1	ENSG00000261462	11.9548	15.1071	11.0921	26.4926	10.2286	27.4876	14.0347	18.2122	25.2807
AC004024.1	ENSG00000257624	12.951	3.02142	7.0586	9.81209	5.57923	12.322	11.8755	23.2711	3.03369
AC004034.1	ENSG00000262482	6.97363	2.01428	2.01674	2.94363	4.64936	6.63493	3.23878	0	7.0786
AC004039.1	ENSG00000230612	2.9887	5.0357	6.05022	0.981209	9.29872	1.8957	3.23878	3.03537	4.04491
AC004057.1	ENSG00000196656	75.7137	71.507	84.7031	73.5906	60.4417	61.6101	57.2184	43.5069	57.64
AC004067.1	ENSG00000273447	13.9473	2.01428	6.05022	8.83088	13.0182	7.58278	9.71633	9.1061	4.04491
AC004069.1	ENSG00000251259	13.9473	26.1856	16.1339	28.455	16.7377	19.9048	44.2633	15.1768	21.2358
AC004076.1	ENSG00000268163	0	0	1.00837	1.96242	1.85974	2.84354	5.39796	0	0
AC004076.2	ENSG00000276449	32.8757	35.2499	25.2093	18.643	31.6156	34.1225	28.0694	26.3065	26.2919
AC004080.2	ENSG00000253508	6.97363	5.0357	11.0921	3.92483	12.0883	5.68709	17.2735	3.03537	0
AC004080.4	ENSG00000270182	0	0	0	2.94363	0	0	0	2.02358	0
AC004083.1	ENSG00000254180	4.98116	7.04998	7.0586	9.81209	10.2286	12.322	4.31837	7.08252	10.1123
AC004112.1	ENSG00000226851	2.9887	3.02142	2.01674	0	0	1.8957	6.47756	1.01179	2.02246
AC004130.2	ENSG00000271133	0	0	1.00837	0	0	1.8957	0	0	1.01123
AC004134.1	ENSG00000267592	16.936	30.2142	12.1004	11.7745	13.9481	21.8005	18.3531	17.2004	22.247
AC004148.1	ENSG00000263272	98.627	111.793	74.6194	126.576	146.92	119.429	78.8103	97.1317	76.8534
AC004156.1	ENSG00000267666	0	0	6.05022	0	0	2.84354	0	1.01179	2.02246
AC004158.1	ENSG00000260664	0	2.01428	0	0.981209	0	0	0	1.01179	0
AC004160.1	ENSG00000230333	1.99246	0	0	0.981209	0	0	0	0	0
AC004160.2	ENSG00000230435	0	0	1.00837	1.96242	0	0	0	0	0
AC004221.1	ENSG00000267778	10.9586	15.1071	6.05022	18.643	10.2286	15.1656	8.63674	16.1886	13.146
AC004223.1	ENSG00000243423	1.99246	0	0	0	0	0.947848	3.23878	0	0
AC004223.2	ENSG00000267457	0	0	1.00837	0	0	0.947848	0	0	2.02246
AC004223.4	ENSG00000273687	7.96986	2.01428	0	3.92483	3.71949	0	4.31837	10.1179	0
AC004232.2	ENSG00000279031	9.96232	1.00714	3.02511	4.90604	1.85974	4.73924	2.15919	0	2.02246
AC004233.1	ENSG00000262362	44.8305	7.04998	21.1758	34.3423	37.1949	40.7575	21.5919	19.224	16.1797
AC004233.2	ENSG00000272079	111.578	100.714	93.7785	121.67	102.286	112.794	113.357	95.1081	112.246
AC004233.3	ENSG00000274367	5.97739	19.1357	21.1758	26.4926	25.1065	15.1656	20.5123	14.165	12.1347
AC004241.1	ENSG00000257433	33.8719	35.2499	22.1842	25.5114	33.4754	29.3833	31.3082	29.3419	13.146
AC004241.2	ENSG00000274902	0.996232	6.04284	4.03348	2.94363	2.78961	0.947848	0	1.01179	1.01123
AC004241.3	ENSG00000276390	25.902	16.1142	36.3013	30.4175	40.9144	28.4354	42.1041	37.4362	46.5165
AC004241.4	ENSG00000277173	1.99246	1.00714	0	2.94363	4.64936	0	3.23878	1.01179	3.03369
AC004241.5	ENSG00000280054	18.9284	4.02856	10.0837	14.7181	6.5091	2.84354	8.63674	8.09431	7.0786
AC004253.1	ENSG00000263990	24.9058	13.0928	12.1004	19.6242	11.1585	8.53063	7.55715	13.1533	3.03369
AC004257.1	ENSG00000269635	0	0	0	0	0	0	0	0	2.02246
AC004263.1	ENSG00000275936	3.98493	3.02142	5.04185	3.92483	2.78961	14.2177	5.39796	2.02358	4.04491
AC004263.2	ENSG00000286067	134.491	72.5141	76.6362	89.29	150.639	105.211	78.8103	112.309	84.9432
AC004264.1	ENSG00000268812	23.9096	28.1999	24.2009	31.3987	55.7923	38.8618	20.5123	34.4008	19.2133
AC004264.2	ENSG00000279699	0	3.02142	0	0.981209	1.85974	0	0	0	2.02246
AC004381.1	ENSG00000260510	7.96986	6.04284	12.1004	10.7933	11.1585	14.2177	9.71633	15.1768	5.05614
AC004381.2	ENSG00000275908	2.9887	5.0357	5.04185	2.94363	8.36884	0.947848	0	2.02358	2.02246
AC004381.3	ENSG00000283399	53.7966	62.4427	43.3599	66.7222	83.6884	83.4106	66.9347	63.7427	35.393
AC004381.4	ENSG00000285303	27.8945	23.1642	11.0921	21.5866	28.826	20.8527	19.4327	12.1415	18.2021
AC004383.1	ENSG00000226107	2.9887	7.04998	5.04185	3.92483	3.71949	2.84354	8.63674	6.07073	5.05614
AC004449.1	ENSG00000261204	5.97739	2.01428	3.02511	0.981209	4.64936	5.68709	2.15919	2.02358	4.04491
AC004453.1	ENSG00000146677	71.7287	42.2999	71.5943	68.6846	41.8442	54.9752	29.149	49.5776	52.5839
AC004453.2	ENSG00000279853	1.99246	1.00714	1.00837	0	0	0.947848	0	1.01179	2.02246
AC004461.1	ENSG00000206739	18.9284	7.04998	2.01674	9.81209	9.29872	17.0613	2.15919	7.08252	6.06737
AC004461.2	ENSG00000237347	0	1.00714	1.00837	1.96242	3.71949	0.947848	2.15919	7.08252	5.05614
AC004461.3	ENSG00000281530	50.8079	56.3999	40.3348	52.0041	76.2495	90.0455	25.9102	66.7781	53.5951
AC004464.1	ENSG00000287027	0.996232	4.02856	2.01674	0	0	1.8957	0	1.01179	0
AC004466.1	ENSG00000268069	17.9322	11.0785	15.1256	18.643	23.2468	28.4354	18.3531	12.1415	7.0786
AC004466.2	ENSG00000274737	10.9586	11.0785	4.03348	5.88725	2.78961	3.79139	6.47756	0	1.01123
AC004466.3	ENSG00000276691	11.9548	12.0857	8.06697	13.7369	18.5974	7.58278	6.47756	6.07073	7.0786
AC004467.1	ENSG00000275194	0	0	1.00837	0	0	0	1.07959	0	0
AC004471.1	ENSG00000223461	73.7212	100.714	94.7869	85.3651	100.426	81.5149	80.9694	65.7663	78.8758
AC004471.2	ENSG00000272682	5.97739	5.0357	19.159	11.7745	8.36884	12.322	7.55715	12.1415	5.05614
AC004477.2	ENSG00000278765	5.97739	14.1	7.0586	11.7745	10.2286	10.4263	10.7959	10.1179	4.04491
AC004486.1	ENSG00000257905	0	0	0	0.981209	0	0.947848	0	0	1.01123
AC004490.1	ENSG00000267122	8.96609	9.06426	4.03348	3.92483	5.57923	3.79139	8.63674	1.01179	10.1123
AC004492.1	ENSG00000272072	0.996232	16.1142	4.03348	9.81209	2.78961	5.68709	6.47756	3.03537	11.1235
AC004494.1	ENSG00000262312	0.996232	1.00714	3.02511	1.96242	2.78961	1.8957	1.07959	0	2.02246
AC004522.3	ENSG00000237640	0	0	0	0	0	1.8957	0	0	0
AC004528.1	ENSG00000266990	0	0	1.00837	0	0	0	2.15919	0	1.01123
AC004540.1	ENSG00000214870	18.9284	11.0785	25.2093	14.7181	18.5974	23.6962	20.5123	32.3772	16.1797
AC004540.2	ENSG00000225792	1.99246	2.01428	2.01674	6.86846	5.57923	5.68709	1.07959	1.01179	5.05614
AC004552.1	ENSG00000225071	3.98493	3.02142	2.01674	0	2.78961	1.8957	1.07959	2.02358	0
AC004554.2	ENSG00000282840	0.996232	1.00714	0	1.96242	0	4.73924	0	0	3.03369
AC004584.1	ENSG00000262298	0	2.01428	1.00837	6.86846	2.78961	1.8957	2.15919	3.03537	5.05614
AC004584.2	ENSG00000262623	0	0	0	0.981209	1.85974	0	1.07959	0	0
AC004585.1	ENSG00000266088	1.99246	1.00714	1.00837	3.92483	5.57923	6.63493	3.23878	4.04715	3.03369
AC004593.1	ENSG00000285081	0	2.01428	0	0.981209	4.64936	0	0	1.01179	1.01123
AC004593.2	ENSG00000285162	0.996232	4.02856	5.04185	2.94363	6.5091	2.84354	0	4.04715	4.04491
AC004596.1	ENSG00000267394	17.9322	4.02856	16.1339	5.88725	17.6676	17.0613	14.0347	6.07073	5.05614
AC004623.1	ENSG00000279488	18.9284	8.05712	11.0921	18.643	18.5974	8.53063	10.7959	12.1415	16.1797
AC004637.1	ENSG00000267304	0.996232	1.00714	1.00837	0.981209	0	1.8957	2.15919	2.02358	0
AC004674.1	ENSG00000235592	155.412	167.185	91.7617	156.012	218.52	166.821	145.745	149.745	137.527
AC004678.1	ENSG00000275468	4.98116	3.02142	4.03348	19.6242	34.4053	4.73924	4.31837	2.02358	4.04491
AC004678.2	ENSG00000279653	4.98116	9.06426	4.03348	4.90604	4.64936	3.79139	3.23878	3.03537	1.01123
AC004687.1	ENSG00000265206	1319.01	1235.76	1096.1	1695.53	1505.46	1528.88	1353.81	1434.72	1442.01
AC004687.2	ENSG00000285897	6.97363	9.06426	12.1004	19.6242	12.0883	7.58278	9.71633	12.1415	12.1347
AC004691.1	ENSG00000229263	1.99246	7.04998	2.01674	0.981209	6.5091	6.63493	3.23878	6.07073	5.05614
AC004706.1	ENSG00000261996	9.96232	11.0785	4.03348	5.88725	8.36884	0.947848	3.23878	4.04715	9.10106
AC004706.3	ENSG00000282936	110.582	119.85	95.7952	141.294	145.99	109.95	130.631	124.45	105.168
AC004707.1	ENSG00000253102	2.9887	3.02142	4.03348	1.96242	2.78961	0.947848	2.15919	0	2.02246
AC004765.1	ENSG00000285704	1.99246	2.01428	1.00837	3.92483	0.929872	2.84354	7.55715	0	1.01123
AC004771.1	ENSG00000234203	0	3.02142	0	1.96242	3.71949	0.947848	1.07959	4.04715	8.08983
AC004771.2	ENSG00000262227	27.8945	12.0857	14.1172	15.6993	5.57923	13.2699	12.9551	15.1768	3.03369
AC004771.4	ENSG00000262678	19.9246	27.1928	15.1256	23.549	22.3169	29.3833	24.8306	19.224	16.1797
AC004775.1	ENSG00000272203	0	1.00714	1.00837	0.981209	0.929872	0.947848	0	0	1.01123
AC004777.1	ENSG00000279370	7.96986	3.02142	2.01674	1.96242	2.78961	5.68709	4.31837	4.04715	4.04491
AC004801.1	ENSG00000226138	0	0	0	0.981209	0	0	0	0	2.02246
AC004801.2	ENSG00000240399	14.9435	30.2142	5.04185	29.4363	13.9481	28.4354	17.2735	16.1886	27.3032
AC004801.4	ENSG00000257985	0.996232	0	0	0	1.85974	0	0	0	0
AC004801.6	ENSG00000276814	4.98116	14.1	14.1172	11.7745	9.29872	5.68709	11.8755	3.03537	8.08983
AC004803.1	ENSG00000250132	27.8945	52.3713	35.293	46.1168	53.0027	34.1225	41.0245	44.5187	43.4828
AC004812.2	ENSG00000277283	157.405	158.121	156.297	182.505	141.34	203.787	185.69	158.851	160.785
AC004816.1	ENSG00000259153	54.7928	57.407	57.4771	79.4779	63.2313	69.1929	61.5368	71.837	59.6625
AC004816.2	ENSG00000275630	0.996232	1.00714	0	0	3.71949	0	1.07959	0	2.02246
AC004817.1	ENSG00000258517	2.9887	0	0	0	0	0	0	0	0
AC004817.2	ENSG00000259907	0.996232	0	0	2.94363	1.85974	0	0	0	1.01123
AC004817.3	ENSG00000269927	1.99246	0	1.00837	0.981209	0	3.79139	0	1.01179	1.01123
AC004817.5	ENSG00000286423	1.99246	2.01428	0	1.96242	1.85974	0.947848	0	1.01179	0
AC004825.2	ENSG00000274818	4.98116	1.00714	6.05022	9.81209	7.43897	2.84354	1.07959	6.07073	3.03369
AC004825.3	ENSG00000287643	0	0	0	0	0.929872	0.947848	0	1.01179	1.01123
AC004828.2	ENSG00000286333	0.996232	0	0	0	0.929872	0	0	0	0
AC004830.2	ENSG00000228204	0	2.01428	2.01674	0.981209	0	0.947848	0	0	1.01123
AC004832.4	ENSG00000272689	3.98493	10.0714	5.04185	4.90604	5.57923	4.73924	8.63674	4.04715	1.01123
AC004832.5	ENSG00000273350	5.97739	6.04284	7.0586	7.84967	6.5091	7.58278	5.39796	10.1179	4.04491
AC004832.6	ENSG00000273428	0	3.02142	2.01674	2.94363	2.78961	0.947848	2.15919	4.04715	1.01123
AC004834.1	ENSG00000284523	12.951	8.05712	9.07534	7.84967	13.9481	15.1656	9.71633	5.05894	14.1572
AC004835.1	ENSG00000230392	2.9887	0	0	0	0	1.8957	0	0	0
AC004837.2	ENSG00000228554	28.8907	30.2142	22.1842	31.3987	30.6858	32.2268	29.149	23.2711	46.5165
AC004837.4	ENSG00000287584	5.97739	7.04998	4.03348	4.90604	9.29872	4.73924	11.8755	5.05894	7.0786
AC004839.1	ENSG00000238832	7.96986	6.04284	6.05022	8.83088	12.0883	3.79139	10.7959	10.1179	4.04491
AC004839.2	ENSG00000272854	5.97739	9.06426	8.06697	9.81209	8.36884	5.68709	7.55715	14.165	16.1797
AC004840.1	ENSG00000230914	1.99246	6.04284	0	0	0.929872	1.8957	4.31837	0	4.04491
AC004840.2	ENSG00000271163	0	4.02856	0	0	0	0	0	0	0
AC004846.1	ENSG00000258376	2.9887	3.02142	3.02511	0	0	1.8957	0	4.04715	1.01123
AC004846.2	ENSG00000258944	7.96986	16.1142	3.02511	6.86846	3.71949	3.79139	4.31837	4.04715	7.0786
AC004847.1	ENSG00000260997	0	0	0	2.94363	0	0	0	0	0
AC004852.2	ENSG00000278254	0	0	1.00837	3.92483	1.85974	1.8957	1.07959	0	2.02246
AC004854.1	ENSG00000230160	2.9887	2.01428	0	0	0	0	0	0	0
AC004854.2	ENSG00000272768	3.98493	9.06426	2.01674	6.86846	4.64936	5.68709	7.55715	6.07073	4.04491
AC004863.1	ENSG00000286407	23.9096	34.2428	20.1674	26.4926	37.1949	23.6962	20.5123	27.3183	16.1797
AC004865.2	ENSG00000239636	5.97739	8.05712	3.02511	0.981209	5.57923	5.68709	8.63674	6.07073	5.05614
AC004877.1	ENSG00000273419	1.99246	0	0	0	0	4.73924	0	0	0
AC004877.2	ENSG00000280149	4.98116	5.0357	0	1.96242	3.71949	4.73924	6.47756	9.1061	3.03369
AC004879.1	ENSG00000286639	8.96609	6.04284	5.04185	9.81209	5.57923	7.58278	4.31837	5.05894	6.06737
AC004882.1	ENSG00000232396	0	0	0	0	0	0	0	2.02358	0
AC004882.3	ENSG00000287967	20.9209	25.1785	13.1088	27.4738	14.8779	17.0613	34.547	9.1061	18.2021
AC004884.2	ENSG00000242154	0	0	4.03348	1.96242	10.2286	4.73924	5.39796	7.08252	4.04491
AC004890.1	ENSG00000239719	1.99246	1.00714	2.01674	11.7745	0	1.8957	3.23878	7.08252	1.01123
AC004890.2	ENSG00000244560	186.295	202.435	141.172	222.734	252.925	242.649	193.247	188.193	194.156
AC004890.3	ENSG00000271664	12.951	16.1142	10.0837	21.5866	23.2468	19.9048	6.47756	25.2947	8.08983
AC004893.2	ENSG00000286305	20.9209	16.1142	12.1004	10.7933	18.5974	17.0613	15.1143	11.1297	11.1235
AC004895.1	ENSG00000231704	15.9397	23.1642	18.1507	20.6054	18.5974	15.1656	22.6714	13.1533	10.1123
AC004898.1	ENSG00000236018	0	0	1.00837	0.981209	4.64936	0	1.07959	1.01179	2.02246
AC004899.1	ENSG00000225705	1.99246	3.02142	0	1.96242	0.929872	0	0	0	0
AC004900.1	ENSG00000285518	1.99246	4.02856	0	1.96242	0.929872	0	2.15919	2.02358	4.04491
AC004908.1	ENSG00000272240	100.619	101.721	89.745	124.613	113.444	87.202	72.3327	79.9313	80.8983
AC004908.2	ENSG00000272812	197.254	168.192	154.281	169.749	205.502	170.613	128.472	130.521	125.392
AC004908.3	ENSG00000273402	29.887	18.1285	17.1423	23.549	15.8078	22.7483	24.8306	24.2829	16.1797
AC004911.1	ENSG00000226592	0	0	0	0	0	1.8957	0	0	0
AC004912.1	ENSG00000238906	1.99246	2.01428	2.01674	0	1.85974	1.8957	2.15919	2.02358	0
AC004917.1	ENSG00000243797	6.97363	9.06426	3.02511	7.84967	3.71949	3.79139	4.31837	9.1061	5.05614
AC004918.1	ENSG00000244701	2.9887	4.02856	3.02511	4.90604	3.71949	6.63493	2.15919	6.07073	4.04491
AC004918.3	ENSG00000270157	41.8418	26.1856	28.2344	25.5114	49.2832	23.6962	50.7409	25.2947	36.4042
AC004922.1	ENSG00000284292	0	0	0	0	0	0.947848	1.07959	1.01179	5.05614
AC004923.1	ENSG00000254610	1.99246	4.02856	2.01674	0.981209	0	0	3.23878	0	0
AC004923.4	ENSG00000255306	21.9171	24.1714	13.1088	33.3611	27.8961	30.3311	23.751	14.165	24.2695
AC004936.1	ENSG00000287409	129.51	74.5284	94.7869	95.1772	92.9872	102.368	115.516	90.0492	112.246
AC004938.2	ENSG00000287574	10.9586	8.05712	11.0921	8.83088	3.71949	14.2177	5.39796	7.08252	6.06737
AC004941.1	ENSG00000228151	0	0	0	1.96242	1.85974	0	0	0	0
AC004941.2	ENSG00000231397	1.99246	0	0	0	0	0	0	0	0
AC004943.1	ENSG00000259209	38.8531	37.2642	30.2511	46.1168	32.5455	40.7575	38.8653	22.2594	37.4155
AC004943.2	ENSG00000259768	764.11	852.041	748.211	721.188	768.074	800.931	779.466	646.533	697.748
AC004943.3	ENSG00000279206	0.996232	0	0	0	2.78961	1.8957	0	0	0
AC004947.3	ENSG00000286507	0.996232	0	1.00837	0	0.929872	1.8957	0	0	0
AC004948.1	ENSG00000272745	0	0	1.00837	0	0.929872	0	0	0	0
AC004951.1	ENSG00000228434	22.9133	25.1785	12.1004	14.7181	13.0182	11.3742	11.8755	12.1415	9.10106
AC004951.2	ENSG00000239556	36.8606	30.2142	40.3348	41.2108	37.1949	34.1225	31.3082	41.4833	45.5053
AC004951.3	ENSG00000241057	9.96232	8.05712	10.0837	13.7369	6.5091	10.4263	10.7959	13.1533	1.01123
AC004951.4	ENSG00000273432	0	1.00714	1.00837	3.92483	4.64936	1.8957	4.31837	2.02358	2.02246
AC004967.1	ENSG00000243554	42.838	60.4284	41.3432	62.7973	54.8624	50.2359	50.7409	51.6012	40.4491
AC004967.2	ENSG00000285725	78.7024	49.3499	53.4437	78.4967	76.2495	77.7235	77.7307	59.6955	61.6849
AC004972.1	ENSG00000279326	0	0	0	0	0	0	0	2.02358	0
AC004973.1	ENSG00000226661	0	1.00714	0	0	0.929872	0	0	0	0
AC004974.1	ENSG00000285612	1.99246	1.00714	0	1.96242	0.929872	0	0	0	0
AC004975.1	ENSG00000224629	4.98116	7.04998	0	0.981209	2.78961	0.947848	3.23878	5.05894	2.02246
AC004975.2	ENSG00000229660	0.996232	0	0	2.94363	0.929872	0	0	0	0
AC004980.1	ENSG00000205485	268.983	242.721	228.9	279.644	271.523	289.094	213.759	232.711	217.414
AC004980.2	ENSG00000214243	1.99246	3.02142	1.00837	6.86846	4.64936	8.53063	1.07959	1.01179	4.04491
AC004982.1	ENSG00000272732	2.9887	0	5.04185	2.94363	7.43897	1.8957	4.31837	4.04715	6.06737
AC004982.2	ENSG00000272894	24.9058	35.2499	22.1842	30.4175	22.3169	32.2268	17.2735	20.2358	43.4828
AC004987.1	ENSG00000231198	0	0	0	0	0	0.947848	1.07959	0	0
AC004987.2	ENSG00000237251	0	0	0	0	1.85974	0	0	0	0
AC004988.1	ENSG00000203446	10.9586	8.05712	7.0586	2.94363	11.1585	12.322	9.71633	9.1061	7.0786
AC004990.1	ENSG00000232756	0.996232	2.01428	3.02511	4.90604	5.57923	0.947848	2.15919	4.04715	1.01123
AC005000.1	ENSG00000228532	9.96232	13.0928	9.07534	16.6805	15.8078	8.53063	11.8755	10.1179	8.08983
AC005005.1	ENSG00000214125	0	0	0	1.96242	0	0.947848	0	0	0
AC005005.3	ENSG00000273387	25.902	16.1142	23.1925	27.4738	24.1767	21.8005	21.5919	39.4598	13.146
AC005005.4	ENSG00000278920	13.9473	16.1142	6.05022	9.81209	23.2468	18.0091	7.55715	10.1179	16.1797
AC005006.1	ENSG00000223831	0	1.00714	0	0	0.929872	0.947848	0	3.03537	0
AC005008.1	ENSG00000226671	9.96232	13.0928	8.06697	19.6242	16.7377	21.8005	24.8306	14.165	17.1909
AC005008.2	ENSG00000237896	230.13	210.492	188.565	190.354	217.59	204.735	181.372	182.122	235.616
AC005014.1	ENSG00000224280	3.98493	0	0	0.981209	0.929872	0.947848	2.15919	0	2.02246
AC005014.2	ENSG00000272361	3.98493	3.02142	1.00837	0.981209	1.85974	0	1.07959	1.01179	3.03369
AC005014.3	ENSG00000272537	2.9887	3.02142	3.02511	0.981209	0	2.84354	0	7.08252	2.02246
AC005014.4	ENSG00000287799	6.97363	6.04284	5.04185	4.90604	7.43897	7.58278	2.15919	1.01179	5.05614
AC005019.1	ENSG00000213875	0	1.00714	0	0	1.85974	0	0	0	0
AC005019.2	ENSG00000224330	0.996232	3.02142	2.01674	1.96242	1.85974	0	4.31837	0	5.05614
AC005020.1	ENSG00000224448	1.99246	0	1.00837	0.981209	1.85974	1.8957	0	0	4.04491
AC005020.2	ENSG00000272647	0	0	2.01674	0	0	0	0	0	0
AC005034.2	ENSG00000270462	3.98493	0	1.00837	0	0	0	2.15919	0	4.04491
AC005034.3	ENSG00000270696	0	2.01428	0	0	0	0	1.07959	0	0
AC005034.4	ENSG00000270996	1.99246	0	0	0	0	1.8957	1.07959	0	0
AC005034.5	ENSG00000271452	5.97739	3.02142	3.02511	4.90604	4.64936	7.58278	4.31837	6.07073	8.08983
AC005034.6	ENSG00000286045	1.99246	4.02856	12.1004	2.94363	3.71949	1.8957	2.15919	2.02358	2.02246
AC005037.1	ENSG00000183308	0	5.0357	0	0	0	0	0	0	1.01123
AC005041.3	ENSG00000272183	34.8681	45.3213	34.2846	43.1732	51.1429	36.0182	34.547	55.6484	41.4604
AC005041.4	ENSG00000286623	0.996232	0	0	0	0.929872	0	0	1.01179	0
AC005041.5	ENSG00000286883	0	0	0	0.981209	0	0	0	1.01179	2.02246
AC005046.1	ENSG00000273055	9.96232	15.1071	3.02511	10.7933	17.6676	22.7483	10.7959	18.2122	16.1797
AC005050.1	ENSG00000267052	12.951	7.04998	14.1172	9.81209	13.0182	14.2177	6.47756	3.03537	10.1123
AC005052.1	ENSG00000279601	1.99246	1.00714	0	1.96242	0.929872	0	0	5.05894	1.01123
AC005052.2	ENSG00000286366	8.96609	9.06426	7.0586	4.90604	2.78961	11.3742	4.31837	5.05894	5.05614
AC005062.1	ENSG00000243004	0	1.00714	0	0.981209	0.929872	1.8957	2.15919	1.01179	2.02246
AC005064.1	ENSG00000234715	0	0	0	0	1.85974	0	0	0	0
AC005070.2	ENSG00000271482	0	0	0	0	0	0	2.15919	0	0
AC005070.3	ENSG00000272918	8.96609	12.0857	9.07534	22.5678	12.0883	12.322	6.47756	16.1886	14.1572
AC005076.1	ENSG00000224046	61.7664	62.4427	72.6027	49.0604	71.6001	59.7144	69.0939	59.6955	50.5614
AC005076.2	ENSG00000278236	1.99246	1.00714	1.00837	0	0	0.947848	1.07959	1.01179	1.01123
AC005077.1	ENSG00000213549	0	0	0	0	0.929872	0	1.07959	0	1.01123
AC005077.2	ENSG00000224273	15.9397	13.0928	16.1339	11.7745	16.7377	6.63493	8.63674	17.2004	10.1123
AC005077.4	ENSG00000230882	45.8267	49.3499	44.3683	42.192	47.4235	65.4015	52.9	71.837	65.7299
AC005081.1	ENSG00000287815	0	1.00714	1.00837	0	0	0	1.07959	2.02358	4.04491
AC005082.1	ENSG00000226816	0	0	0	0	0	0	1.07959	1.01179	0
AC005083.1	ENSG00000233834	22.9133	12.0857	24.2009	27.4738	28.826	14.2177	12.9551	9.1061	27.3032
AC005086.2	ENSG00000261535	0	0	0	1.96242	0	0	0	0	0
AC005086.5	ENSG00000280404	0	2.01428	0	0.981209	0	0.947848	0	0	0
AC005089.1	ENSG00000274080	9.96232	9.06426	7.0586	7.84967	15.8078	14.2177	5.39796	12.1415	6.06737
AC005091.1	ENSG00000229893	1.99246	3.02142	1.00837	1.96242	1.85974	1.8957	2.15919	8.09431	2.02246
AC005096.1	ENSG00000259294	2.9887	0	1.00837	2.94363	0.929872	3.79139	0	0	1.01123
AC005099.1	ENSG00000226624	3.98493	0	0	0.981209	1.85974	0	0	1.01179	3.03369
AC005104.1	ENSG00000223374	17.9322	22.1571	15.1256	29.4363	33.4754	18.0091	15.1143	11.1297	19.2133
AC005154.1	ENSG00000226874	0	2.01428	3.02511	0.981209	5.57923	4.73924	4.31837	0	5.05614
AC005154.2	ENSG00000244480	23.9096	19.1357	8.06697	16.6805	19.5273	15.1656	11.8755	18.2122	7.0786
AC005154.4	ENSG00000264520	2.9887	2.01428	7.0586	2.94363	0	1.8957	3.23878	1.01179	3.03369
AC005162.2	ENSG00000272568	0.996232	0	0	0	2.78961	0	0	2.02358	0
AC005165.1	ENSG00000223561	0	0	1.00837	2.94363	0	0.947848	0	0	0
AC005180.1	ENSG00000267405	2.9887	6.04284	8.06697	5.88725	7.43897	4.73924	1.07959	6.07073	9.10106
AC005180.2	ENSG00000267505	8.96609	8.05712	9.07534	9.81209	12.0883	13.2699	3.23878	5.05894	9.10106
AC005183.1	ENSG00000271500	0	0	0	0	1.85974	0	1.07959	1.01179	0
AC005189.1	ENSG00000229497	0	2.01428	0	3.92483	0	0	0	0	1.01123
AC005197.1	ENSG00000269694	20.9209	15.1071	10.0837	20.6054	16.7377	14.2177	8.63674	15.1768	5.05614
AC005208.1	ENSG00000230258	133.495	162.15	194.616	185.448	202.712	178.195	187.849	170.992	192.133
AC005220.1	ENSG00000236352	0	0	0	0.981209	0	0.947848	0	0	0
AC005224.1	ENSG00000262786	0	1.00714	0	0	0.929872	0	0	2.02358	0
AC005224.2	ENSG00000266378	0	0	0	0.981209	0	0	0	1.01179	0
AC005224.3	ENSG00000266709	464.244	566.013	479.985	468.036	472.375	496.672	456.668	395.609	432.806
AC005229.4	ENSG00000273314	30.8832	32.2285	29.2428	33.3611	37.1949	35.0704	42.1041	36.4244	35.393
AC005234.1	ENSG00000235035	1.99246	0	0	0	1.85974	0	0	0	0
AC005237.2	ENSG00000235861	0	0	0	0.981209	0.929872	0	0	0	2.02246
AC005244.1	ENSG00000263648	1.99246	0	0	0	0	2.84354	0	2.02358	0
AC005252.3	ENSG00000280415	0	0	0	0	0	0	2.15919	0	0
AC005253.1	ENSG00000268030	188.288	126.9	140.164	168.768	202.712	161.134	158.7	114.332	134.493
AC005256.1	ENSG00000267073	30.8832	24.1714	32.2679	28.455	13.9481	21.8005	22.6714	21.2476	23.2583
AC005258.2	ENSG00000286880	0	1.00714	0	2.94363	0	0	0	1.01179	0
AC005261.1	ENSG00000268205	476.199	605.291	433.599	448.412	490.972	391.461	403.768	440.128	489.435
AC005261.2	ENSG00000268678	6.97363	9.06426	4.03348	6.86846	6.5091	5.68709	9.71633	13.1533	4.04491
AC005261.4	ENSG00000268723	1.99246	1.00714	0	0	0	0	0	0	0
AC005261.5	ENSG00000279541	20.9209	22.1571	18.1507	11.7745	13.0182	14.2177	15.1143	25.2947	11.1235
AC005264.1	ENSG00000267551	0.996232	1.00714	1.00837	0	1.85974	1.8957	0	5.05894	0
AC005277.2	ENSG00000277621	0.996232	0	0	0	0	0.947848	0	0	0
AC005280.1	ENSG00000251393	0	1.00714	0	2.94363	2.78961	0	0	0	0
AC005280.2	ENSG00000284930	0	1.00714	5.04185	3.92483	0	3.79139	3.23878	0	0
AC005281.1	ENSG00000225606	40.8455	16.1142	14.1172	18.643	17.6676	21.8005	14.0347	24.2829	20.2246
AC005288.1	ENSG00000266469	12.951	0	6.05022	7.84967	7.43897	9.47848	7.55715	13.1533	7.0786
AC005291.1	ENSG00000264067	3.98493	5.0357	1.00837	0	5.57923	0	2.15919	1.01179	2.02246
AC005291.2	ENSG00000273388	4.98116	2.01428	5.04185	5.88725	3.71949	6.63493	0	6.07073	1.01123
AC005304.2	ENSG00000265494	0	1.00714	0	0	5.57923	0	1.07959	1.01179	0
AC005304.3	ENSG00000266744	0.996232	1.00714	4.03348	4.90604	0	0	1.07959	2.02358	2.02246
AC005306.1	ENSG00000267283	4.98116	5.0357	2.01674	5.88725	13.9481	5.68709	2.15919	10.1179	1.01123
AC005307.1	ENSG00000260725	93.6458	78.5569	67.5608	87.3276	98.5664	69.1929	64.7756	81.9549	78.8758
AC005324.3	ENSG00000251537	0	0	0	1.96242	0	3.79139	1.07959	2.02358	0
AC005324.5	ENSG00000266261	3.98493	2.01428	2.01674	0	0	0	2.15919	2.02358	0
AC005326.1	ENSG00000226744	62.7626	57.407	44.3683	49.0604	55.7923	58.7666	17.2735	37.4362	19.2133
AC005329.1	ENSG00000248015	49.8116	40.2856	50.4185	62.7973	42.7741	51.1838	38.8653	42.4951	42.4716
AC005329.3	ENSG00000280486	25.902	17.1214	24.2009	20.6054	17.6676	12.322	23.751	25.2947	15.1684
AC005330.1	ENSG00000267372	99.6232	88.6283	108.904	100.083	78.1092	123.22	83.1286	107.25	112.246
AC005332.1	ENSG00000265100	4.98116	8.05712	16.1339	18.643	12.0883	10.4263	10.7959	8.09431	7.0786
AC005332.2	ENSG00000267731	0	4.02856	0	2.94363	0	0	1.07959	0	0
AC005332.4	ENSG00000274712	105.601	89.6355	87.7283	97.1396	114.374	111.846	87.447	94.0964	100.112
AC005332.7	ENSG00000278740	0.996232	0	1.00837	0.981209	0.929872	0	0	0	0
AC005336.2	ENSG00000267218	2.9887	3.02142	4.03348	1.96242	0.929872	0.947848	1.07959	1.01179	2.02246
AC005336.3	ENSG00000279717	4.98116	2.01428	3.02511	3.92483	0	0	2.15919	2.02358	1.01123
AC005342.1	ENSG00000203593	1.99246	0	0	0	0	0	0	0	0
AC005343.1	ENSG00000285627	0	0	0	0	0.929872	0	1.07959	0	0
AC005343.4	ENSG00000287698	0.996232	1.00714	1.00837	1.96242	0.929872	0.947848	3.23878	0	1.01123
AC005351.1	ENSG00000248493	0	0	0	0	0.929872	0	3.23878	0	0
AC005355.1	ENSG00000250994	0	0	0	0.981209	0	0.947848	0	0	0
AC005355.2	ENSG00000280420	0	2.01428	2.01674	0	0.929872	4.73924	4.31837	1.01179	2.02246
AC005363.2	ENSG00000277602	8.96609	3.02142	2.01674	7.84967	8.36884	6.63493	7.55715	9.1061	6.06737
AC005379.1	ENSG00000267159	3.98493	2.01428	5.04185	4.90604	10.2286	6.63493	10.7959	1.01179	2.02246
AC005381.1	ENSG00000267243	24.9058	34.2428	25.2093	16.6805	17.6676	25.5919	14.0347	22.2594	20.2246
AC005387.1	ENSG00000268938	16.936	19.1357	17.1423	11.7745	13.0182	15.1656	14.0347	8.09431	14.1572
AC005387.2	ENSG00000269191	22.9133	23.1642	22.1842	23.549	37.1949	26.5397	17.2735	25.2947	17.1909
AC005391.1	ENSG00000275162	0	2.01428	0	1.96242	1.85974	0	1.07959	3.03537	0
AC005393.1	ENSG00000276445	10.9586	15.1071	18.1507	9.81209	15.8078	12.322	4.31837	19.224	6.06737
AC005394.1	ENSG00000266893	9.96232	7.04998	14.1172	8.83088	5.57923	12.322	18.3531	7.08252	8.08983
AC005394.2	ENSG00000283403	247.066	233.657	218.816	220.772	179.465	186.726	200.804	207.417	238.65
AC005400.1	ENSG00000287249	2.9887	3.02142	7.0586	4.90604	10.2286	4.73924	8.63674	8.09431	10.1123
AC005410.1	ENSG00000241185	0	0	0	0	2.78961	0	0	0	0
AC005410.2	ENSG00000266368	3.98493	3.02142	0	0.981209	1.85974	3.79139	1.07959	2.02358	2.02246
AC005476.2	ENSG00000259146	5.97739	12.0857	8.06697	19.6242	23.2468	3.79139	7.55715	11.1297	10.1123
AC005479.1	ENSG00000259005	3.98493	1.00714	0	1.96242	0.929872	0	0	1.01179	0
AC005479.2	ENSG00000270000	0	0	0	0	0.929872	0.947848	0	0	0
AC005480.1	ENSG00000258891	2.9887	1.00714	0	4.90604	0.929872	3.79139	1.07959	5.05894	4.04491
AC005486.1	ENSG00000243018	0	0	0	0	0.929872	0	0	1.01179	0
AC005487.1	ENSG00000225647	0.996232	0	1.00837	1.96242	2.78961	2.84354	3.23878	3.03537	2.02246
AC005498.3	ENSG00000269696	5.97739	5.0357	1.00837	2.94363	12.0883	12.322	5.39796	6.07073	2.02246
AC005514.1	ENSG00000279599	0	1.00714	0	0	1.85974	0	0	1.01179	0
AC005519.1	ENSG00000258559	72.725	41.2928	30.2511	78.4967	62.3014	67.2972	68.0143	54.6366	50.5614
AC005520.1	ENSG00000258653	1.99246	0	0	0.981209	0.929872	2.84354	5.39796	1.01179	3.03369
AC005520.2	ENSG00000259065	26.8983	19.1357	30.2511	33.3611	30.6858	23.6962	28.0694	31.3655	29.3256
AC005520.3	ENSG00000270140	0	0	0	0	0.929872	1.8957	1.07959	1.01179	0
AC005520.4	ENSG00000270576	7.96986	6.04284	13.1088	11.7745	0.929872	0	6.47756	8.09431	5.05614
AC005520.5	ENSG00000273711	5.97739	12.0857	2.01674	7.84967	5.57923	2.84354	3.23878	2.02358	0
AC005523.1	ENSG00000268536	14.9435	6.04284	8.06697	5.88725	11.1585	9.47848	2.15919	8.09431	3.03369
AC005524.1	ENSG00000283269	7.96986	29.2071	15.1256	29.4363	26.9663	28.4354	28.0694	19.224	35.393
AC005529.1	ENSG00000234208	2.9887	4.02856	0	0.981209	1.85974	0	4.31837	2.02358	3.03369
AC005531.1	ENSG00000253183	0	0	2.01674	0	0.929872	0	0	0	3.03369
AC005532.1	ENSG00000230825	6.97363	10.0714	3.02511	10.7933	6.5091	12.322	3.23878	7.08252	9.10106
AC005534.1	ENSG00000234450	12.951	2.01428	1.00837	9.81209	8.36884	1.8957	5.39796	3.03537	7.0786
AC005537.1	ENSG00000232006	15.9397	12.0857	9.07534	14.7181	15.8078	10.4263	10.7959	10.1179	13.146
AC005540.1	ENSG00000235852	15.9397	12.0857	15.1256	12.7557	10.2286	10.4263	18.3531	20.2358	14.1572
AC005546.1	ENSG00000266897	5.97739	11.0785	7.0586	7.84967	3.71949	15.1656	6.47756	17.2004	16.1797
AC005559.1	ENSG00000267036	0	0	0	1.96242	0	0	0	0	0
AC005562.1	ENSG00000214719	0	2.01428	0	0	1.85974	0	0	0	0
AC005578.1	ENSG00000280247	1.99246	3.02142	0	1.96242	5.57923	0.947848	3.23878	3.03537	2.02246
AC005586.1	ENSG00000240449	97.6308	80.5712	70.586	78.4967	71.6001	81.5149	88.5266	75.8842	80.8983
AC005586.2	ENSG00000261305	25.902	36.257	34.2846	34.3423	22.3169	11.3742	45.3429	33.389	20.2246
AC005593.1	ENSG00000279584	3.98493	4.02856	1.00837	3.92483	8.36884	5.68709	3.23878	9.1061	3.03369
AC005594.1	ENSG00000287884	5.97739	3.02142	3.02511	0.981209	1.85974	2.84354	0	1.01179	3.03369
AC005599.1	ENSG00000287154	1.99246	6.04284	5.04185	3.92483	2.78961	0.947848	6.47756	4.04715	7.0786
AC005606.2	ENSG00000261790	36.8606	33.2356	25.2093	31.3987	35.3351	22.7483	19.4327	40.4715	28.3144
AC005609.5	ENSG00000279726	0	0	0	0	0	0	2.15919	0	0
AC005614.1	ENSG00000269296	5.97739	5.0357	4.03348	0	1.85974	2.84354	4.31837	5.05894	2.02246
AC005614.2	ENSG00000269749	0	1.00714	0	1.96242	1.85974	0.947848	0	0	1.01123
AC005616.1	ENSG00000267423	0	0	0	0	0	0	1.07959	1.01179	0
AC005618.1	ENSG00000272070	19.9246	11.0785	15.1256	14.7181	19.5273	15.1656	18.3531	21.2476	13.146
AC005618.4	ENSG00000288095	14.9435	8.05712	8.06697	16.6805	21.387	15.1656	12.9551	12.1415	10.1123
AC005631.1	ENSG00000253088	0	0	0	0	1.85974	0	0	0	0
AC005632.2	ENSG00000257639	0	0	1.00837	0	1.85974	0.947848	0	2.02358	0
AC005632.3	ENSG00000261596	4.98116	8.05712	7.0586	3.92483	8.36884	18.0091	5.39796	9.1061	13.146
AC005632.6	ENSG00000287809	29.887	34.2428	21.1758	53.9665	39.9845	51.1838	25.9102	35.4126	27.3032
AC005670.1	ENSG00000261886	5.97739	8.05712	10.0837	4.90604	7.43897	15.1656	12.9551	14.165	6.06737
AC005670.3	ENSG00000262879	1352.88	1366.69	1343.15	1303.04	1405.97	1362.06	1385.12	1378.06	1295.38
AC005674.2	ENSG00000261490	36.8606	59.4213	43.3599	54.9477	77.1793	54.0273	52.9	69.8134	40.4491
AC005682.1	ENSG00000226329	16.936	11.0785	13.1088	10.7933	9.29872	7.58278	8.63674	7.08252	13.146
AC005682.2	ENSG00000286703	1.99246	1.00714	2.01674	0	0.929872	4.73924	0	0	0
AC005695.1	ENSG00000262966	0.996232	8.05712	2.01674	2.94363	0	5.68709	3.23878	1.01179	1.01123
AC005695.3	ENSG00000273816	6.97363	3.02142	5.04185	5.88725	12.0883	7.58278	5.39796	6.07073	6.06737
AC005696.1	ENSG00000262050	55.789	29.2071	40.3348	51.0228	55.7923	41.7053	37.7857	31.3655	53.5951
AC005696.3	ENSG00000272911	0	0	1.00837	0	1.85974	1.8957	5.39796	0	1.01123
AC005696.4	ENSG00000277200	2.9887	0	0	0	0	0.947848	3.23878	0	1.01123
AC005702.2	ENSG00000267526	0.996232	0	0	1.96242	0	0	1.07959	1.01179	0
AC005703.2	ENSG00000265445	0	2.01428	1.00837	0	0	0	0	0	0
AC005703.3	ENSG00000266667	0.996232	0	0	0	0	0.947848	1.07959	0	2.02246
AC005703.5	ENSG00000279660	1.99246	3.02142	2.01674	1.96242	1.85974	3.79139	0	4.04715	3.03369
AC005703.6	ENSG00000286792	0.996232	1.00714	0	0	0	0	0	0	0
AC005726.1	ENSG00000258472	3.98493	10.0714	5.04185	10.7933	10.2286	5.68709	11.8755	6.07073	4.04491
AC005726.2	ENSG00000264044	3.98493	6.04284	1.00837	2.94363	7.43897	3.79139	6.47756	0	2.02246
AC005730.2	ENSG00000261033	0	2.01428	2.01674	0	0	0.947848	0	1.01179	1.01123
AC005730.3	ENSG00000266126	0.996232	1.00714	0	3.92483	0	2.84354	0	4.04715	1.01123
AC005740.1	ENSG00000226040	0.996232	5.0357	2.01674	4.90604	3.71949	0.947848	4.31837	3.03537	2.02246
AC005740.2	ENSG00000250347	0	0	0	1.96242	0	0	1.07959	4.04715	0
AC005740.3	ENSG00000254099	4.98116	0	2.01674	2.94363	0.929872	5.68709	1.07959	2.02358	5.05614
AC005740.4	ENSG00000271871	6.97363	1.00714	0	0	0	0	0	0	0
AC005746.1	ENSG00000266934	7.96986	8.05712	8.06697	10.7933	13.0182	5.68709	6.47756	10.1179	14.1572
AC005746.2	ENSG00000267131	1.99246	0	0	0	0	2.84354	0	1.01179	1.01123
AC005746.3	ENSG00000273982	0	0	1.00837	0.981209	0.929872	0	2.15919	0	4.04491
AC005757.1	ENSG00000267044	0.996232	0	0	1.96242	0	0	3.23878	0	0
AC005759.1	ENSG00000268650	2.9887	3.02142	1.00837	10.7933	4.64936	4.73924	6.47756	4.04715	7.0786
AC005771.1	ENSG00000267471	0	2.01428	0	0	0	0	0	0	0
AC005772.2	ENSG00000287307	1.99246	0	0	0	0	0	0	0	0
AC005775.1	ENSG00000266933	22.9133	32.2285	24.2009	40.2296	37.1949	33.1747	42.1041	36.4244	19.2133
AC005776.1	ENSG00000270802	1.99246	0	1.00837	0.981209	0.929872	1.8957	0	2.02358	0
AC005776.2	ENSG00000273218	13.9473	14.1	8.06697	13.7369	11.1585	21.8005	11.8755	14.165	19.2133
AC005785.1	ENSG00000268189	16.936	9.06426	15.1256	17.6618	42.7741	10.4263	26.9898	12.1415	11.1235
AC005785.2	ENSG00000279203	1.99246	9.06426	3.02511	4.90604	5.57923	1.8957	7.55715	1.01179	1.01123
AC005786.1	ENSG00000266959	0	0	0	0	0.929872	0.947848	1.07959	0	2.02246
AC005786.2	ENSG00000267231	1.99246	2.01428	1.00837	4.90604	2.78961	0.947848	1.07959	1.01179	0
AC005786.4	ENSG00000279590	2.9887	1.00714	5.04185	0	2.78961	1.8957	0	0	1.01123
AC005790.1	ENSG00000274447	0	3.02142	0	0	0.929872	0	0	0	0
AC005803.1	ENSG00000286629	0.996232	1.00714	0	0	1.85974	0	0	0	0
AC005808.1	ENSG00000235415	0.996232	1.00714	1.00837	3.92483	4.64936	5.68709	3.23878	0	2.02246
AC005821.1	ENSG00000265702	3.98493	4.02856	0	0.981209	1.85974	1.8957	3.23878	4.04715	0
AC005822.1	ENSG00000235554	10.9586	5.0357	10.0837	9.81209	0.929872	1.8957	4.31837	5.05894	3.03369
AC005828.1	ENSG00000226797	0	0	5.04185	0	1.85974	1.8957	0	0	0
AC005828.3	ENSG00000263644	0	2.01428	0	0	0	0	0	0	1.01123
AC005828.4	ENSG00000265282	0.996232	4.02856	4.03348	3.92483	0.929872	1.8957	8.63674	0	2.02246
AC005828.5	ENSG00000265971	0	0	0	2.94363	0.929872	0	0	0	0
AC005829.1	ENSG00000261575	29.887	31.2213	27.226	36.3047	33.4754	33.1747	21.5919	15.1768	39.4379
AC005829.2	ENSG00000262539	0	0	2.01674	2.94363	0	0	0	1.01179	0
AC005831.1	ENSG00000280202	203.231	170.207	147.222	157.975	152.499	148.812	150.063	162.898	147.639
AC005832.1	ENSG00000256381	0.996232	4.02856	2.01674	1.96242	1.85974	2.84354	0	0	0
AC005832.2	ENSG00000256748	0	0	0	0.981209	0	0	2.15919	0	2.02246
AC005833.1	ENSG00000255639	1.99246	6.04284	0	1.96242	0.929872	0	0	2.02358	0
AC005837.1	ENSG00000261335	42.838	36.257	39.3265	35.3235	39.0546	33.1747	38.8653	36.4244	36.4042
AC005837.3	ENSG00000274051	5.97739	9.06426	3.02511	9.81209	11.1585	11.3742	3.23878	9.1061	6.06737
AC005837.4	ENSG00000277382	4.98116	1.00714	4.03348	4.90604	5.57923	1.8957	4.31837	5.05894	1.01123
AC005838.2	ENSG00000266538	16.936	18.1285	13.1088	9.81209	18.5974	18.957	22.6714	14.165	22.247
AC005839.1	ENSG00000279089	69.7363	77.5498	47.3934	47.098	73.4599	72.9843	42.1041	53.6248	63.7074
AC005840.1	ENSG00000213942	1.99246	1.00714	1.00837	0	0.929872	0	3.23878	0	0
AC005840.2	ENSG00000256433	59.7739	66.4713	55.4604	56.9101	57.652	46.4445	45.3429	52.613	39.4379
AC005840.3	ENSG00000256913	0	0	2.01674	0	0	0	0	0	3.03369
AC005840.4	ENSG00000276718	0.996232	2.01428	12.1004	1.96242	1.85974	2.84354	4.31837	6.07073	3.03369
AC005841.1	ENSG00000258092	2.9887	0	0	0	0	0	0	0	0
AC005856.1	ENSG00000286997	2.9887	13.0928	7.0586	6.86846	1.85974	7.58278	8.63674	5.05894	8.08983
AC005871.2	ENSG00000258114	0	2.01428	1.00837	0	2.78961	3.79139	2.15919	1.01179	1.01123
AC005899.1	ENSG00000264083	0	0	0	3.92483	0	0	0	0	0
AC005899.6	ENSG00000274341	1.99246	3.02142	1.00837	2.94363	2.78961	2.84354	2.15919	4.04715	2.02246
AC005899.7	ENSG00000278668	0	0	4.03348	0	0	0	0	2.02358	0
AC005899.8	ENSG00000279762	0.996232	1.00714	2.01674	2.94363	6.5091	8.53063	2.15919	2.02358	5.05614
AC005911.1	ENSG00000278356	14.9435	17.1214	11.0921	6.86846	8.36884	6.63493	18.3531	19.224	10.1123
AC005912.1	ENSG00000227081	98.627	90.6426	94.7869	75.5531	68.8105	73.9321	96.0837	101.179	98.0892
AC005914.1	ENSG00000287886	0.996232	1.00714	1.00837	1.96242	1.85974	0	3.23878	0	1.01123
AC005915.1	ENSG00000279446	0	0	0	0	0	1.8957	1.07959	0	0
AC005920.1	ENSG00000247011	5.97739	5.0357	7.0586	11.7745	9.29872	8.53063	7.55715	4.04715	7.0786
AC005920.3	ENSG00000251665	0	1.00714	3.02511	1.96242	1.85974	0.947848	1.07959	2.02358	1.01123
AC005921.3	ENSG00000278963	6.97363	4.02856	1.00837	0.981209	5.57923	3.79139	3.23878	2.02358	2.02246
AC005954.1	ENSG00000267138	4.98116	11.0785	2.01674	2.94363	9.29872	10.4263	3.23878	4.04715	6.06737
AC005954.2	ENSG00000267205	2.9887	0	0	0.981209	0.929872	0.947848	2.15919	0	0
AC005962.1	ENSG00000278627	1.99246	1.00714	1.00837	0	0.929872	0.947848	1.07959	0	3.03369
AC005962.2	ENSG00000287337	2.9887	0	0	1.96242	2.78961	3.79139	1.07959	2.02358	2.02246
AC005972.3	ENSG00000283538	5.97739	3.02142	1.00837	4.90604	23.2468	15.1656	12.9551	4.04715	7.0786
AC005993.1	ENSG00000266869	7.96986	5.0357	4.03348	2.94363	7.43897	7.58278	4.31837	3.03537	3.03369
AC005996.1	ENSG00000241456	2.9887	0	0	0	0	0	0	0	0
AC005998.1	ENSG00000287744	0	1.00714	2.01674	0	0	0.947848	0	0	1.01123
AC006001.1	ENSG00000177418	0	0	1.00837	1.96242	0.929872	0	0	0	0
AC006001.2	ENSG00000226824	253.043	224.592	206.716	249.227	236.187	210.422	201.884	221.582	200.223
AC006001.3	ENSG00000229180	1027.12	985.99	970.053	1091.1	994.033	1035.05	938.166	983.459	960.667
AC006006.1	ENSG00000271611	0	0	0	0	0	0	0	0	2.02246
AC006008.1	ENSG00000286912	28.8907	20.1428	14.1172	25.5114	26.9663	33.1747	18.3531	17.2004	34.3818
AC006017.1	ENSG00000229591	2.9887	3.02142	3.02511	3.92483	0	0.947848	6.47756	1.01179	2.02246
AC006023.2	ENSG00000270577	1.99246	0	0	0	0.929872	0	0	0	0
AC006023.3	ENSG00000273444	0	2.01428	2.01674	0	0	0	2.15919	0	0
AC006026.1	ENSG00000224785	1.99246	1.00714	0	0.981209	0	0.947848	0	0	0
AC006030.1	ENSG00000264324	3.98493	4.02856	3.02511	0.981209	3.71949	1.8957	0	2.02358	3.03369
AC006041.2	ENSG00000286376	0	0	0	0	1.85974	0	0	0	0
AC006042.1	ENSG00000227719	14.9435	4.02856	6.05022	12.7557	15.8078	14.2177	10.7959	7.08252	8.08983
AC006042.2	ENSG00000233264	10.9586	8.05712	6.05022	5.88725	13.0182	13.2699	7.55715	11.1297	10.1123
AC006042.3	ENSG00000234141	2.9887	4.02856	6.05022	2.94363	2.78961	2.84354	3.23878	6.07073	6.06737
AC006055.1	ENSG00000235886	0	0	0	0	0	4.73924	0	0	0
AC006059.1	ENSG00000230084	166.371	128.914	111.929	156.993	180.395	143.125	111.198	110.285	82.9207
AC006059.2	ENSG00000280571	1.99246	0	1.00837	0.981209	1.85974	0.947848	0	0	3.03369
AC006059.4	ENSG00000287417	0	1.00714	0	0	0.929872	0	0	0	0
AC006059.5	ENSG00000287629	0	0	0	0.981209	0.929872	0.947848	0	1.01179	0
AC006062.1	ENSG00000287171	0	0	1.00837	0.981209	0	0	0	1.01179	0
AC006064.1	ENSG00000245667	0	0	0	2.94363	0	0	0	0	0
AC006064.2	ENSG00000247853	5.97739	3.02142	1.00837	2.94363	6.5091	11.3742	1.07959	3.03537	7.0786
AC006064.3	ENSG00000255966	7.96986	4.02856	4.03348	5.88725	8.36884	1.8957	10.7959	10.1179	3.03369
AC006077.2	ENSG00000279799	50.8079	52.3713	45.3767	38.2671	58.5819	39.8096	53.9796	40.4715	49.5502
AC006111.2	ENSG00000263235	36.8606	37.2642	34.2846	41.2108	37.1949	28.4354	41.0245	31.3655	43.4828
AC006116.10	ENSG00000285996	6.97363	3.02142	7.0586	5.88725	0	5.68709	5.39796	4.04715	3.03369
AC006116.2	ENSG00000266907	1.99246	5.0357	6.05022	4.90604	3.71949	2.84354	5.39796	5.05894	4.04491
AC006116.3	ENSG00000266932	0	1.00714	0	0.981209	0	0.947848	1.07959	3.03537	0
AC006116.5	ENSG00000267192	0	2.01428	2.01674	0.981209	0.929872	1.8957	0	1.01179	0
AC006116.6	ENSG00000267298	0	2.01428	6.05022	0.981209	3.71949	0.947848	1.07959	1.01179	4.04491
AC006116.7	ENSG00000267429	8.96609	2.01428	6.05022	1.96242	5.57923	1.8957	11.8755	9.1061	7.0786
AC006116.8	ENSG00000267549	16.936	10.0714	8.06697	5.88725	13.9481	15.1656	15.1143	4.04715	5.05614
AC006116.9	ENSG00000267606	13.9473	6.04284	6.05022	8.83088	7.43897	9.47848	7.55715	6.07073	7.0786
AC006122.1	ENSG00000213970	0.996232	1.00714	3.02511	0.981209	2.78961	1.8957	0	0	1.01123
AC006128.1	ENSG00000279716	113.57	89.6355	71.5943	101.064	96.7066	124.168	88.5266	95.1081	60.6737
AC006130.3	ENSG00000287766	4.98116	3.02142	2.01674	6.86846	7.43897	6.63493	5.39796	4.04715	0
AC006141.1	ENSG00000264895	0	1.00714	4.03348	0	0.929872	0	0	0	1.01123
AC006144.1	ENSG00000233433	1.99246	0	1.00837	0	0	0	2.15919	0	0
AC006144.2	ENSG00000287379	0.996232	7.04998	1.00837	0.981209	0	1.8957	2.15919	0	3.03369
AC006148.1	ENSG00000242593	0	0	1.00837	0	0	0	0	0	1.01123
AC006160.1	ENSG00000249502	28.8907	16.1142	11.0921	25.5114	27.8961	25.5919	14.0347	11.1297	21.2358
AC006197.2	ENSG00000286591	0	0	2.01674	0	0	2.84354	0	2.02358	0
AC006199.1	ENSG00000257629	0.996232	0	1.00837	2.94363	0	0	0	0	1.01123
AC006206.1	ENSG00000256146	0	1.00714	2.01674	0	0	0	0	0	0
AC006206.2	ENSG00000256417	10.9586	16.1142	8.06697	9.81209	10.2286	13.2699	8.63674	13.1533	19.2133
AC006207.1	ENSG00000283138	6.97363	2.01428	8.06697	5.88725	0.929872	1.8957	4.31837	5.05894	11.1235
AC006210.2	ENSG00000238247	0	2.01428	0	0.981209	0.929872	0	0	1.01179	0
AC006213.1	ENSG00000266921	5.97739	4.02856	4.03348	6.86846	8.36884	5.68709	3.23878	2.02358	8.08983
AC006213.2	ENSG00000267058	3.98493	6.04284	6.05022	5.88725	13.9481	9.47848	1.07959	8.09431	3.03369
AC006213.3	ENSG00000267191	12.951	12.0857	13.1088	11.7745	26.9663	6.63493	11.8755	15.1768	15.1684
AC006213.4	ENSG00000277806	3.98493	6.04284	4.03348	2.94363	1.85974	11.3742	2.15919	3.03537	3.03369
AC006213.5	ENSG00000278492	0.996232	0	0	0.981209	0	0	1.07959	1.01179	0
AC006213.6	ENSG00000278917	4.98116	3.02142	7.0586	9.81209	0.929872	1.8957	1.07959	1.01179	1.01123
AC006213.7	ENSG00000286613	5.97739	8.05712	0	3.92483	6.5091	4.73924	3.23878	4.04715	7.0786
AC006237.1	ENSG00000271392	3.98493	0	1.00837	0	3.71949	3.79139	0	2.02358	0
AC006238.1	ENSG00000272799	45.8267	63.4498	57.4771	60.8349	60.4417	56.8709	49.6613	57.672	71.7972
AC006238.2	ENSG00000285653	0	0	0	1.96242	0	0	0	0	0
AC006249.1	ENSG00000274578	0	0	0	2.94363	0	0	0	0	0
AC006252.1	ENSG00000243224	41.8418	68.4855	41.3432	68.6846	112.514	73.9321	49.6613	65.7663	33.3705
AC006254.1	ENSG00000243696	15.9397	10.0714	2.01674	11.7745	25.1065	10.4263	9.71633	11.1297	9.10106
AC006254.2	ENSG00000270941	4.98116	0	2.01674	2.94363	6.5091	6.63493	2.15919	6.07073	4.04491
AC006262.1	ENSG00000268460	0	0	0	0	0	0	0	2.02358	0
AC006272.1	ENSG00000268316	0.996232	5.0357	0	2.94363	0	0	0	1.01179	3.03369
AC006277.1	ENSG00000279452	99.6232	86.6141	100.837	118.726	109.725	85.3063	92.845	82.9667	70.786
AC006288.1	ENSG00000260970	0	0	2.01674	0	0	0	0	0	0
AC006299.1	ENSG00000246225	1.99246	0	5.04185	0.981209	0	0	5.39796	0	4.04491
AC006330.1	ENSG00000280388	12.951	5.0357	5.04185	10.7933	13.9481	10.4263	12.9551	20.2358	7.0786
AC006363.1	ENSG00000270611	0.996232	5.0357	0	3.92483	8.36884	6.63493	6.47756	4.04715	3.03369
AC006364.1	ENSG00000287554	1.99246	0	0	0	2.78961	0	0	0	0
AC006369.1	ENSG00000236213	16.936	19.1357	20.1674	23.549	20.4572	25.5919	14.0347	17.2004	21.2358
AC006372.1	ENSG00000223872	0	1.00714	1.00837	0	0	0	0	0	1.01123
AC006372.3	ENSG00000234210	0	0	0	0	0	0	0	0	2.02246
AC006372.4	ENSG00000280266	0	0	0	0	0	0	2.15919	0	0
AC006378.1	ENSG00000278959	0	0	0	0.981209	0.929872	0	0	0	3.03369
AC006427.2	ENSG00000286888	0.996232	0	1.00837	2.94363	2.78961	0.947848	0	1.01179	0
AC006435.2	ENSG00000263345	58.7777	84.5998	36.3013	69.6658	77.1793	75.8278	38.8653	67.7898	57.64
AC006441.1	ENSG00000263466	2.9887	3.02142	2.01674	3.92483	2.78961	0.947848	1.07959	1.01179	0
AC006445.2	ENSG00000249148	0	0	1.00837	0	1.85974	1.8957	1.07959	0	1.01123
AC006449.1	ENSG00000274996	0.996232	0	0	0	0	0.947848	0	0	0
AC006449.2	ENSG00000275532	15.9397	8.05712	15.1256	21.5866	8.36884	11.3742	8.63674	10.1179	8.08983
AC006449.3	ENSG00000275665	3.98493	4.02856	4.03348	4.90604	5.57923	10.4263	1.07959	3.03537	0
AC006449.5	ENSG00000277182	6.97363	17.1214	32.2679	18.643	15.8078	20.8527	24.8306	17.2004	13.146
AC006449.6	ENSG00000277969	151.427	152.078	155.289	158.956	168.307	179.143	172.735	217.535	193.145
AC006452.2	ENSG00000285904	0.996232	0	0	0	0	0	1.07959	0	0
AC006453.1	ENSG00000283132	5.97739	13.0928	11.0921	4.90604	5.57923	6.63493	5.39796	6.07073	4.04491
AC006460.1	ENSG00000228509	12.951	21.1499	27.226	22.5678	12.0883	7.58278	19.4327	11.1297	17.1909
AC006460.2	ENSG00000284052	89.6609	89.6355	38.3181	82.4215	89.2677	89.0977	83.1286	69.8134	82.9207
AC006480.1	ENSG00000228019	5.97739	12.0857	2.01674	7.84967	13.0182	16.1134	9.71633	8.09431	6.06737
AC006480.2	ENSG00000273448	11.9548	16.1142	6.05022	16.6805	21.387	9.47848	7.55715	10.1179	8.08983
AC006483.1	ENSG00000228974	7.96986	3.02142	4.03348	0.981209	1.85974	0	10.7959	3.03537	2.02246
AC006483.2	ENSG00000272719	9.96232	13.0928	17.1423	10.7933	11.1585	3.79139	5.39796	8.09431	10.1123
AC006486.2	ENSG00000279539	105.601	78.5569	112.938	60.8349	98.5664	52.1316	80.9694	86.002	84.9432
AC006499.6	ENSG00000251296	5.97739	1.00714	1.00837	0	0	3.79139	3.23878	6.07073	2.02246
AC006504.1	ENSG00000261770	40.8455	37.2642	30.2511	49.0604	47.4235	45.4967	37.7857	32.3772	37.4155
AC006504.3	ENSG00000267264	1.99246	5.0357	9.07534	1.96242	2.78961	1.8957	2.15919	5.05894	3.03369
AC006504.5	ENSG00000267575	420.41	361.563	355.955	365.991	378.458	363.974	328.196	336.926	312.47
AC006504.7	ENSG00000281468	28.8907	37.2642	26.2176	32.3799	25.1065	32.2268	33.4674	21.2476	37.4155
AC006511.2	ENSG00000255581	2.9887	11.0785	3.02511	9.81209	3.71949	6.63493	3.23878	11.1297	3.03369
AC006511.3	ENSG00000279865	33.8719	29.2071	26.2176	46.1168	33.4754	18.957	31.3082	28.3301	34.3818
AC006511.4	ENSG00000282080	4.98116	4.02856	3.02511	0.981209	9.29872	3.79139	7.55715	2.02358	0
AC006511.5	ENSG00000284697	2.9887	0	0	1.96242	2.78961	0	6.47756	1.01179	3.03369
AC006511.6	ENSG00000288043	0	2.01428	3.02511	1.96242	1.85974	0	0	1.01179	3.03369
AC006517.2	ENSG00000287713	0.996232	0	0	0	0	0	0	0	2.02246
AC006518.1	ENSG00000256651	0.996232	4.02856	4.03348	1.96242	0.929872	3.79139	6.47756	0	1.01123
AC006518.2	ENSG00000256682	0	3.02142	1.00837	0	0	0	2.15919	1.01179	0
AC006525.1	ENSG00000287390	1.99246	7.04998	3.02511	4.90604	0	5.68709	14.0347	2.02358	5.05614
AC006529.1	ENSG00000240579	2.9887	0	0	0	1.85974	0	0	0	0
AC006538.1	ENSG00000261342	203.231	234.664	197.641	196.242	216.66	177.248	169.496	166.945	126.404
AC006538.3	ENSG00000276097	0	0	0	1.96242	2.78961	1.8957	0	3.03537	1.01123
AC006538.4	ENSG00000286460	0.996232	3.02142	0	0	0.929872	0.947848	0	0	0
AC006539.1	ENSG00000240673	0	0	0	0	0	0.947848	2.15919	0	1.01123
AC006539.2	ENSG00000268070	0	0	0	0	2.78961	0	3.23878	0	0
AC006547.1	ENSG00000236540	215.186	163.157	132.097	185.448	252.925	208.527	159.78	170.992	152.695
AC006557.1	ENSG00000267150	2.9887	2.01428	2.01674	6.86846	4.64936	2.84354	5.39796	1.01179	7.0786
AC006557.5	ENSG00000270469	0	0	0	0	0	1.8957	0	0	0
AC006557.6	ENSG00000279352	3.98493	2.01428	0	9.81209	0	1.8957	0	5.05894	0
AC006581.2	ENSG00000282022	0	0	0	0	0	2.84354	0	0	0
AC006600.2	ENSG00000279606	0	1.00714	0	1.96242	0	0	0	0	0
AC006942.1	ENSG00000269194	0.996232	0	0	0.981209	0.929872	1.8957	3.23878	1.01179	0
AC006946.1	ENSG00000235328	2.9887	1.00714	3.02511	2.94363	4.64936	4.73924	0	0	1.01123
AC006946.2	ENSG00000273203	64.7551	92.6569	76.6362	80.4591	86.4781	87.202	91.7654	72.8488	98.0892
AC006946.3	ENSG00000273442	3.98493	2.01428	7.0586	4.90604	1.85974	1.8957	10.7959	3.03537	4.04491
AC006960.1	ENSG00000234457	0	1.00714	2.01674	0	0	0	1.07959	0	3.03369
AC006960.3	ENSG00000260070	1.99246	0	0	0	1.85974	0	1.07959	0	0
AC006967.3	ENSG00000269446	0.996232	2.01428	3.02511	3.92483	1.85974	2.84354	3.23878	1.01179	1.01123
AC006974.2	ENSG00000283648	1.99246	0	0	0.981209	0	0	0	0	1.01123
AC006978.1	ENSG00000235859	79.6986	111.793	113.946	112.839	96.7066	121.325	130.631	102.191	150.673
AC006978.2	ENSG00000281593	3.98493	2.01428	0	2.94363	0.929872	0.947848	3.23878	1.01179	1.01123
AC006994.1	ENSG00000279317	0	0	0	0	0.929872	0.947848	2.15919	1.01179	4.04491
AC007000.2	ENSG00000213542	17.9322	32.2285	27.226	13.7369	17.6676	20.8527	20.5123	33.389	16.1797
AC007000.3	ENSG00000225726	3.98493	1.00714	1.00837	0.981209	3.71949	0	0	1.01179	7.0786
AC007000.4	ENSG00000259628	0	0	0	0	1.85974	0	0	0	0
AC007014.2	ENSG00000274038	1.99246	8.05712	10.0837	2.94363	11.1585	3.79139	1.07959	4.04715	1.01123
AC007029.1	ENSG00000271185	0	0	1.00837	0.981209	1.85974	0	5.39796	5.05894	6.06737
AC007032.1	ENSG00000273320	1.99246	3.02142	0	0.981209	0.929872	0.947848	0	2.02358	1.01123
AC007036.2	ENSG00000230751	0	1.00714	0	0	0	1.8957	0	4.04715	2.02246
AC007038.1	ENSG00000272807	26.8983	20.1428	12.1004	22.5678	25.1065	26.5397	22.6714	24.2829	25.2807
AC007040.1	ENSG00000228384	12.951	1.00714	5.04185	12.7557	12.0883	9.47848	12.9551	5.05894	9.10106
AC007040.2	ENSG00000258881	3.98493	1.00714	1.00837	0.981209	0	0.947848	2.15919	3.03537	2.02246
AC007066.1	ENSG00000213216	0.996232	2.01428	1.00837	0.981209	0	0	0	4.04715	0
AC007066.2	ENSG00000261094	280.938	233.657	213.775	253.152	284.541	243.597	211.6	243.841	191.122
AC007066.3	ENSG00000286718	1.99246	1.00714	2.01674	0.981209	0	0	1.07959	1.01179	0
AC007091.1	ENSG00000223838	4.98116	5.0357	12.1004	4.90604	6.5091	10.4263	10.7959	4.04715	8.08983
AC007098.1	ENSG00000231609	10.9586	3.02142	11.0921	8.83088	10.2286	18.0091	5.39796	6.07073	15.1684
AC007106.1	ENSG00000251410	4.98116	6.04284	9.07534	6.86846	1.85974	3.79139	5.39796	5.05894	4.04491
AC007114.1	ENSG00000263004	37.8568	19.1357	24.2009	20.6054	20.4572	17.0613	36.7062	31.3655	34.3818
AC007114.2	ENSG00000263089	2.9887	5.0357	6.05022	1.96242	5.57923	2.84354	7.55715	3.03537	13.146
AC007126.1	ENSG00000250497	5.97739	6.04284	3.02511	8.83088	3.71949	3.79139	0	9.1061	10.1123
AC007128.1	ENSG00000229970	176.333	252.792	204.699	220.772	211.081	223.692	192.167	211.464	230.56
AC007128.2	ENSG00000272328	45.8267	41.2928	56.4688	42.192	49.2832	54.9752	44.2633	61.7191	54.6063
AC007130.1	ENSG00000286478	0	0	1.00837	0	1.85974	0.947848	0	0	0
AC007160.1	ENSG00000176043	0	0	0	0.981209	0.929872	0.947848	0	0	0
AC007161.1	ENSG00000234718	0	0	0	1.96242	0	0.947848	0	0	0
AC007161.2	ENSG00000270314	0	0	0	0	0	0.947848	2.15919	0	0
AC007182.2	ENSG00000242951	6.97363	13.0928	5.04185	0.981209	5.57923	6.63493	3.23878	8.09431	3.03369
AC007191.1	ENSG00000279407	289.904	286.028	251.084	257.077	282.681	300.468	289.331	252.947	268.987
AC007204.1	ENSG00000273791	3.98493	5.0357	1.00837	4.90604	0.929872	1.8957	2.15919	1.01179	5.05614
AC007216.2	ENSG00000261216	21.9171	16.1142	8.06697	17.6618	12.0883	27.4876	8.63674	14.165	20.2246
AC007216.3	ENSG00000261560	42.838	39.2785	36.3013	48.0792	48.3533	40.7575	28.0694	25.2947	26.2919
AC007216.4	ENSG00000263307	23.9096	16.1142	22.1842	19.6242	18.5974	22.7483	16.1939	15.1768	13.146
AC007220.1	ENSG00000263033	7.96986	3.02142	3.02511	10.7933	1.85974	5.68709	5.39796	3.03537	3.03369
AC007220.2	ENSG00000287121	0	0	1.00837	4.90604	6.5091	0	1.07959	0	2.02246
AC007224.2	ENSG00000279357	0.996232	1.00714	0	5.88725	0.929872	2.84354	2.15919	2.02358	4.04491
AC007225.1	ENSG00000260782	8.96609	4.02856	1.00837	0	0.929872	0	1.07959	5.05894	2.02246
AC007229.1	ENSG00000267544	2.9887	1.00714	2.01674	5.88725	0.929872	0.947848	6.47756	0	2.02246
AC007238.1	ENSG00000231043	11.9548	13.0928	8.06697	15.6993	7.43897	7.58278	18.3531	14.165	9.10106
AC007240.1	ENSG00000206647	12.951	8.05712	2.01674	4.90604	2.78961	4.73924	6.47756	3.03537	1.01123
AC007240.2	ENSG00000206898	1.99246	1.00714	0	0	1.85974	3.79139	0	1.01179	2.02246
AC007240.3	ENSG00000285872	17.9322	12.0857	23.1925	20.6054	13.9481	16.1134	21.5919	21.2476	18.2021
AC007250.1	ENSG00000273063	1.99246	3.02142	1.00837	0.981209	0.929872	2.84354	0	4.04715	1.01123
AC007255.1	ENSG00000223813	0	0	2.01674	0	0	0	1.07959	0	1.01123
AC007262.2	ENSG00000284959	0.996232	4.02856	0	0.981209	2.78961	3.79139	2.15919	3.03537	1.01123
AC007272.1	ENSG00000232719	7.96986	1.00714	1.00837	0	3.71949	4.73924	1.07959	0	2.02246
AC007277.1	ENSG00000213981	8.96609	1.00714	2.01674	1.96242	4.64936	0.947848	4.31837	0	2.02246
AC007278.1	ENSG00000234389	14.9435	17.1214	10.0837	27.4738	26.0364	28.4354	20.5123	25.2947	16.1797
AC007278.2	ENSG00000236525	2.9887	1.00714	0	4.90604	2.78961	3.79139	3.23878	1.01179	3.03369
AC007279.1	ENSG00000287133	6.97363	6.04284	7.0586	7.84967	1.85974	15.1656	6.47756	4.04715	14.1572
AC007285.1	ENSG00000231519	2.9887	10.0714	7.0586	2.94363	7.43897	6.63493	2.15919	5.05894	10.1123
AC007292.1	ENSG00000267980	9.96232	6.04284	4.03348	23.549	7.43897	4.73924	5.39796	12.1415	9.10106
AC007292.2	ENSG00000269318	9.96232	7.04998	11.0921	13.7369	11.1585	8.53063	8.63674	16.1886	3.03369
AC007314.1	ENSG00000234818	0	1.00714	0	0	0.929872	0	1.07959	1.01179	0
AC007317.1	ENSG00000285898	2.9887	0	0	0	0.929872	0	0	0	1.01123
AC007318.1	ENSG00000273763	63.7589	45.3213	46.3851	49.0604	58.5819	54.9752	31.3082	32.3772	33.3705
AC007319.1	ENSG00000224063	12.951	14.1	11.0921	19.6242	14.8779	17.0613	14.0347	15.1768	26.2919
AC007342.1	ENSG00000259926	0	0	1.00837	0	0.929872	0	0	0	0
AC007342.6	ENSG00000279344	3.98493	4.02856	3.02511	1.96242	0.929872	5.68709	1.07959	1.01179	2.02246
AC007342.7	ENSG00000279722	2.9887	1.00714	4.03348	6.86846	1.85974	12.322	1.07959	2.02358	2.02246
AC007342.8	ENSG00000279741	0	0	0	0	0	0	2.15919	0	0
AC007362.1	ENSG00000225216	0	0	0	0	0.929872	0	1.07959	0	0
AC007365.1	ENSG00000226756	3.98493	2.01428	1.00837	2.94363	2.78961	3.79139	2.15919	1.01179	4.04491
AC007370.2	ENSG00000250371	0.996232	1.00714	0	0	0	0	0	1.01179	0
AC007376.2	ENSG00000258569	0	0	0	0	0	0.947848	0	0	1.01123
AC007383.1	ENSG00000227946	144.454	121.864	123.021	146.2	167.377	198.1	220.237	205.393	158.763
AC007384.1	ENSG00000237513	3.98493	8.05712	1.00837	1.96242	8.36884	4.73924	4.31837	1.01179	4.04491
AC007389.1	ENSG00000204929	41.8418	47.3356	53.4437	53.9665	60.4417	53.0795	46.4225	64.7545	44.4941
AC007389.2	ENSG00000235725	1.99246	1.00714	2.01674	0	0	0.947848	1.07959	0	0
AC007389.3	ENSG00000281920	8.96609	9.06426	13.1088	6.86846	7.43897	8.53063	7.55715	8.09431	1.01123
AC007390.1	ENSG00000272054	37.8568	38.2713	23.1925	22.5678	31.6156	29.3833	32.3878	17.2004	15.1684
AC007391.1	ENSG00000232028	4.98116	4.02856	6.05022	4.90604	3.71949	4.73924	1.07959	7.08252	2.02246
AC007405.1	ENSG00000234350	38.8531	44.3142	43.3599	37.2859	24.1767	45.4967	46.4225	37.4362	26.2919
AC007405.2	ENSG00000235934	68.74	71.507	56.4688	73.5906	55.7923	68.245	57.2184	56.6602	43.4828
AC007405.3	ENSG00000239467	305.843	264.878	309.57	322.818	322.665	339.33	300.127	349.067	314.492
AC007405.4	ENSG00000286611	2.9887	0	1.00837	2.94363	0.929872	1.8957	2.15919	1.01179	0
AC007406.4	ENSG00000256577	0	0	0	0	0.929872	0	0	1.01179	0
AC007406.5	ENSG00000261799	133.495	201.428	127.055	124.613	160.868	138.386	126.312	135.58	147.639
AC007431.1	ENSG00000263499	0	0	0	0	0	0	1.07959	0	1.01123
AC007435.1	ENSG00000277948	1.99246	5.0357	1.00837	4.90604	3.71949	2.84354	3.23878	2.02358	4.04491
AC007448.3	ENSG00000264421	0	0	0	1.96242	0	2.84354	0	0	1.01123
AC007448.4	ENSG00000266473	12.951	6.04284	11.0921	7.84967	7.43897	4.73924	16.1939	7.08252	8.08983
AC007448.5	ENSG00000285877	6.97363	8.05712	3.02511	5.88725	8.36884	5.68709	2.15919	2.02358	6.06737
AC007450.4	ENSG00000278654	0	0	0	0	0	0	0	2.02358	0
AC007485.1	ENSG00000275710	0	0	0	0	0	1.8957	0	1.01179	0
AC007485.2	ENSG00000279059	135.488	107.764	77.6446	117.745	120.883	109.002	86.3674	97.1317	80.8983
AC007494.1	ENSG00000260012	0	0	3.02511	0	0	0	0	0	2.02246
AC007494.2	ENSG00000260744	0	0	0	0	0	1.8957	1.07959	0	0
AC007494.3	ENSG00000279509	0	1.00714	3.02511	0	0.929872	0.947848	0	0	0
AC007496.3	ENSG00000280392	1.99246	2.01428	0	1.96242	0	0	0	0	0
AC007497.1	ENSG00000275191	3.98493	2.01428	1.00837	3.92483	0	5.68709	5.39796	2.02358	10.1123
AC007528.1	ENSG00000286303	1.99246	1.00714	1.00837	0	0	0	2.15919	0	3.03369
AC007537.1	ENSG00000242405	0	2.01428	0	0	0	0	0	2.02358	0
AC007541.1	ENSG00000260329	200.243	176.25	203.691	187.411	203.642	175.352	153.302	176.051	152.695
AC007546.1	ENSG00000277595	1.99246	6.04284	1.00837	2.94363	7.43897	9.47848	2.15919	1.01179	1.01123
AC007546.2	ENSG00000279360	0.996232	1.00714	0	0	3.71949	0	1.07959	0	0
AC007546.3	ENSG00000286220	4.98116	9.06426	11.0921	12.7557	5.57923	10.4263	6.47756	3.03537	7.0786
AC007551.1	ENSG00000232736	0	0	1.00837	0	0	0	0	0	1.01123
AC007552.1	ENSG00000256450	0.996232	0	0	0	0	0.947848	0	0	0
AC007552.2	ENSG00000256564	0	1.00714	0	0	0	0	1.07959	0	0
AC007556.1	ENSG00000235321	0	0	0	0	0	1.8957	1.07959	0	1.01123
AC007560.1	ENSG00000238165	1.99246	1.00714	6.05022	0.981209	1.85974	0.947848	2.15919	1.01179	0
AC007563.2	ENSG00000236886	0	2.01428	0	0	0	0.947848	0	1.01179	0
AC007566.1	ENSG00000244055	12.951	13.0928	27.226	25.5114	14.8779	11.3742	12.9551	23.2711	21.2358
AC007569.1	ENSG00000257221	156.408	158.121	129.071	179.561	188.764	199.048	107.959	122.426	147.639
AC007570.1	ENSG00000255655	0	2.01428	1.00837	0	3.71949	0	1.07959	3.03537	0
AC007599.1	ENSG00000259866	0	0	0	1.96242	0	0	0	0	0
AC007610.2	ENSG00000260381	0.996232	1.00714	0	0	5.57923	4.73924	2.15919	2.02358	1.01123
AC007610.4	ENSG00000279356	3.98493	4.02856	1.00837	2.94363	4.64936	0.947848	5.39796	5.05894	8.08983
AC007611.1	ENSG00000260086	0.996232	1.00714	0	0.981209	0	1.8957	2.15919	0	2.02246
AC007613.1	ENSG00000262420	23.9096	23.1642	15.1256	20.6054	15.8078	18.957	22.6714	20.2358	23.2583
AC007613.2	ENSG00000274505	0.996232	0	0	0	0	0.947848	0	1.01179	0
AC007614.1	ENSG00000279249	2.9887	12.0857	8.06697	22.5678	17.6676	6.63493	6.47756	7.08252	10.1123
AC007619.1	ENSG00000255670	0	0	0	0	1.85974	0	4.31837	3.03537	3.03369
AC007620.3	ENSG00000272699	2.9887	0	1.00837	0	0	0.947848	2.15919	1.01179	0
AC007622.1	ENSG00000240441	0	0	0	1.96242	1.85974	0.947848	0	0	0
AC007622.2	ENSG00000258136	4.98116	18.1285	5.04185	14.7181	16.7377	13.2699	3.23878	10.1179	2.02246
AC007655.2	ENSG00000286107	0.996232	0	0	0	0	0	1.07959	0	0
AC007663.1	ENSG00000161132	5.97739	11.0785	20.1674	2.94363	5.57923	4.73924	8.63674	9.1061	15.1684
AC007663.3	ENSG00000273139	62.7626	45.3213	45.3767	58.8725	66.9508	39.8096	46.4225	25.2947	35.393
AC007663.4	ENSG00000273343	142.461	97.6926	99.8287	160.918	168.307	141.229	121.994	84.9903	96.0667
AC007666.1	ENSG00000236754	6.97363	1.00714	0	4.90604	3.71949	6.63493	2.15919	3.03537	0
AC007666.2	ENSG00000286195	0	2.01428	3.02511	1.96242	4.64936	0.947848	1.07959	0	1.01123
AC007681.1	ENSG00000270571	0	0	0	0	0	3.79139	0	0	0
AC007683.1	ENSG00000224415	5.97739	8.05712	6.05022	5.88725	1.85974	3.79139	3.23878	8.09431	4.04491
AC007684.1	ENSG00000252473	1.99246	0	2.01674	3.92483	0.929872	0	1.07959	2.02358	4.04491
AC007684.2	ENSG00000273035	2.9887	0	4.03348	0.981209	0.929872	0	1.07959	2.02358	1.01123
AC007686.1	ENSG00000243225	0.996232	0	0	0.981209	0.929872	0	1.07959	5.05894	4.04491
AC007686.3	ENSG00000273729	49.8116	36.257	34.2846	46.1168	60.4417	61.6101	56.1388	25.2947	52.5839
AC007686.4	ENSG00000285966	1.99246	3.02142	3.02511	6.86846	6.5091	2.84354	2.15919	1.01179	2.02246
AC007687.1	ENSG00000270178	0	3.02142	0	0	0	0	2.15919	0	1.01123
AC007688.1	ENSG00000221611	0	0	0	0.981209	0.929872	0	2.15919	0	0
AC007688.2	ENSG00000241352	3.98493	5.0357	7.0586	12.7557	4.64936	4.73924	9.71633	6.07073	9.10106
AC007690.1	ENSG00000233565	1.99246	0	1.00837	0.981209	0	2.84354	1.07959	0	2.02246
AC007695.1	ENSG00000287957	3.98493	1.00714	0	7.84967	2.78961	4.73924	2.15919	8.09431	1.01123
AC007728.2	ENSG00000261644	0.996232	2.01428	0	0.981209	0	0	0	2.02358	3.03369
AC007731.1	ENSG00000215493	39.8493	42.2999	48.4018	54.9477	51.1429	46.4445	26.9898	29.3419	20.2246
AC007731.3	ENSG00000236003	0.996232	1.00714	0	1.96242	0.929872	1.8957	0	2.02358	1.01123
AC007736.1	ENSG00000287524	0	1.00714	0	0.981209	0	0	0	0	0
AC007743.1	ENSG00000233251	0	1.00714	0	3.92483	0.929872	5.68709	0	0	0
AC007773.1	ENSG00000267213	42.838	39.2785	31.2595	49.0604	39.0546	48.3402	28.0694	48.5659	38.4267
AC007780.1	ENSG00000267009	7.96986	4.02856	1.00837	4.90604	1.85974	5.68709	2.15919	0	3.03369
AC007785.3	ENSG00000268401	6.97363	11.0785	8.06697	15.6993	16.7377	15.1656	11.8755	10.1179	17.1909
AC007786.1	ENSG00000267498	2.9887	5.0357	4.03348	0.981209	7.43897	1.8957	1.07959	5.05894	4.04491
AC007787.2	ENSG00000279044	13.9473	13.0928	11.0921	9.81209	13.0182	16.1134	2.15919	10.1179	12.1347
AC007792.1	ENSG00000280103	0	2.01428	0	4.90604	2.78961	0	4.31837	1.01179	2.02246
AC007823.1	ENSG00000260743	12.951	14.1	4.03348	6.86846	9.29872	16.1134	14.0347	6.07073	8.08983
AC007834.2	ENSG00000256351	0	1.00714	3.02511	0	0	0	0	2.02358	0
AC007842.1	ENSG00000269069	27.8945	32.2285	12.1004	32.3799	21.387	26.5397	30.2286	21.2476	24.2695
AC007846.1	ENSG00000284837	0.996232	0	2.01674	0	0	0	0	2.02358	0
AC007848.1	ENSG00000255983	0	0	0	1.96242	4.64936	0.947848	0	1.01179	1.01123
AC007849.2	ENSG00000244381	0	0	0	0	0	0	2.15919	1.01179	0
AC007878.1	ENSG00000281195	5.97739	9.06426	10.0837	12.7557	19.5273	12.322	6.47756	10.1179	10.1123
AC007879.3	ENSG00000234902	1.99246	0	1.00837	0	2.78961	0.947848	4.31837	0	1.01123
AC007879.4	ENSG00000240440	0	0	3.02511	0	0	0	0	4.04715	0
AC007881.3	ENSG00000272735	4.98116	15.1071	8.06697	9.81209	9.29872	6.63493	12.9551	3.03537	5.05614
AC007881.4	ENSG00000288065	63.7589	43.307	29.2428	56.9101	52.0728	48.3402	29.149	38.448	39.4379
AC007906.1	ENSG00000261291	0	3.02142	1.00837	1.96242	0.929872	0.947848	2.15919	0	0
AC007906.2	ENSG00000277639	0	0	2.01674	1.96242	1.85974	0	2.15919	0	0
AC007919.1	ENSG00000224611	0	0	0	0.981209	0	0	0	1.01179	0
AC007920.2	ENSG00000283175	0	0	0	0	0	0	3.23878	0	0
AC007923.1	ENSG00000263567	0.996232	4.02856	3.02511	1.96242	1.85974	0.947848	2.15919	5.05894	1.01123
AC007938.2	ENSG00000270823	0	2.01428	1.00837	1.96242	0.929872	0.947848	0	0	2.02246
AC007938.3	ENSG00000270953	5.97739	6.04284	4.03348	9.81209	13.0182	5.68709	5.39796	6.07073	3.03369
AC007950.2	ENSG00000276651	3.98493	5.0357	1.00837	5.88725	1.85974	3.79139	4.31837	4.04715	2.02246
AC007952.4	ENSG00000262202	27.8945	23.1642	26.2176	25.5114	19.5273	15.1656	11.8755	9.1061	26.2919
AC007953.1	ENSG00000225790	0	0	0	0	0	1.8957	0	0	0
AC007956.2	ENSG00000258439	17.9322	5.0357	5.04185	5.88725	9.29872	4.73924	9.71633	10.1179	8.08983
AC007969.1	ENSG00000234061	0	3.02142	0	0	0	0	0	0	2.02246
AC007991.3	ENSG00000253939	0	0	0	0	0.929872	0	0	0	2.02246
AC007996.1	ENSG00000277534	26.8983	43.307	38.3181	34.3423	42.7741	30.3311	39.9449	34.4008	50.5614
AC007998.2	ENSG00000267140	0.996232	2.01428	0	0.981209	0	1.8957	3.23878	0	0
AC007998.3	ENSG00000267583	2.9887	3.02142	2.01674	0	0	0.947848	1.07959	2.02358	0
AC008011.2	ENSG00000257042	0	2.01428	0	0.981209	0	0.947848	0	0	0
AC008012.1	ENSG00000285901	0	0	0	0	0	0	0	0	4.04491
AC008013.1	ENSG00000226472	0.996232	0	0	0	0	0.947848	0	0	0
AC008013.3	ENSG00000270926	0.996232	3.02142	0	0.981209	0	0	1.07959	1.01179	1.01123
AC008014.1	ENSG00000257261	130.506	94.6712	127.055	123.632	122.743	119.429	134.949	118.379	140.561
AC008026.1	ENSG00000239246	13.9473	22.1571	21.1758	26.4926	13.0182	10.4263	12.9551	15.1768	14.1572
AC008033.1	ENSG00000256075	0	2.01428	3.02511	0	0	0.947848	0	0	0
AC008035.1	ENSG00000272369	12.951	7.04998	11.0921	7.84967	7.43897	4.73924	5.39796	15.1768	22.247
AC008038.1	ENSG00000283041	777.061	744.277	744.178	731	529.097	612.31	744.919	644.509	722.017
AC008040.1	ENSG00000239219	16.936	16.1142	18.1507	18.643	26.0364	11.3742	14.0347	10.1179	8.08983
AC008050.1	ENSG00000259124	0	1.00714	0	0.981209	1.85974	0	0	0	1.01123
AC008074.1	ENSG00000237217	0.996232	0	0	0.981209	0	1.8957	1.07959	0	0
AC008074.2	ENSG00000260101	1.99246	2.01428	7.0586	8.83088	11.1585	13.2699	3.23878	3.03537	3.03369
AC008079.1	ENSG00000280007	36.8606	29.2071	25.2093	37.2859	25.1065	15.1656	18.3531	33.389	22.247
AC008083.2	ENSG00000257925	7.96986	0	0	1.96242	3.71949	0.947848	1.07959	2.02358	4.04491
AC008083.3	ENSG00000258181	0	1.00714	3.02511	0	3.71949	0	1.07959	2.02358	0
AC008088.1	ENSG00000266839	3.98493	0	0	0	0	0.947848	0	0	0
AC008105.1	ENSG00000233175	0.996232	2.01428	0	0.981209	0	0.947848	2.15919	0	2.02246
AC008105.2	ENSG00000233483	24.9058	14.1	17.1423	14.7181	8.36884	25.5919	10.7959	7.08252	8.08983
AC008105.3	ENSG00000267121	6.97363	8.05712	12.1004	4.90604	12.0883	7.58278	11.8755	8.09431	8.08983
AC008115.1	ENSG00000256658	1.99246	0	6.05022	0	1.85974	1.8957	1.07959	2.02358	0
AC008115.2	ENSG00000257004	0.996232	5.0357	1.00837	2.94363	6.5091	1.8957	2.15919	2.02358	0
AC008115.3	ENSG00000275560	35.8644	40.2856	34.2846	33.3611	36.265	36.0182	47.5021	28.3301	24.2695
AC008115.4	ENSG00000275963	0.996232	0	0	0	3.71949	0	4.31837	1.01179	0
AC008119.1	ENSG00000287202	42.838	51.3642	39.3265	52.0041	53.0027	54.9752	45.3429	45.5305	32.3593
AC008121.2	ENSG00000274156	1.99246	2.01428	4.03348	0.981209	0	0.947848	2.15919	0	4.04491
AC008121.3	ENSG00000274797	1.99246	0	0	0	0	1.8957	0	0	0
AC008124.1	ENSG00000273015	1338.94	1464.38	1307.86	1240.25	1345.52	1122.25	1359.21	1214.15	1219.54
AC008126.1	ENSG00000258204	0	0	0	0	0	0	0	1.01179	1.01123
AC008147.1	ENSG00000257256	0	1.00714	0	1.96242	0	0	0	1.01179	0
AC008147.2	ENSG00000257298	1.99246	3.02142	0	0.981209	1.85974	1.8957	2.15919	1.01179	0
AC008147.3	ENSG00000257531	0.996232	0	0	0	0	0.947848	0	0	0
AC008147.4	ENSG00000278842	11.9548	5.0357	2.01674	12.7557	5.57923	8.53063	3.23878	5.05894	3.03369
AC008149.1	ENSG00000258177	0	0	2.01674	0	0	0	1.07959	0	2.02246
AC008149.2	ENSG00000287454	1.99246	5.0357	0	4.90604	6.5091	4.73924	2.15919	2.02358	2.02246
AC008264.2	ENSG00000273489	1.99246	6.04284	3.02511	1.96242	0.929872	5.68709	3.23878	3.03537	0
AC008267.2	ENSG00000230189	1.99246	7.04998	4.03348	5.88725	9.29872	8.53063	11.8755	6.07073	8.08983
AC008267.3	ENSG00000234500	25.902	30.2142	20.1674	28.455	23.2468	29.3833	23.751	18.2122	18.2021
AC008267.5	ENSG00000244510	0.996232	0	2.01674	0	0.929872	0.947848	2.15919	0	0
AC008267.6	ENSG00000244657	0	1.00714	0	0	0.929872	0	0	0	1.01123
AC008267.7	ENSG00000279785	7.96986	4.02856	8.06697	2.94363	2.78961	4.73924	2.15919	10.1179	4.04491
AC008268.1	ENSG00000235584	0	0	0	0.981209	0.929872	0	0	0	0
AC008269.1	ENSG00000229321	3.98493	11.0785	3.02511	9.81209	5.57923	5.68709	8.63674	10.1179	10.1123
AC008277.1	ENSG00000223642	0	0	2.01674	0	0	0	0	0	0
AC008278.1	ENSG00000224194	0	1.00714	1.00837	0	1.85974	0	0	0	0
AC008278.2	ENSG00000234022	2.9887	4.02856	4.03348	5.88725	2.78961	7.58278	4.31837	9.1061	5.05614
AC008280.2	ENSG00000272156	7.96986	10.0714	4.03348	0.981209	5.57923	7.58278	6.47756	7.08252	6.06737
AC008378.1	ENSG00000253172	0.996232	2.01428	0	0	0	0	0	0	0
AC008385.1	ENSG00000270904	0	0	1.00837	0	0	0.947848	0	0	0
AC008393.1	ENSG00000245317	60.7702	37.2642	54.452	72.6094	56.7222	62.558	51.8204	47.5541	47.5277
AC008397.1	ENSG00000284797	1.99246	0	0	0	0	0	0	0	0
AC008397.2	ENSG00000285188	1.99246	0	0	0.981209	0	0	1.07959	0	0
AC008406.3	ENSG00000277619	18.9284	15.1071	10.0837	13.7369	7.43897	8.53063	8.63674	18.2122	15.1684
AC008417.1	ENSG00000249068	0	0	0	0.981209	0.929872	0	0	0	2.02246
AC008429.1	ENSG00000204758	14.9435	15.1071	7.0586	10.7933	6.5091	10.4263	16.1939	10.1179	4.04491
AC008429.2	ENSG00000253785	12.951	15.1071	9.07534	10.7933	5.57923	9.47848	14.0347	3.03537	6.06737
AC008429.4	ENSG00000254328	0	0	2.01674	0.981209	4.64936	4.73924	1.07959	0	1.01123
AC008432.1	ENSG00000273569	0	0	0	0	1.85974	0	1.07959	0	0
AC008434.1	ENSG00000249655	16.936	10.0714	7.0586	10.7933	21.387	7.58278	11.8755	10.1179	6.06737
AC008438.1	ENSG00000249637	146.446	115.821	157.306	161.899	139.481	138.386	167.337	108.261	116.291
AC008438.2	ENSG00000253965	0	0	0	2.94363	0	0	0	0	1.01123
AC008443.2	ENSG00000248103	348.681	287.035	261.168	274.738	332.894	325.112	275.296	350.079	284.155
AC008443.3	ENSG00000248514	4.98116	13.0928	2.01674	10.7933	14.8779	7.58278	1.07959	2.02358	11.1235
AC008443.4	ENSG00000250222	15.9397	20.1428	25.2093	15.6993	16.7377	18.0091	23.751	29.3419	23.2583
AC008443.5	ENSG00000250900	5.97739	5.0357	6.05022	11.7745	13.0182	7.58278	12.9551	10.1179	10.1123
AC008443.6	ENSG00000274525	137.48	133.95	115.963	133.444	124.603	156.395	138.188	142.662	119.325
AC008443.7	ENSG00000286310	11.9548	7.04998	6.05022	7.84967	5.57923	1.8957	3.23878	2.02358	5.05614
AC008443.8	ENSG00000286644	1.99246	5.0357	2.01674	3.92483	5.57923	0	2.15919	5.05894	2.02246
AC008462.1	ENSG00000286503	10.9586	8.05712	8.06697	2.94363	1.85974	4.73924	5.39796	4.04715	3.03369
AC008467.1	ENSG00000249476	13.9473	7.04998	8.06697	8.83088	8.36884	15.1656	7.55715	16.1886	7.0786
AC008474.1	ENSG00000267557	0	1.00714	1.00837	0.981209	0	0.947848	2.15919	1.01179	0
AC008481.1	ENSG00000213303	0.996232	3.02142	0	0.981209	0	0	1.07959	5.05894	0
AC008481.2	ENSG00000213304	0.996232	1.00714	2.01674	2.94363	1.85974	4.73924	2.15919	0	0
AC008494.1	ENSG00000243304	0	0	2.01674	1.96242	0	0.947848	7.55715	3.03537	3.03369
AC008494.2	ENSG00000249791	0	1.00714	0	3.92483	0	0.947848	0	0	0
AC008494.3	ENSG00000271797	7.96986	5.0357	1.00837	6.86846	6.5091	5.68709	5.39796	8.09431	4.04491
AC008496.2	ENSG00000250258	4.98116	6.04284	3.02511	1.96242	0	0.947848	0	1.01179	3.03369
AC008496.3	ENSG00000286818	0	0	0	0	1.85974	0	0	1.01179	1.01123
AC008497.1	ENSG00000275939	1.99246	2.01428	0	0.981209	0.929872	0	0	2.02358	0
AC008498.1	ENSG00000276945	0	1.00714	0	0.981209	0.929872	0	0	0	2.02246
AC008498.2	ENSG00000279985	0.996232	0	0	0	0.929872	0	0	0	0
AC008507.1	ENSG00000266910	7.96986	9.06426	9.07534	2.94363	2.78961	2.84354	5.39796	1.01179	5.05614
AC008507.2	ENSG00000267006	0	2.01428	2.01674	0.981209	4.64936	1.8957	1.07959	0	1.01123
AC008507.4	ENSG00000287859	1.99246	0	0	7.84967	4.64936	2.84354	3.23878	2.02358	0
AC008514.2	ENSG00000253966	0.996232	3.02142	3.02511	0.981209	4.64936	1.8957	0	7.08252	4.04491
AC008532.1	ENSG00000286669	1.99246	0	3.02511	2.94363	5.57923	0.947848	2.15919	3.03537	0
AC008537.2	ENSG00000269843	10.9586	10.0714	12.1004	17.6618	12.0883	6.63493	3.23878	9.1061	19.2133
AC008537.3	ENSG00000279108	7.96986	9.06426	6.05022	10.7933	6.5091	5.68709	11.8755	3.03537	3.03369
AC008537.4	ENSG00000282951	4.98116	2.01428	1.00837	6.86846	0.929872	1.8957	1.07959	2.02358	1.01123
AC008543.1	ENSG00000197332	59.7739	64.457	48.4018	58.8725	64.1611	65.4015	47.5021	44.5187	46.5165
AC008543.3	ENSG00000266922	0	2.01428	3.02511	0	0	1.8957	0	0	1.01123
AC008543.5	ENSG00000267646	0	1.00714	0	0	0.929872	1.8957	1.07959	0	0
AC008550.1	ENSG00000234259	0.996232	0	0	0	0	0.947848	0	0	0
AC008551.1	ENSG00000263331	6.97363	8.05712	6.05022	23.549	15.8078	18.957	10.7959	6.07073	14.1572
AC008554.1	ENSG00000269043	2.9887	0	0	2.94363	3.71949	6.63493	1.07959	1.01179	0
AC008555.1	ENSG00000261754	5.97739	4.02856	5.04185	3.92483	8.36884	5.68709	10.7959	4.04715	4.04491
AC008555.2	ENSG00000269086	32.8757	29.2071	18.1507	32.3799	44.6338	23.6962	25.9102	24.2829	6.06737
AC008555.3	ENSG00000270624	0	0	1.00837	0	0	2.84354	1.07959	0	1.01123
AC008555.4	ENSG00000271109	109.586	111.793	116.971	133.444	102.286	125.116	88.5266	107.25	119.325
AC008555.6	ENSG00000280106	29.887	51.3642	41.3432	45.1356	57.652	50.2359	43.1837	42.4951	61.6849
AC008567.1	ENSG00000260112	0	0	0	0	0	0	0	2.02358	0
AC008567.3	ENSG00000287960	0.996232	1.00714	0	0	0	0	0	0	0
AC008568.1	ENSG00000229855	115.563	110.785	113.946	120.689	98.5664	100.472	138.188	105.226	151.684
AC008568.2	ENSG00000279860	2.9887	8.05712	5.04185	2.94363	13.0182	7.58278	1.07959	4.04715	4.04491
AC008569.2	ENSG00000267474	4.98116	11.0785	7.0586	7.84967	5.57923	3.79139	8.63674	4.04715	3.03369
AC008574.1	ENSG00000251293	0	0	0	0	0.929872	0	0	0	1.01123
AC008592.4	ENSG00000272021	0.996232	1.00714	3.02511	0.981209	0	0	0	2.02358	4.04491
AC008608.2	ENSG00000271737	26.8983	20.1428	16.1339	37.2859	13.9481	22.7483	23.751	23.2711	44.4941
AC008610.1	ENSG00000248367	58.7777	52.3713	33.2762	73.5906	83.6884	77.7235	39.9449	53.6248	45.5053
AC008620.2	ENSG00000248560	0	1.00714	0	0.981209	0	0	0	0	0
AC008622.2	ENSG00000275719	13.9473	11.0785	4.03348	14.7181	7.43897	12.322	11.8755	10.1179	21.2358
AC008629.1	ENSG00000249494	3.98493	2.01428	8.06697	4.90604	4.64936	5.68709	4.31837	1.01179	3.03369
AC008635.1	ENSG00000222614	3.98493	1.00714	0	3.92483	1.85974	0.947848	0	1.01179	1.01123
AC008635.2	ENSG00000269487	6.97363	6.04284	0	4.90604	0.929872	7.58278	1.07959	3.03537	3.03369
AC008641.1	ENSG00000254298	7.96986	10.0714	15.1256	9.81209	13.0182	18.957	8.63674	11.1297	17.1909
AC008649.1	ENSG00000267291	0	0	0	0.981209	0	0	0	3.03537	0
AC008649.2	ENSG00000267375	0	0	0	0	5.57923	0	0	0	0
AC008655.2	ENSG00000269392	10.9586	9.06426	9.07534	18.643	13.9481	10.4263	7.55715	18.2122	11.1235
AC008659.1	ENSG00000245688	13.9473	12.0857	10.0837	13.7369	9.29872	19.9048	7.55715	11.1297	8.08983
AC008663.2	ENSG00000253955	0.996232	4.02856	5.04185	1.96242	1.85974	0.947848	0	2.02358	2.02246
AC008667.1	ENSG00000249526	0.996232	0	0	0.981209	1.85974	0	0	2.02358	0
AC008680.1	ENSG00000253269	0	3.02142	0	0	1.85974	0	0	0	0
AC008687.2	ENSG00000268108	0	0	0	0	1.85974	0.947848	0	2.02358	1.01123
AC008687.4	ENSG00000268655	25.902	27.1928	21.1758	29.4363	32.5455	23.6962	21.5919	15.1768	20.2246
AC008691.1	ENSG00000249738	0	1.00714	0	0	0	0	1.07959	0	0
AC008695.2	ENSG00000286676	0	0	2.01674	0	0	0	0	0	0
AC008700.1	ENSG00000248125	2.9887	0	0	3.92483	0.929872	0	1.07959	0	0
AC008731.1	ENSG00000261669	7.96986	2.01428	5.04185	1.96242	6.5091	1.8957	1.07959	4.04715	6.06737
AC008734.1	ENSG00000269300	5.97739	7.04998	6.05022	2.94363	10.2286	6.63493	3.23878	6.07073	2.02246
AC008734.2	ENSG00000269400	1.99246	0	3.02511	7.84967	0.929872	3.79139	2.15919	3.03537	1.01123
AC008735.1	ENSG00000267096	21.9171	11.0785	6.05022	15.6993	19.5273	16.1134	10.7959	12.1415	25.2807
AC008735.2	ENSG00000267523	75.7137	47.3356	71.5943	66.7222	81.8287	85.3063	44.2633	58.6837	59.6625
AC008735.3	ENSG00000269859	0.996232	0	0	0	0	0	3.23878	1.01179	0
AC008735.4	ENSG00000276488	22.9133	22.1571	9.07534	17.6618	26.9663	14.2177	15.1143	11.1297	13.146
AC008735.5	ENSG00000279063	2.9887	2.01428	2.01674	0.981209	3.71949	1.8957	2.15919	3.03537	2.02246
AC008736.1	ENSG00000267475	77.7061	74.5284	95.7952	81.4403	82.7586	73.9321	89.6062	80.9431	102.134
AC008736.2	ENSG00000267567	1.99246	0	0	5.88725	0	0	0	0	1.01123
AC008737.1	ENSG00000268743	7.96986	4.02856	1.00837	0.981209	4.64936	3.79139	4.31837	3.03537	5.05614
AC008738.2	ENSG00000267130	5.97739	2.01428	1.00837	3.92483	5.57923	0.947848	0	0	2.02246
AC008738.6	ENSG00000270212	2.9887	1.00714	0	0	5.57923	0	2.15919	0	0
AC008739.2	ENSG00000269373	0	0	1.00837	0	0	0.947848	0	0	0
AC008739.3	ENSG00000271598	0	0	0	0	0	0	0	2.02358	1.01123
AC008739.5	ENSG00000279404	0	1.00714	1.00837	1.96242	0	0	0	0	0
AC008740.1	ENSG00000257403	3.98493	2.01428	6.05022	5.88725	5.57923	2.84354	8.63674	3.03537	3.03369
AC008740.2	ENSG00000276548	0	1.00714	0	0	0.929872	0	0	0	0
AC008743.1	ENSG00000268231	6.97363	8.05712	5.04185	8.83088	3.71949	4.73924	11.8755	14.165	8.08983
AC008747.1	ENSG00000267024	2.9887	3.02142	3.02511	0	2.78961	3.79139	5.39796	0	4.04491
AC008750.1	ENSG00000254760	13.9473	13.0928	6.05022	13.7369	15.8078	11.3742	10.7959	10.1179	9.10106
AC008750.2	ENSG00000267905	4.98116	8.05712	5.04185	12.7557	10.2286	10.4263	8.63674	17.2004	9.10106
AC008750.4	ENSG00000268520	20.9209	14.1	18.1507	25.5114	25.1065	22.7483	16.1939	20.2358	11.1235
AC008750.6	ENSG00000268889	7.96986	19.1357	7.0586	17.6618	12.0883	13.2699	5.39796	17.2004	6.06737
AC008750.7	ENSG00000269403	0.996232	3.02142	0	5.88725	2.78961	2.84354	2.15919	1.01179	2.02246
AC008751.3	ENSG00000286632	0	0	1.00837	0	1.85974	0	0	0	0
AC008752.1	ENSG00000200237	2.9887	3.02142	3.02511	3.92483	0	2.84354	3.23878	0	4.04491
AC008752.2	ENSG00000266950	0.996232	3.02142	1.00837	2.94363	0	0.947848	0	0	2.02246
AC008752.3	ENSG00000267289	9.96232	7.04998	5.04185	0	14.8779	6.63493	4.31837	3.03537	3.03369
AC008752.4	ENSG00000267370	18.9284	16.1142	8.06697	17.6618	16.7377	16.1134	15.1143	18.2122	8.08983
AC008758.2	ENSG00000234848	0	1.00714	0	0	0	0.947848	1.07959	0	0
AC008758.4	ENSG00000268744	2.9887	1.00714	0	0.981209	0.929872	0	4.31837	1.01179	7.0786
AC008758.5	ENSG00000268870	0.996232	2.01428	0	0	0	0	0	0	0
AC008758.6	ENSG00000269755	1.99246	2.01428	0	0	0	0	0	1.01179	0
AC008759.2	ENSG00000267612	0	0	0	0.981209	0	0.947848	0	0	1.01123
AC008760.1	ENSG00000269680	13.9473	14.1	10.0837	21.5866	18.5974	14.2177	17.2735	15.1768	11.1235
AC008761.3	ENSG00000279300	0	1.00714	0	0	0.929872	0	0	1.01179	3.03369
AC008763.1	ENSG00000268204	11.9548	8.05712	22.1842	12.7557	13.0182	15.1656	10.7959	7.08252	4.04491
AC008763.2	ENSG00000268400	0	5.0357	0	0	0	0.947848	0	0	2.02246
AC008764.2	ENSG00000268087	50.8079	44.3142	39.3265	61.8161	52.0728	49.2881	45.3429	46.5423	60.6737
AC008764.4	ENSG00000268790	0	1.00714	0	0	1.85974	2.84354	0	0	0
AC008764.6	ENSG00000269399	343.7	345.449	274.277	367.953	330.104	328.903	293.649	251.935	293.256
AC008764.8	ENSG00000279529	91.6534	100.714	68.5692	99.1021	106.005	110.898	92.845	90.0492	73.8197
AC008764.9	ENSG00000279748	1.99246	2.01428	1.00837	1.96242	1.85974	0.947848	2.15919	2.02358	4.04491
AC008766.1	ENSG00000286741	0.996232	1.00714	1.00837	5.88725	0.929872	0	3.23878	2.02358	0
AC008770.2	ENSG00000267179	1.99246	0	0	0	1.85974	2.84354	0	0	0
AC008770.3	ENSG00000267274	12.951	10.0714	12.1004	7.84967	17.6676	8.53063	26.9898	8.09431	9.10106
AC008771.1	ENSG00000249042	12.951	14.1	15.1256	22.5678	21.387	27.4876	20.5123	23.2711	22.247
AC008781.1	ENSG00000228737	1.99246	8.05712	6.05022	1.96242	1.85974	2.84354	2.15919	4.04715	2.02246
AC008785.1	ENSG00000278994	2.9887	2.01428	5.04185	0.981209	3.71949	1.8957	0	3.03537	4.04491
AC008798.2	ENSG00000286538	0	4.02856	0	0	0	0	0	0	0
AC008802.1	ENSG00000254170	0	1.00714	0	2.94363	0	0.947848	0	0	2.02246
AC008806.1	ENSG00000279936	0	0	0	0	0.929872	0	0	0	1.01123
AC008808.1	ENSG00000248918	0	1.00714	1.00837	0.981209	0	5.68709	2.15919	0	0
AC008808.2	ENSG00000250360	15.9397	6.04284	12.1004	10.7933	11.1585	7.58278	8.63674	14.165	11.1235
AC008813.1	ENSG00000255875	0	0	0	0	0.929872	0.947848	0	0	1.01123
AC008825.1	ENSG00000250453	153.42	197.399	184.532	122.651	154.359	173.456	155.461	165.933	160.785
AC008825.2	ENSG00000270495	30.8832	52.3713	51.4269	38.2671	28.826	29.3833	51.8204	41.4833	31.3481
AC008840.1	ENSG00000250240	21.9171	22.1571	23.1925	32.3799	24.1767	43.601	22.6714	25.2947	44.4941
AC008850.1	ENSG00000227836	0	1.00714	0	0	0	0	0	1.01179	0
AC008852.1	ENSG00000248733	0	5.0357	0	1.96242	0	0	2.15919	1.01179	0
AC008868.1	ENSG00000248288	0.996232	0	0	0	0	2.84354	0	0	0
AC008870.2	ENSG00000260751	74.7174	63.4498	42.3516	73.5906	61.3715	69.1929	70.1735	81.9549	80.8983
AC008870.3	ENSG00000261266	2.9887	7.04998	4.03348	3.92483	12.0883	3.79139	1.07959	4.04715	3.03369
AC008870.4	ENSG00000261723	7.96986	6.04284	0	3.92483	1.85974	2.84354	0	0	2.02246
AC008870.5	ENSG00000278912	0	0	0	0	0	0	2.15919	1.01179	1.01123
AC008875.1	ENSG00000271788	15.9397	32.2285	17.1423	36.3047	20.4572	25.5919	20.5123	17.2004	13.146
AC008875.2	ENSG00000286656	104.604	132.943	103.862	119.707	136.691	146.916	113.357	113.32	115.28
AC008875.3	ENSG00000287263	898.602	888.298	914.592	999.852	994.963	800.931	885.266	848.891	895.948
AC008883.1	ENSG00000248758	0.996232	3.02142	3.02511	3.92483	6.5091	4.73924	2.15919	4.04715	3.03369
AC008883.2	ENSG00000251054	3.98493	3.02142	6.05022	5.88725	0.929872	1.8957	1.07959	1.01179	0
AC008883.3	ENSG00000286828	10.9586	15.1071	5.04185	11.7745	16.7377	16.1134	17.2735	16.1886	16.1797
AC008892.1	ENSG00000249236	1.99246	3.02142	2.01674	1.96242	3.71949	1.8957	1.07959	5.05894	2.02246
AC008894.1	ENSG00000267373	0	0	0	0	0	0	0	0	2.02246
AC008894.2	ENSG00000269243	13.9473	7.04998	15.1256	18.643	14.8779	19.9048	16.1939	17.2004	12.1347
AC008894.3	ENSG00000279198	34.8681	46.3285	35.293	50.0416	60.4417	55.923	60.4572	54.6366	45.5053
AC008895.1	ENSG00000279948	17.9322	22.1571	17.1423	8.83088	25.1065	25.5919	16.1939	21.2476	16.1797
AC008897.2	ENSG00000247372	0.996232	0	2.01674	0.981209	0.929872	0	0	1.01179	0
AC008897.3	ENSG00000271815	2.9887	8.05712	2.01674	1.96242	14.8779	2.84354	3.23878	4.04715	7.0786
AC008906.1	ENSG00000248734	11.9548	13.0928	4.03348	13.7369	9.29872	12.322	12.9551	10.1179	13.146
AC008906.2	ENSG00000272109	0	3.02142	2.01674	0.981209	1.85974	1.8957	5.39796	9.1061	9.10106
AC008915.2	ENSG00000259782	0.996232	1.00714	2.01674	2.94363	7.43897	0.947848	3.23878	4.04715	0
AC008915.3	ENSG00000260136	31.8794	22.1571	20.1674	24.5302	37.1949	22.7483	33.4674	25.2947	33.3705
AC008937.1	ENSG00000225230	3.98493	8.05712	4.03348	6.86846	5.57923	7.58278	6.47756	7.08252	9.10106
AC008937.3	ENSG00000271828	17.9322	12.0857	16.1339	5.88725	18.5974	10.4263	5.39796	3.03537	8.08983
AC008938.1	ENSG00000260072	0.996232	0	0	2.94363	0.929872	0.947848	2.15919	0	0
AC008945.2	ENSG00000286271	4.98116	1.00714	0	1.96242	4.64936	8.53063	2.15919	6.07073	2.02246
AC008946.1	ENSG00000267939	50.8079	35.2499	39.3265	40.2296	46.4936	36.0182	35.6266	42.4951	51.5727
AC008953.1	ENSG00000242602	0	0	1.00837	0	0	0	1.07959	0	0
AC008957.1	ENSG00000250155	22.9133	14.1	14.1172	6.86846	11.1585	17.0613	12.9551	11.1297	6.06737
AC008966.1	ENSG00000247796	134.491	179.271	166.381	164.843	146.92	170.613	165.178	163.91	175.954
AC008969.1	ENSG00000176593	18.9284	15.1071	17.1423	22.5678	19.5273	6.63493	31.3082	17.2004	19.2133
AC008969.2	ENSG00000286949	0	3.02142	0	0	0	0	2.15919	1.01179	0
AC008972.1	ENSG00000271926	3.98493	7.04998	4.03348	4.90604	8.36884	0.947848	3.23878	2.02358	6.06737
AC008972.2	ENSG00000272081	4.98116	5.0357	14.1172	2.94363	5.57923	11.3742	8.63674	11.1297	9.10106
AC008982.2	ENSG00000269688	57.7815	37.2642	38.3181	44.1544	66.9508	57.8187	33.4674	52.613	59.6625
AC008985.1	ENSG00000278999	0.996232	0	0	0	0	0.947848	0	0	0
AC008993.1	ENSG00000282542	11.9548	21.1499	7.0586	15.6993	11.1585	13.2699	14.0347	10.1179	7.0786
AC008993.2	ENSG00000282798	0	1.00714	0	0	0.929872	0	0	1.01179	0
AC008993.3	ENSG00000282807	2.9887	1.00714	0	2.94363	0.929872	0	0	0	0
AC009005.1	ENSG00000267751	163.382	153.085	141.172	180.542	166.447	149.76	166.257	142.662	170.898
AC009019.1	ENSG00000260277	2.9887	7.04998	6.05022	4.90604	4.64936	4.73924	1.07959	2.02358	4.04491
AC009032.1	ENSG00000274093	1.99246	2.01428	0	2.94363	0	0.947848	3.23878	2.02358	0
AC009041.3	ENSG00000276931	38.8531	38.2713	40.3348	33.3611	44.6338	31.279	21.5919	27.3183	30.3369
AC009052.1	ENSG00000260345	0	2.01428	0	0	0.929872	0	1.07959	0	2.02246
AC009053.1	ENSG00000214331	250.054	206.464	203.691	249.227	210.151	242.649	219.157	220.57	209.324
AC009053.2	ENSG00000261079	2.9887	6.04284	2.01674	6.86846	10.2286	3.79139	4.31837	4.04715	7.0786
AC009053.3	ENSG00000261170	10.9586	8.05712	13.1088	6.86846	5.57923	9.47848	12.9551	10.1179	11.1235
AC009053.4	ENSG00000276822	0	0	0	0	0.929872	0	0	1.01179	0
AC009054.1	ENSG00000259999	0	4.02856	0	0	0.929872	0	0	0	0
AC009054.2	ENSG00000261783	4.98116	3.02142	10.0837	4.90604	1.85974	7.58278	4.31837	15.1768	7.0786
AC009060.1	ENSG00000247228	0.996232	0	0	0	1.85974	6.63493	3.23878	0	0
AC009061.2	ENSG00000270049	92.6496	90.6426	74.6194	104.989	107.865	97.6283	95.0042	103.202	83.932
AC009065.1	ENSG00000259780	1.99246	0	1.00837	0	2.78961	5.68709	6.47756	2.02358	2.02246
AC009065.2	ENSG00000259933	15.9397	12.0857	11.0921	20.6054	26.9663	14.2177	8.63674	15.1768	10.1123
AC009065.3	ENSG00000260447	0	1.00714	0	0.981209	0	0	0	0	0
AC009065.4	ENSG00000260778	54.7928	64.457	34.2846	40.2296	33.4754	51.1838	41.0245	38.448	23.2583
AC009065.5	ENSG00000261123	16.936	18.1285	4.03348	6.86846	9.29872	10.4263	9.71633	12.1415	14.1572
AC009065.6	ENSG00000261240	1.99246	7.04998	2.01674	4.90604	6.5091	2.84354	0	2.02358	0
AC009065.8	ENSG00000261663	190.28	153.085	172.431	181.524	153.429	198.1	178.133	141.65	165.841
AC009075.1	ENSG00000261673	0.996232	1.00714	0	0	0	0	0	0	2.02246
AC009078.2	ENSG00000240338	0	0	0	0	0	0.947848	0	0	2.02246
AC009078.3	ENSG00000280152	7.96986	10.0714	5.04185	13.7369	5.57923	13.2699	7.55715	8.09431	9.10106
AC009081.1	ENSG00000261310	0	1.00714	0	0	0	0.947848	4.31837	1.01179	0
AC009084.2	ENSG00000280334	0.996232	1.00714	1.00837	0	0	1.8957	0	0	0
AC009086.1	ENSG00000260514	0	0	0	0	0.929872	0.947848	0	0	0
AC009086.2	ENSG00000279583	37.8568	27.1928	25.2093	13.7369	22.3169	20.8527	11.8755	31.3655	14.1572
AC009087.1	ENSG00000260252	6.97363	8.05712	12.1004	6.86846	7.43897	11.3742	5.39796	2.02358	7.0786
AC009088.1	ENSG00000260060	2.9887	10.0714	13.1088	4.90604	9.29872	10.4263	3.23878	2.02358	7.0786
AC009090.1	ENSG00000260038	1.99246	8.05712	1.00837	3.92483	4.64936	1.8957	1.07959	5.05894	2.02246
AC009090.3	ENSG00000276663	2.9887	2.01428	2.01674	5.88725	3.71949	6.63493	4.31837	3.03537	0
AC009090.4	ENSG00000279019	14.9435	12.0857	3.02511	18.643	10.2286	8.53063	10.7959	14.165	23.2583
AC009090.5	ENSG00000279803	1.99246	4.02856	0	2.94363	2.78961	3.79139	1.07959	2.02358	1.01123
AC009090.6	ENSG00000285979	168.363	181.285	138.147	165.824	220.38	182.935	153.302	150.757	150.673
AC009093.10	ENSG00000284685	52.8003	47.3356	32.2679	56.9101	37.1949	38.8618	37.7857	55.6484	47.5277
AC009093.4	ENSG00000260953	86.6722	76.5427	79.6613	101.064	109.725	91.9412	61.5368	82.9667	62.6962
AC009093.6	ENSG00000277999	63.7589	53.3784	44.3683	62.7973	60.4417	57.8187	35.6266	65.7663	49.5502
AC009094.1	ENSG00000261278	0	0	0	0	1.85974	0	0	0	0
AC009097.1	ENSG00000260185	0	0	0	0	0	0	1.07959	1.01179	1.01123
AC009097.4	ENSG00000261513	3.98493	2.01428	0	0.981209	1.85974	0.947848	0	2.02358	5.05614
AC009102.1	ENSG00000260198	0.996232	2.01428	2.01674	0.981209	1.85974	3.79139	2.15919	2.02358	0
AC009102.2	ENSG00000272372	0	0	1.00837	0.981209	0	0	0	1.01179	0
AC009102.4	ENSG00000287866	0	0	0	0.981209	0	3.79139	0	0	0
AC009107.1	ENSG00000260867	0	1.00714	2.01674	0	0	0.947848	2.15919	3.03537	1.01123
AC009107.2	ENSG00000260927	31.8794	18.1285	28.2344	29.4363	37.1949	33.1747	28.0694	35.4126	19.2133
AC009108.1	ENSG00000243697	0.996232	1.00714	2.01674	0	0	0	0	0	1.01123
AC009108.3	ENSG00000270020	0	4.02856	0	0	0	0	0	0	0
AC009113.1	ENSG00000259877	179.322	142.007	173.44	180.542	197.133	145.969	173.814	188.193	167.864
AC009118.2	ENSG00000276131	0.996232	1.00714	0	0.981209	0	0.947848	2.15919	0	3.03369
AC009119.2	ENSG00000260932	3.98493	4.02856	2.01674	6.86846	3.71949	6.63493	8.63674	3.03537	2.02246
AC009120.1	ENSG00000239763	20.9209	8.05712	15.1256	8.83088	13.9481	12.322	2.15919	10.1179	8.08983
AC009120.2	ENSG00000259972	77.7061	88.6283	66.5525	91.2524	97.6365	77.7235	83.1286	95.1081	64.7186
AC009120.3	ENSG00000260884	5.97739	17.1214	4.03348	7.84967	12.0883	13.2699	8.63674	18.2122	7.0786
AC009120.4	ENSG00000261248	0.996232	1.00714	0	0	0	2.84354	0	3.03537	0
AC009120.5	ENSG00000275236	3.98493	9.06426	9.07534	3.92483	17.6676	3.79139	7.55715	7.08252	4.04491
AC009121.3	ENSG00000262703	31.8794	36.257	29.2428	62.7973	48.3533	38.8618	30.2286	82.9667	50.5614
AC009121.4	ENSG00000263080	41.8418	58.4141	46.3851	68.6846	55.7923	54.0273	68.0143	64.7545	53.5951
AC009126.1	ENSG00000247121	11.9548	17.1214	20.1674	34.3423	14.8779	19.9048	25.9102	15.1768	28.3144
AC009127.1	ENSG00000261765	0	2.01428	1.00837	0	0	1.8957	0	1.01179	4.04491
AC009127.2	ENSG00000263311	1.99246	0	0	0	0	0	0	0	1.01123
AC009133.1	ENSG00000238045	137.48	152.078	107.896	130.501	154.359	159.238	113.357	117.367	104.157
AC009137.2	ENSG00000266801	3.98493	2.01428	5.04185	3.92483	5.57923	1.8957	2.15919	2.02358	5.05614
AC009139.1	ENSG00000260922	0	0	0	0	0.929872	0	2.15919	0	0
AC009141.1	ENSG00000286894	1.99246	3.02142	0	1.96242	0	0.947848	0	2.02358	1.01123
AC009145.1	ENSG00000260479	0.996232	0	0	0.981209	0.929872	0	0	0	1.01123
AC009148.1	ENSG00000260495	29.887	15.1071	16.1339	16.6805	20.4572	22.7483	30.2286	18.2122	18.2021
AC009152.3	ENSG00000285850	0	0	0	0	0	1.8957	0	0	0
AC009163.2	ENSG00000252122	0.996232	3.02142	0	3.92483	0	0.947848	2.15919	0	3.03369
AC009163.4	ENSG00000261476	2.9887	1.00714	3.02511	5.88725	0	1.8957	3.23878	1.01179	0
AC009163.7	ENSG00000274220	62.7626	43.307	43.3599	38.2671	70.6702	42.6531	42.1041	43.5069	39.4379
AC009171.2	ENSG00000263105	6.97363	7.04998	11.0921	9.81209	6.5091	11.3742	15.1143	4.04715	5.05614
AC009220.1	ENSG00000228360	0.996232	3.02142	3.02511	0	0.929872	1.8957	0	0	0
AC009220.2	ENSG00000239254	1.99246	0	3.02511	2.94363	6.5091	0.947848	1.07959	0	0
AC009220.3	ENSG00000271537	3.98493	3.02142	3.02511	7.84967	6.5091	0.947848	9.71633	8.09431	5.05614
AC009226.1	ENSG00000223725	4.98116	2.01428	6.05022	13.7369	16.7377	15.1656	16.1939	10.1179	10.1123
AC009228.1	ENSG00000242628	4.98116	4.02856	11.0921	7.84967	3.71949	11.3742	6.47756	5.05894	3.03369
AC009242.1	ENSG00000283031	0	0	2.01674	0	0	0	1.07959	0	0
AC009244.1	ENSG00000238072	6.97363	2.01428	1.00837	2.94363	2.78961	2.84354	5.39796	5.05894	3.03369
AC009244.2	ENSG00000286722	2.9887	8.05712	4.03348	2.94363	2.78961	1.8957	1.07959	2.02358	0
AC009245.1	ENSG00000230383	127.518	79.5641	107.896	116.764	84.6183	84.3585	82.049	104.214	84.9432
AC009262.1	ENSG00000236212	0	0	1.00837	0	0	0	0	0	1.01123
AC009264.1	ENSG00000234352	4.98116	4.02856	3.02511	11.7745	3.71949	4.73924	3.23878	5.05894	1.01123
AC009268.2	ENSG00000278472	3.98493	7.04998	10.0837	1.96242	0.929872	2.84354	8.63674	9.1061	11.1235
AC009271.1	ENSG00000267327	174.341	167.185	147.222	155.031	163.657	129.855	143.586	139.627	137.527
AC009271.2	ENSG00000287248	3.98493	10.0714	5.04185	6.86846	10.2286	14.2177	3.23878	6.07073	11.1235
AC009283.1	ENSG00000273576	41.8418	59.4213	58.4855	54.9477	45.5637	58.7666	42.1041	49.5776	32.3593
AC009292.1	ENSG00000245719	0	1.00714	0	3.92483	0	0.947848	0	1.01179	0
AC009292.2	ENSG00000259410	0.996232	0	0	1.96242	0	0	0	0	0
AC009299.1	ENSG00000225813	39.8493	30.2142	49.4102	34.3423	41.8442	18.0091	26.9898	23.2711	33.3705
AC009299.2	ENSG00000235724	1.99246	1.00714	0	4.90604	4.64936	2.84354	3.23878	5.05894	7.0786
AC009303.1	ENSG00000224967	3.98493	1.00714	0	1.96242	0.929872	0	3.23878	0	0
AC009303.2	ENSG00000235066	3.98493	1.00714	1.00837	0	3.71949	1.8957	1.07959	2.02358	1.01123
AC009303.4	ENSG00000279227	16.936	15.1071	8.06697	22.5678	25.1065	28.4354	12.9551	18.2122	29.3256
AC009309.2	ENSG00000273080	34.8681	24.1714	23.1925	26.4926	26.0364	30.3311	33.4674	38.448	25.2807
AC009314.1	ENSG00000271081	0	0	0	0	1.85974	0	0	0	0
AC009315.1	ENSG00000286797	10.9586	15.1071	13.1088	13.7369	17.6676	8.53063	19.4327	14.165	12.1347
AC009318.1	ENSG00000257176	55.789	69.4927	54.452	66.7222	53.9326	66.3493	47.5021	62.7309	70.786
AC009318.2	ENSG00000273680	4.98116	12.0857	3.02511	8.83088	10.2286	13.2699	6.47756	4.04715	8.08983
AC009318.3	ENSG00000274315	12.951	8.05712	2.01674	7.84967	13.0182	5.68709	4.31837	6.07073	5.05614
AC009318.4	ENSG00000275476	3.98493	3.02142	0	1.96242	1.85974	0.947848	2.15919	4.04715	8.08983
AC009336.1	ENSG00000272729	0	1.00714	0	0	3.71949	0	0	1.01179	0
AC009365.3	ENSG00000227197	0.996232	0	3.02511	0	0	0	0	1.01179	0
AC009403.1	ENSG00000216895	203.231	189.342	191.59	205.073	199.922	212.318	205.123	210.452	183.032
AC009403.2	ENSG00000283128	13.9473	17.1214	15.1256	13.7369	13.9481	26.5397	32.3878	11.1297	15.1684
AC009404.1	ENSG00000236255	290.9	241.714	190.582	281.607	303.138	306.155	208.361	246.876	225.504
AC009407.1	ENSG00000261829	0	0	1.00837	0.981209	0	0	0	1.01179	0
AC009411.1	ENSG00000228538	0	0	0	2.94363	1.85974	0.947848	3.23878	0	1.01123
AC009411.2	ENSG00000235537	0.996232	3.02142	3.02511	4.90604	2.78961	0.947848	1.07959	2.02358	3.03369
AC009464.1	ENSG00000278475	0	0	0	0	2.78961	0	0	0	1.01123
AC009480.1	ENSG00000223911	0.996232	0	0	0	0	0	0	0	1.01123
AC009486.1	ENSG00000261117	13.9473	7.04998	16.1339	19.6242	13.0182	16.1134	17.2735	16.1886	12.1347
AC009486.2	ENSG00000286427	83.6835	53.3784	78.6529	58.8725	75.3196	86.2541	75.5715	67.7898	75.8421
AC009498.1	ENSG00000237271	0	0	0	0	0	1.8957	0	0	0
AC009501.2	ENSG00000286480	1.99246	0	0	0	6.5091	0	0	0	0
AC009506.1	ENSG00000224152	53.7966	66.4713	93.7785	80.4591	71.6001	78.6714	75.5715	66.7781	73.8197
AC009509.1	ENSG00000252585	0	0	0	0.981209	0	0	0	0	1.01123
AC009509.2	ENSG00000256377	0	1.00714	0	2.94363	2.78961	0	1.07959	2.02358	2.02246
AC009509.5	ENSG00000276261	1.99246	3.02142	3.02511	0	0	0.947848	1.07959	2.02358	1.01123
AC009533.1	ENSG00000111788	980.293	777.512	741.153	856.595	902.905	895.716	684.462	832.702	786.736
AC009533.2	ENSG00000255753	10.9586	12.0857	1.00837	10.7933	6.5091	8.53063	7.55715	11.1297	13.146
AC009533.3	ENSG00000286911	1.99246	0	2.01674	0	0	0	2.15919	0	1.01123
AC009533.4	ENSG00000287577	0	0	0	0	0	0	0	2.02358	1.01123
AC009542.1	ENSG00000231794	3.98493	1.00714	0	6.86846	2.78961	0	0	1.01179	0
AC009542.2	ENSG00000276067	4.98116	1.00714	1.00837	2.94363	0.929872	0.947848	2.15919	0	3.03369
AC009554.2	ENSG00000285863	5.97739	7.04998	4.03348	5.88725	5.57923	3.79139	4.31837	2.02358	6.06737
AC009560.3	ENSG00000286457	0	1.00714	1.00837	0	1.85974	0	0	0	2.02246
AC009560.4	ENSG00000287508	0	0	1.00837	0.981209	0	0	0	1.01179	0
AC009562.1	ENSG00000259720	0	0	0	0.981209	0.929872	0	0	0	0
AC009563.1	ENSG00000253961	4.98116	5.0357	2.01674	6.86846	15.8078	9.47848	6.47756	5.05894	4.04491
AC009570.1	ENSG00000272986	10.9586	7.04998	1.00837	6.86846	0	0.947848	5.39796	7.08252	6.06737
AC009570.2	ENSG00000286848	0.996232	0	0	0	0	3.79139	0	0	1.01123
AC009630.1	ENSG00000253133	1.99246	1.00714	2.01674	7.84967	3.71949	3.79139	2.15919	2.02358	0
AC009630.2	ENSG00000253174	21.9171	22.1571	10.0837	17.6618	18.5974	19.9048	6.47756	16.1886	11.1235
AC009630.4	ENSG00000287535	4.98116	5.0357	3.02511	5.88725	2.78961	0.947848	1.07959	4.04715	2.02246
AC009652.1	ENSG00000255160	0	0	0	0	0	0	0	2.02358	0
AC009690.1	ENSG00000260729	0	1.00714	3.02511	2.94363	0	0	3.23878	0	2.02246
AC009690.2	ENSG00000261460	0	3.02142	0	1.96242	3.71949	2.84354	5.39796	2.02358	3.03369
AC009704.2	ENSG00000276934	0.996232	1.00714	0	5.88725	2.78961	1.8957	0	3.03537	3.03369
AC009704.3	ENSG00000287689	0	0	0	0.981209	0	0	0	1.01179	2.02246
AC009716.1	ENSG00000263982	0.996232	4.02856	5.04185	0.981209	2.78961	0.947848	2.15919	4.04715	0
AC009731.1	ENSG00000287229	0	2.01428	0	0	0	0	0	0	0
AC009743.1	ENSG00000233919	0	0	0	0	0	1.8957	0	0	0
AC009754.1	ENSG00000259935	0	1.00714	0	2.94363	0	0.947848	0	1.01179	1.01123
AC009754.2	ENSG00000287500	0.996232	0	1.00837	0	0	0.947848	1.07959	0	2.02246
AC009779.1	ENSG00000257384	0	0	1.00837	1.96242	0.929872	3.79139	0	0	2.02246
AC009779.2	ENSG00000258056	186.295	198.407	200.666	144.238	214.8	194.309	127.392	133.556	156.74
AC009779.3	ENSG00000258311	33.8719	25.1785	48.4018	43.1732	30.6858	23.6962	22.6714	35.4126	34.3818
AC009812.1	ENSG00000251867	46.8229	46.3285	48.4018	64.7598	59.5118	36.0182	58.298	56.6602	61.6849
AC009812.3	ENSG00000254162	0.996232	10.0714	1.00837	2.94363	0	4.73924	0	4.04715	3.03369
AC009812.4	ENSG00000260317	1.99246	5.0357	4.03348	2.94363	0.929872	4.73924	7.55715	3.03537	8.08983
AC009831.1	ENSG00000263823	74.7174	89.6355	82.6864	101.064	86.4781	79.6192	66.9347	83.9785	70.786
AC009831.3	ENSG00000274275	0	0	0	0	0.929872	0	0	0	3.03369
AC009878.1	ENSG00000278840	0	0	0	3.92483	0	1.8957	0	0	0
AC009879.4	ENSG00000287127	2.9887	4.02856	0	0.981209	0.929872	0	0	0	0
AC009902.2	ENSG00000254027	6.97363	9.06426	3.02511	3.92483	5.57923	1.8957	7.55715	5.05894	5.05614
AC009902.3	ENSG00000272425	0.996232	1.00714	0	3.92483	0	0.947848	1.07959	0	0
AC009908.1	ENSG00000253513	3.98493	5.0357	3.02511	1.96242	6.5091	3.79139	2.15919	4.04715	6.06737
AC009927.1	ENSG00000250031	0	0	0	1.96242	0	1.8957	0	2.02358	1.01123
AC009945.1	ENSG00000234356	0	1.00714	2.01674	0	0	0.947848	1.07959	3.03537	0
AC009948.1	ENSG00000270277	17.9322	2.01428	6.05022	2.94363	9.29872	4.73924	3.23878	5.05894	7.0786
AC009948.2	ENSG00000270956	4.98116	5.0357	3.02511	1.96242	4.64936	1.8957	2.15919	4.04715	2.02246
AC009948.3	ENSG00000279598	0	0	1.00837	0	0	0	0	0	2.02246
AC009949.1	ENSG00000279964	3.98493	2.01428	0	0.981209	0	1.8957	0	0	2.02246
AC009950.1	ENSG00000225963	0.996232	3.02142	1.00837	1.96242	2.78961	0	2.15919	2.02358	2.02246
AC009951.4	ENSG00000279166	2.9887	0	0	0	0	0.947848	0	0	4.04491
AC009951.5	ENSG00000283118	0	0	0	0	0.929872	0	0	1.01179	0
AC009951.6	ENSG00000287115	6.97363	13.0928	18.1507	15.6993	18.5974	22.7483	16.1939	15.1768	11.1235
AC009955.1	ENSG00000228973	0	0	0	0	0	1.8957	0	0	0
AC009955.3	ENSG00000268896	2.9887	0	0	0	3.71949	0	0	2.02358	2.02246
AC009955.4	ENSG00000269068	0.996232	4.02856	4.03348	1.96242	9.29872	3.79139	0	4.04715	4.04491
AC009961.1	ENSG00000226266	27.8945	32.2285	54.452	35.3235	53.9326	35.0704	64.7756	44.5187	37.4155
AC009961.3	ENSG00000287091	69.7363	47.3356	42.3516	50.0416	55.7923	63.5058	62.6164	52.613	70.786
AC009962.1	ENSG00000260742	25.902	15.1071	15.1256	22.5678	9.29872	27.4876	18.3531	12.1415	25.2807
AC009994.1	ENSG00000271779	0.996232	0	0	0	1.85974	0.947848	3.23878	0	1.01123
AC009996.1	ENSG00000259659	21.9171	16.1142	11.0921	12.7557	18.5974	12.322	11.8755	8.09431	14.1572
AC010092.1	ENSG00000286115	4.98116	3.02142	3.02511	6.86846	10.2286	9.47848	5.39796	6.07073	15.1684
AC010132.3	ENSG00000256646	0	0	4.03348	0.981209	0.929872	0	2.15919	0	0
AC010132.4	ENSG00000261019	1.99246	1.00714	1.00837	0	0.929872	1.8957	1.07959	0	2.02246
AC010148.1	ENSG00000235726	28.8907	24.1714	20.1674	14.7181	39.9845	30.3311	47.5021	28.3301	36.4042
AC010149.1	ENSG00000235419	0	0	1.00837	4.90604	2.78961	1.8957	1.07959	0	0
AC010149.2	ENSG00000283202	1.99246	0	0	0	0	0	0	0	1.01123
AC010168.1	ENSG00000214772	2.9887	0	2.01674	1.96242	2.78961	0	2.15919	0	1.01123
AC010168.2	ENSG00000261324	0.996232	0	0	0	0.929872	0	0	0	0
AC010173.1	ENSG00000258101	19.9246	14.1	9.07534	15.6993	22.3169	28.4354	31.3082	17.2004	15.1684
AC010185.1	ENSG00000255644	0	0	0	0	0	0	2.15919	0	0
AC010186.1	ENSG00000256442	3.98493	0	1.00837	4.90604	0.929872	0.947848	4.31837	6.07073	2.02246
AC010186.2	ENSG00000256594	57.7815	74.5284	64.5357	78.4967	72.53	60.6623	78.8103	48.5659	66.7411
AC010186.3	ENSG00000257027	103.608	134.957	100.837	106.952	107.865	124.168	128.472	114.332	133.482
AC010197.2	ENSG00000285854	1.99246	0	0	0	0	0	1.07959	1.01179	0
AC010198.1	ENSG00000246331	0	0	3.02511	0	0	0	0	1.01179	0
AC010198.2	ENSG00000285517	0.996232	0	1.00837	0	0	0	0	0	0
AC010201.3	ENSG00000286608	0	2.01428	0	0	1.85974	0.947848	0	0	0
AC010203.1	ENSG00000257489	46.8229	37.2642	41.3432	58.8725	29.7559	47.3924	28.0694	48.5659	46.5165
AC010203.2	ENSG00000257696	4.98116	4.02856	3.02511	5.88725	1.85974	2.84354	3.23878	3.03537	3.03369
AC010205.1	ENSG00000274560	0	1.00714	2.01674	0	0	0	0	1.01179	1.01123
AC010210.1	ENSG00000250608	20.9209	36.257	20.1674	14.7181	28.826	29.3833	21.5919	24.2829	20.2246
AC010226.1	ENSG00000249249	23.9096	15.1071	15.1256	21.5866	11.1585	20.8527	9.71633	30.3537	29.3256
AC010240.2	ENSG00000235253	0.996232	3.02142	0	0	0	0	1.07959	0	0
AC010240.3	ENSG00000272023	2.9887	0	3.02511	0.981209	2.78961	1.8957	3.23878	2.02358	2.02246
AC010245.2	ENSG00000272040	6.97363	12.0857	10.0837	11.7745	8.36884	7.58278	5.39796	11.1297	9.10106
AC010247.1	ENSG00000254887	0	0	0	0	0	0	2.15919	0	0
AC010247.2	ENSG00000259436	0	0	0	0	0	0	2.15919	0	0
AC010255.2	ENSG00000249610	0	0	0	0.981209	0	0	0	0	1.01123
AC010255.3	ENSG00000250803	0	0	0	0.981209	0	0	0	1.01179	0
AC010260.1	ENSG00000251675	0	0	0	0	0	0	2.15919	7.08252	2.02246
AC010261.2	ENSG00000251187	0	0	0	0	0	0	0	2.02358	0
AC010266.2	ENSG00000261037	0.996232	0	0	0	0.929872	1.8957	1.07959	0	0
AC010267.1	ENSG00000249150	1.99246	0	0	0	0	0	0	0	0
AC010271.1	ENSG00000268366	19.9246	23.1642	12.1004	20.6054	20.4572	22.7483	17.2735	24.2829	15.1684
AC010271.2	ENSG00000277453	0	3.02142	3.02511	0.981209	1.85974	0.947848	1.07959	0	0
AC010273.2	ENSG00000248664	0	1.00714	5.04185	1.96242	4.64936	0	1.07959	6.07073	3.03369
AC010273.3	ENSG00000250237	0	0	1.00837	0.981209	0.929872	0	0	0	0
AC010275.1	ENSG00000248268	42.838	30.2142	45.3767	38.2671	49.2832	36.9661	51.8204	26.3065	61.6849
AC010280.2	ENSG00000248884	4.98116	7.04998	0	0.981209	2.78961	2.84354	0	4.04715	2.02246
AC010285.1	ENSG00000249412	0	0	0	0	0	1.8957	0	0	0
AC010285.3	ENSG00000285865	0	0	1.00837	2.94363	3.71949	4.73924	1.07959	1.01179	1.01123
AC010300.1	ENSG00000267934	0	0	0	0.981209	0	0	0	0	1.01123
AC010319.1	ENSG00000254503	8.96609	9.06426	6.05022	4.90604	8.36884	8.53063	8.63674	6.07073	5.05614
AC010319.3	ENSG00000269053	0.996232	0	0	4.90604	0.929872	1.8957	3.23878	0	3.03369
AC010319.4	ENSG00000269481	18.9284	27.1928	33.2762	29.4363	30.6858	22.7483	8.63674	28.3301	24.2695
AC010320.2	ENSG00000268015	1.99246	2.01428	1.00837	0	0	0	0	0	0
AC010320.3	ENSG00000269102	9.96232	7.04998	6.05022	5.88725	5.57923	2.84354	2.15919	7.08252	7.0786
AC010320.4	ENSG00000269535	1.99246	4.02856	0	4.90604	7.43897	2.84354	0	3.03537	1.01123
AC010323.1	ENSG00000167774	0	5.0357	3.02511	7.84967	0.929872	4.73924	1.07959	3.03537	0
AC010323.2	ENSG00000268884	0	0	0	1.96242	0	0	0	0	0
AC010325.1	ENSG00000261341	3.98493	3.02142	0	2.94363	8.36884	1.8957	3.23878	3.03537	3.03369
AC010325.2	ENSG00000268375	1.99246	0	0	0.981209	2.78961	0	2.15919	0	3.03369
AC010325.3	ENSG00000284711	1.99246	0	1.00837	3.92483	0	0.947848	2.15919	3.03537	0
AC010326.2	ENSG00000269476	0	0	0	1.96242	0	0	2.15919	0	0
AC010326.3	ENSG00000269867	112.574	120.857	87.7283	114.801	110.655	84.3585	116.596	97.1317	102.134
AC010326.4	ENSG00000270804	67.7438	50.357	38.3181	59.8537	75.3196	67.2972	41.0245	37.4362	38.4267
AC010327.3	ENSG00000267507	3.98493	2.01428	9.07534	8.83088	2.78961	2.84354	2.15919	2.02358	4.04491
AC010327.4	ENSG00000267577	0.996232	0	0	0.981209	0.929872	0.947848	0	1.01179	1.01123
AC010327.5	ENSG00000267649	22.9133	14.1	19.159	19.6242	19.5273	43.601	9.71633	18.2122	11.1235
AC010327.6	ENSG00000276570	101.616	80.5712	87.7283	150.125	126.463	127.959	98.2429	100.167	107.19
AC010327.7	ENSG00000286230	35.8644	46.3285	43.3599	47.098	46.4936	60.6623	46.4225	43.5069	49.5502
AC010327.8	ENSG00000287170	14.9435	10.0714	13.1088	22.5678	16.7377	16.1134	15.1143	13.1533	5.05614
AC010328.1	ENSG00000267943	12.951	7.04998	7.0586	6.86846	3.71949	12.322	5.39796	7.08252	7.0786
AC010328.2	ENSG00000268282	0.996232	1.00714	0	0	0.929872	1.8957	1.07959	0	2.02246
AC010328.3	ENSG00000269082	0	0	0	0	0	0	1.07959	2.02358	0
AC010329.1	ENSG00000268416	0	0	0	0	3.71949	0	0	0	2.02246
AC010331.1	ENSG00000277383	55.789	32.2285	39.3265	60.8349	48.3533	55.923	44.2633	34.4008	35.393
AC010332.1	ENSG00000277977	0.996232	1.00714	1.00837	0	0	1.8957	2.15919	0	2.02246
AC010333.2	ENSG00000259899	0	1.00714	0	0	0	0	0	0	1.01123
AC010335.1	ENSG00000268199	2.9887	2.01428	0	3.92483	8.36884	3.79139	0	3.03537	0
AC010336.1	ENSG00000214248	10.9586	10.0714	6.05022	5.88725	13.0182	7.58278	11.8755	5.05894	2.02246
AC010336.2	ENSG00000260500	8.96609	4.02856	7.0586	17.6618	6.5091	16.1134	15.1143	8.09431	7.0786
AC010336.5	ENSG00000269139	0	0	0	0	0	0.947848	2.15919	0	0
AC010336.7	ENSG00000286138	58.7777	49.3499	39.3265	61.8161	70.6702	48.3402	34.547	45.5305	39.4379
AC010343.1	ENSG00000240376	27.8945	38.2713	39.3265	38.2671	24.1767	25.5919	33.4674	25.2947	32.3593
AC010359.2	ENSG00000269961	16.936	11.0785	11.0921	9.81209	9.29872	7.58278	8.63674	13.1533	20.2246
AC010359.3	ENSG00000286314	0	0	0	0	2.78961	0	1.07959	2.02358	0
AC010378.1	ENSG00000286403	742.193	615.363	545.529	688.808	719.721	718.469	597.015	595.944	560.221
AC010385.1	ENSG00000226400	0	1.00714	0	0.981209	0	0	0	1.01179	1.01123
AC010385.2	ENSG00000271035	24.9058	45.3213	34.2846	23.549	27.8961	35.0704	35.6266	33.389	40.4491
AC010385.3	ENSG00000277878	0	1.00714	2.01674	0	0	0.947848	0	0	0
AC010401.1	ENSG00000262732	4.98116	0	0	0.981209	0.929872	1.8957	2.15919	2.02358	3.03369
AC010409.1	ENSG00000213663	0	0	0	0	0	0	0	0	2.02246
AC010422.1	ENSG00000230310	3.98493	4.02856	4.03348	5.88725	0.929872	0.947848	0	5.05894	0
AC010422.2	ENSG00000268945	4.98116	10.0714	10.0837	8.83088	7.43897	18.957	10.7959	9.1061	2.02246
AC010422.4	ENSG00000269560	3.98493	9.06426	10.0837	3.92483	5.57923	11.3742	5.39796	12.1415	11.1235
AC010422.8	ENSG00000285589	108.589	71.507	56.4688	81.4403	109.725	83.4106	64.7756	72.8488	66.7411
AC010435.1	ENSG00000279557	1.99246	4.02856	0	0.981209	0	0.947848	0	0	3.03369
AC010442.2	ENSG00000250645	32.8757	26.1856	28.2344	26.4926	32.5455	25.5919	15.1143	16.1886	17.1909
AC010442.3	ENSG00000288622	0.996232	0	0	3.92483	0	0	0	0	0
AC010457.1	ENSG00000251257	0	0	0	0	0	0	2.15919	0	0
AC010460.3	ENSG00000250332	0	2.01428	0	0.981209	0.929872	0	1.07959	0	0
AC010463.3	ENSG00000269815	15.9397	22.1571	10.0837	22.5678	36.265	18.957	16.1939	19.224	17.1909
AC010469.1	ENSG00000224282	4.98116	0	2.01674	2.94363	0	3.79139	0	2.02358	2.02246
AC010487.1	ENSG00000269646	2.9887	5.0357	8.06697	4.90604	13.0182	12.322	7.55715	3.03537	3.03369
AC010487.2	ENSG00000283695	0	0	0	0	1.85974	0.947848	0	1.01179	1.01123
AC010491.1	ENSG00000261360	23.9096	20.1428	20.1674	40.2296	24.1767	18.957	14.0347	17.2004	5.05614
AC010491.2	ENSG00000286970	0.996232	2.01428	1.00837	0.981209	2.78961	1.8957	1.07959	2.02358	0
AC010493.1	ENSG00000213655	0.996232	0	0	0	0	0.947848	1.07959	0	0
AC010503.5	ENSG00000275234	0	1.00714	0	0	0	0	2.15919	1.01179	0
AC010504.1	ENSG00000267219	15.9397	13.0928	10.0837	16.6805	7.43897	14.2177	7.55715	7.08252	1.01123
AC010507.1	ENSG00000282051	4.98116	7.04998	0	0.981209	2.78961	2.84354	2.15919	6.07073	7.0786
AC010519.1	ENSG00000268746	1.99246	5.0357	2.01674	3.92483	5.57923	1.8957	5.39796	2.02358	1.01123
AC010522.1	ENSG00000268750	2.9887	14.1	15.1256	8.83088	11.1585	7.58278	15.1143	5.05894	15.1684
AC010524.1	ENSG00000268157	1.99246	1.00714	6.05022	1.96242	3.71949	0	0	2.02358	0
AC010525.1	ENSG00000267117	4.98116	2.01428	1.00837	1.96242	0	3.79139	2.15919	3.03537	1.01123
AC010530.1	ENSG00000270165	1.99246	3.02142	1.00837	5.88725	9.29872	4.73924	2.15919	7.08252	8.08983
AC010531.3	ENSG00000261592	6.97363	9.06426	6.05022	2.94363	8.36884	11.3742	8.63674	5.05894	3.03369
AC010531.4	ENSG00000261697	0	6.04284	1.00837	7.84967	0	0.947848	0	5.05894	0
AC010531.5	ENSG00000269901	34.8681	37.2642	26.2176	32.3799	39.9845	34.1225	37.7857	35.4126	30.3369
AC010531.6	ENSG00000270006	55.789	32.2285	36.3013	40.2296	34.4053	49.2881	43.1837	58.6837	36.4042
AC010531.8	ENSG00000280419	0	1.00714	0	1.96242	0	2.84354	0	0	0
AC010536.1	ENSG00000226180	25.902	36.257	39.3265	29.4363	32.5455	25.5919	34.547	35.4126	58.6513
AC010536.2	ENSG00000260671	18.9284	14.1	1.00837	19.6242	15.8078	18.0091	2.15919	7.08252	4.04491
AC010536.3	ENSG00000277504	0.996232	1.00714	1.00837	3.92483	0.929872	0	5.39796	3.03537	4.04491
AC010538.1	ENSG00000275734	32.8757	47.3356	36.3013	28.455	39.0546	35.0704	33.4674	30.3537	30.3369
AC010542.4	ENSG00000261519	3.98493	4.02856	2.01674	7.84967	1.85974	4.73924	3.23878	2.02358	0
AC010542.5	ENSG00000277978	12.951	29.2071	15.1256	18.643	22.3169	10.4263	15.1143	10.1179	20.2246
AC010547.1	ENSG00000247324	1.99246	5.0357	3.02511	4.90604	1.85974	2.84354	3.23878	7.08252	2.02246
AC010547.4	ENSG00000261611	0	0	1.00837	0	0	0	1.07959	1.01179	0
AC010595.1	ENSG00000250874	31.8794	31.2213	31.2595	31.3987	34.4053	26.5397	29.149	28.3301	24.2695
AC010601.1	ENSG00000259929	0.996232	3.02142	3.02511	2.94363	1.85974	2.84354	2.15919	3.03537	6.06737
AC010608.2	ENSG00000279197	0.996232	1.00714	0	0	0	0	1.07959	0	0
AC010615.2	ENSG00000268119	1590.98	1598.33	1435.92	1407.05	1671.91	1572.48	1549.22	1373	1517.85
AC010618.2	ENSG00000269161	12.951	13.0928	7.0586	8.83088	12.0883	5.68709	11.8755	13.1533	12.1347
AC010618.3	ENSG00000269439	78.7024	90.6426	81.678	104.008	128.322	92.8891	88.5266	100.167	59.6625
AC010619.2	ENSG00000273189	0.996232	8.05712	2.01674	1.96242	1.85974	0	0	2.02358	0
AC010623.1	ENSG00000286721	2.9887	0	2.01674	1.96242	0	0	0	0	0
AC010624.1	ENSG00000204666	0	3.02142	2.01674	0.981209	1.85974	0	0	2.02358	1.01123
AC010624.2	ENSG00000267890	3.98493	8.05712	3.02511	0.981209	2.78961	3.79139	7.55715	6.07073	6.06737
AC010624.3	ENSG00000269091	12.951	9.06426	2.01674	12.7557	12.0883	9.47848	8.63674	3.03537	8.08983
AC010624.4	ENSG00000269540	0	2.01428	0	0	0	0	0	0	0
AC010624.5	ENSG00000287001	1.99246	4.02856	6.05022	2.94363	4.64936	7.58278	9.71633	3.03537	5.05614
AC010632.1	ENSG00000267345	16.936	9.06426	7.0586	17.6618	7.43897	17.0613	21.5919	11.1297	10.1123
AC010632.2	ENSG00000267672	1.99246	0	1.00837	3.92483	2.78961	3.79139	1.07959	3.03537	3.03369
AC010636.1	ENSG00000268560	0.996232	0	2.01674	3.92483	0.929872	0.947848	1.07959	1.01179	0
AC010641.1	ENSG00000267443	0	0	0	0	0	0.947848	0	0	1.01123
AC010641.2	ENSG00000286667	0	4.02856	2.01674	0	0	0	1.07959	0	3.03369
AC010642.1	ENSG00000269794	3.98493	3.02142	1.00837	4.90604	2.78961	0	2.15919	1.01179	3.03369
AC010642.2	ENSG00000283103	235.111	211.499	219.825	185.448	229.678	211.37	253.704	215.511	195.167
AC010643.1	ENSG00000268686	9.96232	6.04284	3.02511	4.90604	2.78961	8.53063	4.31837	5.05894	5.05614
AC010653.3	ENSG00000283057	0.996232	1.00714	3.02511	1.96242	0	3.79139	1.07959	1.01179	2.02246
AC010654.1	ENSG00000277369	7.96986	8.05712	12.1004	7.84967	7.43897	14.2177	3.23878	8.09431	17.1909
AC010655.1	ENSG00000228700	0	0	0	0	1.85974	0	0	0	0
AC010655.2	ENSG00000240758	0	1.00714	0	0.981209	0	0	1.07959	0	0
AC010680.2	ENSG00000270574	3.98493	11.0785	5.04185	9.81209	4.64936	3.79139	3.23878	7.08252	6.06737
AC010680.5	ENSG00000271401	0	0	0	1.96242	0	0	1.07959	2.02358	0
AC010719.1	ENSG00000270933	38.8531	38.2713	32.2679	54.9477	65.091	55.923	61.5368	40.4715	34.3818
AC010735.2	ENSG00000272622	1.99246	0	4.03348	0.981209	1.85974	3.79139	2.15919	0	2.02246
AC010746.1	ENSG00000202434	0.996232	2.01428	0	3.92483	2.78961	0.947848	0	3.03537	0
AC010761.1	ENSG00000264577	151.427	128.914	123.021	125.595	174.816	154.499	128.472	107.25	93.033
AC010761.3	ENSG00000265205	12.951	14.1	12.1004	15.6993	20.4572	26.5397	24.8306	20.2358	19.2133
AC010761.4	ENSG00000265474	13.9473	11.0785	7.0586	18.643	9.29872	20.8527	8.63674	10.1179	7.0786
AC010761.6	ENSG00000267729	2.9887	7.04998	2.01674	7.84967	3.71949	3.79139	3.23878	7.08252	5.05614
AC010789.1	ENSG00000224817	49.8116	50.357	58.4855	71.6282	72.53	71.0886	64.7756	52.613	70.786
AC010789.2	ENSG00000286489	5.97739	6.04284	2.01674	4.90604	2.78961	5.68709	4.31837	5.05894	8.08983
AC010809.1	ENSG00000259287	7.96986	14.1	6.05022	3.92483	8.36884	9.47848	8.63674	8.09431	5.05614
AC010809.2	ENSG00000259408	10.9586	25.1785	6.05022	18.643	16.7377	21.8005	17.2735	14.165	9.10106
AC010809.3	ENSG00000276702	3.98493	0	0	0	0	0.947848	0	0	2.02246
AC010834.2	ENSG00000253848	0.996232	1.00714	2.01674	0	0	0.947848	0	0	0
AC010834.3	ENSG00000253854	48.8154	70.4998	26.2176	65.741	48.3533	39.8096	44.2633	46.5423	45.5053
AC010864.1	ENSG00000273008	35.8644	33.2356	36.3013	52.9853	42.7741	41.7053	22.6714	22.2594	24.2695
AC010883.1	ENSG00000234936	8.96609	9.06426	14.1172	13.7369	9.29872	9.47848	12.9551	18.2122	7.0786
AC010883.3	ENSG00000287387	36.8606	25.1785	28.2344	36.3047	28.826	39.8096	17.2735	18.2122	18.2021
AC010894.1	ENSG00000226853	18.9284	10.0714	25.2093	15.6993	13.0182	14.2177	11.8755	11.1297	14.1572
AC010894.2	ENSG00000236449	144.454	122.871	135.122	93.2148	124.603	133.647	154.382	155.815	157.752
AC010894.3	ENSG00000237798	0.996232	3.02142	2.01674	1.96242	4.64936	0.947848	4.31837	1.01179	1.01123
AC010896.1	ENSG00000286707	0	2.01428	1.00837	1.96242	2.78961	5.68709	1.07959	4.04715	2.02246
AC010904.2	ENSG00000272002	0	0	3.02511	1.96242	3.71949	0	2.15919	0	2.02246
AC010907.2	ENSG00000237370	8.96609	14.1	4.03348	16.6805	9.29872	4.73924	5.39796	5.05894	6.06737
AC010913.1	ENSG00000272702	4.98116	3.02142	1.00837	3.92483	4.64936	1.8957	3.23878	5.05894	7.0786
AC010947.1	ENSG00000278902	1.99246	0	0	0	0.929872	0.947848	2.15919	1.01179	0
AC010969.2	ENSG00000269973	63.7589	44.3142	47.3934	38.2671	40.9144	36.9661	47.5021	55.6484	49.5502
AC010969.3	ENSG00000287305	0	0	0	0	0	0	0	2.02358	0
AC010973.1	ENSG00000243433	55.789	37.2642	38.3181	60.8349	51.1429	43.601	20.5123	28.3301	32.3593
AC010973.2	ENSG00000244151	37.8568	24.1714	26.2176	34.3423	31.6156	23.6962	21.5919	22.2594	20.2246
AC010976.1	ENSG00000231731	79.6986	70.4998	54.452	74.5719	83.6884	54.9752	42.1041	45.5305	49.5502
AC010978.1	ENSG00000235522	1.99246	1.00714	1.00837	0	0.929872	0	2.15919	2.02358	3.03369
AC010983.1	ENSG00000235056	0	0	1.00837	1.96242	0	0	0	1.01179	2.02246
AC010991.1	ENSG00000235431	4.98116	3.02142	7.0586	1.96242	2.78961	0	6.47756	6.07073	5.05614
AC010996.1	ENSG00000287016	43.8342	48.3427	37.3097	34.3423	29.7559	32.2268	31.3082	37.4362	37.4155
AC010997.2	ENSG00000236842	5.97739	7.04998	0	4.90604	2.78961	1.8957	4.31837	0	5.05614
AC010997.4	ENSG00000272692	19.9246	26.1856	19.159	23.549	15.8078	25.5919	16.1939	17.2004	15.1684
AC010997.5	ENSG00000273248	13.9473	3.02142	0	2.94363	0	2.84354	0	0	1.01123
AC010998.2	ENSG00000271670	12.951	15.1071	10.0837	7.84967	11.1585	9.47848	2.15919	6.07073	9.10106
AC010999.1	ENSG00000275343	0.996232	0	2.01674	2.94363	2.78961	0	0	0	1.01123
AC010999.2	ENSG00000276524	1.99246	4.02856	5.04185	1.96242	4.64936	0.947848	1.07959	2.02358	2.02246
AC011005.1	ENSG00000230626	6.97363	9.06426	7.0586	13.7369	10.2286	3.79139	5.39796	7.08252	6.06737
AC011005.4	ENSG00000243230	14.9435	10.0714	2.01674	9.81209	8.36884	10.4263	15.1143	11.1297	17.1909
AC011008.1	ENSG00000253695	2.9887	6.04284	2.01674	2.94363	1.85974	1.8957	0	4.04715	0
AC011008.2	ENSG00000280294	0	1.00714	0	0	0	0	1.07959	0	0
AC011029.1	ENSG00000287352	36.8606	31.2213	34.2846	37.2859	26.9663	43.601	38.8653	50.5894	37.4155
AC011120.1	ENSG00000264196	0	1.00714	0	0	0	0	0	0	1.01123
AC011195.2	ENSG00000266826	0	2.01428	0	0	0.929872	0.947848	0	0	0
AC011199.1	ENSG00000280053	0.996232	1.00714	5.04185	1.96242	1.85974	0	3.23878	0	1.01123
AC011228.2	ENSG00000286404	0	0	0	0	1.85974	0	0	0	0
AC011242.1	ENSG00000229695	0	0	2.01674	0	0	0	0	0	0
AC011246.1	ENSG00000286481	82.6873	73.5212	88.7366	93.2148	72.53	99.524	98.2429	89.0374	109.213
AC011247.1	ENSG00000235586	15.9397	23.1642	14.1172	33.3611	29.7559	19.9048	20.5123	27.3183	27.3032
AC011257.1	ENSG00000253926	0	0	0	0	0.929872	0.947848	2.15919	0	0
AC011287.1	ENSG00000229618	19.9246	34.2428	19.159	34.3423	27.8961	29.3833	32.3878	33.389	25.2807
AC011287.2	ENSG00000237713	0	0	0	0	0.929872	3.79139	0	1.01179	0
AC011290.1	ENSG00000227172	0	6.04284	3.02511	3.92483	7.43897	1.8957	5.39796	3.03537	2.02246
AC011290.2	ENSG00000236015	41.8418	52.3713	31.2595	46.1168	47.4235	45.4967	39.9449	24.2829	34.3818
AC011306.1	ENSG00000272180	0	0	0	0	0	1.8957	0	0	0
AC011317.1	ENSG00000287688	1.99246	0	0	0	3.71949	0	1.07959	1.01179	1.01123
AC011322.1	ENSG00000286017	4.98116	12.0857	13.1088	7.84967	17.6676	15.1656	11.8755	10.1179	11.1235
AC011330.1	ENSG00000249839	11.9548	7.04998	18.1507	14.7181	13.0182	7.58278	3.23878	5.05894	11.1235
AC011330.2	ENSG00000275601	5.97739	7.04998	7.0586	12.7557	10.2286	7.58278	6.47756	8.09431	7.0786
AC011337.1	ENSG00000271795	4.98116	6.04284	1.00837	6.86846	4.64936	0.947848	3.23878	4.04715	1.01123
AC011346.1	ENSG00000247199	15.9397	9.06426	14.1172	25.5114	34.4053	25.5919	22.6714	18.2122	21.2358
AC011365.1	ENSG00000254042	0	0	0	2.94363	0	0	0	0	0
AC011370.1	ENSG00000287630	2.9887	3.02142	3.02511	2.94363	0	0.947848	2.15919	2.02358	5.05614
AC011375.1	ENSG00000277568	1.99246	5.0357	1.00837	0.981209	1.85974	0	3.23878	6.07073	2.02246
AC011379.1	ENSG00000250069	0.996232	2.01428	0	0	0	0.947848	0	0	0
AC011379.2	ENSG00000254363	1.99246	4.02856	0	16.6805	8.36884	2.84354	4.31837	10.1179	8.08983
AC011383.1	ENSG00000253852	0	0	0	0	1.85974	1.8957	0	0	0
AC011388.1	ENSG00000286331	5.97739	4.02856	1.00837	2.94363	0	2.84354	2.15919	3.03537	3.03369
AC011405.1	ENSG00000249593	0	1.00714	0	0	0	0	2.15919	0	0
AC011406.1	ENSG00000248696	0	2.01428	0	0	0	0	0	0	0
AC011411.1	ENSG00000249363	3.98493	9.06426	12.1004	5.88725	14.8779	4.73924	9.71633	15.1768	7.0786
AC011416.3	ENSG00000283897	11.9548	9.06426	9.07534	7.84967	4.64936	13.2699	4.31837	5.05894	11.1235
AC011416.4	ENSG00000286615	0.996232	6.04284	3.02511	0.981209	0.929872	0	1.07959	1.01179	1.01123
AC011442.1	ENSG00000266936	10.9586	7.04998	6.05022	3.92483	9.29872	16.1134	11.8755	14.165	13.146
AC011444.1	ENSG00000266983	98.627	94.6712	67.5608	98.1209	114.374	82.4628	68.0143	66.7781	58.6513
AC011444.2	ENSG00000267262	0	1.00714	3.02511	0	0	0	0	0	1.01123
AC011444.3	ENSG00000267299	0	2.01428	1.00837	0	0	0	0	0	0
AC011445.1	ENSG00000269246	2.9887	3.02142	3.02511	2.94363	1.85974	2.84354	5.39796	1.01179	1.01123
AC011447.3	ENSG00000267383	19.9246	28.1999	21.1758	9.81209	20.4572	17.0613	19.4327	17.2004	22.247
AC011447.4	ENSG00000267771	0	0	0	0	0	0	2.15919	0	0
AC011447.6	ENSG00000279039	0	0	2.01674	0	0	0	0	1.01179	4.04491
AC011447.7	ENSG00000280079	5.97739	14.1	8.06697	24.5302	12.0883	13.2699	8.63674	10.1179	8.08983
AC011448.1	ENSG00000258674	104.604	71.507	74.6194	81.4403	86.4781	71.0886	45.3429	73.8606	82.9207
AC011450.1	ENSG00000197813	7.96986	13.0928	9.07534	7.84967	18.5974	15.1656	10.7959	3.03537	13.146
AC011451.2	ENSG00000270614	2.9887	6.04284	2.01674	0.981209	2.78961	4.73924	1.07959	1.01179	1.01123
AC011451.3	ENSG00000283108	3.98493	3.02142	1.00837	4.90604	0.929872	0.947848	0	4.04715	2.02246
AC011451.4	ENSG00000287275	2.9887	0	3.02511	2.94363	1.85974	1.8957	0	0	0
AC011452.3	ENSG00000276729	0	0	0	2.94363	0	0	0	0	0
AC011455.1	ENSG00000269050	0.996232	0	0	0	0	4.73924	0	0	0
AC011455.2	ENSG00000269547	0.996232	2.01428	1.00837	2.94363	0	0	0	2.02358	0
AC011455.6	ENSG00000287271	1.99246	1.00714	3.02511	5.88725	6.5091	0.947848	4.31837	2.02358	2.02246
AC011458.1	ENSG00000270402	3.98493	4.02856	0	2.94363	0	0	0	1.01179	2.02246
AC011458.2	ENSG00000271283	0	0	4.03348	0.981209	0.929872	0	0	0	0
AC011461.1	ENSG00000267197	10.9586	21.1499	12.1004	24.5302	21.387	18.957	19.4327	26.3065	20.2246
AC011462.1	ENSG00000255730	0	0	1.00837	0	0	0	1.07959	0	0
AC011462.3	ENSG00000268987	0.996232	7.04998	3.02511	0.981209	7.43897	0.947848	1.07959	6.07073	3.03369
AC011462.4	ENSG00000277744	7.96986	10.0714	4.03348	21.5866	15.8078	12.322	14.0347	8.09431	11.1235
AC011462.5	ENSG00000286177	32.8757	32.2285	21.1758	30.4175	33.4754	25.5919	32.3878	30.3537	23.2583
AC011465.1	ENSG00000268764	0	0	1.00837	0	0	0	0	0	1.01123
AC011466.1	ENSG00000268583	0.996232	11.0785	4.03348	6.86846	11.1585	13.2699	3.23878	5.05894	5.05614
AC011466.2	ENSG00000269321	0.996232	1.00714	1.00837	2.94363	3.71949	1.8957	1.07959	0	3.03369
AC011466.3	ENSG00000269534	16.936	7.04998	13.1088	14.7181	12.0883	14.2177	11.8755	10.1179	14.1572
AC011466.4	ENSG00000280353	25.902	15.1071	9.07534	18.643	33.4754	22.7483	16.1939	11.1297	11.1235
AC011467.5	ENSG00000271149	0	0	0	0	0	0	2.15919	0	0
AC011468.1	ENSG00000260160	30.8832	32.2285	20.1674	35.3235	44.6338	31.279	21.5919	42.4951	23.2583
AC011468.4	ENSG00000270248	0	5.0357	0	1.96242	0.929872	0.947848	1.07959	1.01179	4.04491
AC011468.5	ENSG00000275055	4.98116	10.0714	5.04185	7.84967	2.78961	8.53063	12.9551	4.04715	0
AC011471.3	ENSG00000280394	0	0	0	1.96242	0	0	0	0	0
AC011471.4	ENSG00000284490	5.97739	2.01428	8.06697	7.84967	8.36884	10.4263	3.23878	9.1061	4.04491
AC011472.1	ENSG00000267082	33.8719	19.1357	32.2679	26.4926	25.1065	32.2268	28.0694	37.4362	15.1684
AC011472.2	ENSG00000267174	1.99246	1.00714	3.02511	1.96242	2.78961	0	1.07959	2.02358	2.02246
AC011472.4	ENSG00000273733	1.99246	4.02856	1.00837	3.92483	2.78961	1.8957	3.23878	1.01179	0
AC011472.5	ENSG00000279807	8.96609	6.04284	6.05022	4.90604	6.5091	5.68709	11.8755	4.04715	0
AC011476.2	ENSG00000267149	52.8003	56.3999	54.452	56.9101	56.7222	70.1407	60.4572	49.5776	42.4716
AC011476.3	ENSG00000267265	317.798	269.914	227.892	303.193	361.72	355.443	200.804	242.829	260.897
AC011476.8	ENSG00000275012	0	0	0	0	0	0	0	0	3.03369
AC011477.1	ENSG00000267481	10.9586	13.0928	3.02511	24.5302	11.1585	18.0091	12.9551	9.1061	7.0786
AC011477.2	ENSG00000267565	72.725	70.4998	67.5608	73.5906	82.7586	83.4106	56.1388	67.7898	54.6063
AC011477.3	ENSG00000267581	1.99246	0	0	0.981209	0	0	0	1.01179	0
AC011477.8	ENSG00000287533	0	0	3.02511	0	0	0	0	0	0
AC011479.2	ENSG00000268499	7.96986	4.02856	0	0.981209	8.36884	8.53063	6.47756	2.02358	1.01123
AC011481.1	ENSG00000267114	26.8983	17.1214	21.1758	20.6054	28.826	21.8005	24.8306	18.2122	16.1797
AC011481.2	ENSG00000267282	2.9887	4.02856	3.02511	0.981209	0	0	1.07959	3.03537	4.04491
AC011481.3	ENSG00000280087	10.9586	10.0714	8.06697	12.7557	10.2286	8.53063	6.47756	6.07073	4.04491
AC011487.1	ENSG00000213777	0.996232	0	0	0	0.929872	0	0	1.01179	1.01123
AC011491.1	ENSG00000214347	0	0	0	0	0.929872	0.947848	2.15919	1.01179	0
AC011491.2	ENSG00000269444	9.96232	6.04284	7.0586	6.86846	9.29872	12.322	5.39796	11.1297	7.0786
AC011492.1	ENSG00000269765	0	0	1.00837	0	0	0.947848	0	0	0
AC011495.1	ENSG00000243829	99.6232	75.5355	84.7031	94.196	80.8988	68.245	70.1735	75.8842	81.9095
AC011498.1	ENSG00000267011	11.9548	17.1214	7.0586	2.94363	2.78961	3.79139	7.55715	7.08252	4.04491
AC011498.3	ENSG00000267255	6.97363	3.02142	0	7.84967	4.64936	1.8957	6.47756	2.02358	4.04491
AC011498.4	ENSG00000267385	10.9586	5.0357	14.1172	18.643	14.8779	14.2177	8.63674	12.1415	13.146
AC011498.6	ENSG00000267769	6.97363	6.04284	6.05022	8.83088	8.36884	9.47848	5.39796	8.09431	4.04491
AC011498.7	ENSG00000280239	71.7287	38.2713	34.2846	50.0416	48.3533	48.3402	56.1388	46.5423	56.6288
AC011499.1	ENSG00000267157	1.99246	2.01428	1.00837	1.96242	0	0.947848	0	3.03537	0
AC011500.3	ENSG00000269792	0	0	0	0	0	0	1.07959	1.01179	0
AC011503.1	ENSG00000269289	0	2.01428	2.01674	5.88725	4.64936	0.947848	0	0	1.01123
AC011503.2	ENSG00000269397	71.7287	92.6569	62.519	63.7786	49.2832	82.4628	48.5817	68.8016	72.8084
AC011503.3	ENSG00000269421	5.97739	9.06426	2.01674	0.981209	3.71949	4.73924	0	4.04715	6.06737
AC011503.4	ENSG00000287399	0.996232	3.02142	2.01674	0	0.929872	1.8957	1.07959	1.01179	1.01123
AC011511.1	ENSG00000167807	5.97739	3.02142	4.03348	12.7557	14.8779	6.63493	9.71633	9.1061	8.08983
AC011511.2	ENSG00000266978	0	0	2.01674	0	0	0	0	0	1.01123
AC011511.4	ENSG00000267303	7.96986	1.00714	2.01674	8.83088	5.57923	1.8957	5.39796	8.09431	3.03369
AC011511.5	ENSG00000267607	7.96986	10.0714	9.07534	7.84967	8.36884	11.3742	5.39796	12.1415	4.04491
AC011518.1	ENSG00000267133	2.9887	0	0	0	0	0	0	0	0
AC011551.1	ENSG00000278797	0	0	0	0.981209	0	0	0	3.03537	0
AC011586.2	ENSG00000253496	5.97739	3.02142	5.04185	1.96242	1.85974	1.8957	0	5.05894	2.02246
AC011603.1	ENSG00000200309	0	2.01428	0	0.981209	5.57923	2.84354	0	0	0
AC011603.2	ENSG00000257346	5.97739	2.01428	4.03348	5.88725	4.64936	7.58278	4.31837	1.01179	0
AC011603.3	ENSG00000258017	40.8455	33.2356	19.159	32.3799	34.4053	45.4967	42.1041	32.3772	27.3032
AC011611.3	ENSG00000257453	0.996232	0	0	0	0	0.947848	0	0	0
AC011611.5	ENSG00000257941	1.99246	2.01428	2.01674	5.88725	0.929872	0.947848	0	0	0
AC011632.1	ENSG00000253706	237.103	198.407	196.632	160.918	199.922	178.195	167.337	228.664	204.268
AC011676.1	ENSG00000253307	16.936	10.0714	5.04185	18.643	13.0182	11.3742	8.63674	13.1533	9.10106
AC011676.5	ENSG00000280035	0.996232	0	0	1.96242	4.64936	6.63493	1.07959	2.02358	4.04491
AC011700.1	ENSG00000274895	20.9209	24.1714	20.1674	30.4175	26.0364	20.8527	23.751	13.1533	14.1572
AC011726.2	ENSG00000254362	0	0	3.02511	0	0.929872	1.8957	1.07959	0	2.02246
AC011767.1	ENSG00000259425	3.98493	6.04284	6.05022	4.90604	7.43897	0	1.07959	10.1179	0
AC011773.1	ENSG00000254208	20.9209	17.1214	24.2009	22.5678	27.8961	32.2268	24.8306	27.3183	17.1909
AC011773.2	ENSG00000257962	0	0	0	0.981209	0.929872	0	0	0	0
AC011773.3	ENSG00000258256	0.996232	2.01428	1.00837	0	0.929872	0.947848	0	0	2.02246
AC011773.4	ENSG00000260493	3.98493	4.02856	0	0.981209	5.57923	5.68709	5.39796	4.04715	6.06737
AC011815.1	ENSG00000268573	241.088	247.757	258.143	259.039	236.187	254.971	321.719	259.018	310.447
AC011815.2	ENSG00000274184	3.98493	1.00714	3.02511	3.92483	3.71949	0	1.07959	0	4.04491
AC011815.3	ENSG00000279989	40.8455	45.3213	31.2595	39.2483	84.6183	40.7575	28.0694	38.448	41.4604
AC011816.1	ENSG00000234073	1.99246	5.0357	0	2.94363	0.929872	2.84354	1.07959	3.03537	2.02246
AC011816.2	ENSG00000272334	1.99246	11.0785	1.00837	1.96242	5.57923	6.63493	2.15919	2.02358	5.05614
AC011825.1	ENSG00000214917	0	1.00714	0	0.981209	0	0	0	4.04715	1.01123
AC011825.2	ENSG00000263393	14.9435	1.00714	1.00837	3.92483	13.9481	8.53063	6.47756	8.09431	4.04491
AC011825.4	ENSG00000265008	0.996232	2.01428	5.04185	8.83088	8.36884	8.53063	5.39796	2.02358	11.1235
AC011840.1	ENSG00000231421	0	0	0	0	0	5.68709	0	0	0
AC011840.3	ENSG00000263860	0	0	1.00837	0	0	3.79139	2.15919	0	0
AC011840.5	ENSG00000279431	0	0	0	0.981209	1.85974	0	1.07959	0	0
AC011890.1	ENSG00000181511	0	0	0	0	0.929872	0	0	1.01179	0
AC011912.1	ENSG00000279145	20.9209	20.1428	14.1172	15.6993	8.36884	11.3742	7.55715	26.3065	10.1123
AC011921.1	ENSG00000259349	41.8418	34.2428	39.3265	31.3987	39.9845	35.0704	35.6266	33.389	28.3144
AC011921.3	ENSG00000270553	0	1.00714	0	1.96242	0.929872	0	1.07959	0	0
AC011933.1	ENSG00000228007	12.951	5.0357	8.06697	15.6993	5.57923	3.79139	12.9551	15.1768	19.2133
AC011933.2	ENSG00000264853	0	0	0	0.981209	0.929872	0.947848	3.23878	0	0
AC011933.3	ENSG00000265342	0	2.01428	0	1.96242	1.85974	0	2.15919	2.02358	0
AC011939.1	ENSG00000259924	0	0	0	0.981209	0	0	0	2.02358	0
AC011944.2	ENSG00000279235	0	0	1.00837	0.981209	0	0	0	1.01179	0
AC011978.1	ENSG00000253555	0.996232	0	0	0.981209	3.71949	0	3.23878	1.01179	3.03369
AC011978.2	ENSG00000261542	10.9586	11.0785	7.0586	11.7745	9.29872	16.1134	9.71633	11.1297	7.0786
AC011979.1	ENSG00000239470	0.996232	2.01428	4.03348	2.94363	2.78961	0.947848	4.31837	0	1.01123
AC011997.1	ENSG00000222017	0	0	0	0	0	0	1.07959	0	2.02246
AC012005.2	ENSG00000284071	0	0	2.01674	0	0	0	1.07959	0	1.01123
AC012020.1	ENSG00000279277	17.9322	12.0857	8.06697	12.7557	15.8078	14.2177	12.9551	3.03537	1.01123
AC012055.1	ENSG00000250957	0	0	1.00837	0	1.85974	0	0	0	0
AC012063.1	ENSG00000227252	57.7815	58.4141	38.3181	61.8161	67.8806	39.8096	49.6613	44.5187	42.4716
AC012065.2	ENSG00000269976	0	0	0	0.981209	1.85974	0	0	1.01179	0
AC012073.1	ENSG00000271936	170.356	176.25	158.314	174.655	207.361	184.83	137.108	157.839	139.55
AC012076.1	ENSG00000286864	2.9887	0	0	0	2.78961	3.79139	0	0	1.01123
AC012078.2	ENSG00000286050	0	0	1.00837	0.981209	0	0	0	0	0
AC012085.1	ENSG00000186076	27.8945	20.1428	18.1507	25.5114	18.5974	18.0091	12.9551	10.1179	18.2021
AC012085.2	ENSG00000258274	34.8681	35.2499	26.2176	36.3047	39.9845	36.0182	44.2633	28.3301	27.3032
AC012087.1	ENSG00000265028	4.98116	5.0357	1.00837	0	0	1.8957	0	1.01179	1.01123
AC012087.2	ENSG00000272554	0.996232	0	0	0.981209	0	0	1.07959	0	0
AC012103.1	ENSG00000253376	111.578	104.743	88.7366	108.914	99.4963	106.159	93.9246	83.9785	137.527
AC012146.1	ENSG00000234327	420.41	440.12	432.591	344.404	373.808	403.783	415.643	363.232	417.637
AC012157.2	ENSG00000258034	0	1.00714	0	0.981209	1.85974	5.68709	3.23878	3.03537	1.01123
AC012158.1	ENSG00000243024	1.99246	1.00714	1.00837	9.81209	6.5091	6.63493	6.47756	1.01179	3.03369
AC012170.1	ENSG00000242737	0	1.00714	1.00837	3.92483	0.929872	0.947848	2.15919	1.01179	0
AC012173.1	ENSG00000260350	0	0	2.01674	0	0	2.84354	1.07959	0	2.02246
AC012181.1	ENSG00000261114	19.9246	24.1714	8.06697	18.643	28.826	22.7483	26.9898	22.2594	13.146
AC012181.2	ENSG00000261270	35.8644	22.1571	14.1172	44.1544	56.7222	48.3402	32.3878	53.6248	47.5277
AC012184.2	ENSG00000260537	0	2.01428	4.03348	3.92483	1.85974	2.84354	4.31837	0	2.02246
AC012184.3	ENSG00000261777	42.838	49.3499	39.3265	37.2859	41.8442	54.0273	56.1388	38.448	46.5165
AC012184.4	ENSG00000285710	4.98116	1.00714	3.02511	1.96242	2.78961	0	2.15919	1.01179	3.03369
AC012186.2	ENSG00000261131	5.97739	2.01428	4.03348	2.94363	2.78961	8.53063	1.07959	11.1297	5.05614
AC012186.3	ENSG00000280376	0	0	2.01674	2.94363	0.929872	0.947848	0	0	1.01123
AC012213.2	ENSG00000261670	0	1.00714	0	0	0	0	0	0	2.02246
AC012213.3	ENSG00000266289	0	0	2.01674	0	0.929872	0	0	0	0
AC012254.1	ENSG00000266957	0.996232	2.01428	2.01674	0	7.43897	0	1.07959	0	0
AC012254.3	ENSG00000267724	5.97739	15.1071	5.04185	3.92483	10.2286	9.47848	10.7959	21.2476	10.1123
AC012254.4	ENSG00000267800	3.98493	4.02856	2.01674	5.88725	2.78961	0.947848	0	2.02358	1.01123
AC012254.5	ENSG00000280212	0.996232	1.00714	0	0.981209	0.929872	0.947848	0	2.02358	1.01123
AC012291.2	ENSG00000259415	0	0	1.00837	0	0	0	0	0	1.01123
AC012291.3	ENSG00000285667	17.9322	14.1	12.1004	15.6993	17.6676	15.1656	14.0347	11.1297	14.1572
AC012301.2	ENSG00000286777	2.9887	0	0	0	0	0	0	0	0
AC012306.2	ENSG00000272667	128.514	136.971	184.532	142.275	150.639	130.803	169.496	136.591	130.448
AC012306.3	ENSG00000286873	36.8606	35.2499	31.2595	22.5678	17.6676	31.279	26.9898	22.2594	34.3818
AC012309.1	ENSG00000267360	0	0	0	0	0	0	0	0	2.02246
AC012313.1	ENSG00000232098	1252.26	1389.85	1257.44	1303.04	1335.3	1254	1113.06	1045.18	1045.61
AC012313.10	ENSG00000279611	6.97363	5.0357	1.00837	8.83088	11.1585	10.4263	2.15919	11.1297	5.05614
AC012313.2	ENSG00000268049	35.8644	24.1714	25.2093	26.4926	21.387	28.4354	34.547	23.2711	20.2246
AC012313.3	ENSG00000268230	18.9284	38.2713	33.2762	38.2671	36.265	48.3402	31.3082	14.165	22.247
AC012313.4	ENSG00000268543	37.8568	38.2713	43.3599	58.8725	60.4417	39.8096	70.1735	45.5305	59.6625
AC012313.5	ENSG00000268912	46.8229	46.3285	34.2846	44.1544	50.2131	31.279	37.7857	55.6484	38.4267
AC012313.6	ENSG00000269054	23.9096	34.2428	20.1674	29.4363	37.1949	30.3311	28.0694	24.2829	19.2133
AC012313.8	ENSG00000269473	52.8003	40.2856	27.226	48.0792	35.3351	32.2268	30.2286	30.3537	28.3144
AC012313.9	ENSG00000273901	2.9887	1.00714	3.02511	5.88725	0.929872	0.947848	1.07959	6.07073	3.03369
AC012317.2	ENSG00000279756	14.9435	21.1499	21.1758	15.6993	12.0883	23.6962	21.5919	13.1533	13.146
AC012322.1	ENSG00000261028	1.99246	2.01428	1.00837	0	0.929872	2.84354	0	1.01179	0
AC012358.1	ENSG00000203327	9.96232	18.1285	17.1423	15.6993	15.8078	18.0091	15.1143	9.1061	13.146
AC012358.2	ENSG00000206964	2.9887	2.01428	2.01674	1.96242	5.57923	1.8957	0	2.02358	2.02246
AC012358.3	ENSG00000240401	2.9887	2.01428	2.01674	4.90604	4.64936	9.47848	9.71633	5.05894	2.02246
AC012360.1	ENSG00000235319	6.97363	8.05712	3.02511	4.90604	0.929872	3.79139	0	4.04715	4.04491
AC012360.2	ENSG00000272861	0	0	0	0	0	0.947848	0	1.01179	2.02246
AC012360.3	ENSG00000272994	370.598	379.692	303.52	408.183	465.866	408.522	392.972	367.279	354.941
AC012363.1	ENSG00000224789	0	0	2.01674	0	0	0	0	0	0
AC012368.1	ENSG00000225889	69.7363	70.4998	78.6529	75.5531	93.917	92.8891	69.0939	81.9549	46.5165
AC012368.2	ENSG00000228079	1.99246	5.0357	1.00837	0	0.929872	0.947848	0	0	0
AC012370.1	ENSG00000232693	4.98116	1.00714	4.03348	0	0	2.84354	5.39796	1.01179	2.02246
AC012370.2	ENSG00000234255	0	6.04284	0	3.92483	0.929872	0	0	0	0
AC012378.2	ENSG00000285805	2.9887	2.01428	3.02511	5.88725	4.64936	1.8957	5.39796	8.09431	5.05614
AC012379.2	ENSG00000259700	0	0	2.01674	0	1.85974	0	1.07959	0	0
AC012409.1	ENSG00000259359	0	0	0	6.86846	0	0.947848	0	0	2.02246
AC012409.2	ENSG00000275443	4.98116	3.02142	3.02511	2.94363	4.64936	0	1.07959	4.04715	2.02246
AC012409.3	ENSG00000277135	0	1.00714	0	0	1.85974	0.947848	0	0	1.01123
AC012409.5	ENSG00000280048	3.98493	6.04284	4.03348	6.86846	2.78961	5.68709	6.47756	5.05894	3.03369
AC012414.4	ENSG00000260409	2.9887	0	0	0	0.929872	1.8957	0	0	0
AC012435.2	ENSG00000260103	7.96986	10.0714	7.0586	6.86846	9.29872	4.73924	2.15919	9.1061	8.08983
AC012435.3	ENSG00000261775	1.99246	4.02856	2.01674	11.7745	11.1585	13.2699	3.23878	2.02358	13.146
AC012441.1	ENSG00000227080	0.996232	0	0	0	0	0	0	1.01179	1.01123
AC012442.1	ENSG00000228251	6.97363	12.0857	9.07534	8.83088	8.36884	9.47848	14.0347	14.165	2.02246
AC012442.2	ENSG00000243389	0.996232	2.01428	6.05022	0.981209	1.85974	4.73924	11.8755	5.05894	5.05614
AC012443.2	ENSG00000286207	37.8568	37.2642	26.2176	37.2859	35.3351	62.558	30.2286	27.3183	47.5277
AC012447.1	ENSG00000265451	5.97739	2.01428	2.01674	4.90604	0.929872	5.68709	6.47756	7.08252	6.06737
AC012456.2	ENSG00000230790	6.97363	4.02856	5.04185	7.84967	7.43897	9.47848	7.55715	4.04715	7.0786
AC012459.1	ENSG00000287299	14.9435	10.0714	3.02511	17.6618	4.64936	12.322	9.71633	14.165	7.0786
AC012462.3	ENSG00000230695	1.99246	3.02142	3.02511	5.88725	2.78961	0.947848	5.39796	3.03537	5.05614
AC012464.1	ENSG00000257283	8.96609	6.04284	10.0837	6.86846	6.5091	4.73924	8.63674	10.1179	20.2246
AC012464.2	ENSG00000258303	15.9397	21.1499	16.1339	19.6242	10.2286	17.0613	18.3531	7.08252	16.1797
AC012464.3	ENSG00000271382	0	0	0	0.981209	0	0	0	1.01179	0
AC012467.1	ENSG00000271916	0	0	0	0	1.85974	0	0	0	0
AC012467.2	ENSG00000271976	266.99	207.471	189.574	194.279	218.52	235.066	161.939	172.004	176.965
AC012485.1	ENSG00000225057	4.98116	3.02142	3.02511	4.90604	2.78961	1.8957	8.63674	2.02358	4.04491
AC012485.3	ENSG00000283635	36.8606	26.1856	19.159	21.5866	33.4754	21.8005	21.5919	14.165	25.2807
AC012486.1	ENSG00000280176	0	0	1.00837	0	0	0	1.07959	0	0
AC012494.1	ENSG00000227088	2.9887	1.00714	0	0	1.85974	0.947848	1.07959	1.01179	1.01123
AC012494.2	ENSG00000229494	0	0	0	0.981209	3.71949	2.84354	2.15919	1.01179	3.03369
AC012507.2	ENSG00000270891	0	0	0	0	0	1.8957	0	0	0
AC012511.1	ENSG00000272564	0	0	1.00837	0.981209	0	0	0	0	0
AC012513.2	ENSG00000236478	1.99246	0	0	0.981209	0.929872	0	0	0	1.01123
AC012513.3	ENSG00000279348	196.258	247.757	164.364	154.05	213.87	159.238	193.247	181.11	200.223
AC012531.1	ENSG00000260597	13.9473	19.1357	9.07534	14.7181	34.4053	8.53063	8.63674	19.224	15.1684
AC012531.4	ENSG00000274817	0	0	0	0.981209	0.929872	0	3.23878	2.02358	0
AC012531.6	ENSG00000277129	0	4.02856	1.00837	0.981209	1.85974	0	1.07959	0	1.01123
AC012555.1	ENSG00000257327	13.9473	4.02856	6.05022	12.7557	16.7377	10.4263	7.55715	5.05894	6.06737
AC012557.1	ENSG00000271843	0	3.02142	2.01674	0	1.85974	1.8957	1.07959	3.03537	1.01123
AC012557.2	ENSG00000272181	0	0	0	0.981209	0	0	0	0	3.03369
AC012560.1	ENSG00000282863	0	0	0	0	0	0.947848	0	2.02358	0
AC012569.1	ENSG00000267293	1.99246	4.02856	7.0586	1.96242	3.71949	1.8957	2.15919	1.01179	3.03369
AC012574.1	ENSG00000253471	0.996232	0	1.00837	0	0.929872	0	0	0	0
AC012615.1	ENSG00000261526	176.333	179.271	199.657	205.073	167.377	228.431	163.018	162.898	130.448
AC012615.4	ENSG00000267141	48.8154	21.1499	21.1758	40.2296	40.9144	27.4876	21.5919	41.4833	32.3593
AC012615.6	ENSG00000267244	217.179	193.371	167.39	238.434	239.907	253.075	211.6	235.747	228.538
AC012618.1	ENSG00000213293	1.99246	2.01428	1.00837	0	0	0.947848	3.23878	1.01179	1.01123
AC012618.2	ENSG00000234750	21.9171	15.1071	11.0921	16.6805	13.0182	17.0613	10.7959	21.2476	7.0786
AC012618.3	ENSG00000234773	12.951	8.05712	4.03348	3.92483	10.2286	4.73924	11.8755	9.1061	7.0786
AC012625.1	ENSG00000251361	0	4.02856	0	1.96242	0.929872	0.947848	0	1.01179	0
AC012640.1	ENSG00000248968	13.9473	16.1142	15.1256	21.5866	10.2286	11.3742	14.0347	3.03537	11.1235
AC012640.2	ENSG00000259802	60.7702	75.5355	83.6948	57.8913	58.5819	62.558	53.9796	54.6366	54.6063
AC012640.3	ENSG00000271715	0	2.01428	1.00837	1.96242	0	5.68709	3.23878	1.01179	2.02246
AC012640.4	ENSG00000271980	2.9887	1.00714	1.00837	0.981209	5.57923	1.8957	2.15919	2.02358	4.04491
AC012640.5	ENSG00000280369	3.98493	3.02142	0	1.96242	5.57923	0	2.15919	2.02358	3.03369
AC012645.1	ENSG00000250616	17.9322	10.0714	25.2093	15.6993	11.1585	17.0613	14.0347	20.2358	20.2246
AC012645.2	ENSG00000261367	0	1.00714	1.00837	0	0	0.947848	1.07959	3.03537	0
AC012645.3	ENSG00000261416	0.996232	0	0	3.92483	0	0	0	0	0
AC012645.4	ENSG00000275371	7.96986	16.1142	8.06697	10.7933	2.78961	6.63493	0	3.03537	2.02246
AC012651.1	ENSG00000258461	1.99246	1.00714	0	0.981209	0	0	0	1.01179	0
AC012653.1	ENSG00000259477	4.98116	2.01428	0	1.96242	2.78961	5.68709	3.23878	0	0
AC012653.2	ENSG00000274719	262.009	251.785	232.934	191.336	196.203	212.318	262.341	261.041	281.122
AC012673.1	ENSG00000285870	0.996232	0	0	0	1.85974	0	1.07959	1.01179	1.01123
AC012676.1	ENSG00000262712	57.7815	66.4713	70.586	62.7973	68.8105	61.6101	56.1388	67.7898	58.6513
AC012676.2	ENSG00000275515	13.9473	17.1214	13.1088	10.7933	11.1585	13.2699	20.5123	19.224	21.2358
AC012676.3	ENSG00000277170	57.7815	70.4998	58.4855	67.7034	78.1092	87.202	65.8552	63.7427	70.786
AC012676.4	ENSG00000277440	24.9058	28.1999	12.1004	21.5866	25.1065	23.6962	18.3531	18.2122	20.2246
AC012676.5	ENSG00000280063	127.518	125.893	84.7031	153.069	197.133	153.551	116.596	130.521	124.381
AC013244.1	ENSG00000271018	1.99246	2.01428	3.02511	0	2.78961	0.947848	0	0	0
AC013265.1	ENSG00000286778	0	1.00714	2.01674	0	0	0	0	0	0
AC013267.1	ENSG00000286645	0	0	0	0	0	0	1.07959	0	2.02246
AC013270.1	ENSG00000235480	1.99246	2.01428	5.04185	0.981209	0.929872	2.84354	1.07959	2.02358	3.03369
AC013287.1	ENSG00000228566	3.98493	9.06426	2.01674	4.90604	13.9481	13.2699	7.55715	11.1297	2.02246
AC013355.1	ENSG00000260036	2.9887	0	0	0	1.85974	0	1.07959	0	0
AC013356.2	ENSG00000259211	0	4.02856	1.00837	2.94363	4.64936	0.947848	4.31837	0	1.01123
AC013356.3	ENSG00000259364	0.996232	1.00714	0	1.96242	2.78961	1.8957	1.07959	1.01179	4.04491
AC013391.2	ENSG00000259713	0	1.00714	0	0	0.929872	3.79139	2.15919	0	0
AC013394.1	ENSG00000279765	5.97739	9.06426	1.00837	3.92483	2.78961	8.53063	3.23878	11.1297	11.1235
AC013400.1	ENSG00000271991	5.97739	5.0357	2.01674	2.94363	4.64936	6.63493	4.31837	4.04715	4.04491
AC013401.1	ENSG00000232227	0	2.01428	0	0	0.929872	0	0	0	0
AC013403.2	ENSG00000272148	5.97739	6.04284	6.05022	5.88725	6.5091	6.63493	5.39796	4.04715	8.08983
AC013437.1	ENSG00000257284	0	0	0	0	0.929872	0	0	1.01179	0
AC013451.2	ENSG00000258976	0.996232	3.02142	0	0	0.929872	0	2.15919	1.01179	0
AC013452.1	ENSG00000259545	0	0	0	0.981209	4.64936	0	0	0	0
AC013452.2	ENSG00000259656	1.99246	4.02856	10.0837	2.94363	3.71949	4.73924	1.07959	3.03537	4.04491
AC013468.1	ENSG00000273240	2.9887	0	2.01674	1.96242	1.85974	0	5.39796	2.02358	4.04491
AC013470.1	ENSG00000224667	0	0	2.01674	0	0.929872	0.947848	0	0	0
AC013470.2	ENSG00000226690	1.99246	7.04998	2.01674	2.94363	4.64936	3.79139	8.63674	2.02358	0
AC013470.3	ENSG00000236048	1.99246	0	1.00837	1.96242	3.71949	2.84354	2.15919	2.02358	3.03369
AC013472.2	ENSG00000272056	3.98493	2.01428	1.00837	4.90604	10.2286	3.79139	2.15919	0	3.03369
AC013474.1	ENSG00000235128	3.98493	3.02142	1.00837	7.84967	2.78961	3.79139	3.23878	3.03537	0
AC013474.2	ENSG00000288524	59.7739	46.3285	50.4185	50.0416	66.9508	49.2881	50.7409	58.6837	54.6063
AC013477.2	ENSG00000288637	0.996232	0	0	0	0	2.84354	1.07959	1.01179	1.01123
AC013486.1	ENSG00000287543	3.98493	2.01428	0	0	1.85974	2.84354	2.15919	1.01179	2.02246
AC013489.1	ENSG00000173867	0	0	0	2.94363	0	0.947848	0	0	3.03369
AC013509.1	ENSG00000253681	0.996232	7.04998	5.04185	3.92483	0.929872	3.79139	4.31837	2.02358	6.06737
AC013549.1	ENSG00000203258	0	1.00714	0	0.981209	0	1.8957	0	0	1.01123
AC013553.1	ENSG00000259258	0	0	0	0	0	2.84354	0	2.02358	0
AC013553.2	ENSG00000270218	0	0	1.00837	0	0.929872	0.947848	0	0	1.01123
AC013565.1	ENSG00000260123	4.98116	2.01428	3.02511	0.981209	0.929872	3.79139	3.23878	7.08252	3.03369
AC013565.3	ENSG00000261407	0	0	0	0	0	0	2.15919	1.01179	1.01123
AC013640.1	ENSG00000261191	1.99246	1.00714	0	0	0	0.947848	1.07959	0	0
AC013643.2	ENSG00000253875	2.9887	2.01428	0	0	2.78961	2.84354	2.15919	0	0
AC013652.1	ENSG00000259345	6.97363	6.04284	7.0586	17.6618	13.9481	4.73924	11.8755	15.1768	17.1909
AC013714.1	ENSG00000254606	0	1.00714	0	0	0	1.8957	0	0	0
AC013726.1	ENSG00000259793	0	0	0	0.981209	0	0	0	0	1.01123
AC013731.1	ENSG00000270557	20.9209	26.1856	11.0921	38.2671	40.9144	28.4354	26.9898	28.3301	29.3256
AC015574.1	ENSG00000275016	586.781	589.177	624.182	578.913	543.975	595.248	588.378	560.531	607.748
AC015631.1	ENSG00000251199	126.522	120.857	126.046	135.407	109.725	109.002	98.2429	136.591	116.291
AC015660.2	ENSG00000259760	0	0	0	0.981209	0	0.947848	0	0	1.01123
AC015689.1	ENSG00000255387	0	1.00714	0	0	0	0.947848	2.15919	0	0
AC015712.2	ENSG00000259583	19.9246	17.1214	20.1674	23.549	20.4572	21.8005	20.5123	17.2004	27.3032
AC015720.2	ENSG00000261813	0	0	1.00837	0	0	0	1.07959	0	3.03369
AC015726.1	ENSG00000270091	0	4.02856	0	2.94363	0	3.79139	2.15919	1.01179	3.03369
AC015727.1	ENSG00000263220	2.9887	1.00714	0	3.92483	0	0	0	2.02358	2.02246
AC015795.1	ENSG00000250751	3.98493	5.0357	4.03348	1.96242	6.5091	5.68709	4.31837	7.08252	4.04491
AC015799.1	ENSG00000279432	6.97363	6.04284	4.03348	7.84967	7.43897	2.84354	11.8755	15.1768	11.1235
AC015802.3	ENSG00000267543	11.9548	20.1428	11.0921	9.81209	23.2468	10.4263	3.23878	9.1061	1.01123
AC015802.4	ENSG00000267546	31.8794	35.2499	32.2679	30.4175	37.1949	29.3833	18.3531	26.3065	32.3593
AC015802.5	ENSG00000272386	9.96232	2.01428	2.01674	1.96242	4.64936	7.58278	0	6.07073	1.01123
AC015802.6	ENSG00000284526	11.9548	15.1071	12.1004	5.88725	8.36884	5.68709	4.31837	5.05894	5.05614
AC015802.7	ENSG00000286750	124.529	111.793	110.921	127.557	147.85	120.377	126.312	140.639	147.639
AC015804.1	ENSG00000279600	1.99246	1.00714	0	1.96242	0	2.84354	0	4.04715	2.02246
AC015813.1	ENSG00000264112	678.434	682.841	429.566	713.339	874.079	704.251	572.184	664.745	588.535
AC015813.2	ENSG00000266086	0	0	0	0.981209	0	0	1.07959	0	1.01123
AC015813.3	ENSG00000266290	3.98493	0	0	0	0	0	1.07959	0	0
AC015813.4	ENSG00000278642	3.98493	0	0	0	0	0	0	0	0
AC015813.5	ENSG00000279069	63.7589	57.407	58.4855	90.2712	81.8287	79.6192	64.7756	48.5659	64.7186
AC015813.6	ENSG00000279207	123.533	118.843	92.7701	107.933	141.34	101.42	87.447	108.261	85.9544
AC015813.7	ENSG00000280233	3.98493	1.00714	3.02511	0	1.85974	6.63493	6.47756	2.02358	2.02246
AC015818.5	ENSG00000265916	1.99246	1.00714	2.01674	0.981209	1.85974	2.84354	2.15919	5.05894	1.01123
AC015818.9	ENSG00000287490	0	3.02142	0	0	0	0	0	0	0
AC015819.1	ENSG00000273669	0	0	1.00837	0	0	0	0	0	1.01123
AC015819.2	ENSG00000278607	0	0	0	0	1.85974	0.947848	1.07959	0	0
AC015845.2	ENSG00000265542	0.996232	1.00714	0	5.88725	2.78961	1.8957	0	1.01179	0
AC015849.1	ENSG00000270240	1.99246	4.02856	3.02511	0	0.929872	0	4.31837	0	1.01123
AC015849.2	ENSG00000270829	0	0	1.00837	1.96242	0	0	0	0	0
AC015849.3	ENSG00000270871	63.7589	67.4784	55.4604	83.4027	96.7066	83.4106	72.3327	87.0138	80.8983
AC015849.4	ENSG00000270894	0.996232	2.01428	0	2.94363	4.64936	3.79139	0	0	0
AC015849.5	ENSG00000270977	2.9887	1.00714	3.02511	0.981209	0.929872	0.947848	2.15919	1.01179	1.01123
AC015849.6	ENSG00000271268	1.99246	8.05712	3.02511	3.92483	1.85974	0	2.15919	2.02358	1.01123
AC015853.1	ENSG00000262905	0	0	0	0	0.929872	0	2.15919	0	0
AC015871.3	ENSG00000278600	209.209	224.592	179.49	244.321	255.715	218.953	206.202	180.098	209.324
AC015871.4	ENSG00000279394	0	0	0	1.96242	0	0	0	0	0
AC015871.6	ENSG00000286813	8.96609	14.1	8.06697	3.92483	6.5091	6.63493	21.5919	12.1415	7.0786
AC015909.1	ENSG00000249406	6.97363	2.01428	7.0586	10.7933	9.29872	5.68709	3.23878	2.02358	7.0786
AC015909.2	ENSG00000253730	0.996232	0	0	0	0	0	0	0	1.01123
AC015909.4	ENSG00000263176	0	0	0	0.981209	0.929872	0	1.07959	0	1.01123
AC015909.5	ENSG00000279792	13.9473	13.0928	11.0921	18.643	6.5091	15.1656	10.7959	3.03537	5.05614
AC015910.1	ENSG00000265460	0	1.00714	1.00837	0.981209	0	0.947848	1.07959	0	0
AC015911.1	ENSG00000242660	2.9887	0	4.03348	3.92483	2.78961	4.73924	4.31837	1.01179	9.10106
AC015911.2	ENSG00000267035	0	2.01428	0	0	0	0	0	0	0
AC015911.3	ENSG00000267074	0	7.04998	1.00837	1.96242	4.64936	6.63493	1.07959	3.03537	0
AC015911.4	ENSG00000267312	0	0	0	0.981209	0	0	0	3.03537	0
AC015911.6	ENSG00000267359	0	0	0	0.981209	0	0	2.15919	0	0
AC015911.7	ENSG00000267369	0.996232	1.00714	0	0.981209	0.929872	3.79139	4.31837	0	4.04491
AC015911.8	ENSG00000267554	0	2.01428	5.04185	1.96242	0	0.947848	5.39796	0	0
AC015911.9	ENSG00000267625	0	1.00714	0	0	0	0.947848	0	0	1.01123
AC015912.3	ENSG00000274213	46.8229	43.307	52.4353	26.4926	45.5637	43.601	31.3082	43.5069	41.4604
AC015914.1	ENSG00000259351	0	1.00714	3.02511	0	0	0	0	0	1.01123
AC015914.2	ENSG00000275785	3.98493	7.04998	5.04185	0.981209	10.2286	6.63493	0	10.1179	6.06737
AC015920.1	ENSG00000278972	0	0	2.01674	0	1.85974	0	0	0	0
AC015967.1	ENSG00000274400	0.996232	0	0	0	0	0.947848	0	0	0
AC015971.1	ENSG00000228363	18.9284	20.1428	3.02511	12.7557	16.7377	18.957	18.3531	11.1297	15.1684
AC015982.1	ENSG00000212175	2.9887	4.02856	0	4.90604	2.78961	2.84354	2.15919	5.05894	0
AC015983.1	ENSG00000213302	1.99246	1.00714	5.04185	1.96242	4.64936	3.79139	2.15919	2.02358	2.02246
AC015987.1	ENSG00000224746	0	0	0	0	0.929872	0	2.15919	0	4.04491
AC016026.1	ENSG00000093100	5.97739	1.00714	1.00837	1.96242	1.85974	2.84354	2.15919	6.07073	4.04491
AC016026.2	ENSG00000286990	12.951	15.1071	2.01674	13.7369	18.5974	20.8527	9.71633	15.1768	14.1572
AC016027.1	ENSG00000225335	60.7702	48.3427	53.4437	75.5531	80.8988	63.5058	77.7307	61.7191	58.6513
AC016027.2	ENSG00000234913	4.98116	4.02856	8.06697	2.94363	2.78961	2.84354	3.23878	5.05894	3.03369
AC016027.5	ENSG00000236890	3.98493	8.05712	2.01674	0	0.929872	2.84354	3.23878	2.02358	1.01123
AC016065.1	ENSG00000246089	349.678	300.128	265.202	287.494	310.577	306.155	300.127	269.136	255.841
AC016074.2	ENSG00000286122	22.9133	17.1214	9.07534	11.7745	16.7377	13.2699	25.9102	21.2476	12.1347
AC016134.1	ENSG00000260926	0	0	0	0.981209	1.85974	0	0	1.01179	0
AC016229.2	ENSG00000267677	0.996232	2.01428	0	0	0	0	0	0	2.02246
AC016245.1	ENSG00000262833	0	0	0	0	0	1.8957	0	3.03537	0
AC016245.2	ENSG00000287403	2.9887	0	1.00837	0	0	0	0	1.01179	0
AC016292.1	ENSG00000235361	0	2.01428	0	0	0	0	0	0	0
AC016355.1	ENSG00000270964	53.7966	31.2213	43.3599	48.0792	35.3351	42.6531	31.3082	44.5187	37.4155
AC016394.1	ENSG00000272599	122.537	108.771	92.7701	112.839	129.252	112.794	87.447	135.58	116.291
AC016394.2	ENSG00000288559	108.589	113.807	94.7869	75.5531	109.725	87.202	87.447	83.9785	87.9769
AC016396.1	ENSG00000228527	0	1.00714	0	0	0.929872	0	0	0	0
AC016397.2	ENSG00000279822	18.9284	16.1142	28.2344	24.5302	13.9481	18.0091	19.4327	19.224	18.2021
AC016405.1	ENSG00000253372	0	0	4.03348	4.90604	0.929872	10.4263	0	0	1.01123
AC016405.2	ENSG00000272043	4.98116	3.02142	0	1.96242	0	0.947848	1.07959	3.03537	0
AC016405.3	ENSG00000272384	0.996232	3.02142	2.01674	0.981209	0.929872	4.73924	3.23878	3.03537	3.03369
AC016526.2	ENSG00000258454	95.6383	64.457	75.6278	77.5155	88.3378	85.3063	89.6062	73.8606	113.258
AC016526.3	ENSG00000280078	34.8681	43.307	33.2762	36.3047	41.8442	40.7575	31.3082	42.4951	44.4941
AC016542.1	ENSG00000272627	2.9887	2.01428	0	8.83088	1.85974	0	3.23878	1.01179	3.03369
AC016550.2	ENSG00000248363	0	0	0	0	0	0	0	0	3.03369
AC016559.1	ENSG00000206592	0	0	0	3.92483	4.64936	0	1.07959	1.01179	2.02246
AC016559.3	ENSG00000250330	4.98116	6.04284	1.00837	9.81209	2.78961	3.79139	0	5.05894	3.03369
AC016571.1	ENSG00000251405	0	0	0	0	0	0.947848	0	0	1.01123
AC016575.1	ENSG00000272057	6.97363	4.02856	3.02511	7.84967	4.64936	0.947848	2.15919	2.02358	6.06737
AC016582.1	ENSG00000225868	3.98493	1.00714	4.03348	0.981209	2.78961	1.8957	0	6.07073	0
AC016582.2	ENSG00000267422	9.96232	15.1071	13.1088	17.6618	13.0182	12.322	9.71633	10.1179	11.1235
AC016582.3	ENSG00000267640	0.996232	1.00714	1.00837	0	0	0.947848	1.07959	0	0
AC016583.2	ENSG00000287367	6.97363	9.06426	1.00837	8.83088	3.71949	1.8957	6.47756	5.05894	6.06737
AC016586.1	ENSG00000268670	26.8983	29.2071	17.1423	38.2671	26.9663	23.6962	24.8306	37.4362	21.2358
AC016588.2	ENSG00000282393	49.8116	83.5926	62.519	66.7222	65.091	70.1407	63.696	71.837	70.786
AC016590.1	ENSG00000267605	2.9887	0	3.02511	2.94363	4.64936	0.947848	2.15919	4.04715	1.01123
AC016590.2	ENSG00000267682	0.996232	3.02142	2.01674	0.981209	2.78961	2.84354	0	3.03537	2.02246
AC016596.1	ENSG00000238326	0	1.00714	0	0	1.85974	0.947848	0	0	0
AC016596.2	ENSG00000264281	15.9397	25.1785	30.2511	53.9665	11.1585	29.3833	25.9102	27.3183	28.3144
AC016597.1	ENSG00000261329	4.98116	3.02142	4.03348	6.86846	1.85974	1.8957	4.31837	7.08252	2.02246
AC016629.2	ENSG00000269600	261.013	337.392	233.942	295.344	264.084	307.103	264.5	266.1	284.155
AC016629.3	ENSG00000286104	6.97363	2.01428	1.00837	3.92483	0	1.8957	2.15919	1.01179	4.04491
AC016642.1	ENSG00000248475	11.9548	16.1142	6.05022	13.7369	11.1585	12.322	18.3531	9.1061	15.1684
AC016682.1	ENSG00000286081	0	0	0	0.981209	2.78961	0.947848	0	0	0
AC016687.3	ENSG00000250954	0	0	0	0	0.929872	0.947848	0	0	0
AC016700.1	ENSG00000233060	0	0	0	0.981209	0	0	0	1.01179	1.01123
AC016705.1	ENSG00000258010	0.996232	0	0	0	0.929872	0	1.07959	4.04715	1.01123
AC016710.1	ENSG00000229131	52.8003	43.307	36.3013	40.2296	44.6338	36.0182	38.8653	43.5069	34.3818
AC016717.2	ENSG00000273301	0.996232	2.01428	0	0	0	0	1.07959	0	0
AC016722.1	ENSG00000226548	0	2.01428	0	0	0	0	0	0	0
AC016722.2	ENSG00000228925	35.8644	60.4284	40.3348	79.4779	74.3897	69.1929	47.5021	67.7898	59.6625
AC016727.1	ENSG00000270820	34.8681	31.2213	42.3516	41.2108	42.7741	49.2881	38.8653	45.5305	45.5053
AC016727.3	ENSG00000285857	4.98116	5.0357	6.05022	3.92483	10.2286	5.68709	5.39796	7.08252	3.03369
AC016737.1	ENSG00000271151	6.97363	9.06426	3.02511	12.7557	8.36884	8.53063	3.23878	9.1061	6.06737
AC016738.1	ENSG00000223947	19.9246	12.0857	12.1004	13.7369	13.9481	17.0613	10.7959	14.165	16.1797
AC016739.1	ENSG00000218175	102.612	125.893	142.18	138.35	112.514	105.211	123.074	96.1199	145.617
AC016746.1	ENSG00000257045	0	1.00714	0	0	0	0	1.07959	1.01179	2.02246
AC016747.3	ENSG00000273302	1.99246	2.01428	0	3.92483	2.78961	0.947848	0	0	6.06737
AC016747.4	ENSG00000274769	0	4.02856	1.00837	0.981209	0	0	1.07959	2.02358	1.01123
AC016769.2	ENSG00000224669	0.996232	0	0	0	0	0.947848	0	1.01179	2.02246
AC016772.1	ENSG00000226072	0	0	0	0.981209	0	0	1.07959	0	0
AC016773.1	ENSG00000207009	1.99246	1.00714	1.00837	0	0	0	0	0	0
AC016773.2	ENSG00000270195	85.676	60.4284	50.4185	82.4215	60.4417	75.8278	56.1388	46.5423	47.5277
AC016831.1	ENSG00000226380	4.98116	5.0357	5.04185	13.7369	16.7377	6.63493	7.55715	9.1061	3.03369
AC016831.3	ENSG00000232716	0	0	0	0.981209	0	0.947848	0	0	0
AC016831.6	ENSG00000285106	18.9284	27.1928	18.1507	27.4738	19.5273	15.1656	31.3082	13.1533	36.4042
AC016866.1	ENSG00000264269	0	0	0	0	1.85974	0	0	0	0
AC016876.2	ENSG00000233223	277.949	197.399	285.369	270.814	237.117	254.023	276.376	254.971	219.437
AC016876.3	ENSG00000264772	7.96986	4.02856	1.00837	4.90604	4.64936	10.4263	0	4.04715	1.01123
AC016876.4	ENSG00000276384	2.9887	5.0357	4.03348	2.94363	2.78961	2.84354	6.47756	3.03537	3.03369
AC016877.3	ENSG00000271930	0	0	0	0	1.85974	4.73924	1.07959	0	0
AC016907.2	ENSG00000233862	0	2.01428	0	2.94363	0.929872	1.8957	0	1.01179	3.03369
AC016910.1	ENSG00000232377	0	0	0	0.981209	2.78961	2.84354	0	1.01179	0
AC016912.1	ENSG00000253515	13.9473	5.0357	3.02511	5.88725	8.36884	7.58278	6.47756	4.04715	7.0786
AC016912.2	ENSG00000284608	1.99246	0	0	0	2.78961	0	1.07959	0	0
AC016925.3	ENSG00000287796	14.9435	8.05712	1.00837	17.6618	26.0364	15.1656	7.55715	8.09431	6.06737
AC016949.1	ENSG00000230732	6.97363	11.0785	7.0586	11.7745	13.9481	6.63493	6.47756	5.05894	6.06737
AC016957.2	ENSG00000276136	10.9586	0	0	0.981209	5.57923	1.8957	2.15919	3.03537	2.02246
AC016999.1	ENSG00000229915	1.99246	4.02856	3.02511	4.90604	6.5091	16.1134	3.23878	9.1061	11.1235
AC017002.1	ENSG00000225744	0	1.00714	0	0	0.929872	0	0	2.02358	0
AC017002.3	ENSG00000285016	3.98493	10.0714	5.04185	4.90604	6.5091	5.68709	3.23878	6.07073	6.06737
AC017006.1	ENSG00000231336	1.99246	1.00714	1.00837	1.96242	1.85974	2.84354	0	4.04715	2.02246
AC017007.2	ENSG00000234841	0	0	0	1.96242	0	0	0	1.01179	2.02246
AC017013.1	ENSG00000250076	0	0	1.00837	0	0	0.947848	0	1.01179	0
AC017015.2	ENSG00000242190	2.9887	0	2.01674	0	0	0	0	1.01179	1.01123
AC017028.1	ENSG00000286307	0	1.00714	0	0	0.929872	0	2.15919	0	1.01123
AC017028.2	ENSG00000287405	0.996232	4.02856	2.01674	2.94363	2.78961	3.79139	1.07959	2.02358	5.05614
AC017037.2	ENSG00000250475	0	0	0	0	0	0.947848	0	0	1.01123
AC017050.1	ENSG00000286415	4.98116	0	3.02511	0.981209	0.929872	3.79139	3.23878	0	2.02246
AC017071.1	ENSG00000259915	3.98493	0	3.02511	7.84967	0.929872	5.68709	9.71633	8.09431	4.04491
AC017074.1	ENSG00000227359	14.9435	12.0857	6.05022	3.92483	15.8078	7.58278	4.31837	9.1061	4.04491
AC017076.1	ENSG00000271947	5.97739	9.06426	7.0586	14.7181	7.43897	0.947848	3.23878	5.05894	11.1235
AC017083.1	ENSG00000273064	37.8568	35.2499	22.1842	26.4926	36.265	36.9661	29.149	20.2358	26.2919
AC017083.3	ENSG00000273398	2.9887	0	2.01674	0.981209	0	0	0	0	2.02246
[truncated: 29,475 more rows]

## Sheet: PCMVvsS1
Gene symbol	Ensembl ID	S1 vs. PCMV								Up-regulated DEGs			77
		baseMean	log2FoldChange	lfcSE	stat	pvalue	padj			Down-regulated DEGs			5
ANAPC1P2	ENSG00000285793	70.1243	2.63035	0.745326	3.52913	0.000416931	0.0387808					Total	82
HID1	ENSG00000167861	178.89	2.06338	0.168756	12.227	2.23012e-34	4.66726e-31		PCMV is the reference group here.
HSPA6	ENSG00000173110	145.711	1.90885	0.174402	10.9451	7.01578e-28	1.25853e-24
KLHDC7B	ENSG00000130487	58.878	1.68926	0.268911	6.28184	3.34586e-10	1.90973e-07
HSPA1A	ENSG00000204389	5635.07	1.16773	0.0624049	18.7121	3.94821e-78	2.47888e-74
ERMN	ENSG00000136541	56.5356	1.14453	0.268635	4.26052	2.03949e-05	0.00371158
TRIM2	ENSG00000109654	67.4477	1.13952	0.23478	4.85357	1.21257e-06	0.000362528
HSPA1B	ENSG00000204388	2657.95	1.13877	0.058647	19.4174	5.50478e-84	6.91236e-80
DERL3	ENSG00000099958	308.739	1.10947	0.113335	9.78932	1.25136e-22	1.42848e-19
HSPA5	ENSG00000044574	27777.5	1.04017	0.0713319	14.5822	3.64763e-48	1.52678e-44
IL20RB	ENSG00000174564	80.8452	1.03731	0.215719	4.80863	1.51968e-06	0.000434864
SEC24D	ENSG00000150961	500.418	1.02791	0.0957396	10.7366	6.85488e-27	1.07596e-23
BEST1	ENSG00000167995	121.573	0.968283	0.179477	5.39502	6.85153e-08	2.68858e-05
FICD	ENSG00000198855	154.837	0.91494	0.15456	5.91964	3.22644e-09	1.55824e-06
CRELD2	ENSG00000184164	1537.7	0.897497	0.0622984	14.4064	4.71611e-47	1.4805e-43
CRELD1	ENSG00000163703	161.482	0.885034	0.175886	5.03186	4.85744e-07	0.00016943
COL6A2	ENSG00000142173	192.472	0.872486	0.13964	6.24812	4.15419e-10	2.26801e-07
RHOF	ENSG00000139725	80.6887	0.869183	0.245888	3.53488	0.000407965	0.03823
LTK	ENSG00000062524	271.634	0.833347	0.130331	6.39407	1.61525e-10	1.01413e-07
ERO1B	ENSG00000086619	228.495	0.815601	0.137706	5.92276	3.16581e-09	1.55824e-06
TMPRSS9	ENSG00000178297	96.978	0.802972	0.234016	3.43127	0.000600755	0.0456747
RASGRP3	ENSG00000152689	181.121	0.785771	0.14829	5.29888	1.16514e-07	4.43353e-05
PAM16	ENSG00000217930	152.804	0.754132	0.181914	4.14553	3.39026e-05	0.00557819
HERPUD1	ENSG00000051108	3171.32	0.743312	0.0545746	13.6201	3.04125e-42	7.63781e-39
DNAJB9	ENSG00000128590	612.054	0.730295	0.104702	6.97501	3.05855e-12	2.25919e-09
AC084018.1	ENSG00000272849	136.695	0.709207	0.162766	4.35722	1.31725e-05	0.00271159
MANF	ENSG00000145050	1854.16	0.707587	0.0715114	9.89474	4.38763e-23	5.50954e-20
MIR22HG	ENSG00000186594	192.697	0.660441	0.142962	4.6197	3.84292e-06	0.000965111
SMIM14	ENSG00000163683	355.225	0.654704	0.108187	6.05158	1.43428e-09	7.50427e-07
MT-TY	ENSG00000210144	148.661	0.595341	0.166447	3.57676	0.000347883	0.0336029
DUSP1	ENSG00000120129	496.194	0.567434	0.107795	5.26403	1.40935e-07	5.20505e-05
LINC00659	ENSG00000228705	162.497	0.559821	0.161524	3.46588	0.000528507	0.0426845
ZDBF2	ENSG00000204186	234.972	0.559377	0.134517	4.15842	3.20457e-05	0.00543782
PDIA4	ENSG00000155660	7979.57	0.55303	0.0665912	8.30484	9.99541e-17	8.96517e-14
DNAJB11	ENSG00000090520	2682.02	0.54426	0.0737543	7.37935	1.59059e-13	1.33153e-10
NEAT1	ENSG00000245532	33572.3	0.539879	0.117477	4.59561	4.31478e-06	0.00104194
HYOU1	ENSG00000149428	13555.9	0.535958	0.061871	8.66251	4.61477e-18	4.82897e-15
DNAJB1	ENSG00000132002	3630.64	0.532618	0.0517991	10.2824	8.46147e-25	1.18056e-21
WIPI1	ENSG00000070540	348.347	0.528082	0.109832	4.80809	1.52377e-06	0.000434864
CATSPER2	ENSG00000166762	188.183	0.518514	0.142531	3.63791	0.000274862	0.0282905
SYNPO	ENSG00000171992	249.689	0.518024	0.134144	3.8617	0.000112599	0.0147282
SH3TC1	ENSG00000125089	171.05	0.516909	0.148387	3.48353	0.000494855	0.0419565
SDF2L1	ENSG00000128228	9358.83	0.516091	0.0813898	6.34098	2.28306e-10	1.36516e-07
HSP90B1	ENSG00000166598	35752.9	0.514908	0.0752376	6.84376	7.71437e-12	5.38163e-09
EIF2AK3	ENSG00000172071	488.597	0.513281	0.102189	5.02288	5.09032e-07	0.000172754
SEL1L	ENSG00000071537	4310.16	0.495096	0.0743513	6.65887	2.75937e-11	1.82366e-08
SYVN1	ENSG00000162298	2949.32	0.49396	0.057671	8.56514	1.07943e-17	1.04264e-14
PAQR6	ENSG00000160781	289.033	0.485172	0.138209	3.51042	0.000447405	0.040129
ACRBP	ENSG00000111644	279.776	0.462528	0.122714	3.76915	0.000163804	0.0197209
AC055839.2	ENSG00000286190	279.126	0.458549	0.134973	3.39734	0.000680438	0.0489511
EGLN2	ENSG00000269858	593.11	0.440508	0.0920846	4.78374	1.72067e-06	0.000480144
DDIT3	ENSG00000175197	2080.66	0.435265	0.0593494	7.33395	2.23462e-13	1.75376e-10
TES	ENSG00000135269	1556.35	0.428621	0.0741911	5.77725	7.59305e-09	3.53133e-06
TMEM198B	ENSG00000182796	332.966	0.42787	0.11585	3.69332	0.000221343	0.0243807
IER5	ENSG00000162783	2688.36	0.424317	0.0748023	5.67251	1.40718e-08	6.31071e-06
DNAJC3	ENSG00000102580	1414.52	0.418026	0.0877575	4.76342	1.90337e-06	0.00051958
GIPR	ENSG00000010310	947.578	0.417401	0.090542	4.61003	4.02616e-06	0.000991303
MSTO2P	ENSG00000203761	380.826	0.413464	0.121728	3.39663	0.000682205	0.0489511
ATF3	ENSG00000162772	1473.89	0.407025	0.0737943	5.51567	3.47447e-08	1.4543e-05
RASGRP2	ENSG00000068831	551.048	0.403864	0.0942894	4.28323	1.84198e-05	0.00350451
RTN4RL2	ENSG00000186907	321.886	0.399883	0.115019	3.47667	0.000507677	0.0419565
PABPC1L	ENSG00000101104	1994.53	0.396329	0.0973992	4.06912	4.71915e-05	0.00722663
PTPDC1	ENSG00000158079	1162.87	0.388318	0.0708647	5.47971	4.26019e-08	1.72565e-05
PIF1	ENSG00000140451	1215.96	0.384825	0.0902683	4.26313	2.01584e-05	0.00371158
AC110079.1	ENSG00000260404	1091.27	0.380968	0.0873655	4.36062	1.29693e-05	0.00271159
AC004687.1	ENSG00000265206	1401.25	0.373219	0.0766123	4.87153	1.10739e-06	0.000339157
PLEKHM1P1	ENSG00000214176	998.288	0.364949	0.0840572	4.34168	1.41399e-05	0.00281833
PTPRH	ENSG00000080031	1100.56	0.363313	0.0699105	5.19683	2.02713e-07	7.27277e-05
MIR17HG	ENSG00000215417	1843.93	0.362155	0.0854979	4.23584	2.27702e-05	0.00402712
TTLL3	ENSG00000214021	1884.33	0.359273	0.0893777	4.01971	5.82696e-05	0.00850804
ZNF213-AS1	ENSG00000263072	552.679	0.357112	0.0946934	3.77125	0.000162432	0.0197209
SELENOS	ENSG00000131871	1175.54	0.354769	0.0808434	4.38835	1.14214e-05	0.00243082
HOXB8	ENSG00000120068	565.284	0.348893	0.100813	3.4608	0.000538579	0.0426845
PURPL	ENSG00000250337	732.109	0.332967	0.0944492	3.52535	0.000422919	0.0390485
AC138393.1	ENSG00000185495	486.922	0.327572	0.0935447	3.50177	0.000462173	0.0404798
FBXL13	ENSG00000161040	664.234	0.322866	0.0864074	3.73656	0.000186557	0.0212964
SPATA20	ENSG00000006282	593.362	0.322331	0.0919286	3.50632	0.000454341	0.0402701
ATP5ME	ENSG00000169020	1389.23	-0.425725	0.0851624	-4.99898	5.76333e-07	0.000185564
HBA1	ENSG00000206172	1520.09	-0.358317	0.0798141	-4.4894	7.14246e-06	0.00157347
LDHB	ENSG00000111716	1563.75	-0.34853	0.0800868	-4.35191	1.34957e-05	0.00273331
RPS29	ENSG00000213741	8213.58	-0.334722	0.0784492	-4.26674	1.98354e-05	0.00371158
JTB	ENSG00000143543	783.044	-0.332839	0.0981365	-3.3916	0.000694866	0.0493817
RPL26	ENSG00000161970	2560.75	-0.318397	0.0767436	-4.14884	3.34168e-05	0.00557819
ELL2	ENSG00000118985	690.588	-0.30527	0.0877211	-3.48	0.000501409	0.0419565
HBZ	ENSG00000130656	14625.9	-0.297678	0.0763967	-3.89648	9.76019e-05	0.0129009
RPSAP47	ENSG00000188856	648.821	-0.287019	0.0825581	-3.47657	0.000507876	0.0419565
TENT5C	ENSG00000183508	1443.55	-0.283798	0.0697165	-4.07075	4.68622e-05	0.00722663
KLF10	ENSG00000155090	1397.5	-0.282712	0.0622468	-4.54179	5.57777e-06	0.00129704
LIN7C	ENSG00000148943	833.427	-0.28024	0.0746713	-3.75298	0.000174744	0.0203172
RITA1	ENSG00000139405	991.101	-0.269263	0.0783178	-3.43808	0.000585861	0.0451328
APOL4	ENSG00000100336	1613.5	-0.269201	0.063247	-4.25634	2.07798e-05	0.00372761
HBG1	ENSG00000213934	8712.65	-0.268087	0.0478567	-5.60188	2.12038e-08	9.18124e-06
RPS27	ENSG00000177954	15302.2	-0.263604	0.064104	-4.11212	3.92036e-05	0.00631127
NME1	ENSG00000239672	3968.92	-0.262919	0.0667255	-3.94031	8.13772e-05	0.0109877
HSPE1	ENSG00000115541	2120.45	-0.261631	0.0759228	-3.44602	0.000568909	0.0443714
PPIAP22	ENSG00000198618	1700.4	-0.258245	0.0704995	-3.66308	0.000249201	0.0267454
TMA7	ENSG00000232112	2281.39	-0.257575	0.0679789	-3.78904	0.000151229	0.0186175
TBCA	ENSG00000171530	4406.05	-0.255798	0.0617348	-4.14349	3.42057e-05	0.00557819
BTRC	ENSG00000166167	1248.66	-0.245565	0.0638029	-3.8488	0.000118696	0.0152089
MPHOSPH6	ENSG00000135698	1352.53	-0.242153	0.063829	-3.79377	0.000148375	0.0184469
RPL38	ENSG00000172809	12115.3	-0.234757	0.0578934	-4.05498	5.01379e-05	0.00754177
RPS15A	ENSG00000134419	8288.3	-0.233778	0.0665701	-3.51175	0.000445162	0.040129
AGL	ENSG00000162688	1693.09	-0.233021	0.0665661	-3.5006	0.000464211	0.0404798
RPL32	ENSG00000144713	35518.5	-0.229114	0.0483604	-4.73764	2.16222e-06	0.000568982
HEMGN	ENSG00000136929	6561.54	-0.220195	0.0484345	-4.54625	5.46114e-06	0.00129388
RPL34	ENSG00000109475	15257.6	-0.218237	0.0551837	-3.95474	7.66188e-05	0.0105726
TCF4	ENSG00000196628	1659.52	-0.215977	0.0616072	-3.50571	0.000455391	0.0402701
RPS27A	ENSG00000143947	36834.1	-0.211838	0.0516576	-4.10081	4.11703e-05	0.00654399
RPS24	ENSG00000138326	37026.9	-0.208535	0.0449638	-4.63783	3.52078e-06	0.000902254
SNRPG	ENSG00000143977	5349.17	-0.207463	0.0509	-4.0759	4.58372e-05	0.00719472
SNHG6	ENSG00000245910	2733.62	-0.20694	0.0567292	-3.64786	0.000264431	0.0279031
PSPC1	ENSG00000121390	3255.8	-0.204298	0.056253	-3.63177	0.000281481	0.0287362
COA7	ENSG00000162377	3057.05	-0.198455	0.0553018	-3.58859	0.000332476	0.0326164
TRIM14	ENSG00000106785	2280.17	-0.197854	0.055635	-3.5563	0.000376119	0.0357798
VMA21	ENSG00000160131	3720.69	-0.197041	0.0517675	-3.80626	0.000141082	0.0177157
SKP2	ENSG00000145604	2644.57	-0.195236	0.0526192	-3.71035	0.00020697	0.0232046
CCNA2	ENSG00000145386	10425.5	-0.193448	0.0477234	-4.05353	5.04506e-05	0.00754177
NDUFS5	ENSG00000168653	5879.83	-0.193048	0.0552089	-3.49668	0.000471079	0.0407954
SNHG16	ENSG00000163597	4464.7	-0.192459	0.0533965	-3.60433	0.000312961	0.0311893
FAM102B	ENSG00000162636	6079.41	-0.191771	0.0551581	-3.47674	0.000507547	0.0419565
HSPA8	ENSG00000109971	36464.8	-0.191571	0.0423986	-4.51833	6.23305e-06	0.00142306
DUT	ENSG00000128951	4252.05	-0.191509	0.0544248	-3.51879	0.00043352	0.0397351
CAPZA2	ENSG00000198898	3650.7	-0.191242	0.0562036	-3.40266	0.000667341	0.0487198
IPO7	ENSG00000205339	10677.6	-0.183174	0.0423749	-4.3227	1.54132e-05	0.00297759
CCDC6	ENSG00000108091	2446.53	-0.182273	0.0532983	-3.41987	0.000626509	0.0462769
RPS7	ENSG00000171863	26276.8	-0.180492	0.0426502	-4.23192	2.31707e-05	0.00404104
RPL36	ENSG00000130255	20230.3	-0.176905	0.0510975	-3.46211	0.000535953	0.0426845
PKP4	ENSG00000144283	3304.39	-0.176738	0.0489565	-3.61011	0.000306067	0.0307463
RPL12	ENSG00000197958	36561.2	-0.175688	0.0455795	-3.85454	0.000115949	0.01501
NCOA4	ENSG00000266412	6269.15	-0.171516	0.0433666	-3.95503	7.65265e-05	0.0105726
JPT1	ENSG00000189159	3928.92	-0.171187	0.0500463	-3.42056	0.000624915	0.0462769
RPL9	ENSG00000163682	40348.1	-0.17018	0.0452984	-3.75686	0.000172055	0.0201916
DNAJC6	ENSG00000116675	8073.57	-0.168819	0.0440532	-3.83217	0.000127018	0.0161107
PPIA	ENSG00000196262	43400	-0.168598	0.0483297	-3.48848	0.000485768	0.0417794
YWHAE	ENSG00000108953	20846.4	-0.168358	0.0472912	-3.56003	0.000370807	0.0355437
RPS6	ENSG00000137154	55315.9	-0.160174	0.0462769	-3.46122	0.000537739	0.0426845
IPO5	ENSG00000065150	13995.3	-0.147552	0.0425592	-3.46698	0.000526333	0.0426845
NUDT21	ENSG00000167005	8562.95	-0.14725	0.0434222	-3.39112	0.000696071	0.0493817
CRKL	ENSG00000099942	25342.5	-0.135794	0.0363679	-3.7339	0.000188538	0.0213286
GOLGA2	ENSG00000167110	8752.31	0.161331	0.0472919	3.4114	0.000646307	0.0474601
COQ4	ENSG00000167113	4524.18	0.17322	0.0481821	3.59511	0.000324258	0.0320607
GFPT1	ENSG00000198380	4779.48	0.187865	0.0498648	3.76748	0.000164904	0.0197209
PGM3	ENSG00000013375	1799.84	0.19558	0.0570491	3.42827	0.000607444	0.0456747
HM13	ENSG00000101294	5251.58	0.208692	0.0572883	3.64283	0.000269652	0.0280897
MYO18B	ENSG00000133454	2895.53	0.212422	0.0576815	3.68268	0.000230799	0.0252012
GTPBP2	ENSG00000172432	12887.7	0.217095	0.0433309	5.01017	5.43819e-07	0.000179704
ENGASE	ENSG00000167280	2482.4	0.226134	0.0620929	3.64186	0.000270674	0.0280897
ZNF580	ENSG00000213015	1196.27	0.227176	0.0661883	3.43226	0.000598569	0.0456747
OGT	ENSG00000147162	11348.6	0.230292	0.0671473	3.42965	0.000604353	0.0456747
ZNF587B	ENSG00000269343	1066.19	0.230704	0.0665757	3.46529	0.000529663	0.0426845
CEP170B	ENSG00000099814	1788.96	0.231855	0.067077	3.45654	0.000547151	0.0429411
P4HB	ENSG00000185624	26512.5	0.234703	0.0587226	3.9968	6.42033e-05	0.00906525
DDAH2	ENSG00000213722	1600.77	0.236179	0.0643698	3.6691	0.000243408	0.0263489
ARFGAP1	ENSG00000101199	3162.44	0.238473	0.0564522	4.22434	2.39642e-05	0.00412217
SEC61A1	ENSG00000058262	9114.01	0.239308	0.0612387	3.90778	9.31483e-05	0.0124432
PHYKPL	ENSG00000175309	1940.27	0.24079	0.0691912	3.48006	0.000501303	0.0419565
CALCOCO1	ENSG00000012822	1700.39	0.242717	0.0704912	3.44323	0.00057482	0.0445557
ADM2	ENSG00000128165	1667.38	0.243413	0.0616103	3.95085	7.78731e-05	0.0106288
SPPL2B	ENSG00000005206	3094.17	0.249571	0.0721334	3.45985	0.000540482	0.0426845
ORAI1	ENSG00000276045	991.867	0.253357	0.0708219	3.57739	0.000347048	0.0336029
ZSWIM8	ENSG00000214655	2843.91	0.261235	0.0697178	3.74703	0.000178941	0.0206143
GRIN2D	ENSG00000105464	1620.44	0.272701	0.0795883	3.42639	0.000611655	0.0457176
TNFRSF10B	ENSG00000120889	3236.37	0.273977	0.0632384	4.33244	1.47466e-05	0.00289333
TMEM259	ENSG00000182087	9962.02	0.2741	0.0608508	4.50446	6.65422e-06	0.00149209
TSPYL2	ENSG00000184205	1646.94	0.27883	0.0627844	4.44107	8.95146e-06	0.00193799
ARMCX3	ENSG00000102401	917.832	0.281767	0.076033	3.70585	0.00021068	0.0234116
AKAP17A	ENSG00000197976	1528.81	0.282086	0.0705809	3.99663	6.42516e-05	0.00906525
ATP2A3	ENSG00000074370	1194.33	0.286795	0.0762934	3.7591	0.000170523	0.0201916
SH3BP2	ENSG00000087266	1711.99	0.291156	0.0590219	4.93302	8.09686e-07	0.000254181
CKAP4	ENSG00000136026	1124.81	0.295899	0.0740097	3.99811	6.38514e-05	0.00906525
SELENOK	ENSG00000113811	1679.42	0.298851	0.0739701	4.04016	5.34138e-05	0.00789078
GOLGA8A	ENSG00000175265	2797.36	0.301397	0.0886743	3.39892	0.00067652	0.0489511
CALR	ENSG00000179218	28486.1	0.301514	0.0636582	4.73645	2.17497e-06	0.000568982
VPS9D1	ENSG00000075399	577.783	0.308139	0.0877465	3.51169	0.000445264	0.040129
CTNS	ENSG00000040531	985.269	0.313052	0.0855855	3.65777	0.000254424	0.0270746
DLGAP1-AS2	ENSG00000262001	678.803	0.316549	0.0891555	3.55053	0.000384457	0.0362979
UVSSA	ENSG00000163945	966.364	0.31877	0.0880165	3.62171	0.000292667	0.0296372
FAM193B	ENSG00000146067	4709.01	0.261265	0.0771647	3.38581	0.00070969	0.050065
FAR2P4	ENSG00000231431	202.452	0.534552	0.158164	3.37973	0.000725581	0.0509001
C4orf3	ENSG00000164096	1560.23	-0.20857	0.0618342	-3.37306	0.000743378	0.0516134
TAFA2	ENSG00000198673	1371.94	0.254216	0.0753716	3.37284	0.000743969	0.0516134
AL390719.1	ENSG00000217801	125.895	0.595526	0.176846	3.36749	0.000758564	0.0517679
AZIN1	ENSG00000155096	4911.28	-0.16345	0.0485345	-3.36771	0.000757952	0.0517679
SLC27A1	ENSG00000130304	297.638	0.445588	0.132231	3.36977	0.000752322	0.0517679
AC139887.2	ENSG00000249592	249.306	0.431158	0.128314	3.36019	0.000778887	0.0528675
BORCS8	ENSG00000254901	629.975	0.28949	0.086291	3.35481	0.000794196	0.0536168
APOBR	ENSG00000184730	138.883	0.545773	0.163021	3.34788	0.000814334	0.0543914
EME2	ENSG00000197774	805.996	0.322046	0.0961905	3.348	0.000813962	0.0543914
EDEM1	ENSG00000134109	2939.84	0.213888	0.0639819	3.34294	0.000828956	0.0547853
SFPQ	ENSG00000116560	32752.9	-0.160301	0.0479373	-3.34396	0.000825916	0.0547853
MT-TP	ENSG00000210196	1408.1	0.340598	0.101986	3.33964	0.000838857	0.0551494
MTF2	ENSG00000143033	3114.77	-0.16616	0.0498011	-3.33647	0.000848483	0.0551565
SRSF5	ENSG00000100650	12096.2	0.18942	0.0568118	3.33417	0.000855545	0.0551565
TOP2A	ENSG00000131747	22834.9	-0.160141	0.048035	-3.33385	0.000856535	0.0551565
TUBB	ENSG00000196230	51554.1	-0.14846	0.044522	-3.33454	0.000854395	0.0551565
TPT1	ENSG00000133112	17623.5	-0.195056	0.0585564	-3.33107	0.00086512	0.0554251
LRRC4B	ENSG00000131409	783.775	0.267277	0.0802941	3.32872	0.000872447	0.0555267
NBR2	ENSG00000198496	1264.01	0.240369	0.072232	3.32773	0.000875551	0.0555267
MFSD12	ENSG00000161091	3890.82	0.238224	0.0716589	3.32441	0.000886052	0.0559103
HSPH1	ENSG00000120694	3556.31	0.165458	0.0498103	3.32177	0.000894497	0.056161
AHSA2P	ENSG00000173209	3877.67	0.240363	0.0725732	3.31201	0.000926289	0.0567386
CCDC57	ENSG00000176155	1505.23	0.28777	0.0868014	3.31527	0.000915531	0.0567386
LRP8	ENSG00000157193	1900.3	0.222655	0.067186	3.31401	0.00091968	0.0567386
MYC	ENSG00000136997	19947.7	-0.171697	0.0518219	-3.31321	0.000922313	0.0567386
ZNF224	ENSG00000267680	513.691	0.36145	0.10904	3.31484	0.000916964	0.0567386
DUXAP10	ENSG00000244306	952.352	0.289805	0.0875836	3.3089	0.000936646	0.0568187
ZBTB21	ENSG00000173276	1004.65	-0.244151	0.0737572	-3.31019	0.000932324	0.0568187
DHFR	ENSG00000228716	8615.69	-0.151355	0.0457866	-3.30566	0.000947537	0.057203
DHX9	ENSG00000135829	12783.4	-0.136937	0.0414987	-3.29979	0.000967589	0.0576883
TMEM39A	ENSG00000176142	877.235	0.300766	0.0911416	3.29999	0.00096688	0.0576883
TRIM5	ENSG00000132256	680.596	0.286161	0.0867346	3.29927	0.000969359	0.0576883
RPL37	ENSG00000145592	57425.6	-0.172658	0.0524589	-3.29131	0.000997237	0.0590674
SF3B3	ENSG00000189091	10135.1	-0.129521	0.0393703	-3.2898	0.00100257	0.0591046
RPS3A	ENSG00000145425	35927.2	-0.146398	0.0445236	-3.28809	0.00100869	0.0591873
RPL23	ENSG00000125691	20158.5	-0.1578	0.0480196	-3.28616	0.00101565	0.0593185
AMMECR1	ENSG00000101935	2802.04	-0.171651	0.0523117	-3.28131	0.00103326	0.0600676
CDC27	ENSG00000004897	5040.64	-0.149761	0.0456752	-3.27883	0.0010424	0.0603199
AL627309.7	ENSG00000269981	253.641	0.420195	0.128404	3.27245	0.00106618	0.0614131
UBA52	ENSG00000221983	25171.7	-0.179772	0.0549637	-3.27073	0.00107268	0.0615055
G3BP1	ENSG00000145907	10111.9	-0.129355	0.0396219	-3.26473	0.00109568	0.0622732
STAU1	ENSG00000124214	3720.19	-0.161543	0.0494824	-3.26465	0.00109599	0.0622732
RAP2B	ENSG00000181467	1419.26	-0.224951	0.0689342	-3.26327	0.00110135	0.0622956
PBX1	ENSG00000185630	1182.46	-0.229528	0.0704787	-3.2567	0.00112715	0.063469
AC109460.2	ENSG00000260853	540.695	0.374024	0.115203	3.24665	0.00116772	0.0640307
EIF4B	ENSG00000063046	33524.4	-0.147936	0.0455179	-3.25005	0.00115384	0.0640307
FBXL8	ENSG00000135722	376.369	0.355907	0.109445	3.25192	0.00114629	0.0640307
GRPEL2	ENSG00000164284	2727.66	-0.174165	0.0536388	-3.24701	0.00116626	0.0640307
PAK1IP1	ENSG00000111845	1799.25	-0.190945	0.0587998	-3.24738	0.00116474	0.0640307
PPP1R26-AS1	ENSG00000225361	271.343	0.395752	0.121795	3.24932	0.00115681	0.0640307
CA8	ENSG00000178538	1570.13	-0.203521	0.0627567	-3.24302	0.0011827	0.0645702
FAM118A	ENSG00000100376	6924.84	0.218796	0.0676506	3.23421	0.00121979	0.0663071
TMEM238	ENSG00000233493	60.2703	2.02817	0.629155	3.22364	0.0012657	0.0685062
NCAPD2	ENSG00000010292	6789.67	-0.149108	0.0463242	-3.2188	0.0012873	0.0692338
TMUB2	ENSG00000168591	1458.68	0.225065	0.069936	3.21816	0.00129017	0.0692338
BTF3	ENSG00000145741	21598.2	-0.160944	0.0500551	-3.21534	0.00130289	0.0695013
IFI16	ENSG00000163565	117.502	0.579679	0.180327	3.21461	0.00130623	0.0695013
NPDC1	ENSG00000107281	429.183	0.331143	0.103113	3.21145	0.00132067	0.0697591
PI4KAP2	ENSG00000183506	7498.98	0.223235	0.0695212	3.21103	0.00132262	0.0697591
TRIM52	ENSG00000183718	1032.02	0.311556	0.0970604	3.20992	0.00132774	0.0697591
ATXN7L3B	ENSG00000253719	5491.12	-0.147729	0.0461022	-3.20439	0.00135349	0.0705217
TTC25	ENSG00000204815	94.0871	0.633271	0.197604	3.20474	0.00135183	0.0705217
CDH24	ENSG00000139880	546.023	0.29115	0.0910082	3.19916	0.00137828	0.0706411
PI4KAP1	ENSG00000274602	2957.86	0.22486	0.0702783	3.19957	0.00137634	0.0706411
PLCD1	ENSG00000187091	372.317	0.336569	0.105136	3.20127	0.00136824	0.0706411
RDX	ENSG00000137710	4608.48	-0.168311	0.0525627	-3.2021	0.00136431	0.0706411
CPSF2	ENSG00000165934	5359.59	-0.159997	0.0500784	-3.19493	0.00139866	0.0713233
SOCS3	ENSG00000184557	959.408	-0.261266	0.0818179	-3.19327	0.00140673	0.0713233
SUMO2	ENSG00000188612	6743.09	-0.141763	0.0443998	-3.19288	0.00140863	0.0713233
ELOC	ENSG00000154582	2722.7	-0.188027	0.0589749	-3.18825	0.00143135	0.0721827
SNRPD1	ENSG00000167088	6344.86	-0.191418	0.0601249	-3.18368	0.00145416	0.0730398
MTHFD1	ENSG00000100714	8129.88	-0.128255	0.0403301	-3.18012	0.00147213	0.0734132
TMEM214	ENSG00000119777	3738.27	0.179548	0.0564636	3.17989	0.00147329	0.0734132
AC079801.1	ENSG00000279669	1487.47	-0.227793	0.0718022	-3.1725	0.0015113	0.074024
MICAL1	ENSG00000135596	514.561	0.287933	0.0906657	3.17576	0.00149443	0.074024
PAIP1	ENSG00000172239	4338.24	-0.184888	0.0583122	-3.17066	0.00152092	0.074024
THRB	ENSG00000151090	965.393	-0.220304	0.0694244	-3.1733	0.00150719	0.074024
TLR6	ENSG00000174130	384.775	0.343594	0.108316	3.17215	0.00151314	0.074024
TTC27	ENSG00000018699	1955.66	-0.187793	0.0592227	-3.17096	0.00151934	0.074024
DCK	ENSG00000156136	1330.11	-0.208234	0.0657845	-3.1654	0.00154868	0.075084
ATP5PB	ENSG00000116459	16430.5	-0.15169	0.0480536	-3.15668	0.00159578	0.076775
PLEKHF2	ENSG00000175895	952.138	-0.228264	0.0723037	-3.15702	0.00159392	0.076775
RALGDS	ENSG00000160271	498.631	0.339985	0.107791	3.15411	0.00160991	0.0771588
MAPRE2	ENSG00000166974	2296.79	-0.177524	0.0564046	-3.14734	0.00164763	0.0774881
NFXL1	ENSG00000170448	1011.82	0.224994	0.0714069	3.15087	0.00162786	0.0774881
SNRNP27	ENSG00000124380	1709.6	-0.200734	0.0637528	-3.14862	0.00164041	0.0774881
SP3	ENSG00000172845	3291.15	-0.180555	0.0573168	-3.15013	0.00163198	0.0774881
UBXN2B	ENSG00000215114	1357.69	-0.209691	0.0666172	-3.1477	0.00164561	0.0774881
AK4	ENSG00000162433	3672.36	-0.148203	0.0472274	-3.13807	0.00170067	0.0776556
CCNL2	ENSG00000221978	12881.1	0.193694	0.0617034	3.1391	0.00169465	0.0776556
CD69	ENSG00000110848	1636.23	0.259986	0.0828475	3.13813	0.00170032	0.0776556
CKAP2	ENSG00000136108	2863.34	-0.170892	0.0543374	-3.14501	0.0016608	0.0776556
MRPL21	ENSG00000197345	2664.9	-0.176667	0.0562841	-3.13884	0.00169616	0.0776556
NCBP1	ENSG00000136937	4556.23	-0.14337	0.0456195	-3.14274	0.00167377	0.0776556
OGDH	ENSG00000105953	4807.74	-0.156692	0.0498852	-3.14105	0.00168343	0.0776556
TMED2-DT	ENSG00000247373	173.388	0.478596	0.152446	3.13945	0.00169264	0.0776556
BIRC2	ENSG00000110330	2043.43	-0.184948	0.0589593	-3.13687	0.00170759	0.0776893
AC010327.6	ENSG00000276570	108.896	0.582753	0.185939	3.13412	0.00172372	0.0781397
THADA	ENSG00000115970	1338.86	-0.22155	0.07073	-3.13233	0.00173426	0.0783349
DNHD1	ENSG00000179532	449.533	0.370034	0.118195	3.13071	0.00174386	0.0784095
MRPS34	ENSG00000074071	4683.94	-0.14842	0.0474195	-3.12994	0.0017484	0.0784095
ANP32B	ENSG00000136938	37530	-0.15558	0.0497601	-3.1266	0.00176843	0.0785118
MOB3B	ENSG00000120162	1972.81	-0.197011	0.0630356	-3.12539	0.00177569	0.0785118
POLR1B	ENSG00000125630	2636.19	-0.170309	0.0544825	-3.12594	0.00177236	0.0785118
RPA1	ENSG00000132383	5487.2	-0.1513	0.0483682	-3.12808	0.00175951	0.0785118
RPL7A	ENSG00000148303	99517.9	-0.151374	0.0484743	-3.12276	0.00179161	0.0789378
CPSF3	ENSG00000119203	4146.84	-0.14032	0.0449595	-3.12103	0.00180218	0.079126
UNC5B	ENSG00000107731	891.545	0.279034	0.0894618	3.11903	0.00181448	0.0793881
NDUFB4	ENSG00000065518	2078.55	-0.186752	0.0598978	-3.11784	0.00182183	0.0794331
OAT	ENSG00000065154	11768.3	-0.137367	0.044087	-3.11582	0.00183436	0.0797026
PCNP	ENSG00000081154	5294.93	-0.143746	0.0461574	-3.11427	0.00184403	0.0798465
DAPK1	ENSG00000196730	2913.52	-0.151639	0.0487573	-3.11007	0.00187043	0.0802818
KDM1B	ENSG00000165097	2629.68	-0.192035	0.0617327	-3.11076	0.00186609	0.0802818
PTMA	ENSG00000187514	64700.3	-0.150504	0.0483995	-3.10962	0.00187326	0.0802818
APBB3	ENSG00000113108	1357.69	0.23311	0.0749979	3.10823	0.00188213	0.0803873
ERV3-1	ENSG00000213462	694.629	0.26127	0.0841111	3.10625	0.00189475	0.080652
KLHL23	ENSG00000213160	2315	-0.166104	0.0535681	-3.1008	0.00192997	0.0816967
STPG3-AS1	ENSG00000275549	83.3385	0.67039	0.216224	3.10044	0.0019323	0.0816967
AC012676.5	ENSG00000280063	134.818	0.575671	0.186697	3.08345	0.00204615	0.0862198
IL17RC	ENSG00000163702	374.367	0.351335	0.114002	3.08184	0.00205724	0.0863972
DYNC1LI2	ENSG00000135720	3110.74	0.170649	0.0554656	3.07666	0.00209335	0.0865719
EHBP1L1	ENSG00000173442	9075.47	0.170912	0.0555575	3.0763	0.00209587	0.0865719
GAPVD1	ENSG00000165219	5586.34	-0.16312	0.0529894	-3.07835	0.00208147	0.0865719
HBA2	ENSG00000188536	3024.4	-0.249721	0.0811157	-3.07857	0.00207994	0.0865719
SDHC	ENSG00000143252	3318.21	-0.156813	0.0509562	-3.07741	0.00208805	0.0865719
CDKN1A	ENSG00000124762	697.733	0.279128	0.0907681	3.07518	0.00210377	0.0866133
HNRNPU	ENSG00000153187	52554.9	-0.125169	0.0407592	-3.07095	0.0021338	0.0869939
NAA15	ENSG00000164134	5832.03	-0.146212	0.0476101	-3.07103	0.00213322	0.0869939
PIGL	ENSG00000108474	1131.56	0.242968	0.0790961	3.07181	0.00212766	0.0869939
SAMSN1	ENSG00000155307	7577.5	-0.153848	0.0501431	-3.06818	0.00215368	0.0875204
NRBP2	ENSG00000185189	1015.85	0.262034	0.0854727	3.06571	0.00217154	0.0879614
AURKA	ENSG00000087586	2752.61	-0.171614	0.0560171	-3.0636	0.00218693	0.0883001
PRKAR2B	ENSG00000005249	10118	-0.146518	0.0479302	-3.0569	0.00223639	0.0900075
NDUFAB1	ENSG00000004779	5080.58	-0.154789	0.0506523	-3.05592	0.0022437	0.0900134
CNOT6	ENSG00000113300	3750.17	-0.165401	0.0541803	-3.05278	0.00226731	0.0903831
H2AX	ENSG00000188486	7850.34	-0.166071	0.0543995	-3.0528	0.00226718	0.0903831
CSE1L	ENSG00000124207	6740.07	-0.138196	0.04531	-3.05	0.00228838	0.0909342
ANKRD17	ENSG00000132466	6973.54	-0.162244	0.0532408	-3.04737	0.00230851	0.0914447
CDK5RAP3	ENSG00000108465	1663.54	0.257944	0.0848083	3.0415	0.00235403	0.092086
HMGCS1	ENSG00000112972	18425.4	-0.121995	0.0401042	-3.04195	0.00235052	0.092086
KPNA2	ENSG00000182481	9307.44	-0.140466	0.04617	-3.04237	0.0023472	0.092086
TVP23B	ENSG00000171928	495.214	0.307764	0.101186	3.04158	0.0023534	0.092086
ZNF28	ENSG00000198538	1126.69	-0.213768	0.0703409	-3.03902	0.00237347	0.0925581
LTB4R	ENSG00000213903	613.132	0.330969	0.10902	3.03585	0.00239861	0.0929884
RPS4X	ENSG00000198034	23098.8	-0.137146	0.0451769	-3.03576	0.00239932	0.0929884
GTF2E2	ENSG00000197265	1361.55	-0.198681	0.06562	-3.02775	0.00246383	0.0951948
CAPRIN1	ENSG00000135387	11998.1	-0.140009	0.0463111	-3.02323	0.00250089	0.0963304
GOLGA3	ENSG00000090615	4176.41	0.149114	0.0493655	3.0206	0.0025227	0.0968734
ARIH1	ENSG00000166233	1545.09	-0.190298	0.0630298	-3.01918	0.00253458	0.096888
TTLL5	ENSG00000119685	949.633	-0.218235	0.0722941	-3.01871	0.00253852	0.096888
FADS3	ENSG00000221968	3695.69	0.190059	0.0629842	3.01757	0.00254813	0.0969601
TPGS2	ENSG00000134779	5234	-0.161557	0.0535579	-3.01649	0.00255723	0.0970124
MIR223HG	ENSG00000274536	1398.85	0.307111	0.101886	3.01426	0.00257605	0.0974322
IMMT	ENSG00000132305	9429.82	-0.139175	0.0462182	-3.01126	0.00260164	0.0981043
FKBP5	ENSG00000096060	6743.32	-0.142173	0.0472359	-3.00985	0.00261379	0.0982674
KRTCAP2	ENSG00000163463	291.253	0.411086	0.136835	3.00425	0.00266234	0.0997939
CSNK2B	ENSG00000204435	3298.91	-0.172034	0.0573207	-3.00125	0.00268877	0.100485
CMBL	ENSG00000164237	8105.83	-0.138024	0.0460044	-3.00022	0.00269781	0.100523
DCP2	ENSG00000172795	6310.88	-0.150346	0.0502052	-2.99462	0.00274785	0.102085
CLTA	ENSG00000122705	2200.14	-0.217516	0.0726851	-2.99258	0.00276629	0.102467
SERBP1	ENSG00000142864	40296	-0.136824	0.0457446	-2.99105	0.00278019	0.102679
TPCN2	ENSG00000162341	718.795	0.264012	0.0882957	2.99009	0.00278899	0.102702
RPF2	ENSG00000197498	1891.63	-0.179685	0.0601354	-2.98801	0.00280804	0.103101
KDM6B	ENSG00000132510	2379.71	0.208387	0.0698168	2.98477	0.00283789	0.103893
STX5	ENSG00000162236	1295.92	0.226636	0.0759584	2.98368	0.00284802	0.103961
ALDH1A2	ENSG00000128918	18700.3	-0.139196	0.0466726	-2.98239	0.00286011	0.1041
MSTO1	ENSG00000125459	1186.71	0.198446	0.0666335	2.97817	0.00289974	0.105237
NOL9	ENSG00000162408	3310.67	-0.156345	0.0525983	-2.97244	0.0029544	0.106912
SNRPE	ENSG00000182004	4694.3	-0.162552	0.0547186	-2.9707	0.00297125	0.10698
VPS72	ENSG00000163159	2703.16	-0.160301	0.0539646	-2.97048	0.00297331	0.10698
ZNF587	ENSG00000198466	1494.98	0.231604	0.0780537	2.96724	0.00300488	0.107807
TMEM129	ENSG00000168936	2275.13	0.159201	0.0536797	2.96576	0.00301933	0.108016
AC004890.2	ENSG00000244560	202.645	0.439185	0.148295	2.96157	0.0030608	0.108167
AFG3L1P	ENSG00000223959	1612.99	0.218794	0.0739212	2.95982	0.00307814	0.108167
DDX12P	ENSG00000214826	719.728	0.272493	0.0920749	2.95947	0.00308172	0.108167
DNAAF5	ENSG00000164818	4351.17	-0.166864	0.0563702	-2.96015	0.00307486	0.108167
NUP133	ENSG00000069248	3798.29	-0.14192	0.0479285	-2.96107	0.00306571	0.108167
NUP43	ENSG00000120253	4393.04	-0.134149	0.045332	-2.95925	0.00308385	0.108167
UBE2N	ENSG00000177889	6048.06	-0.15228	0.0514198	-2.96151	0.00306135	0.108167
AC243919.1	ENSG00000237550	1411.48	-0.194209	0.0657452	-2.95397	0.00313711	0.10852
PITPNB	ENSG00000180957	4879.4	-0.140371	0.047492	-2.95567	0.00311992	0.10852
PPIB	ENSG00000166794	2815.56	0.224678	0.0760127	2.9558	0.00311862	0.10852
RAB4A	ENSG00000168118	1230.57	-0.216894	0.0734187	-2.9542	0.00313478	0.10852
STARD7	ENSG00000084090	7318.75	-0.135865	0.0459843	-2.95458	0.00313092	0.10852
NOXA1	ENSG00000188747	288.01	0.380391	0.128923	2.95052	0.00317237	0.109438
CDK1	ENSG00000170312	7651	-0.138154	0.0468713	-2.94753	0.00320327	0.1099
USP10	ENSG00000103194	7801.1	-0.125663	0.042627	-2.94798	0.00319857	0.1099
UCK2	ENSG00000143179	3026.03	-0.160845	0.0546988	-2.94055	0.00327627	0.112098
BYSL	ENSG00000112578	3703.34	-0.15637	0.0532178	-2.93831	0.00330012	0.112148
PSAT1	ENSG00000135069	14263.8	-0.134236	0.0456845	-2.93832	0.00329999	0.112148
ZNF621	ENSG00000172888	4907.8	0.179693	0.0611639	2.93789	0.00330452	0.112148
ALDH1B1	ENSG00000137124	1754.53	-0.176822	0.0602573	-2.93444	0.00334145	0.112423
ATP5MF	ENSG00000241468	6884.48	-0.177452	0.0604854	-2.9338	0.00334844	0.112423
CTCFL	ENSG00000124092	1956.21	-0.184692	0.0629162	-2.93553	0.00332982	0.112423
PHF6	ENSG00000156531	6737.61	-0.135514	0.0461694	-2.93515	0.00333385	0.112423
MAN2C1	ENSG00000140400	2143.92	0.23117	0.0788898	2.9303	0.0033864	0.113395
MZF1-AS1	ENSG00000267858	147.918	0.523929	0.178941	2.92794	0.00341218	0.113954
SH3GLB2	ENSG00000148341	4267.88	0.166315	0.056951	2.92032	0.00349674	0.11616
SREK1IP1	ENSG00000153006	1641.51	-0.174847	0.0598719	-2.92036	0.00349629	0.11616
PPP4R1L	ENSG00000124224	172.65	0.444251	0.15217	2.91944	0.00350659	0.11618
MAGT1	ENSG00000102158	3053.4	0.216173	0.0741144	2.91675	0.00353701	0.11688
AP2B1	ENSG00000006125	15908.1	-0.128405	0.0440465	-2.91521	0.00355454	0.117004
ARMC1	ENSG00000104442	2980.95	-0.157999	0.0544452	-2.90198	0.00370808	0.117004
ATAD2	ENSG00000156802	8716.04	-0.117544	0.0403883	-2.91034	0.00361035	0.117004
BBC3	ENSG00000105327	2353	0.276184	0.0949763	2.90793	0.00363835	0.117004
DNAJC12	ENSG00000108176	192.636	0.424886	0.14582	2.91377	0.00357089	0.117004
EIF4E	ENSG00000151247	4350.19	-0.150703	0.0519218	-2.90251	0.00370189	0.117004
GDI2	ENSG00000057608	14806.6	-0.141321	0.0485684	-2.90974	0.00361726	0.117004
HNRNPF	ENSG00000169813	19921	-0.132632	0.0455506	-2.91175	0.00359408	0.117004
LRP5L	ENSG00000100068	383.965	0.308748	0.106146	2.9087	0.00362941	0.117004
LYRM4	ENSG00000214113	1165.15	-0.191996	0.0661603	-2.90198	0.00370811	0.117004
NCOR1	ENSG00000141027	6567.41	-0.152514	0.0525084	-2.90457	0.00367759	0.117004
RPL24	ENSG00000114391	26237.8	-0.149522	0.0514422	-2.90661	0.00365372	0.117004
RPL37A	ENSG00000197756	50878.1	-0.154264	0.0529399	-2.91395	0.00356891	0.117004
SEC24B	ENSG00000138802	1868.27	-0.166815	0.0574837	-2.90195	0.0037085	0.117004
STX8	ENSG00000170310	287.878	-0.379434	0.130663	-2.90392	0.0036852	0.117004
TMEM50B	ENSG00000142188	789.36	0.229909	0.0791209	2.9058	0.00366317	0.117004
TOMM70	ENSG00000154174	4932.57	-0.146892	0.0505717	-2.90462	0.00367699	0.117004
ZNF252P	ENSG00000196922	910.399	-0.213846	0.073507	-2.90919	0.00362364	0.117004
POLR2L	ENSG00000177700	2502.87	-0.166703	0.0574854	-2.89992	0.00373252	0.117467
DUSP8P5	ENSG00000235316	218.051	0.4291	0.148233	2.89476	0.00379449	0.118232
LDHA	ENSG00000134333	18321.5	-0.128408	0.0443493	-2.89537	0.00378708	0.118232
NPM1	ENSG00000181163	71924.9	-0.149608	0.0516687	-2.89553	0.00378525	0.118232
ZDHHC8	ENSG00000099904	9258.57	0.169627	0.058583	2.89549	0.00378567	0.118232
BEX4	ENSG00000102409	9516.83	-0.140067	0.0484483	-2.89106	0.00383948	0.118904
BTAF1	ENSG00000095564	3587.75	0.173038	0.0599192	2.88785	0.00387888	0.118904
CYB5B	ENSG00000103018	4671.32	-0.141079	0.0488069	-2.89055	0.00384568	0.118904
DUXAP8	ENSG00000206195	574.35	0.251906	0.0872381	2.88757	0.00388236	0.118904
NF2	ENSG00000186575	1885.25	-0.186146	0.0644025	-2.89035	0.00384815	0.118904
TRIB2	ENSG00000071575	14992.5	-0.113284	0.0392118	-2.88904	0.00386418	0.118904
UQCC2	ENSG00000137288	2436.44	-0.161956	0.0560764	-2.88813	0.00387534	0.118904
SRP9	ENSG00000143742	11059.8	-0.139549	0.0484058	-2.8829	0.00394031	0.120385
DCAF17	ENSG00000115827	1428.07	-0.18338	0.0636536	-2.8809	0.00396539	0.120532
PPP1R8	ENSG00000117751	2913.2	-0.151988	0.0527696	-2.88023	0.0039739	0.120532
ZMAT2	ENSG00000146007	4030.11	-0.155334	0.0539095	-2.88139	0.00395926	0.120532
CYHR1	ENSG00000187954	2690.25	0.170748	0.0593207	2.87838	0.00399717	0.120932
MFAP1	ENSG00000140259	2235.57	-0.179608	0.0624147	-2.87766	0.00400636	0.120932
MXRA8	ENSG00000162576	325.997	0.310074	0.108001	2.87103	0.00409136	0.123202
PPP4R2	ENSG00000163605	1404.42	-0.187799	0.0654415	-2.86973	0.00410828	0.123267
RPL39L	ENSG00000163923	961.275	-0.219097	0.0763576	-2.86935	0.00411317	0.123267
SEPTIN11	ENSG00000138758	7441.87	-0.129653	0.0451979	-2.86857	0.00412336	0.123279
DCUN1D2	ENSG00000150401	894.824	0.242923	0.0847634	2.86589	0.00415836	0.12403
AL390879.1	ENSG00000234062	162.057	0.486992	0.170101	2.86295	0.00419715	0.12489
AL031714.1	ENSG00000261505	164.822	0.452021	0.158177	2.85768	0.00426746	0.124984
ALDH9A1	ENSG00000143149	1712.29	-0.16903	0.0591353	-2.85835	0.00425846	0.124984
ASB16	ENSG00000161664	245.076	0.383845	0.134373	2.85657	0.00428251	0.124984
LYAR	ENSG00000145220	3644.04	-0.191581	0.0670511	-2.85724	0.00427346	0.124984
PSMB2	ENSG00000126067	11940.8	-0.132961	0.0465443	-2.85665	0.00428138	0.124984
PXN-AS1	ENSG00000255857	152.645	0.453066	0.158426	2.8598	0.00423912	0.124984
QPCTL	ENSG00000011478	981.535	0.246279	0.0862314	2.85602	0.00428989	0.124984
RHBDL1	ENSG00000103269	347.368	0.409003	0.142966	2.86085	0.00422512	0.124984
THUMPD3-AS1	ENSG00000206573	1563.76	0.287163	0.100366	2.86116	0.00422101	0.124984
ZNF273	ENSG00000198039	949.104	-0.230225	0.0806653	-2.85408	0.00431612	0.125457
HSDL2	ENSG00000119471	2214.76	-0.169331	0.0593808	-2.85162	0.00434974	0.125852
SP4	ENSG00000105866	510.496	-0.279584	0.0980422	-2.85167	0.00434904	0.125852
AC018665.1	ENSG00000279382	105.27	0.549758	0.192908	2.84985	0.00437405	0.125991
RRBP1	ENSG00000125844	4340.74	0.186805	0.0655501	2.8498	0.00437462	0.125991
PPP1R3E	ENSG00000235194	400.011	0.338854	0.118949	2.84874	0.00438925	0.126123
OXR1	ENSG00000164830	1540.79	-0.182351	0.0640344	-2.8477	0.00440363	0.126248
AC068831.6	ENSG00000284946	257.756	0.349332	0.122713	2.84674	0.00441692	0.12634
LINC00963	ENSG00000204054	717.826	0.237203	0.0833704	2.84517	0.00443884	0.126678
PTBP3	ENSG00000119314	11645.9	-0.150944	0.0530675	-2.84438	0.00444973	0.126701
ACAT2	ENSG00000120437	4394.33	-0.158988	0.0559707	-2.84055	0.00450353	0.126999
CAPN7	ENSG00000131375	1951.94	-0.168761	0.0593845	-2.84184	0.00448538	0.126999
EXOC3L4	ENSG00000205436	509.52	0.295535	0.104023	2.84105	0.0044965	0.126999
SGO1	ENSG00000129810	789.456	-0.221504	0.0780071	-2.83953	0.00451801	0.126999
SUCLA2	ENSG00000136143	1486.29	-0.182334	0.0642174	-2.83933	0.00452085	0.126999
VDAC1	ENSG00000213585	10618.9	-0.138791	0.0488204	-2.8429	0.00447051	0.126999
MCM10	ENSG00000065328	4429.42	-0.131408	0.0463283	-2.83645	0.00456183	0.127308
PKD1	ENSG00000008710	4667.52	0.242804	0.0856023	2.83642	0.00456228	0.127308
RPL27A	ENSG00000166441	29551.1	-0.198293	0.0698889	-2.83726	0.00455024	0.127308
GTF2IP20	ENSG00000272645	1251.69	0.259187	0.0914011	2.83571	0.00457244	0.127308
NLRP1	ENSG00000091592	3930.61	0.209949	0.074076	2.83425	0.0045934	0.127609
SUV39H2	ENSG00000152455	1550.59	-0.182385	0.0643727	-2.83327	0.00460742	0.127716
ADGRA2	ENSG00000020181	75.7952	0.710878	0.251115	2.83089	0.00464194	0.128059
CHRAC1	ENSG00000104472	5184.74	-0.139476	0.0492591	-2.83147	0.00463348	0.128059
CLEC18B	ENSG00000140839	547.279	0.288514	0.101963	2.8296	0.00466059	0.128059
DTL	ENSG00000143476	2971.13	-0.146943	0.0519225	-2.83005	0.00465413	0.128059
ZHX1	ENSG00000165156	3047.24	-0.157844	0.0558425	-2.8266	0.00470452	0.128984
RPL39	ENSG00000198918	8431.38	-0.191843	0.067889	-2.82583	0.00471585	0.129013
CDC123	ENSG00000151465	3267.46	-0.142811	0.0506061	-2.82201	0.00477231	0.130274
COL23A1	ENSG00000050767	2112.77	0.172186	0.0610672	2.81962	0.00480811	0.130825
RPL14	ENSG00000188846	55759.5	-0.131186	0.0465319	-2.81927	0.00481335	0.130825
MRPL44	ENSG00000135900	1683.5	-0.171939	0.061089	-2.81456	0.00488444	0.132471
PA2G4	ENSG00000170515	14312	-0.139159	0.049523	-2.81	0.00495421	0.134073
PRIM2	ENSG00000146143	1364.12	-0.196042	0.0698537	-2.80647	0.00500883	0.13526
FCHSD1	ENSG00000197948	1025.19	0.215207	0.0767127	2.80536	0.00502608	0.135435
TGIF2	ENSG00000118707	1159.64	-0.192996	0.068842	-2.80346	0.00505568	0.13594
AC093766.1	ENSG00000250501	151.141	-0.503117	0.17957	-2.80179	0.005082	0.136356
OSBPL8	ENSG00000091039	6989.94	-0.122514	0.0438407	-2.79452	0.00519766	0.138866
RPL7	ENSG00000147604	52890.4	-0.119705	0.0428321	-2.79476	0.00519382	0.138866
DCLRE1A	ENSG00000198924	1473.3	-0.173181	0.0620127	-2.79268	0.00522737	0.139068
PPM1H	ENSG00000111110	1753.26	-0.167285	0.0598941	-2.79302	0.00522189	0.139068
MT-ATP8	ENSG00000228253	4805.9	0.69277	0.248359	2.78939	0.00528078	0.139896
POLA1	ENSG00000101868	1966.63	-0.162667	0.0583121	-2.78959	0.00527744	0.139896
SRPK1	ENSG00000096063	5895.29	-0.137013	0.0491544	-2.78741	0.00531313	0.140457
CALM2	ENSG00000143933	15726	-0.123037	0.0442391	-2.78119	0.00541606	0.141114
CNOT11	ENSG00000158435	3998.04	-0.141578	0.0509181	-2.7805	0.00542757	0.141114
FAM83A	ENSG00000147689	19758.3	-0.137039	0.0492772	-2.78099	0.00541932	0.141114
LIN7B	ENSG00000104863	194.305	0.384279	0.138206	2.78048	0.00542788	0.141114
NIPSNAP2	ENSG00000146729	2162.9	-0.162967	0.0585367	-2.78402	0.00536898	0.141114
POLR2I	ENSG00000105258	524.257	-0.274859	0.0988234	-2.78131	0.00541397	0.141114
SPIN4	ENSG00000186767	3295.54	-0.148526	0.0534042	-2.78116	0.00541645	0.141114
ZMYM4	ENSG00000146463	4429.39	-0.139463	0.0501073	-2.78329	0.00538102	0.141114
RACGAP1	ENSG00000161800	3738.83	-0.137016	0.0493046	-2.77896	0.00545325	0.14148
TBL1XR1	ENSG00000177565	5258.51	-0.129517	0.0466667	-2.77537	0.00551392	0.142759
SLC25A17	ENSG00000100372	3478.94	-0.13796	0.0497226	-2.77459	0.00552708	0.142806
PTOV1	ENSG00000104960	4159.14	0.153856	0.0554665	2.77385	0.00553978	0.14284
DMPK	ENSG00000104936	676.433	0.256959	0.0927129	2.77156	0.00557882	0.143552
ATP6V1A	ENSG00000114573	3565.65	-0.152259	0.0550167	-2.7675	0.00564875	0.14417
SNHG4	ENSG00000281398	3084.53	0.178732	0.0645476	2.76899	0.00562308	0.14417
TRPM4	ENSG00000130529	553.153	0.244602	0.0883703	2.76792	0.00564156	0.14417
TXNDC5	ENSG00000239264	411.623	1.40364	0.50696	2.76874	0.0056274	0.14417
TTK	ENSG00000112742	2344.99	-0.152186	0.0550576	-2.76412	0.00570767	0.145378
ARRB2	ENSG00000141480	1370.44	-0.188277	0.0682425	-2.75894	0.00579889	0.147003
CKAP2L	ENSG00000169607	1516.61	-0.162864	0.0590244	-2.75926	0.00579326	0.147003
TAF1C	ENSG00000103168	3827.2	0.168255	0.0609949	2.75851	0.0058066	0.147003
ZCCHC7	ENSG00000147905	1670.58	-0.171012	0.0620471	-2.75617	0.00584828	0.14776
AL669831.1	ENSG00000228327	608.657	0.278425	0.101076	2.75461	0.00587624	0.147872
STAU2	ENSG00000040341	2067.86	-0.158827	0.0576549	-2.7548	0.00587285	0.147872
ARHGDIB	ENSG00000111348	151.789	-0.46103	0.167408	-2.75393	0.00588839	0.147881
KHDC4	ENSG00000132680	4662.66	0.172665	0.0627594	2.75122	0.00593742	0.14853
RPL6	ENSG00000089009	61182.2	-0.13694	0.0497747	-2.75119	0.00593789	0.14853
CCDC163	ENSG00000280670	286.961	0.348025	0.126576	2.74954	0.0059679	0.148984
CBX5	ENSG00000094916	9063.54	-0.158985	0.0579475	-2.74361	0.00607685	0.150098
COPG1	ENSG00000181789	3692.62	0.151735	0.0553022	2.74373	0.00607446	0.150098
GSR	ENSG00000104687	7363.58	-0.149825	0.0546373	-2.74218	0.00610335	0.150098
KBTBD6	ENSG00000165572	598.916	-0.24524	0.0893543	-2.74458	0.00605887	0.150098
METTL9	ENSG00000197006	4523.4	-0.142091	0.0518461	-2.74063	0.00613207	0.150098
NPM1P27	ENSG00000249353	694.174	-0.297426	0.108429	-2.74305	0.00608722	0.150098
RPL13A	ENSG00000142541	91638.3	-0.127395	0.046482	-2.74074	0.00613016	0.150098
SF3A1	ENSG00000099995	9596.54	-0.131823	0.0480196	-2.74519	0.00604763	0.150098
SLC39A7	ENSG00000112473	9222.45	0.187394	0.0683564	2.74142	0.00611737	0.150098
TAF10	ENSG00000166337	318.219	1.96031	0.714475	2.7437	0.00607505	0.150098
DGAT1	ENSG00000185000	1893.12	0.179193	0.0654455	2.73805	0.00618052	0.150433
MICALL1	ENSG00000100139	2205.27	0.174824	0.0638262	2.73906	0.00616155	0.150433
VMP1	ENSG00000062716	3181.46	0.195347	0.0713469	2.73798	0.0061817	0.150433
MILR1	ENSG00000271605	236.801	0.379835	0.138876	2.73507	0.00623672	0.150895
PLEC	ENSG00000178209	6394.67	0.21109	0.0771755	2.73519	0.00623444	0.150895
TFAM	ENSG00000108064	5676.66	-0.130172	0.0475894	-2.73533	0.00623185	0.150895
AL365181.2	ENSG00000272068	191.295	0.401974	0.147236	2.73014	0.00633082	0.152877
HIGD1A	ENSG00000181061	5139.23	-0.139821	0.0512314	-2.7292	0.0063488	0.153017
ASB16-AS1	ENSG00000267080	611.95	0.263337	0.0966437	2.72482	0.00643357	0.153049
FKBP14	ENSG00000106080	850.777	0.275284	0.100964	2.72655	0.00640007	0.153049
GDF15	ENSG00000130513	14068	0.181514	0.0666173	2.72473	0.00643533	0.153049
KLF1	ENSG00000105610	7924.16	-0.16821	0.0617536	-2.72389	0.00645182	0.153049
ROBO3	ENSG00000154134	76.6656	0.604912	0.221948	2.72547	0.00642102	0.153049
RPS11	ENSG00000142534	33212.8	-0.127568	0.0468402	-2.72348	0.00645981	0.153049
SLC2A11	ENSG00000133460	543.36	0.272628	0.099987	2.72664	0.00639836	0.153049
UBE2V2	ENSG00000169139	3714.34	-0.140408	0.0515398	-2.72427	0.00644439	0.153049
UQCRQ	ENSG00000164405	7063.18	-0.179884	0.0659491	-2.72761	0.00637942	0.153049
LINC01002	ENSG00000282508	453.571	0.30203	0.110938	2.7225	0.00647894	0.153213
CNOT6L	ENSG00000138767	1670.39	-0.163343	0.0600307	-2.72099	0.00650876	0.153629
CPNE7	ENSG00000178773	6151.68	0.193828	0.0712922	2.71879	0.00655212	0.153848
LINC01132	ENSG00000227630	85.3825	0.581924	0.214088	2.71815	0.00656488	0.153848
NRAS	ENSG00000213281	7629.78	-0.132777	0.0488257	-2.71941	0.00653992	0.153848
SAMHD1	ENSG00000101347	920.138	-0.204371	0.0751907	-2.71804	0.00656705	0.153848
GLO1	ENSG00000124767	11160.3	-0.139992	0.0515555	-2.71536	0.00662028	0.154444
NDUFS6	ENSG00000145494	5100.52	-0.170958	0.062962	-2.71526	0.00662234	0.154444
SRPRA	ENSG00000182934	5492.41	0.148635	0.0547479	2.71491	0.0066294	0.154444
CEP41	ENSG00000106477	346.11	-0.29932	0.110313	-2.71337	0.00666021	0.154475
GTF2F2	ENSG00000188342	1508.21	-0.209865	0.0773609	-2.7128	0.00667176	0.154475
MTMR4	ENSG00000108389	2469.63	0.158823	0.0585323	2.71343	0.00665915	0.154475
NSA2	ENSG00000164346	4804.6	-0.139809	0.0515444	-2.71239	0.00667995	0.154475
CCDC34	ENSG00000109881	1026.21	-0.208316	0.0768979	-2.70899	0.00674879	0.154762
EEPD1	ENSG00000122547	482.964	-0.266295	0.0983386	-2.70794	0.00677022	0.154762
FAM162A	ENSG00000114023	894.802	-0.190526	0.0703146	-2.70962	0.00673607	0.154762
PHF23	ENSG00000040633	1654.44	-0.168247	0.0621142	-2.70867	0.00675544	0.154762
SNHG17	ENSG00000196756	1125.65	0.210605	0.0777926	2.70727	0.00678399	0.154762
TFAP2B	ENSG00000008196	468.881	-0.260726	0.0962576	-2.70863	0.00675621	0.154762
TOMM7	ENSG00000196683	3686.11	-0.155629	0.0574382	-2.70949	0.00673861	0.154762
URB2	ENSG00000135763	1610.59	-0.163606	0.0604398	-2.70693	0.00679096	0.154762
ATG2A	ENSG00000110046	2531.41	0.161284	0.0596279	2.70484	0.00683368	0.155173
LIF	ENSG00000128342	593.381	0.272268	0.100652	2.70505	0.00682945	0.155173
AC090114.3	ENSG00000280828	56.1833	0.817481	0.302611	2.70142	0.00690438	0.155441
ATXN1	ENSG00000124788	93.1491	0.596957	0.221033	2.70076	0.00691805	0.155441
FOXN3	ENSG00000053254	1666.72	-0.16527	0.0611495	-2.70273	0.00687735	0.155441
KLHL18	ENSG00000114648	3130.33	-0.133659	0.0494439	-2.70325	0.00686646	0.155441
LIN28B	ENSG00000187772	2576.51	-0.141718	0.0524537	-2.70178	0.00689696	0.155441
TRIAP1	ENSG00000170855	1585.47	-0.188977	0.0699738	-2.70068	0.00691978	0.155441
RBM18	ENSG00000119446	1213.78	-0.189624	0.0702554	-2.69907	0.00695333	0.155916
NACA	ENSG00000196531	19261.5	-0.141944	0.0526221	-2.69743	0.00698773	0.156408
CLGN	ENSG00000153132	287.472	0.332784	0.123449	2.69573	0.00702343	0.156927
NUP153	ENSG00000124789	9400.73	-0.125667	0.0466321	-2.69486	0.00704176	0.157057
CYP2F2P	ENSG00000237118	1554.41	-0.187524	0.0696555	-2.69216	0.00709911	0.15751
RUSF1	ENSG00000140688	2306.15	0.172302	0.0639899	2.69265	0.00708876	0.15751
WDR45	ENSG00000196998	2089.8	0.169377	0.0629156	2.69213	0.00709967	0.15751
ARHGEF18	ENSG00000104880	776.496	-0.22285	0.0827996	-2.69144	0.00711437	0.157558
ARHGEF19	ENSG00000142632	298.296	0.307929	0.114591	2.6872	0.00720547	0.159014
OXSR1	ENSG00000172939	5556.55	-0.131897	0.0490819	-2.68727	0.00720376	0.159014
POLDIP3	ENSG00000100227	4804.32	-0.136076	0.0507301	-2.68235	0.00731074	0.161054
CDC25A	ENSG00000164045	2925.01	-0.14697	0.0548393	-2.68001	0.00736205	0.161901
CHCHD3	ENSG00000106554	2693.78	-0.173467	0.0647798	-2.67779	0.00741092	0.162407
TMEM175	ENSG00000127419	1468.07	0.198643	0.0741741	2.67806	0.00740495	0.162407
AC008610.1	ENSG00000248367	57.6114	0.702277	0.262578	2.67455	0.00748299	0.162591
AC016722.2	ENSG00000228925	59.4047	0.707284	0.264495	2.6741	0.0074931	0.162591
CSDE1	ENSG00000009307	30381.1	-0.115946	0.0433613	-2.67396	0.00749618	0.162591
FAM214B	ENSG00000005238	257.437	0.381554	0.142676	2.67427	0.00748911	0.162591
HMGN3	ENSG00000118418	1888.67	-0.158954	0.059446	-2.67392	0.00749704	0.162591
R3HDM1	ENSG00000048991	2816.14	-0.158579	0.059272	-2.67544	0.00746316	0.162591
HOXB-AS1	ENSG00000230148	235.069	0.428808	0.160402	2.67333	0.00751028	0.162598
ECI2	ENSG00000198721	2730.23	-0.147141	0.0550908	-2.67089	0.00756508	0.16327
GSK3B	ENSG00000082701	1385.05	-0.179984	0.0673937	-2.67063	0.00757096	0.16327
PEBP1	ENSG00000089220	10143.7	-0.12045	0.0451089	-2.67021	0.00758037	0.16327
MRPL54	ENSG00000183617	1554.76	-0.204297	0.0765369	-2.66926	0.00760194	0.163386
NUP98	ENSG00000110713	4874.63	-0.136661	0.0512089	-2.66869	0.00761482	0.163386
TMEM230	ENSG00000089063	4491.79	-0.128449	0.0481398	-2.66825	0.00762478	0.163386
ZNF395	ENSG00000186918	1020.26	-0.196433	0.0736827	-2.66593	0.00767758	0.164237
TWISTNB	ENSG00000105849	2285.43	-0.162551	0.0609967	-2.66491	0.00770081	0.164454
AC008038.1	ENSG00000283041	694.374	-0.275805	0.103548	-2.66354	0.00773225	0.164598
AIF1L	ENSG00000126878	1804.02	-0.15788	0.0593391	-2.66064	0.00779932	0.164598
DCAF8	ENSG00000132716	1674.76	0.205861	0.0773628	2.66098	0.00779145	0.164598
DDX39B	ENSG00000198563	7530.76	0.212633	0.0799079	2.66098	0.00779134	0.164598
PRDX1	ENSG00000117450	11068	-0.126502	0.0475134	-2.66244	0.00775754	0.164598
SOD1	ENSG00000142168	9813.95	-0.160873	0.0604484	-2.66133	0.0077832	0.164598
WDHD1	ENSG00000198554	2459.14	-0.145195	0.0545399	-2.66218	0.00776366	0.164598
INSIG1	ENSG00000186480	4060.74	-0.142507	0.0535748	-2.65996	0.00781498	0.164652
CCT8	ENSG00000156261	17343.6	-0.1179	0.0443662	-2.65742	0.00787408	0.165277
GMNN	ENSG00000112312	4370.37	-0.130549	0.0491342	-2.65699	0.00788413	0.165277
LRFN4	ENSG00000173621	603.751	0.259899	0.0978089	2.65721	0.00787902	0.165277
ZNF480	ENSG00000198464	781.816	-0.230122	0.0866323	-2.65631	0.0079001	0.165336
AL732372.2	ENSG00000237094	418.826	0.268495	0.101209	2.65287	0.00798097	0.165922
AP003068.2	ENSG00000254614	150.493	0.439468	0.165637	2.6532	0.00797322	0.165922
PTGES3	ENSG00000110958	17867	-0.123029	0.0463541	-2.6541	0.00795198	0.165922
RNF10	ENSG00000022840	7037.84	-0.128376	0.0483839	-2.65328	0.00797135	0.165922
AP001453.4	ENSG00000286264	86.7497	0.558404	0.210538	2.65227	0.00799533	0.165928
CCDC18-AS1	ENSG00000223745	1082.88	0.232711	0.0877577	2.65175	0.00800768	0.165928
ADAMTS14	ENSG00000138316	5496.63	0.194958	0.0735479	2.65077	0.00803096	0.166136
AQR	ENSG00000021776	2277.83	-0.151401	0.0571886	-2.6474	0.00811137	0.167023
RPL19	ENSG00000108298	52696.7	-0.149758	0.0565783	-2.64692	0.00812277	0.167023
SERF2	ENSG00000140264	9416.27	-0.131454	0.0496662	-2.64675	0.00812704	0.167023
SLC30A3	ENSG00000115194	430.58	0.292359	0.11044	2.64722	0.00811571	0.167023
NDUFC1	ENSG00000109390	2778.2	-0.166927	0.0631028	-2.64531	0.00816162	0.16746
KLF3	ENSG00000109787	4620.83	-0.13629	0.051538	-2.64445	0.00818239	0.167612
ATP5F1A	ENSG00000152234	17623.4	-0.121124	0.0458787	-2.64008	0.00828862	0.167917
DYNLL1	ENSG00000088986	5261.62	-0.126112	0.0477554	-2.6408	0.00827115	0.167917
GEMIN5	ENSG00000082516	2967.36	-0.127543	0.0483119	-2.63999	0.00829087	0.167917
GMIP	ENSG00000089639	1092.11	0.206046	0.0780015	2.64156	0.00825244	0.167917
HBG2	ENSG00000196565	4107.44	-0.46926	0.177696	-2.6408	0.00827099	0.167917
LINC01089	ENSG00000212694	586.569	0.291527	0.110408	2.64044	0.00827973	0.167917
RSL1D1	ENSG00000171490	15267.8	-0.112591	0.0426357	-2.64077	0.00827171	0.167917
AC137932.3	ENSG00000268218	77.6865	0.602285	0.22843	2.63663	0.00837347	0.167978
CBLL1	ENSG00000105879	1767.6	-0.172555	0.0653874	-2.63896	0.00831601	0.167978
MAMDC4	ENSG00000177943	1591.71	0.246517	0.0934998	2.63655	0.00837531	0.167978
RNF207	ENSG00000158286	595.31	0.285376	0.108259	2.63606	0.00838751	0.167978
RNF215	ENSG00000099999	395.668	0.27686	0.10492	2.63876	0.00832099	0.167978
RRP1B	ENSG00000160208	6619.96	-0.121327	0.0459964	-2.63775	0.00834572	0.167978
SNRNP70	ENSG00000104852	16010.1	0.121911	0.0462249	2.63734	0.00835598	0.167978
COL6A4P2	ENSG00000228252	232.351	0.429287	0.163001	2.63365	0.00844719	0.16815
NDRG3	ENSG00000101079	2045.86	-0.16503	0.0626805	-2.63288	0.00846644	0.16815
NDUFS4	ENSG00000164258	972.955	-0.197713	0.075097	-2.63276	0.00846933	0.16815
SEH1L	ENSG00000085415	4400.39	-0.132421	0.0502692	-2.63424	0.0084327	0.16815
WSB1	ENSG00000109046	8252.21	0.157228	0.0596746	2.63476	0.0084198	0.16815
ZNF841	ENSG00000197608	582.082	0.334987	0.127252	2.63248	0.00847646	0.16815
ACACA	ENSG00000278540	4282.04	-0.156398	0.0595844	-2.62481	0.00866983	0.169069
ATP5MPL	ENSG00000156411	3201.39	-0.162892	0.0620085	-2.62692	0.00861605	0.169069
DDX5	ENSG00000108654	30411.6	0.100362	0.0382074	2.62676	0.00862021	0.169069
FSCN1	ENSG00000075618	22743.4	-0.157889	0.0601268	-2.62594	0.00864104	0.169069
GTF3A	ENSG00000122034	5331.87	-0.131461	0.0499993	-2.62926	0.00855708	0.169069
HMGA1	ENSG00000137309	59413.6	-0.149376	0.0568045	-2.62965	0.00854724	0.169069
KDM1A	ENSG00000004487	7866.12	-0.139376	0.0530677	-2.62637	0.00863	0.169069
KEL	ENSG00000197993	1274.68	0.201716	0.0768272	2.62558	0.0086501	0.169069
MIS18A	ENSG00000159055	1974.99	-0.161903	0.0616175	-2.62754	0.00860043	0.169069
PPIH	ENSG00000171960	1196.2	-0.201976	0.0769392	-2.62513	0.00866159	0.169069
RIDA	ENSG00000132541	1550.93	-0.176875	0.0673869	-2.62477	0.00867087	0.169069
PABPC1	ENSG00000070756	82603.3	-0.106181	0.0404755	-2.62335	0.00870697	0.169509
ATG16L2	ENSG00000168010	590.306	0.290835	0.111056	2.6188	0.00882388	0.170026
KRAS	ENSG00000133703	4154.52	-0.132745	0.0506924	-2.61863	0.0088283	0.170026
LATS1	ENSG00000131023	2151.07	-0.161612	0.0616448	-2.62166	0.00875025	0.170026
MRPL36	ENSG00000171421	1432.31	-0.179319	0.0684276	-2.62057	0.00877835	0.170026
NDUFA3	ENSG00000170906	1601.9	-0.176511	0.0673898	-2.61925	0.00881232	0.170026
PRDX2	ENSG00000167815	9479.53	-0.147357	0.0562439	-2.61996	0.00879388	0.170026
UBE2D3	ENSG00000109332	16121.5	-0.103423	0.0394575	-2.62112	0.00876427	0.170026
LEO1	ENSG00000166477	1167.04	-0.186692	0.0713414	-2.61687	0.00887392	0.170382
RNGTT	ENSG00000111880	1786.49	-0.158682	0.0606363	-2.61695	0.00887194	0.170382
DEK	ENSG00000124795	14853.7	-0.114258	0.0436759	-2.61603	0.00889578	0.170541
RAN	ENSG00000132341	29387.2	-0.120864	0.0462156	-2.61523	0.00891677	0.170683
NOL11	ENSG00000130935	3545.88	-0.136849	0.0523517	-2.61403	0.00894821	0.171024
AC110285.2	ENSG00000262877	173.15	0.438932	0.168144	2.61045	0.00904235	0.171045
ESCO2	ENSG00000171320	1094.14	-0.173909	0.0666347	-2.60989	0.00905719	0.171045
IGBP1	ENSG00000089289	1483.07	-0.174931	0.0669811	-2.61164	0.00901089	0.171045
NBEAL2	ENSG00000160796	6449.34	0.173794	0.0665939	2.60976	0.00906069	0.171045
NIPSNAP3A	ENSG00000136783	2864.59	-0.146316	0.0560486	-2.61052	0.00904043	0.171045
NSUN5P2	ENSG00000106133	316.497	0.370379	0.141866	2.61076	0.00903403	0.171045
PRR14L	ENSG00000183530	2642.47	-0.185916	0.0711677	-2.61237	0.0089918	0.171045
RPL35	ENSG00000136942	35667.5	-0.157644	0.0604268	-2.60884	0.00908492	0.171045
RPRD1A	ENSG00000141425	3654.44	-0.120566	0.0461772	-2.61094	0.00902942	0.171045
SUN2	ENSG00000100242	3941.14	0.140777	0.0539619	2.60882	0.00908553	0.171045
LINC01347	ENSG00000214837	316.312	0.312854	0.119982	2.60751	0.00912021	0.171441
ABCE1	ENSG00000164163	8571.67	-0.124873	0.04793	-2.60532	0.00917886	0.172285
AC124944.2	ENSG00000260261	462.723	0.278928	0.107149	2.60319	0.00923617	0.172587
ASNSP1	ENSG00000248498	451.631	0.243045	0.0933344	2.60402	0.00921375	0.172587
GTF3C6	ENSG00000155115	1803.75	-0.161596	0.0620711	-2.6034	0.0092305	0.172587
CYB561	ENSG00000008283	2208.98	0.191542	0.0737044	2.59878	0.00935553	0.172934
ENAH	ENSG00000154380	3848.36	-0.12764	0.0491314	-2.59793	0.00937867	0.172934
KAT6B	ENSG00000156650	1008.8	-0.207575	0.0798075	-2.60095	0.00929673	0.172934
METTL3	ENSG00000165819	2036.36	0.158166	0.0608289	2.60018	0.00931754	0.172934
POC1B	ENSG00000139323	919.629	-0.207708	0.0799131	-2.59918	0.00934472	0.172934
RAB24	ENSG00000169228	1010.63	0.214729	0.082648	2.59811	0.00937381	0.172934
SMARCC1	ENSG00000173473	10862.4	-0.110584	0.042518	-2.60087	0.00929872	0.172934
SRSF8	ENSG00000263465	2329.58	-0.148697	0.0572002	-2.59959	0.00933339	0.172934
TUBGCP6	ENSG00000128159	5389.25	0.163532	0.0628928	2.60018	0.00931758	0.172934
METAP1	ENSG00000164024	2582.24	-0.138472	0.0533198	-2.597	0.00940418	0.17315
LAMB2	ENSG00000172037	1470.62	0.230294	0.0887336	2.59534	0.00944961	0.173605
RNF20	ENSG00000155827	1692.78	-0.169459	0.0652999	-2.59509	0.00945653	0.173605
CDCA2	ENSG00000184661	2103.23	-0.168253	0.0649105	-2.59208	0.00953982	0.173611
CNTNAP1	ENSG00000108797	366.372	0.334046	0.128778	2.59397	0.00948753	0.173611
EMC9	ENSG00000100908	222.357	0.377782	0.14572	2.59252	0.00952768	0.173611
LENG8-AS1	ENSG00000226696	481.846	0.263834	0.101782	2.59214	0.00953796	0.173611
PCGF5	ENSG00000180628	2555.15	-0.155361	0.0598987	-2.59372	0.00949437	0.173611
TCF12	ENSG00000140262	2252.56	-0.139245	0.0537168	-2.5922	0.00953655	0.173611
ACLY	ENSG00000131473	15883.8	-0.109528	0.0423002	-2.5893	0.00961709	0.173889
ARSA	ENSG00000100299	644.207	0.26202	0.101184	2.58953	0.00961068	0.173889
ATP5PO	ENSG00000241837	1802.12	-0.214337	0.0828493	-2.58707	0.00967967	0.173889
CFAP20	ENSG00000070761	1828.26	-0.161505	0.0623331	-2.59099	0.00957	0.173889
DNAJC10	ENSG00000077232	4401.95	0.166646	0.0644272	2.58657	0.0096936	0.173889
IPO11	ENSG00000086200	3823.19	-0.132829	0.0513476	-2.58686	0.00968538	0.173889
NPTXR	ENSG00000221890	1940.79	0.163165	0.0630498	2.58787	0.00965719	0.173889
PPP1CC	ENSG00000186298	11341.5	-0.124524	0.0480735	-2.59028	0.00958986	0.173889
SUCO	ENSG00000094975	779.339	0.273163	0.105548	2.58805	0.00965198	0.173889
USP35	ENSG00000118369	669.949	0.226031	0.0873806	2.58674	0.00968887	0.173889
SNRPC	ENSG00000124562	7348.34	-0.136658	0.052861	-2.58522	0.00973156	0.174321
CASTOR2	ENSG00000274070	790.808	-0.222956	0.0863476	-2.58208	0.00982063	0.175033
MIS12	ENSG00000167842	1025.97	0.19514	0.0755813	2.58186	0.00982704	0.175033
PKD2	ENSG00000118762	177.517	0.459018	0.177738	2.58255	0.0098072	0.175033
TMEM25	ENSG00000149582	207.087	0.362412	0.140357	2.58207	0.00982093	0.175033
DLL3	ENSG00000090932	208.319	-0.378038	0.146685	-2.5772	0.00996037	0.175171
HNRNPL	ENSG00000104824	14583.4	-0.119278	0.0462258	-2.58033	0.00987052	0.175171
HSPD1	ENSG00000144381	46099.3	-0.109044	0.042283	-2.5789	0.00991153	0.175171
SKA2	ENSG00000182628	3587.52	-0.13286	0.051536	-2.578	0.00993752	0.175171
TBC1D16	ENSG00000167291	393.92	-0.267016	0.103587	-2.5777	0.00994589	0.175171
TEX10	ENSG00000136891	2495.54	-0.130214	0.0504731	-2.57987	0.00988367	0.175171
UTP20	ENSG00000120800	2319.89	-0.169776	0.0658677	-2.57752	0.00995117	0.175171
WASH5P	ENSG00000282458	592.301	0.25718	0.099675	2.58019	0.00987461	0.175171
WDR27	ENSG00000184465	1881.72	0.227217	0.0881033	2.57899	0.00990899	0.175171
RPL27	ENSG00000131469	24467.5	-0.149887	0.0581818	-2.57618	0.00998974	0.175442
RBP5	ENSG00000139194	1000.8	-0.203783	0.079128	-2.57536	0.0100137	0.175617
CCT3	ENSG00000163468	21765.6	-0.124144	0.0482265	-2.57418	0.0100477	0.175723
PPM1F-AS1	ENSG00000224086	954.141	0.208751	0.0810861	2.57443	0.0100405	0.175723
MTPN	ENSG00000105887	11928.1	-0.116528	0.0452784	-2.5736	0.0100647	0.175775
GMPS	ENSG00000163655	7632.5	-0.122134	0.0474689	-2.57294	0.010084	0.175783
RPL15	ENSG00000174748	38686	-0.132044	0.0513265	-2.57262	0.0100931	0.175783
CORO1C	ENSG00000110880	10790.5	-0.116618	0.0454113	-2.56803	0.0102279	0.176077
EMG1	ENSG00000126749	1954.27	-0.165302	0.0643078	-2.57049	0.0101556	0.176077
FDFT1	ENSG00000079459	11895.5	-0.132727	0.0516635	-2.56908	0.010197	0.176077
NIFK	ENSG00000155438	2644.8	-0.145439	0.0565794	-2.57054	0.010154	0.176077
PCNA	ENSG00000132646	10016.8	-0.130806	0.050942	-2.56775	0.0102362	0.176077
RABEP1	ENSG00000029725	2452.11	-0.151403	0.0589177	-2.56973	0.0101777	0.176077
SPAG5	ENSG00000076382	4819.68	-0.125635	0.0488964	-2.56942	0.0101869	0.176077
TNFRSF9	ENSG00000049249	58.7014	0.639861	0.249184	2.56782	0.0102339	0.176077
VPS26A	ENSG00000122958	3829.38	-0.133379	0.0518789	-2.57097	0.0101414	0.176077
ALKBH1	ENSG00000100601	791.103	-0.203622	0.079374	-2.56535	0.0103073	0.176492
ENO1	ENSG00000074800	83516.6	-0.126559	0.0493444	-2.56481	0.0103231	0.176492
GIGYF1	ENSG00000146830	11903.2	0.160233	0.0624995	2.56374	0.010355	0.176492
GTF2IRD2B	ENSG00000174428	177.745	0.516578	0.201466	2.5641	0.0103444	0.176492
JPH3	ENSG00000154118	161.561	-0.447548	0.17441	-2.56607	0.0102859	0.176492
MTMR12	ENSG00000150712	2241.31	-0.150894	0.0588599	-2.56362	0.0103587	0.176492
SHC2	ENSG00000129946	1061.58	0.230385	0.0898545	2.56398	0.010348	0.176492
MRPL35	ENSG00000132313	3206.32	-0.131076	0.0512217	-2.55899	0.0104978	0.178619
STK38	ENSG00000112079	2090.52	-0.142657	0.0557594	-2.55845	0.0105141	0.178655
PPP2R5C	ENSG00000078304	6591.46	-0.110212	0.0430866	-2.55793	0.0105298	0.178679
TFAP4	ENSG00000090447	1475.92	-0.171162	0.0669385	-2.557	0.0105578	0.178912
GCLC	ENSG00000001084	1377.49	0.160376	0.0627417	2.55614	0.0105842	0.178938
TMEM256	ENSG00000205544	411.56	-0.298244	0.116683	-2.55602	0.0105878	0.178938
CSTB	ENSG00000160213	3460.26	-0.147975	0.0579201	-2.55481	0.0106245	0.17894
NUP37	ENSG00000075188	2063	-0.155535	0.0609087	-2.55357	0.0106624	0.17894
PCLAF	ENSG00000166803	668.935	-0.254518	0.0996621	-2.55381	0.0106552	0.17894
PVT1	ENSG00000249859	3854.7	-0.133567	0.0523229	-2.55275	0.0106877	0.17894
RC3H1	ENSG00000135870	1065.26	-0.201197	0.0787506	-2.55486	0.0106231	0.17894
STAG3L3	ENSG00000174353	411.636	0.258285	0.101147	2.55355	0.010663	0.17894
ZSWIM1	ENSG00000168612	440.63	-0.256451	0.100452	-2.55296	0.0106811	0.17894
RANBP1	ENSG00000099901	36717.9	-0.11029	0.0432155	-2.55209	0.0107078	0.179039
EFHC1	ENSG00000096093	677.744	0.223337	0.0875413	2.55122	0.0107346	0.179247
SH3D21	ENSG00000214193	399.898	0.367614	0.144188	2.54955	0.0107862	0.179631
TRAM1	ENSG00000067167	5184.84	0.148035	0.0580629	2.54956	0.0107858	0.179631
PTOV1-AS2	ENSG00000269352	190.751	0.376207	0.147637	2.54819	0.0108282	0.180093
AC118344.2	ENSG00000279759	209.265	0.491294	0.193005	2.54549	0.0109124	0.180536
AL590867.2	ENSG00000218426	259.268	-0.337002	0.132375	-2.5458	0.0109027	0.180536
CDC40	ENSG00000168438	867.676	-0.198396	0.0779322	-2.54575	0.0109044	0.180536
MRPL24	ENSG00000143314	1946.82	-0.154698	0.0607615	-2.54599	0.0108967	0.180536
EIF4E2	ENSG00000135930	2454.09	-0.146322	0.0575145	-2.5441	0.0109561	0.180782
MYO15B	ENSG00000266714	146.574	0.457108	0.179649	2.54445	0.0109448	0.180782
PSMA3-AS1	ENSG00000257621	1499.03	0.20645	0.081175	2.54327	0.0109819	0.180971
HAUS1	ENSG00000152240	1179.7	-0.174443	0.0686821	-2.53986	0.0110897	0.182508
COA8	ENSG00000256053	549.576	-0.244548	0.096321	-2.53889	0.0111205	0.182543
FKBP4	ENSG00000004478	7587.19	-0.136516	0.0537701	-2.53888	0.0111209	0.182543
FAM72D	ENSG00000215784	377.085	-0.278593	0.109784	-2.53764	0.0111604	0.182703
SLC35B1	ENSG00000121073	1782.01	0.178071	0.0701799	2.53735	0.0111695	0.182703
SNX18	ENSG00000178996	992.729	-0.194596	0.076697	-2.5372	0.0111743	0.182703
AC006252.1	ENSG00000243224	61.7333	0.751703	0.296451	2.53567	0.0112231	0.182977
GTF2A1	ENSG00000165417	3039.14	-0.127591	0.0503339	-2.53488	0.0112484	0.182977
OBSCN	ENSG00000154358	1660.55	0.203796	0.0803975	2.53486	0.0112493	0.182977
RPL23A	ENSG00000198242	19066.5	-0.131914	0.0520317	-2.53526	0.0112363	0.182977
ELOA	ENSG00000011007	2634.31	-0.133873	0.0528532	-2.53292	0.0113116	0.183751
ATG5	ENSG00000057663	1243.06	-0.174312	0.0688693	-2.53105	0.0113722	0.184259
PGM2	ENSG00000169299	3098.1	-0.133327	0.0526723	-2.53126	0.0113653	0.184259
CCT7	ENSG00000135624	18672.6	-0.127862	0.0505449	-2.52966	0.0114172	0.184576
DGCR8	ENSG00000128191	8156.18	0.130568	0.0516447	2.52819	0.0114653	0.184576
LRPPRC	ENSG00000138095	18657.7	-0.1072	0.0423839	-2.52925	0.0114306	0.184576
PELP1	ENSG00000141456	4524.68	-0.12373	0.0489365	-2.52837	0.0114592	0.184576
VEGFA	ENSG00000112715	8497.54	0.1446	0.0571928	2.5283	0.0114618	0.184576
AP3S1	ENSG00000177879	2087.63	-0.142624	0.0564565	-2.52625	0.0115287	0.184912
CDC73	ENSG00000134371	2392.22	-0.130421	0.0516388	-2.52565	0.0115486	0.184912
HEATR1	ENSG00000119285	4615.15	-0.134934	0.0534291	-2.52547	0.0115543	0.184912
LYRM7	ENSG00000186687	3176.09	-0.135324	0.0535535	-2.52689	0.0115078	0.184912
NDUFB5	ENSG00000136521	3994.6	-0.120881	0.0478932	-2.52397	0.0116039	0.184912
PRNP	ENSG00000171867	2249.97	0.180741	0.0715825	2.52494	0.0115718	0.184912
SLC35B3	ENSG00000124786	695.358	0.217523	0.0861809	2.52403	0.0116019	0.184912
ST13	ENSG00000100380	16891.1	-0.105393	0.0417518	-2.52429	0.0115934	0.184912
CROCCP3	ENSG00000080947	166.454	0.398515	0.15802	2.52192	0.0116716	0.185519
NDUFB3	ENSG00000119013	2738.33	-0.146625	0.0581402	-2.52193	0.0116714	0.185519
RPL35A	ENSG00000182899	16002.9	-0.110795	0.0439746	-2.51951	0.0117518	0.186557
HIGD2A	ENSG00000146066	2567.98	-0.15452	0.0613617	-2.51819	0.0117959	0.187022
MRPL3	ENSG00000114686	3585.5	-0.135773	0.053942	-2.51702	0.0118353	0.187226
PAICS	ENSG00000128050	23994.8	-0.116859	0.0464295	-2.51692	0.0118386	0.187226
PAK2	ENSG00000180370	6680.09	-0.11091	0.0440951	-2.51525	0.0118948	0.187698
SRSF3	ENSG00000112081	14288.3	-0.109073	0.0433663	-2.51514	0.0118984	0.187698
TMPO	ENSG00000120802	14024.2	-0.12151	0.0483204	-2.51468	0.011914	0.187709
ANAPC2	ENSG00000176248	4270.18	0.158103	0.0628996	2.51357	0.0119516	0.187877
ANGPT1	ENSG00000154188	1008.45	-0.176151	0.0700932	-2.51309	0.0119677	0.187877
PLEKHF1	ENSG00000166289	579.607	0.273379	0.108803	2.5126	0.0119845	0.187877
PTMAP5	ENSG00000214182	168.019	-0.376641	0.149888	-2.51281	0.0119773	0.187877
PAN2	ENSG00000135473	2909.08	0.177066	0.0705185	2.51092	0.0120418	0.188539
SDC3	ENSG00000162512	1869.38	0.153258	0.0610505	2.51036	0.012061	0.188605
NAA50	ENSG00000121579	7939.01	-0.106007	0.0422357	-2.5099	0.0120765	0.188613
ACCS	ENSG00000110455	518.012	0.294073	0.117224	2.50865	0.0121193	0.188813
COPS2	ENSG00000166200	3080.07	-0.122864	0.0489847	-2.50821	0.0121343	0.188813
FAM171A2	ENSG00000161682	677.982	0.319	0.127245	2.50699	0.0121765	0.188813
LINC02434	ENSG00000248370	888.061	0.193427	0.0771367	2.50759	0.0121557	0.188813
RPS16	ENSG00000105193	45925.6	-0.130434	0.0520299	-2.5069	0.0121795	0.188813
UBE2A	ENSG00000077721	1438.39	-0.158883	0.063378	-2.50691	0.0121792	0.188813
PRSS16	ENSG00000112812	233.005	0.346971	0.138441	2.50627	0.0122013	0.188917
FAM83H	ENSG00000180921	4378.08	0.125943	0.0502801	2.50483	0.0122509	0.189218
KIFC2	ENSG00000167702	1328.67	0.219961	0.0878115	2.50493	0.0122476	0.189218
ARF6	ENSG00000165527	4011.79	-0.171307	0.0684304	-2.50338	0.0123013	0.189763
NAP1L1	ENSG00000187109	30902	-0.10777	0.0430623	-2.50266	0.0123265	0.189918
AC012360.3	ENSG00000272994	383.508	0.283706	0.113477	2.50012	0.0124151	0.190035
DLGAP5	ENSG00000126787	3187.49	-0.126555	0.0506254	-2.49984	0.0124249	0.190035
FAM161A	ENSG00000170264	119.791	-0.450575	0.180231	-2.49998	0.0124199	0.190035
SNX3	ENSG00000112335	3692.58	-0.14103	0.05639	-2.50098	0.0123849	0.190035
VTI1B	ENSG00000100568	2847.68	-0.135995	0.0543855	-2.50057	0.0123994	0.190035
ZNF697	ENSG00000143067	760.763	0.222639	0.0890475	2.50022	0.0124115	0.190035
ACTB	ENSG00000075624	82278.2	-0.112941	0.0452448	-2.49622	0.0125524	0.191076
CCDC136	ENSG00000128596	232.429	0.390194	0.156351	2.49563	0.0125735	0.191076
CCNI	ENSG00000118816	8666.13	-0.11606	0.0465111	-2.49532	0.0125842	0.191076
HMMR	ENSG00000072571	4849.96	-0.132682	0.0531438	-2.49665	0.0125371	0.191076
MRPS23	ENSG00000181610	3375.47	-0.149385	0.059848	-2.49607	0.0125577	0.191076
ZBTB11	ENSG00000066422	2213.49	-0.139375	0.0558389	-2.49602	0.0125596	0.191076
ALG1L13P	ENSG00000253981	95.4909	0.52287	0.209628	2.49428	0.0126212	0.191402
DERL2	ENSG00000072849	982.967	0.216687	0.0869522	2.49203	0.0127015	0.191402
HMGB2	ENSG00000164104	15068.9	-0.118753	0.047675	-2.49088	0.0127428	0.191402
KTI12	ENSG00000198841	177.146	-0.380948	0.152834	-2.49257	0.0126823	0.191402
SEPTIN2	ENSG00000168385	14989.3	-0.114127	0.0458028	-2.4917	0.0127134	0.191402
TIPARP	ENSG00000163659	1662.86	-0.171123	0.0686867	-2.49135	0.0127259	0.191402
UBE2E2	ENSG00000182247	776.134	-0.227669	0.0913886	-2.49122	0.0127305	0.191402
ZEB1	ENSG00000148516	1301.93	-0.175527	0.0704028	-2.49319	0.0126602	0.191402
ZNF689	ENSG00000156853	863.187	-0.182721	0.07333	-2.49177	0.0127108	0.191402
JPT2	ENSG00000206053	6535.89	-0.106379	0.0427209	-2.49008	0.0127713	0.1916
EHMT2	ENSG00000204371	3794.69	-0.146637	0.0589106	-2.48914	0.0128053	0.191653
PPIL1	ENSG00000137168	3633.07	-0.141226	0.0567302	-2.48943	0.0127948	0.191653
AC000093.1	ENSG00000284874	101.312	0.503261	0.202584	2.48421	0.0129839	0.191685
AC012615.6	ENSG00000267244	220.582	0.339568	0.136839	2.48152	0.0130823	0.191685
ADD2	ENSG00000075340	2132.87	-0.137985	0.0555794	-2.48267	0.0130403	0.191685
BLOC1S3	ENSG00000189114	712.073	0.212866	0.0857443	2.48257	0.0130439	0.191685
EIF3H	ENSG00000147677	11334.4	-0.11844	0.0476351	-2.48641	0.0129039	0.191685
H2AZ1	ENSG00000164032	14151.1	-0.122678	0.0494312	-2.4818	0.0130722	0.191685
H2BC15	ENSG00000233822	834.081	0.19663	0.0790562	2.48722	0.0128747	0.191685
KIF20A	ENSG00000112984	1927.72	-0.139273	0.0559978	-2.48711	0.0128787	0.191685
KLHL17	ENSG00000187961	2799.49	0.160966	0.0647871	2.48454	0.012972	0.191685
LAP3	ENSG00000002549	2969.35	-0.139217	0.0559436	-2.48853	0.0128272	0.191685
LENG8	ENSG00000167615	11916.5	0.323891	0.130317	2.48541	0.0129402	0.191685
ORC1	ENSG00000085840	3731.96	-0.139124	0.0559798	-2.48526	0.0129457	0.191685
SLC6A6	ENSG00000131389	2105.2	0.168921	0.0679892	2.48452	0.0129726	0.191685
SMS	ENSG00000102172	5114.75	-0.136738	0.0550602	-2.48343	0.0130124	0.191685
STRIP2	ENSG00000128578	1993.88	0.180311	0.0726481	2.48197	0.0130658	0.191685
SUB1	ENSG00000113387	10768.1	-0.125014	0.0502908	-2.48582	0.0129254	0.191685
TALDO1	ENSG00000177156	11316.9	-0.154531	0.0622051	-2.48421	0.012984	0.191685
TRIM37	ENSG00000108395	1500.26	-0.149904	0.0603935	-2.48212	0.0130605	0.191685
TJAP1	ENSG00000137221	2245.74	0.155221	0.0625753	2.48054	0.0131184	0.19199
AGFG1	ENSG00000173744	3356.65	-0.118583	0.0478561	-2.4779	0.0132159	0.193191
AC127502.1	ENSG00000215302	74.3161	0.814197	0.328866	2.47577	0.013295	0.193429
CSNK2A1	ENSG00000101266	10760.7	-0.112011	0.0452689	-2.47436	0.0133477	0.193429
DEDD2	ENSG00000160570	1038.04	0.212985	0.0860177	2.47606	0.0132841	0.193429
GFI1B	ENSG00000165702	3254.76	-0.157874	0.0638315	-2.47329	0.0133874	0.193429
KIF21B	ENSG00000116852	1451.63	0.164834	0.0665937	2.47522	0.0133155	0.193429
KIF2A	ENSG00000068796	5446.94	-0.112231	0.045384	-2.47292	0.0134015	0.193429
NT5C3B	ENSG00000141698	1750.98	-0.152111	0.0615095	-2.47297	0.0133997	0.193429
PARD3	ENSG00000148498	2427.04	-0.142804	0.0577187	-2.47413	0.0133562	0.193429
PPP6C	ENSG00000119414	3738.26	-0.123285	0.0498398	-2.47362	0.0133751	0.193429
SRPK3	ENSG00000184343	324.795	0.336362	0.135821	2.47651	0.0132673	0.193429
WDR89	ENSG00000140006	816.869	-0.191106	0.077177	-2.47621	0.0132787	0.193429
TMEM38A	ENSG00000072954	80.3566	0.578606	0.234086	2.47176	0.0134449	0.193833
PARPBP	ENSG00000185480	1132.55	-0.171787	0.069526	-2.47084	0.0134797	0.193888
RAB10	ENSG00000084733	6854.16	-0.111086	0.0449575	-2.47092	0.0134766	0.193888
COPS3	ENSG00000141030	3153.59	-0.127229	0.0515163	-2.46968	0.0135235	0.194073
GTF2A2	ENSG00000140307	1493.85	-0.161503	0.0653909	-2.46981	0.0135186	0.194073
MAF1	ENSG00000179632	4153.27	-0.152276	0.0616906	-2.46839	0.0135724	0.194554
AC012653.2	ENSG00000274719	239.01	-0.315862	0.128076	-2.4662	0.0136554	0.195247
AHSA1	ENSG00000100591	4910.76	-0.124726	0.0506391	-2.46304	0.0137763	0.195247
APOC1	ENSG00000130208	4995.69	-0.141192	0.0573086	-2.46371	0.0137509	0.195247
CNOT4	ENSG00000080802	928.369	-0.185106	0.0750525	-2.46635	0.0136496	0.195247
MAPRE1	ENSG00000101367	9170.96	-0.112702	0.0457196	-2.46506	0.0136989	0.195247
MRNIP	ENSG00000161010	1455.2	0.247026	0.100281	2.46333	0.0137654	0.195247
NEIL3	ENSG00000109674	670.189	-0.21153	0.0858715	-2.46333	0.0137653	0.195247
PIEZO1	ENSG00000103335	16597.3	0.142199	0.0576753	2.46551	0.0136817	0.195247
TASOR	ENSG00000163946	2914.52	-0.151146	0.0613387	-2.46411	0.0137352	0.195247
TKT	ENSG00000163931	20085.6	-0.12576	0.0510465	-2.46363	0.0137538	0.195247
MKLN1	ENSG00000128585	2098.83	-0.163412	0.0663819	-2.46169	0.0138284	0.195544
RNF138	ENSG00000134758	2889.2	-0.142733	0.0579748	-2.46198	0.0138173	0.195544
CDK6	ENSG00000105810	7609.54	-0.175072	0.0711491	-2.46064	0.0138689	0.195896
MGST3	ENSG00000143198	1073.52	-0.17316	0.0703951	-2.45983	0.0139003	0.1959
VPS35	ENSG00000069329	6380.58	-0.122765	0.0499018	-2.46014	0.0138882	0.1959
AC073957.3	ENSG00000273151	327.24	0.367908	0.149616	2.45901	0.0139321	0.196127
RPL21	ENSG00000122026	17113.2	-0.124879	0.0507973	-2.45839	0.0139562	0.196246
NEDD1	ENSG00000139350	1095.91	-0.170604	0.0694251	-2.45738	0.0139953	0.196577
MIR503HG	ENSG00000223749	152.327	0.393862	0.160339	2.45643	0.0140326	0.19688
ATP5MD	ENSG00000173915	2957.65	-0.181258	0.0738522	-2.45434	0.0141144	0.197766
UFC1	ENSG00000143222	1763.88	-0.165554	0.0674703	-2.45373	0.0141382	0.197766
ZNF207	ENSG00000010244	7289.81	0.111526	0.0454538	2.45361	0.014143	0.197766
CFDP1	ENSG00000153774	1097.92	-0.191472	0.0780853	-2.45208	0.0142031	0.198386
EIF1	ENSG00000173812	19146.4	-0.115197	0.0469936	-2.45134	0.0142325	0.198514
FARSB	ENSG00000116120	6266.88	-0.122698	0.0501114	-2.44851	0.014345	0.198514
G6PD	ENSG00000160211	8161.25	-0.131642	0.0537177	-2.45063	0.0142607	0.198514
MEX3A	ENSG00000254726	818.316	-0.187165	0.076448	-2.44826	0.0143546	0.198514
MORN1	ENSG00000116151	301.226	0.285757	0.116594	2.45088	0.0142509	0.198514
MRPS30	ENSG00000112996	3758.76	-0.120326	0.0491432	-2.44847	0.0143465	0.198514
NOC3L	ENSG00000173145	1728.64	-0.153808	0.0627802	-2.44994	0.014288	0.198514
TAF9	ENSG00000273841	4446.54	-0.113894	0.0465148	-2.44856	0.014343	0.198514
USP39	ENSG00000168883	4003.32	-0.125671	0.0513171	-2.44892	0.0143287	0.198514
CYB561D2	ENSG00000114395	279.692	0.295125	0.120641	2.4463	0.0144329	0.199257
KDM5B	ENSG00000117139	4224.91	-0.125275	0.0512135	-2.44613	0.0144401	0.199257
CAPRIN2	ENSG00000110888	776.653	0.214102	0.0876014	2.44405	0.0145234	0.199437
COX6A1	ENSG00000111775	3631.05	-0.149019	0.0609711	-2.44409	0.0145219	0.199437
PANK3	ENSG00000120137	3611.87	-0.157928	0.0646233	-2.44382	0.0145325	0.199437
RBM15	ENSG00000162775	2139.49	-0.145301	0.0594331	-2.44479	0.0144938	0.199437
TTI1	ENSG00000101407	2128.1	-0.130959	0.0535614	-2.44503	0.0144841	0.199437
TGM2	ENSG00000198959	1711.61	-0.181699	0.0743964	-2.44231	0.0145936	0.200057
MED14	ENSG00000180182	1301.94	-0.177059	0.0725195	-2.44153	0.014625	0.200268
ARSB	ENSG00000113273	684.887	-0.193295	0.079229	-2.4397	0.0146993	0.201067
CAT	ENSG00000121691	2418.55	-0.134133	0.0550027	-2.43867	0.0147416	0.201339
UHRF1	ENSG00000276043	5194.22	-0.119507	0.0490099	-2.43843	0.0147513	0.201339
DPCD	ENSG00000166171	496.778	-0.237496	0.097434	-2.43751	0.0147887	0.201549
UQCRC2	ENSG00000140740	8478.23	-0.126788	0.0520206	-2.43727	0.0147988	0.201549
PSMD11	ENSG00000108671	8516.09	-0.113548	0.0466074	-2.43626	0.01484	0.201673
RIMKLB	ENSG00000166532	1399.66	0.155695	0.0639024	2.43645	0.0148323	0.201673
TUBD1	ENSG00000108423	454.707	-0.234647	0.0963435	-2.43553	0.0148701	0.201864
SIRT7	ENSG00000187531	1625.27	0.171784	0.0705716	2.43418	0.0149257	0.202357
YPEL4	ENSG00000166793	109.588	0.482143	0.198098	2.43386	0.0149387	0.202357
ALAS2	ENSG00000158578	634.507	-0.222959	0.0916591	-2.43248	0.0149958	0.202912
BZW2	ENSG00000136261	4698.28	-0.120803	0.0496949	-2.43089	0.0150618	0.20321
FBXO31	ENSG00000103264	1184.99	0.165782	0.0681955	2.43098	0.0150581	0.20321
KDELR3	ENSG00000100196	1070.21	0.194476	0.0800057	2.43078	0.0150664	0.20321
DNAJC8	ENSG00000126698	5786.13	-0.115699	0.0476075	-2.43028	0.0150873	0.203274
AGO2	ENSG00000123908	9868.28	-0.142457	0.0586292	-2.42979	0.0151076	0.20333
AKR7A2	ENSG00000053371	2187.62	-0.15583	0.0641887	-2.42769	0.0151952	0.203481
COX20	ENSG00000203667	71.3397	0.58077	0.239553	2.42439	0.0153342	0.203481
DDI2	ENSG00000197312	3843.24	-0.153775	0.0634427	-2.42385	0.0153572	0.203481
EPRS1	ENSG00000136628	19845.9	-0.111047	0.0457258	-2.42853	0.0151601	0.203481
HIBADH	ENSG00000106049	1791.02	-0.168908	0.069579	-2.42757	0.0152003	0.203481
HOXC-AS1	ENSG00000250451	133.255	0.412419	0.170142	2.42397	0.015352	0.203481
IDS	ENSG00000010404	322.447	0.284495	0.117262	2.42615	0.01526	0.203481
IP6K1	ENSG00000176095	1659.65	-0.15617	0.0643881	-2.42544	0.0152897	0.203481
MALAT1	ENSG00000251562	9868.77	0.394847	0.162788	2.42553	0.0152862	0.203481
NPEPPS	ENSG00000141279	4797.35	-0.114418	0.0471663	-2.42585	0.0152726	0.203481
POLR2D	ENSG00000144231	4204.44	-0.113086	0.0466652	-2.42335	0.0153782	0.203481
RPL22P1	ENSG00000213178	80.3876	-0.563419	0.231967	-2.42888	0.0151454	0.203481
RPL29	ENSG00000162244	43266.9	-0.144145	0.0594566	-2.42437	0.0153348	0.203481
SMC2	ENSG00000136824	4347.95	-0.120597	0.0497123	-2.42589	0.0152708	0.203481
TLK1	ENSG00000198586	3158.46	-0.128465	0.0530092	-2.42345	0.015374	0.203481
TMED9	ENSG00000184840	11825.4	0.17181	0.0707565	2.42819	0.0151744	0.203481
AC060780.1	ENSG00000267002	1339.04	0.201365	0.083207	2.42005	0.0155186	0.204981
EEF1D	ENSG00000104529	4751.03	0.127859	0.0528445	2.41953	0.0155405	0.204981
UQCRB	ENSG00000156467	9267.23	-0.122056	0.0504427	-2.41969	0.0155336	0.204981
INTS13	ENSG00000064102	2032.32	-0.137724	0.0569316	-2.41912	0.0155581	0.204998
DBR1	ENSG00000138231	1234.68	-0.161138	0.0666507	-2.41765	0.015621	0.20518
RNF144A	ENSG00000151692	1332.69	-0.17649	0.0729913	-2.41796	0.0156079	0.20518
THG1L	ENSG00000113272	1527.05	-0.149973	0.0620129	-2.41841	0.0155884	0.20518
AC093323.1	ENSG00000170846	2322.34	0.161218	0.0666942	2.41727	0.0156374	0.205181
AP3B1	ENSG00000132842	3606.35	-0.11952	0.0494629	-2.41636	0.0156766	0.205268
WASHC5	ENSG00000164961	2441.89	-0.137657	0.0569645	-2.41654	0.0156689	0.205268
PROCA1	ENSG00000167525	327.292	0.273973	0.113437	2.41519	0.0157268	0.20571
HPRT1	ENSG00000165704	3195.62	-0.12688	0.0525972	-2.4123	0.0158524	0.207137
MAP3K4	ENSG00000085511	2413.41	-0.129121	0.0535347	-2.41192	0.015869	0.207138
ATIC	ENSG00000138363	9307.95	-0.107669	0.0446695	-2.41035	0.0159374	0.207815
GLI4	ENSG00000250571	572.827	0.266312	0.110595	2.40799	0.0160408	0.208947
KBTBD7	ENSG00000120696	310.45	-0.279329	0.116057	-2.40683	0.0160915	0.209389
AC007663.4	ENSG00000273343	123.721	0.468211	0.194621	2.40576	0.0161387	0.209669
ACTR3	ENSG00000115091	10831.4	-0.115266	0.0479342	-2.40466	0.0161874	0.209669
AL117329.1	ENSG00000224271	249.268	0.309157	0.128568	2.40461	0.0161896	0.209669
PICALM	ENSG00000073921	15184.2	-0.100587	0.0418334	-2.40446	0.0161964	0.209669
RPS3	ENSG00000149273	63877.3	-0.108016	0.0449021	-2.40558	0.0161468	0.209669
ALMS1	ENSG00000116127	1552.32	-0.18475	0.0768731	-2.40331	0.0162474	0.209918
PPID	ENSG00000171497	2498.02	-0.132271	0.0550533	-2.4026	0.0162792	0.209918
PPP2R1A	ENSG00000105568	7638.19	-0.133438	0.0555408	-2.40252	0.0162826	0.209918
SLC38A10	ENSG00000157637	3948.93	0.143141	0.0595657	2.40307	0.0162582	0.209918
SLC33A1	ENSG00000169359	661.96	0.212308	0.0884817	2.39945	0.0164196	0.211468
ADAMTSL4	ENSG00000143382	10569.7	0.147739	0.0616409	2.39677	0.0165405	0.212588
TARBP1	ENSG00000059588	1337.47	0.177664	0.0741197	2.39699	0.0165305	0.212588
HERC2P7	ENSG00000274471	654.008	0.270403	0.11284	2.39633	0.01656	0.212621
AC020916.1	ENSG00000267519	203.96	0.365575	0.152638	2.39505	0.0166181	0.213149
ECH1	ENSG00000104823	1986.3	-0.174756	0.0729905	-2.39422	0.0166556	0.213412
LINC00482	ENSG00000185168	156.896	0.440814	0.184151	2.39377	0.0166764	0.213461
LBHD1	ENSG00000162194	440.029	0.256291	0.107088	2.39327	0.0166988	0.213531
UBAP1	ENSG00000165006	1192.75	-0.159419	0.0666271	-2.3927	0.0167248	0.213645
GTF2IP13	ENSG00000272556	729.025	0.263505	0.110177	2.39165	0.0167729	0.214017
NAF1	ENSG00000145414	1469.85	-0.162236	0.0678439	-2.39132	0.016788	0.214017
BTN2A2	ENSG00000124508	852.8	0.206285	0.0863011	2.39029	0.0168351	0.214182
PON2	ENSG00000105854	640.355	0.236964	0.0991253	2.39055	0.0168234	0.214182
SPSB1	ENSG00000171621	105.6	0.44813	0.187547	2.38943	0.0168747	0.214469
RNF139-AS1	ENSG00000245149	591.828	0.229573	0.0961252	2.38827	0.016928	0.214929
NCAPD3	ENSG00000151503	4150.49	-0.120451	0.0504424	-2.38789	0.0169454	0.214933
PCSK4	ENSG00000115257	624.079	0.264799	0.110932	2.38704	0.0169846	0.215213
AC137932.1	ENSG00000260279	93.2526	0.508486	0.21323	2.38468	0.017094	0.215688
CHAF1A	ENSG00000167670	5912.15	-0.115547	0.0484792	-2.38343	0.0171523	0.215688
GABRE	ENSG00000102287	4704.99	0.332493	0.139492	2.3836	0.0171443	0.215688
LY6G5B	ENSG00000240053	360.781	0.274774	0.115277	2.38359	0.0171446	0.215688
NAA25	ENSG00000111300	3442.56	-0.132995	0.055773	-2.38457	0.0170992	0.215688
PKD1P6	ENSG00000250251	730.214	0.215059	0.0902508	2.3829	0.0171767	0.215688
SMIM15	ENSG00000188725	2064.23	-0.157582	0.0661222	-2.38319	0.0171633	0.215688
VBP1	ENSG00000155959	4818.71	-0.12252	0.0513796	-2.3846	0.0170976	0.215688
YOD1	ENSG00000180667	4443.05	-0.113227	0.0475001	-2.38372	0.0171388	0.215688
CPED1	ENSG00000106034	4700.76	-0.120034	0.0503834	-2.38242	0.0171992	0.215754
AMD1	ENSG00000123505	3736.61	-0.116855	0.0490567	-2.38204	0.017217	0.215763
AL136981.4	ENSG00000288271	99.6324	0.571752	0.240164	2.38067	0.0172812	0.216351
AL121832.3	ENSG00000275437	144.704	0.436169	0.183313	2.37937	0.0173422	0.21639
CHPF2	ENSG00000033100	908.563	0.174805	0.0734853	2.37877	0.0173705	0.21639
CTNNBIP1	ENSG00000178585	491.854	0.278179	0.116914	2.37935	0.017343	0.21639
FBXO16	ENSG00000214050	105.053	0.444684	0.186922	2.37898	0.0173605	0.21639
LINC02663	ENSG00000228636	70.5532	-0.540958	0.227327	-2.37965	0.017329	0.21639
ZSCAN9	ENSG00000137185	1877.76	0.158045	0.0664531	2.3783	0.0173927	0.216451
B4GALNT4	ENSG00000182272	491.943	0.241297	0.101554	2.37605	0.0174993	0.216596
GPI	ENSG00000105220	12080.5	-0.134448	0.0565575	-2.37719	0.0174449	0.216596
PBX3	ENSG00000167081	123.274	-0.449304	0.189072	-2.37637	0.017484	0.216596
SLC12A4	ENSG00000124067	1759.3	0.17001	0.0715242	2.37696	0.0174562	0.216596
ZDHHC14	ENSG00000175048	733.165	0.199829	0.0841079	2.37587	0.0175078	0.216596
ZNHIT6	ENSG00000117174	1751.54	-0.148363	0.0624154	-2.37702	0.0174531	0.216596
RHBDF1	ENSG00000007384	533.563	0.230877	0.0971977	2.37533	0.0175333	0.216698
LARP1B	ENSG00000138709	1818.96	0.137934	0.0580951	2.37429	0.017583	0.217098
NUP205	ENSG00000155561	7404.05	-0.106989	0.0450968	-2.37243	0.0176716	0.217765
PSMA4	ENSG00000041357	6380.24	-0.120359	0.0507323	-2.37243	0.0176714	0.217765
COX8A	ENSG00000176340	5462.48	-0.156832	0.0661524	-2.37077	0.0177509	0.218354
DENR	ENSG00000139726	5231.44	-0.114941	0.0484837	-2.37071	0.0177542	0.218354
CLN8	ENSG00000182372	1045.26	0.181395	0.0765286	2.37029	0.0177743	0.218387
CEBPA-DT	ENSG00000267296	117.623	-0.416208	0.175709	-2.36873	0.0178492	0.218577
KCNC3	ENSG00000131398	423.711	0.267203	0.112802	2.36878	0.0178468	0.218577
PALMD	ENSG00000099260	1199.01	-0.192983	0.0814556	-2.36918	0.0178274	0.218577
SPG7	ENSG00000197912	4388.22	0.143159	0.0604423	2.36852	0.0178594	0.218577
EXO1	ENSG00000174371	4073.75	-0.11928	0.0503803	-2.36758	0.0179047	0.218918
ANKMY1	ENSG00000144504	863.276	0.175957	0.0743561	2.36641	0.0179618	0.219189
KIAA0513	ENSG00000135709	1245.4	-0.160783	0.0679439	-2.36641	0.0179617	0.219189
ARRB1	ENSG00000137486	3718.89	-0.123615	0.0522989	-2.36363	0.0180971	0.220097
C2CD2L	ENSG00000172375	1387.58	0.177787	0.0752238	2.36344	0.0181062	0.220097
CLCN6	ENSG00000011021	1733.72	0.158478	0.0670437	2.3638	0.0180888	0.220097
PRKD3	ENSG00000115825	1946.04	-0.153585	0.0649641	-2.36414	0.0180718	0.220097
GMPPB	ENSG00000173540	745.58	0.207842	0.0879622	2.36285	0.0181349	0.220214
QTRT1	ENSG00000213339	1946.81	0.177048	0.0749513	2.36217	0.0181684	0.220214
RBM26-AS1	ENSG00000227354	58.6322	0.62768	0.26569	2.36245	0.0181547	0.220214
OAF	ENSG00000184232	165.572	0.389404	0.164919	2.36118	0.0182168	0.220467
XPO7	ENSG00000130227	6097.8	-0.114301	0.0484116	-2.36103	0.0182245	0.220467
EZH1	ENSG00000108799	2105.24	0.169823	0.0719414	2.36057	0.0182468	0.220524
MSMO1	ENSG00000052802	2482.71	-0.163946	0.0694947	-2.35912	0.0183184	0.22113
NPLOC4	ENSG00000182446	7504.16	0.0989594	0.0419525	2.35884	0.0183321	0.22113
LINC01391	ENSG00000244578	207.902	0.3694	0.156637	2.35832	0.018358	0.22123
FPGT	ENSG00000254685	624.653	-0.203687	0.0863995	-2.35751	0.0183981	0.221289
SF3A3	ENSG00000183431	8042.11	-0.110705	0.046957	-2.35758	0.0183946	0.221289
NME4	ENSG00000103202	5617.44	-0.116634	0.0495045	-2.35603	0.0184713	0.221899
RBPJ	ENSG00000168214	3446.97	-0.123763	0.0525362	-2.35577	0.0184842	0.221899
AK6	ENSG00000085231	1181.07	-0.172658	0.0733549	-2.35373	0.0185859	0.222529
TPI1	ENSG00000111669	15962.3	-0.101087	0.042949	-2.35365	0.0185899	0.222529
TRMT112	ENSG00000173113	4767.03	-0.131242	0.0557544	-2.35393	0.0185759	0.222529
SFI1	ENSG00000198089	1351.47	0.185297	0.0788273	2.35067	0.0187394	0.223906
TSNAX	ENSG00000116918	1532.2	-0.161391	0.0686578	-2.35065	0.0187406	0.223906
EEF1A1	ENSG00000156508	490952	-0.106185	0.0452232	-2.34803	0.018873	0.224633
PDS5A	ENSG00000121892	7955.32	-0.107988	0.0459851	-2.34832	0.0188582	0.224633
TMEM243	ENSG00000135185	272.904	0.294278	0.125325	2.34811	0.0188688	0.224633
USP5	ENSG00000111667	4265.83	-0.114851	0.0489064	-2.34838	0.0188554	0.224633
ABCA1	ENSG00000165029	117.298	0.463944	0.19767	2.34706	0.0189222	0.224974
NSUN5P1	ENSG00000223705	2637.28	0.187785	0.080019	2.34676	0.0189375	0.224974
ULBP1	ENSG00000111981	1276.45	0.166457	0.0709731	2.34536	0.0190088	0.225608
MASTL	ENSG00000120539	1399.11	-0.149629	0.0638219	-2.34447	0.0190541	0.225932
BRIX1	ENSG00000113460	3601.49	-0.127049	0.0542352	-2.34256	0.0191518	0.22683
NOL12	ENSG00000273899	257.273	0.35157	0.150118	2.34196	0.0191826	0.22683
SLC30A7	ENSG00000162695	1020.94	0.191299	0.0816842	2.34194	0.019184	0.22683
BABAM2	ENSG00000158019	779.952	-0.182051	0.0777666	-2.341	0.0192324	0.226975
NFE2	ENSG00000123405	8283.98	-0.1099	0.046945	-2.34104	0.0192301	0.226975
C19orf53	ENSG00000104979	3712.25	-0.146778	0.0627177	-2.3403	0.0192682	0.227184
AC067852.2	ENSG00000266962	181.802	-0.339878	0.14538	-2.33785	0.0193948	0.228259
ESRRB	ENSG00000119715	1875.52	0.139173	0.0595306	2.33784	0.0193957	0.228259
CDC42	ENSG00000070831	8410.16	-0.122824	0.0525691	-2.33643	0.0194686	0.228577
SMARCA5	ENSG00000153147	8195.38	-0.119812	0.0512834	-2.33627	0.0194774	0.228577
TRMT1L	ENSG00000121486	1166.1	-0.152496	0.0652619	-2.33668	0.0194557	0.228577
CELF2	ENSG00000048740	5322.46	-0.106096	0.0454293	-2.33541	0.0195223	0.22889
DHPS	ENSG00000095059	204.072	0.311578	0.133489	2.33411	0.0195899	0.229469
VAMP3	ENSG00000049245	2452.84	-0.128514	0.0550685	-2.3337	0.0196113	0.229505
CEP57L1	ENSG00000183137	1449.14	-0.155017	0.066496	-2.33123	0.0197415	0.229615
G2E3	ENSG00000092140	1331.59	-0.149207	0.0639723	-2.33237	0.0196814	0.229615
IDI1	ENSG00000067064	4623.48	-0.115678	0.049603	-2.33207	0.0196968	0.229615
MMADHC	ENSG00000168288	3957.97	-0.130136	0.0558283	-2.331	0.0197535	0.229615
PDCD6	ENSG00000249915	621.494	0.225742	0.0967665	2.33285	0.0196562	0.229615
PNPLA8	ENSG00000135241	1105.87	0.162665	0.0697433	2.33234	0.019683	0.229615
TAOK1	ENSG00000160551	3106.58	-0.164587	0.0706156	-2.33074	0.0197669	0.229615
WIPF2	ENSG00000171475	2177.23	-0.129833	0.0557035	-2.33078	0.019765	0.229615
ABCD4	ENSG00000119688	1961.64	0.139309	0.0597877	2.33007	0.0198025	0.229779
ASF1B	ENSG00000105011	3199.69	-0.130467	0.0559998	-2.32978	0.0198177	0.229779
CORO6	ENSG00000167549	159.964	0.401918	0.172552	2.32926	0.0198453	0.229887
ADNP	ENSG00000101126	2558.26	-0.132792	0.0570779	-2.3265	0.0199916	0.2299
CTC-338M12.4	ENSG00000233937	214.617	0.318314	0.136798	2.3269	0.0199705	0.2299
CTDNEP1	ENSG00000175826	2567.03	-0.1241	0.0533057	-2.32808	0.0199077	0.2299
CYP2R1	ENSG00000186104	552.463	0.241188	0.103645	2.32704	0.0199629	0.2299
GOLGA2P5	ENSG00000238105	383.764	0.278834	0.119791	2.32766	0.0199301	0.2299
RAD51-AS1	ENSG00000245849	303.189	0.302599	0.130014	2.32744	0.0199417	0.2299
SH2B1	ENSG00000178188	3431.75	0.120701	0.0518821	2.32645	0.0199945	0.2299
TUBAL3	ENSG00000178462	728.204	-0.186913	0.0803535	-2.32614	0.0200112	0.2299
TUFT1	ENSG00000143367	395.735	0.239476	0.102932	2.32655	0.0199895	0.2299
ABI1	ENSG00000136754	1918.02	-0.142217	0.0612068	-2.32354	0.0201499	0.23008
ANKRD10-IT1	ENSG00000229152	276.336	0.322925	0.139331	2.31768	0.0204669	0.23008
ATP5PD	ENSG00000167863	3654.11	-0.128881	0.0554705	-2.32342	0.0201566	0.23008
BRSK1	ENSG00000160469	909.046	0.171291	0.0738518	2.31938	0.0203743	0.23008
C1orf220	ENSG00000213057	66.1433	0.570437	0.245445	2.32409	0.0201205	0.23008
CDCA7L	ENSG00000164649	1494.18	-0.177167	0.0763106	-2.32166	0.0202513	0.23008
CHAF1B	ENSG00000159259	1865.44	-0.137711	0.0593929	-2.31864	0.0204145	0.23008
CNKSR3	ENSG00000153721	522.098	-0.214514	0.0925299	-2.31832	0.0204319	0.23008
DUSP19	ENSG00000162999	167.295	-0.3575	0.153894	-2.32303	0.0201773	0.23008
EIF3E	ENSG00000104408	16076.3	-0.104316	0.0450455	-2.3158	0.0205694	0.23008
EIF4A1	ENSG00000161960	308.778	0.304585	0.131316	2.31949	0.0203686	0.23008
HSF4	ENSG00000102878	281.043	0.294886	0.127003	2.32188	0.0202393	0.23008
ICE2	ENSG00000128915	2036.09	-0.136869	0.0590732	-2.31693	0.0205074	0.23008
INTS6	ENSG00000102786	1015.92	-0.199105	0.0857716	-2.32134	0.0202683	0.23008
MLXIPL	ENSG00000009950	453.51	0.299705	0.129331	2.31735	0.0204846	0.23008
MRPL1	ENSG00000169288	1198.56	-0.159302	0.0685098	-2.32525	0.0200586	0.23008
MS4A6A	ENSG00000110077	318.695	0.314053	0.135641	2.31533	0.0205949	0.23008
MT-ND4L	ENSG00000212907	23127.9	0.508214	0.219495	2.31538	0.0205922	0.23008
MTREX	ENSG00000039123	6283.56	-0.106976	0.0461248	-2.31926	0.0203807	0.23008
MYL12B	ENSG00000118680	7211.19	-0.118491	0.0511449	-2.31677	0.0205161	0.23008
NEK8	ENSG00000160602	280.851	0.282295	0.121613	2.32126	0.0202726	0.23008
NOB1	ENSG00000141101	3813.15	-0.135844	0.0586242	-2.31719	0.0204932	0.23008
NT5DC4	ENSG00000144130	138.672	0.471776	0.203757	2.31539	0.0205916	0.23008
PMS2P1	ENSG00000078319	1074.98	-0.188894	0.0814	-2.32056	0.0203107	0.23008
PPA1	ENSG00000180817	9284.03	-0.114548	0.0493897	-2.31927	0.0203803	0.23008
PRDX6	ENSG00000117592	10063.3	-0.122983	0.0528952	-2.32504	0.02007	0.23008
RAI14	ENSG00000039560	2939.31	-0.12733	0.0549649	-2.31656	0.0205276	0.23008
RHOA	ENSG00000067560	10977.9	-0.119163	0.0513326	-2.3214	0.0202654	0.23008
SYNGAP1	ENSG00000197283	1728.28	0.170472	0.0735252	2.31856	0.0204189	0.23008
THUMPD2	ENSG00000138050	743.624	-0.205893	0.0886037	-2.32375	0.0201388	0.23008
TTN	ENSG00000155657	850.743	0.234528	0.101181	2.31791	0.020454	0.23008
PAXIP1-AS1	ENSG00000273344	858.761	0.201571	0.0870732	2.31496	0.0206154	0.230104
CYTOR	ENSG00000222041	2420.91	-0.151656	0.0655522	-2.31351	0.0206946	0.230579
MELK	ENSG00000165304	947.624	-0.174421	0.0753907	-2.31357	0.0206914	0.230579
AMOTL1	ENSG00000166025	1881.55	-0.145305	0.0628445	-2.31213	0.0207704	0.231101
NUDT8	ENSG00000167799	501.729	0.332599	0.143858	2.31199	0.0207783	0.231101
HINT1	ENSG00000169567	7469.08	-0.127228	0.055061	-2.31067	0.0208508	0.231702
DMAC1	ENSG00000137038	1060.46	-0.153458	0.0664445	-2.30957	0.020912	0.232177
ATAD3B	ENSG00000160072	4141.26	0.170972	0.0740543	2.30873	0.0209584	0.232281
VPS50	ENSG00000004766	1355.25	-0.148703	0.0644059	-2.30885	0.0209521	0.232281
IDH3A	ENSG00000166411	837.426	-0.190263	0.0824504	-2.30761	0.0210209	0.232563
TPX2	ENSG00000088325	12213.9	-0.105875	0.045879	-2.3077	0.0210158	0.232563
PSMB3	ENSG00000277791	4599.42	-0.11936	0.0517444	-2.30673	0.0210698	0.232899
NSD1	ENSG00000165671	5161.83	-0.14786	0.0641328	-2.30552	0.0211373	0.233235
SGO2	ENSG00000163535	2125.3	-0.132434	0.0574379	-2.30568	0.0211284	0.233235
AC004148.1	ENSG00000263272	103.418	0.463423	0.201264	2.30257	0.0213033	0.233241
AC011476.3	ENSG00000267265	282.277	0.323375	0.140371	2.30371	0.0212388	0.233241
ANKZF1	ENSG00000163516	2872.81	0.142678	0.0619833	2.30188	0.0213422	0.233241
HDDC2	ENSG00000111906	2975.63	-0.133565	0.0580186	-2.30211	0.0213288	0.233241
KIF7	ENSG00000166813	831.904	0.220288	0.09568	2.30234	0.021316	0.233241
ROMO1	ENSG00000125995	2116.5	-0.183981	0.0799185	-2.30211	0.0213287	0.233241
RPS6KL1	ENSG00000198208	984.147	0.195274	0.0847615	2.30381	0.0212334	0.233241
RTL8C	ENSG00000134590	2255.21	-0.145505	0.0631994	-2.30231	0.0213175	0.233241
TMEM170A	ENSG00000166822	1124.59	-0.163161	0.070784	-2.30505	0.0211636	0.233241
TSC22D2	ENSG00000196428	1786.19	-0.150534	0.0653389	-2.3039	0.0212282	0.233241
ZNF117	ENSG00000152926	874.908	0.183947	0.0798156	2.30465	0.0211861	0.233241
GGT7	ENSG00000131067	1940.93	0.178334	0.0774972	2.30116	0.0213823	0.233274
RBIS	ENSG00000176731	568.021	0.209203	0.090905	2.30134	0.0213723	0.233274
FEZ2	ENSG00000171055	859.846	-0.165818	0.0721035	-2.29972	0.021464	0.233354
MCPH1	ENSG00000147316	1187.06	-0.168532	0.0732684	-2.3002	0.0214367	0.233354
RPLP1	ENSG00000137818	30295.2	-0.135764	0.0590124	-2.3006	0.0214145	0.233354
USP28	ENSG00000048028	1270.17	-0.153109	0.0665748	-2.29981	0.0214591	0.233354
CISD1	ENSG00000122873	1037.29	-0.194188	0.0845598	-2.29646	0.0216497	0.233472
MT-CO2	ENSG00000198712	149992	0.356443	0.155109	2.29802	0.0215605	0.233472
OTUD6B	ENSG00000155100	1622.76	-0.145692	0.0634336	-2.29676	0.0216325	0.233472
PAFAH1B1	ENSG00000007168	4058.31	-0.110362	0.0480339	-2.29759	0.021585	0.233472
PLRG1	ENSG00000171566	4269.78	-0.118043	0.0513837	-2.29729	0.0216021	0.233472
RHOXF2	ENSG00000131721	3925.38	-0.167305	0.0728449	-2.29672	0.0216345	0.233472
ROM1	ENSG00000149489	56.5654	0.596951	0.259966	2.29626	0.0216608	0.233472
SSBP4	ENSG00000130511	4503.71	0.152969	0.0665848	2.29736	0.0215983	0.233472
TIMM10B	ENSG00000132286	1079.41	-0.165235	0.0719522	-2.29646	0.0216497	0.233472
ZBTB38	ENSG00000177311	1015.58	0.163603	0.0711637	2.29897	0.0215066	0.233472
CRY1	ENSG00000008405	1891.21	-0.128223	0.055861	-2.29539	0.0217108	0.23381
ZC3H18	ENSG00000158545	6405.13	-0.10338	0.0450547	-2.29455	0.021759	0.234128
CCT4	ENSG00000115484	15548.8	-0.106312	0.0463549	-2.29345	0.0218224	0.234409
PIM2	ENSG00000102096	6420.78	-0.104236	0.0454489	-2.29347	0.0218211	0.234409
CDC23	ENSG00000094880	3175.06	-0.114836	0.0500837	-2.29289	0.0218545	0.234552
AC022400.6	ENSG00000279088	563.148	0.229328	0.100033	2.29253	0.0218751	0.234573
PPP1R12A	ENSG00000058272	3793.54	-0.114931	0.0501513	-2.29168	0.0219243	0.234901
YWHAG	ENSG00000170027	17661.8	-0.0991467	0.043306	-2.28944	0.0220536	0.236085
TNPO1	ENSG00000083312	8499.99	-0.111397	0.0486668	-2.28896	0.0220816	0.236183
CIRBP-AS1	ENSG00000267493	77.7661	0.572328	0.250251	2.28702	0.0221948	0.236789
CSNK1G3	ENSG00000151292	1390.74	-0.165131	0.072194	-2.28732	0.0221773	0.236789
FBXO5	ENSG00000112029	2248.07	-0.131281	0.0573988	-2.28718	0.0221856	0.236789
CENPW	ENSG00000203760	919.682	-0.177021	0.0774453	-2.28575	0.0222687	0.237117
FAM20C	ENSG00000177706	151.74	0.455236	0.199161	2.28577	0.0222679	0.237117
PRORP	ENSG00000100890	213.466	0.337337	0.147597	2.28552	0.0222822	0.237117
RUSC1-AS1	ENSG00000225855	367.39	0.299557	0.131104	2.28488	0.02232	0.237318
SHISA8	ENSG00000234965	217.741	0.429943	0.188203	2.28447	0.0223439	0.237371
DENND4A	ENSG00000174485	1173.29	-0.180271	0.0789627	-2.283	0.0224307	0.238091
CYCS	ENSG00000172115	14867.7	-0.0948872	0.0415774	-2.28218	0.0224787	0.2384
DFFA	ENSG00000160049	3420.08	-0.115448	0.050595	-2.2818	0.0225009	0.238434
VWA1	ENSG00000179403	119.908	-0.403052	0.176685	-2.28119	0.0225371	0.238616
KISS1R	ENSG00000116014	868.986	0.199841	0.0876357	2.28036	0.0225861	0.238934
LMNB1	ENSG00000113368	10946.3	-0.11818	0.0518447	-2.27951	0.022637	0.239069
MT-CO1	ENSG00000198804	247884	0.384903	0.168831	2.27981	0.0226188	0.239069
AKNA	ENSG00000106948	2415.65	0.131912	0.0578987	2.27832	0.0227073	0.239297
CAPN10-DT	ENSG00000260942	375.212	0.258006	0.113299	2.27722	0.0227729	0.239297
CEBPD	ENSG00000221869	202.059	0.423514	0.185865	2.27861	0.02269	0.239297
DNM1	ENSG00000106976	512.637	0.223533	0.0981548	2.27735	0.0227651	0.239297
EIF2AK2	ENSG00000055332	1776.61	-0.133463	0.0585838	-2.27815	0.0227177	0.239297
TMEM44	ENSG00000145014	523.137	0.221479	0.0972349	2.27777	0.0227403	0.239297
AP1G2	ENSG00000213983	558.104	0.221957	0.097508	2.2763	0.022828	0.239475
SAMM50	ENSG00000100347	2269.59	-0.134545	0.0591001	-2.27657	0.022812	0.239475
GTF3C4	ENSG00000125484	4090.23	-0.110651	0.0486411	-2.27486	0.0229146	0.239891
SLC31A1	ENSG00000136868	2699.05	0.14774	0.0649392	2.27504	0.0229033	0.239891
VPS13D	ENSG00000048707	4322.62	-0.154794	0.0680509	-2.27468	0.022925	0.239891
KLHL8	ENSG00000145332	2030.62	-0.143634	0.0631706	-2.27374	0.0229813	0.24028
AC015849.3	ENSG00000270871	76.7181	0.497725	0.219081	2.27188	0.0230938	0.240346
BTN2A3P	ENSG00000124549	279.589	0.278681	0.122673	2.27174	0.0231025	0.240346
GNPTG	ENSG00000090581	1453.59	0.161004	0.0708707	2.2718	0.0230988	0.240346
LSM5	ENSG00000106355	2807.22	-0.124237	0.0546824	-2.27198	0.0230878	0.240346
UBE2T	ENSG00000077152	1292.97	-0.164866	0.0725679	-2.27189	0.0230931	0.240346
ZNF702P	ENSG00000242779	668.14	-0.191288	0.0841709	-2.27261	0.0230498	0.240346
PDIA2	ENSG00000185615	260.792	0.321286	0.141465	2.27113	0.0231389	0.240525
MED20	ENSG00000124641	1144.86	-0.149945	0.0660453	-2.27034	0.023187	0.240827
MRPL42	ENSG00000198015	3361.65	-0.108015	0.0476017	-2.26915	0.0232595	0.24121
YY1	ENSG00000100811	7067.83	-0.112437	0.0495516	-2.2691	0.0232624	0.24121
AC007383.1	ENSG00000227946	165.045	0.394594	0.173948	2.26846	0.0233011	0.241408
RNF8	ENSG00000112130	2001.43	-0.14867	0.0655466	-2.26815	0.0233199	0.241408
MSRB2	ENSG00000148450	449.556	-0.245333	0.108183	-2.26776	0.0233437	0.241455
CYTH2	ENSG00000105443	3037.78	0.122925	0.0542582	2.26555	0.0234789	0.242255
MACROH2A1	ENSG00000113648	8490.06	-0.101836	0.0449419	-2.26596	0.0234539	0.242255
MELTF	ENSG00000163975	1507.38	0.16412	0.072438	2.26567	0.0234718	0.242255
PUM2	ENSG00000055917	4347.15	-0.111999	0.0494537	-2.26473	0.0235292	0.242575
CNOT1	ENSG00000125107	13080.9	-0.10537	0.0465456	-2.2638	0.0235867	0.242935
SLC46A3	ENSG00000139508	474.574	0.243451	0.107554	2.26353	0.0236028	0.242935
AC141557.1	ENSG00000256673	92.0285	0.540128	0.238793	2.26191	0.0237031	0.243423
CAND1	ENSG00000111530	5838.15	-0.0999621	0.0442	-2.26159	0.0237229	0.243423
DARS2	ENSG00000117593	2212.21	-0.143498	0.0634565	-2.26136	0.0237372	0.243423
DNAJC17	ENSG00000104129	444.781	0.217225	0.0960334	2.26197	0.0236993	0.243423
TUFMP1	ENSG00000265646	143.729	0.403595	0.178487	2.2612	0.0237472	0.243423
AC141557.2	ENSG00000278635	135.802	0.450429	0.199373	2.25923	0.0238692	0.243482
CFAP251	ENSG00000158023	249.856	0.281908	0.124772	2.25938	0.0238594	0.243482
IQGAP2	ENSG00000145703	3371.11	-0.119344	0.0528166	-2.2596	0.0238461	0.243482
PNISR	ENSG00000132424	7928.95	0.154081	0.0681629	2.26047	0.0237918	0.243482
PRELID1	ENSG00000169230	7230.21	-0.170127	0.0752915	-2.25957	0.0238478	0.243482
U2AF1L4	ENSG00000161265	223.239	0.298227	0.131952	2.26012	0.0238139	0.243482
RAB30-DT	ENSG00000246067	631.167	0.185926	0.0823215	2.25854	0.0239123	0.243656
SUZ12	ENSG00000178691	4468.5	-0.114356	0.0506446	-2.25802	0.0239445	0.243656
TTC32	ENSG00000183891	960.97	0.155988	0.0690745	2.25826	0.0239294	0.243656
DCAF12	ENSG00000198876	3681.03	-0.116309	0.0515288	-2.25717	0.0239977	0.243999
ATP5MG	ENSG00000167283	1810.92	-0.201389	0.0892358	-2.25682	0.0240193	0.244021
FBXO41	ENSG00000163013	918.334	0.196367	0.0870409	2.25603	0.0240687	0.244326
AL033504.1	ENSG00000227681	145.236	-0.400806	0.177844	-2.2537	0.0242152	0.245218
URB1	ENSG00000142207	4006.97	-0.118312	0.0524844	-2.25423	0.0241817	0.245218
WAC	ENSG00000095787	6449.71	-0.100383	0.044538	-2.25387	0.0242045	0.245218
EMC1-AS1	ENSG00000230424	57.2406	0.61105	0.271207	2.25308	0.0242541	0.245414
ANAPC16	ENSG00000166295	3311.65	-0.112455	0.0499539	-2.25118	0.0243744	0.245445
CMC2	ENSG00000103121	1275.25	-0.16284	0.0723079	-2.25203	0.0243204	0.245445
CSGALNACT2	ENSG00000169826	615.689	0.201507	0.0895064	2.25131	0.0243656	0.245445
NSF	ENSG00000073969	1492.38	-0.143738	0.0638173	-2.25234	0.0243011	0.245445
PLXNB3	ENSG00000198753	96.369	0.454197	0.20172	2.25162	0.024346	0.245445
PPP2R2A	ENSG00000221914	3121.42	-0.114464	0.0508337	-2.25173	0.0243395	0.245445
CDK2AP2	ENSG00000167797	1668.17	0.193981	0.0862058	2.25021	0.0244359	0.24567
DHRS1	ENSG00000157379	373.997	0.262455	0.116628	2.25036	0.0244261	0.24567
RPS8	ENSG00000142937	51746.3	-0.143577	0.0638574	-2.24839	0.0245512	0.246631
ABO	ENSG00000175164	3470.46	0.162106	0.0721404	2.2471	0.0246338	0.24664
BIRC6	ENSG00000115760	4206.81	-0.194858	0.0867368	-2.24654	0.0246695	0.24664
CRK	ENSG00000167193	2308.98	-0.126827	0.0564726	-2.24582	0.0247156	0.24664
GNPAT	ENSG00000116906	2628.04	-0.119413	0.0531763	-2.24561	0.0247288	0.24664
HOOK2	ENSG00000095066	1063.7	0.182521	0.0811968	2.24788	0.0245838	0.24664
MAPK1IP1L	ENSG00000168175	2942.15	-0.111855	0.0498018	-2.24601	0.0247034	0.24664
MT-ND1	ENSG00000198888	35480.3	0.472912	0.21056	2.24597	0.0247057	0.24664
PTPN11	ENSG00000179295	9754.89	-0.107589	0.0478986	-2.24619	0.0246921	0.24664
SNHG32	ENSG00000204387	4583.89	0.134031	0.059676	2.24599	0.0247048	0.24664
ATR	ENSG00000175054	1954.4	-0.149339	0.0665253	-2.24485	0.024778	0.246872
KIAA0930	ENSG00000100364	1062.09	-0.15459	0.068871	-2.24464	0.0247914	0.246872
CPNE3	ENSG00000085719	1341.47	-0.150243	0.0669576	-2.24386	0.0248415	0.247175
TMEM70	ENSG00000175606	1162.99	-0.158532	0.0706615	-2.24355	0.0248616	0.24718
HPS6	ENSG00000166189	578.43	-0.209995	0.0936466	-2.24242	0.0249342	0.247704
AK3	ENSG00000147853	1932.96	-0.124911	0.0559784	-2.23142	0.0256536	0.248412
ARFIP2	ENSG00000132254	1435.47	0.164833	0.0738714	2.23135	0.0256582	0.248412
ARHGDIA	ENSG00000141522	6284.88	-0.12069	0.0540457	-2.2331	0.0255421	0.248412
ARHGEF40	ENSG00000165801	341.114	0.250312	0.111948	2.23596	0.0253542	0.248412
CHTF18	ENSG00000127586	5342.77	0.151758	0.0679174	2.23445	0.0254532	0.248412
DOC2GP	ENSG00000231793	160.518	0.407859	0.182525	2.23454	0.0254475	0.248412
DUSP21	ENSG00000189037	148.873	-0.41272	0.184617	-2.23554	0.0253817	0.248412
EID1	ENSG00000255302	5776.43	-0.114706	0.0513127	-2.23543	0.0253888	0.248412
GOT2	ENSG00000125166	7589.12	-0.117993	0.0528371	-2.23315	0.0255394	0.248412
HNRNPC	ENSG00000092199	39454.1	-0.100363	0.044816	-2.23945	0.0251266	0.248412
HNRNPD	ENSG00000138668	29928.3	-0.104724	0.0467725	-2.239	0.0251557	0.248412
KDM3B	ENSG00000120733	5794.05	-0.105861	0.0473637	-2.23506	0.0254135	0.248412
LRRCC1	ENSG00000133739	1540.9	-0.147925	0.0660606	-2.23923	0.0251409	0.248412
MIRLET7A1HG	ENSG00000269929	252.643	0.309075	0.138433	2.23268	0.0255702	0.248412
MTHFD2	ENSG00000065911	14970.3	-0.114793	0.0514072	-2.23302	0.0255476	0.248412
NDUFC2	ENSG00000151366	1003.42	-0.213492	0.095453	-2.23662	0.025311	0.248412
NUCB2	ENSG00000070081	2805.7	0.20412	0.0914678	2.23161	0.0256407	0.248412
OPLAH	ENSG00000178814	1986.27	0.149677	0.0669105	2.23697	0.0252882	0.248412
PAPOLA	ENSG00000090060	10031	-0.102941	0.0460548	-2.23519	0.0254048	0.248412
PDIA3	ENSG00000167004	9272.47	0.175927	0.0788244	2.23189	0.0256224	0.248412
PIM1	ENSG00000137193	31652.6	-0.103943	0.0465201	-2.23438	0.0254581	0.248412
POU2F1	ENSG00000143190	1823.3	-0.177626	0.0795948	-2.23163	0.0256393	0.248412
PREB	ENSG00000138073	3037.95	0.116638	0.0522248	2.23338	0.025524	0.248412
PRKCB	ENSG00000166501	25426.7	-0.0896459	0.0400749	-2.23696	0.0252892	0.248412
RNF14	ENSG00000013561	1932.4	-0.138867	0.0619959	-2.23994	0.025095	0.248412
SCRN2	ENSG00000141295	781.226	0.182606	0.0817838	2.23279	0.0255629	0.248412
SLC35E1	ENSG00000127526	2233.34	0.124018	0.0554468	2.2367	0.0253061	0.248412
SLC39A14	ENSG00000104635	5519.72	0.139835	0.0625315	2.23623	0.0253366	0.248412
STPG3	ENSG00000197768	111.131	0.412916	0.184459	2.23852	0.0251872	0.248412
TAB2	ENSG00000055208	2001.01	-0.144167	0.0643419	-2.24063	0.0250498	0.248412
UBA2	ENSG00000126261	10989.1	-0.103091	0.0460786	-2.23729	0.0252675	0.248412
ZNF561	ENSG00000171469	1288.04	-0.143162	0.0641304	-2.23236	0.0255909	0.248412
ZRANB3	ENSG00000121988	613.518	-0.193808	0.0867596	-2.23385	0.0254932	0.248412
ABCA7	ENSG00000064687	1715.54	0.184922	0.082989	2.22827	0.0258622	0.248854
BRWD3	ENSG00000165288	1153.53	-0.191883	0.0861125	-2.22828	0.0258619	0.248854
C12orf43	ENSG00000157895	990.187	-0.159429	0.0715581	-2.22797	0.0258823	0.248854
HNRNPH3	ENSG00000096746	11874.1	-0.123196	0.0552886	-2.22824	0.0258645	0.248854
MRPL30	ENSG00000185414	3832.73	-0.117543	0.0527281	-2.22922	0.0257993	0.248854
MRPS6	ENSG00000243927	892.533	-0.185904	0.0833852	-2.22946	0.0257836	0.248854
PPP2R1B	ENSG00000137713	2434.2	-0.125894	0.0564756	-2.22917	0.0258023	0.248854
TMEM141	ENSG00000244187	867.889	-0.203137	0.0911498	-2.22861	0.0258399	0.248854
ZNF7	ENSG00000147789	1126.49	0.150303	0.0674306	2.229	0.0258142	0.248854
RIC8B	ENSG00000111785	331.769	-0.240718	0.108071	-2.2274	0.0259203	0.24903
HMOX2	ENSG00000103415	1473.29	-0.148357	0.06662	-2.22692	0.0259528	0.24915
PKLR	ENSG00000143627	3811.4	-0.16374	0.0735545	-2.22611	0.0260069	0.24948
GOLGB1	ENSG00000173230	2098.26	0.182956	0.0822183	2.22524	0.026065	0.249773
NAMPT	ENSG00000105835	3698.11	-0.112025	0.0503472	-2.22506	0.0260773	0.249773
RUVBL1	ENSG00000175792	3890.04	-0.125789	0.0565462	-2.22454	0.0261119	0.249914
RPL11	ENSG00000142676	37153.9	-0.122639	0.0551409	-2.22411	0.0261413	0.250005
KIF5B	ENSG00000170759	10578.7	-0.0972436	0.0437315	-2.22365	0.0261718	0.250106
PIK3CB	ENSG00000051382	6205.49	-0.0988254	0.0444494	-2.22332	0.0261939	0.250127
MAPK8IP3	ENSG00000138834	3648.64	0.186017	0.0836808	2.22293	0.0262204	0.25019
FTL	ENSG00000087086	76228.3	-0.115878	0.0521715	-2.22109	0.026345	0.250997
HLA-B	ENSG00000234745	67.1452	0.525105	0.236387	2.22138	0.0263255	0.250997
TRIP13	ENSG00000071539	3921.64	-0.116708	0.052555	-2.22068	0.0263729	0.251072
ASH2L	ENSG00000129691	6527.89	-0.103293	0.0465341	-2.21974	0.0264367	0.251102
LMF2	ENSG00000100258	3765.92	0.142124	0.0640439	2.21917	0.0264752	0.251102
MRPL57	ENSG00000173141	1530.53	-0.172227	0.0775898	-2.21971	0.0264386	0.251102
SMARCA1	ENSG00000102038	1737.46	-0.140493	0.063309	-2.21916	0.026476	0.251102
SPATA33	ENSG00000167523	871.952	0.16104	0.072545	2.21987	0.0264276	0.251102
POLR3G	ENSG00000113356	642.507	-0.19147	0.0863558	-2.21722	0.0266078	0.252162
ACOT13	ENSG00000112304	1711.12	-0.127861	0.0576821	-2.21664	0.0266474	0.252339
LINC00624	ENSG00000278811	68.2261	0.550486	0.248374	2.21636	0.0266667	0.252339
CEBPB-AS1	ENSG00000277449	92.8901	0.499396	0.225367	2.21592	0.0266966	0.252432
LSM2	ENSG00000204392	4092.59	-0.125591	0.056689	-2.21543	0.0267305	0.252562
CREBZF	ENSG00000137504	5031.96	0.13609	0.0614899	2.21321	0.0268833	0.252709
EXOC6	ENSG00000138190	1790.62	-0.152778	0.0689991	-2.2142	0.026815	0.252709
GYPC	ENSG00000136732	6105.71	-0.151832	0.0685521	-2.21485	0.0267705	0.252709
KIAA1143	ENSG00000163807	4843.07	-0.106748	0.0482224	-2.21365	0.0268527	0.252709
MARCHF1	ENSG00000145416	241.208	0.345704	0.156204	2.21316	0.0268869	0.252709
MYB	ENSG00000118513	6518.05	-0.105059	0.047444	-2.21438	0.026803	0.252709
TAF9B	ENSG00000187325	915.281	-0.167192	0.0755296	-2.2136	0.0268564	0.252709
FAM217B	ENSG00000196227	573.886	-0.220665	0.0997358	-2.2125	0.0269323	0.252946
MIOS	ENSG00000164654	1101.67	-0.167316	0.0756595	-2.21143	0.0270059	0.253448
NISCH	ENSG00000010322	5401.85	0.123907	0.0560426	2.21094	0.0270398	0.253472
WDCP	ENSG00000163026	1412.52	-0.163442	0.0739287	-2.21081	0.0270488	0.253472
EIF3D	ENSG00000100353	13529.4	-0.103978	0.0470463	-2.21013	0.0270962	0.253726
ZMIZ2	ENSG00000122515	3650.13	0.124018	0.0561382	2.20916	0.0271638	0.25417
SLC12A9	ENSG00000146828	1047.04	0.187292	0.084804	2.20853	0.0272073	0.254374
SLC35A4	ENSG00000176087	4828.7	-0.138019	0.062501	-2.20826	0.0272261	0.254374
SMNDC1	ENSG00000119953	1737.75	-0.13241	0.0599719	-2.20786	0.0272538	0.254443
SOD2	ENSG00000112096	4059.88	-0.108063	0.0489629	-2.20704	0.0273116	0.254793
AP002990.1	ENSG00000255508	97.1891	0.464247	0.210756	2.20277	0.0276111	0.254921
CCT2	ENSG00000166226	14124.2	-0.106723	0.0484461	-2.20292	0.0276004	0.254921
CHD8	ENSG00000100888	2993.6	-0.120536	0.0546924	-2.2039	0.0275317	0.254921
KIF18A	ENSG00000121621	925.477	-0.158158	0.0718133	-2.20235	0.0276407	0.254921
NBPF15	ENSG00000266338	470.287	0.228509	0.103763	2.20222	0.0276501	0.254921
NOL3	ENSG00000140939	653.705	0.204166	0.0925746	2.20543	0.0274243	0.254921
PLS1	ENSG00000120756	656.557	-0.190523	0.0864911	-2.2028	0.0276088	0.254921
PRPF40A	ENSG00000196504	8486.33	-0.100649	0.0456169	-2.20639	0.0273564	0.254921
RSBN1	ENSG00000081019	1448.5	-0.137454	0.0624148	-2.20227	0.0276465	0.254921
SAE1	ENSG00000142230	10306.5	-0.117668	0.0534181	-2.20277	0.027611	0.254921
SIMC1	ENSG00000170085	2584.48	-0.124188	0.056302	-2.20574	0.0274019	0.254921
SLC25A29	ENSG00000197119	698.799	0.183764	0.0834362	2.20245	0.0276333	0.254921
SLC35C1	ENSG00000181830	474.483	0.216861	0.0983355	2.20532	0.0274316	0.254921
SNHG10	ENSG00000247092	846.24	0.206135	0.0935799	2.20278	0.0276106	0.254921
SRP14	ENSG00000140319	6465.33	-0.123643	0.0561018	-2.20391	0.027531	0.254921
STMN1	ENSG00000117632	25582.7	-0.0934481	0.042368	-2.20563	0.0274101	0.254921
SH3BGRL	ENSG00000131171	1017.13	-0.159381	0.0723861	-2.20182	0.0276779	0.25499
MEAF6	ENSG00000163875	3279	-0.124361	0.0565047	-2.20089	0.027744	0.255301
SIAH2	ENSG00000181788	1044.46	0.224464	0.102007	2.20048	0.0277726	0.255301
WASH2P	ENSG00000146556	730.835	0.188678	0.0857363	2.20068	0.0277589	0.255301
STAT6	ENSG00000166888	2439.63	0.122727	0.0557805	2.20017	0.0277947	0.255317
CAPZB	ENSG00000077549	6355.19	-0.115731	0.0526199	-2.19937	0.0278515	0.255631
RCL1	ENSG00000120158	3032.04	-0.122636	0.055766	-2.19912	0.0278696	0.255631
UBQLN2	ENSG00000188021	843.608	-0.156523	0.0711902	-2.19865	0.0279025	0.255746
PSMA7	ENSG00000101182	6622.11	-0.113438	0.0516128	-2.19788	0.0279579	0.256067
SCYL3	ENSG00000000457	374.967	-0.225777	0.102739	-2.19758	0.0279792	0.256075
CAPN15	ENSG00000103326	5402.61	0.124304	0.0565866	2.19671	0.0280411	0.25626
EIF1AX	ENSG00000173674	5239.58	-0.112881	0.0513835	-2.19684	0.0280322	0.25626
ENOSF1	ENSG00000132199	2803.02	0.125277	0.0570629	2.19542	0.0281334	0.25626
IKZF1	ENSG00000185811	1892.24	-0.140704	0.0640698	-2.1961	0.0280847	0.25626
KLF7	ENSG00000118263	233.757	0.285767	0.130172	2.1953	0.0281423	0.25626
NEFH	ENSG00000100285	2697.83	-0.123324	0.0561632	-2.19582	0.0281051	0.25626
SLC39A13	ENSG00000165915	479.421	0.236242	0.107585	2.19586	0.0281021	0.25626
ARPC3	ENSG00000111229	4996.91	-0.118867	0.0542386	-2.19156	0.0284115	0.256478
BOLA3	ENSG00000163170	1587.02	-0.149947	0.0684835	-2.18953	0.0285583	0.256478
C8orf58	ENSG00000241852	143.713	0.358008	0.163338	2.19182	0.0283928	0.256478
CCDC130	ENSG00000104957	1432.24	0.153543	0.0700817	2.19091	0.028458	0.256478
CCNT1	ENSG00000129315	3810.02	-0.128602	0.0586125	-2.1941	0.0282282	0.256478
CKS2	ENSG00000123975	1884.02	-0.16975	0.0774244	-2.19246	0.0283461	0.256478
CPAMD8	ENSG00000160111	148.562	0.347559	0.158482	2.19304	0.0283042	0.256478
EIF2S3	ENSG00000130741	16138.2	-0.0847724	0.0387146	-2.18967	0.0285479	0.256478
FGFR1	ENSG00000077782	2110.99	0.119355	0.0545271	2.18892	0.0286029	0.256478
H4C9	ENSG00000276180	3971.17	-0.127701	0.0582468	-2.19241	0.0283499	0.256478
KIAA1586	ENSG00000168116	2325.16	-0.119939	0.054734	-2.19131	0.0284292	0.256478
LINC01234	ENSG00000249550	996.716	-0.153479	0.0700871	-2.18983	0.0285363	0.256478
LMBR1L	ENSG00000139636	1884.86	0.158527	0.0724116	2.18924	0.0285793	0.256478
MAGEA1	ENSG00000198681	4351.26	-0.118621	0.0541168	-2.19195	0.0283832	0.256478
NEIL1	ENSG00000140398	270.24	0.286015	0.130395	2.19345	0.0282748	0.256478
PLXNA3	ENSG00000130827	3403.61	0.174303	0.0796363	2.18874	0.0286156	0.256478
SCP2	ENSG00000116171	2003.91	-0.129564	0.0590697	-2.1934	0.0282783	0.256478
SLC25A5	ENSG00000005022	9931.57	-0.128911	0.0588348	-2.19106	0.0284473	0.256478
STARD4	ENSG00000164211	2941.82	0.107894	0.0492693	2.18988	0.0285329	0.256478
UBAP2L	ENSG00000143569	8669.28	-0.092095	0.0420605	-2.18958	0.0285544	0.256478
YEATS4	ENSG00000127337	1590.4	-0.147747	0.0674949	-2.18901	0.0285963	0.256478
YWHAQ	ENSG00000134308	17510.9	-0.103363	0.0471349	-2.19291	0.0283136	0.256478
CIBAR1	ENSG00000188343	588.857	-0.198841	0.090871	-2.18817	0.0286572	0.256668
TCAF1	ENSG00000198420	932.473	-0.162124	0.0741008	-2.18788	0.028678	0.256671
LSM3	ENSG00000170860	2993.01	-0.134558	0.0615176	-2.18732	0.0287194	0.256676
WBP11	ENSG00000084463	4201.22	-0.111697	0.051065	-2.18735	0.028717	0.256676
CLTC	ENSG00000141367	21746.9	-0.10174	0.0465249	-2.18678	0.0287589	0.256846
MYDGF	ENSG00000074842	4915.49	0.134047	0.0613328	2.18557	0.0288474	0.257453
AC007569.1	ENSG00000257221	154.333	0.355136	0.162623	2.1838	0.028977	0.257696
CC2D1A	ENSG00000132024	2034.01	0.160096	0.0733378	2.18299	0.0290362	0.257696
CHCHD10	ENSG00000250479	3907.87	0.589414	0.269851	2.18422	0.0289462	0.257696
MRPL51	ENSG00000111639	3217.58	-0.140861	0.0645318	-2.18282	0.0290491	0.257696
MT-ND5	ENSG00000198786	23134	0.486025	0.222587	2.18353	0.0289968	0.257696
SEC11C	ENSG00000166562	1266.11	0.154565	0.0707999	2.18312	0.0290268	0.257696
SLAIN2	ENSG00000109171	2061.93	-0.122509	0.0561351	-2.1824	0.0290798	0.257696
SNRPD2	ENSG00000125743	7999.43	-0.152871	0.0700398	-2.18262	0.0290635	0.257696
SUV39H1	ENSG00000101945	1502.42	-0.150276	0.0687896	-2.18458	0.0289199	0.257696
VPS33B	ENSG00000184056	128.91	0.381358	0.174693	2.18302	0.0290341	0.257696
CAMK1	ENSG00000134072	72.7833	0.492326	0.225732	2.18102	0.0291817	0.257871
HMGN4	ENSG00000182952	3072.73	-0.118736	0.0544363	-2.18119	0.0291692	0.257871
MROH1	ENSG00000179832	1024.69	0.192229	0.0881047	2.18183	0.0291224	0.257871
RSRP1	ENSG00000117616	3127.31	0.165337	0.0757939	2.1814	0.0291536	0.257871
REXO1	ENSG00000079313	3048.85	0.121075	0.0555206	2.18072	0.029204	0.257886
SIL1	ENSG00000120725	965.572	0.182598	0.0837684	2.1798	0.0292727	0.25813
THRAP3	ENSG00000054118	10357.5	-0.0971277	0.0445525	-2.18007	0.0292522	0.25813
ELAVL1	ENSG00000066044	6186.39	-0.115745	0.05314	-2.17811	0.0293981	0.259054
HMGN2	ENSG00000198830	23136.5	-0.0992724	0.0455974	-2.17715	0.0294694	0.2595
MSH6	ENSG00000116062	6826.24	-0.0974444	0.044774	-2.17636	0.0295283	0.259739
SLCO1A2	ENSG00000084453	216.913	0.334444	0.15368	2.17623	0.0295378	0.259739
LINC01215	ENSG00000271856	619.603	0.198864	0.091404	2.17566	0.0295807	0.259857
MATN1-AS1	ENSG00000186056	150.734	0.343146	0.157751	2.17523	0.0296126	0.259857
YWHAZ	ENSG00000164924	34580.9	-0.0934089	0.0429422	-2.17522	0.0296134	0.259857
VDAC2	ENSG00000165637	11482	-0.114538	0.0526711	-2.17458	0.0296613	0.260096
DLAT	ENSG00000150768	7675.54	-0.10987	0.0505337	-2.17418	0.0296913	0.260177
RPL21P28	ENSG00000220749	216.633	-0.377599	0.173704	-2.1738	0.0297201	0.260247
CLDN15	ENSG00000106404	739.296	0.206232	0.0948914	2.17335	0.0297542	0.260365
AC109347.1	ENSG00000260526	81.5025	0.483201	0.222419	2.17248	0.0298193	0.260468
PRR11	ENSG00000068489	3412.85	-0.122727	0.0564948	-2.17236	0.0298282	0.260468
TMOD3	ENSG00000138594	2244.01	-0.125003	0.057533	-2.17272	0.0298017	0.260468
ANO8	ENSG00000074855	897.796	0.172998	0.0796824	2.1711	0.0299237	0.26112
DCAF7	ENSG00000136485	8679.82	-0.0935178	0.0430852	-2.17053	0.0299665	0.261312
SUPT16H	ENSG00000092201	8721.16	-0.108286	0.0498979	-2.17016	0.029995	0.261379
FES	ENSG00000182511	170.766	-0.329005	0.151633	-2.16974	0.0300264	0.261471
HSPA4	ENSG00000170606	12563.6	-0.101923	0.0469853	-2.16925	0.030064	0.261509
SLC9A1	ENSG00000090020	636.032	0.189465	0.087346	2.16914	0.0300723	0.261509
BUB1	ENSG00000169679	9688.69	-0.093824	0.0432811	-2.16778	0.0301752	0.261654
COMMD10	ENSG00000145781	477.38	-0.206886	0.0954345	-2.16783	0.0301716	0.261654
HOTAIRM1	ENSG00000233429	224.792	0.295427	0.136287	2.16768	0.0301832	0.261654
TMEM14C	ENSG00000111843	7367.42	-0.0980098	0.0452105	-2.16786	0.0301697	0.261654
TMEM158	ENSG00000249992	6220.65	0.372977	0.172074	2.16755	0.0301933	0.261654
HAPLN3	ENSG00000140511	61.7272	0.564928	0.260686	2.16708	0.0302285	0.261779
PLA2G6	ENSG00000184381	1199.98	0.217675	0.100493	2.16607	0.0303055	0.262199
SUCLG1	ENSG00000163541	3042.41	-0.12443	0.0574496	-2.1659	0.0303188	0.262199
HMGB3	ENSG00000029993	4348.53	-0.111822	0.05164	-2.16542	0.0303554	0.262335
AAK1	ENSG00000115977	1430.25	0.168257	0.0777297	2.16464	0.0304156	0.262494
XPOT	ENSG00000184575	16546.3	-0.0845898	0.0390742	-2.16485	0.0303992	0.262494
ATP5MC2	ENSG00000135390	9594.05	-0.125519	0.0580425	-2.16254	0.0305769	0.263705
ARPP19	ENSG00000128989	3654.97	-0.107085	0.0495358	-2.16177	0.030636	0.264033
LANCL1	ENSG00000115365	2603.07	-0.118709	0.054958	-2.15999	0.0307731	0.265033
AATF	ENSG00000275700	3371.32	-0.126931	0.0587974	-2.15879	0.0308668	0.265294
NECAB2	ENSG00000103154	98.6011	0.443367	0.205342	2.15916	0.0308376	0.265294
UBN1	ENSG00000118900	4337.75	-0.111354	0.0515752	-2.15905	0.030846	0.265294
METTL2A	ENSG00000087995	1692.05	-0.136098	0.0630712	-2.15785	0.0309396	0.265534
PHGDH	ENSG00000092621	13258.1	-0.120704	0.0559357	-2.15791	0.0309352	0.265534
RPL13AP5	ENSG00000236552	409.124	-0.227306	0.105351	-2.15761	0.0309582	0.265534
MFSD9	ENSG00000135953	577.476	0.211923	0.0982708	2.15652	0.0310428	0.266078
MED15P9	ENSG00000223760	151.58	0.36831	0.170869	2.15551	0.0311222	0.266577
GLS	ENSG00000115419	3683.63	-0.131314	0.0609566	-2.15423	0.0312225	0.267253
DLX1	ENSG00000144355	583.272	0.184789	0.0858524	2.15241	0.0313653	0.268293
MBNL1	ENSG00000152601	7053.95	-0.110967	0.0515687	-2.15184	0.0314103	0.268313
PBK	ENSG00000168078	2220.62	-0.125413	0.0582814	-2.15186	0.0314082	0.268313
DCLRE1B	ENSG00000118655	1241.46	-0.151091	0.0702861	-2.14965	0.0315827	0.26887
LARP1	ENSG00000155506	24117.3	-0.10036	0.0466728	-2.15028	0.0315328	0.26887
NAA40	ENSG00000110583	2094.54	0.131286	0.0610729	2.14966	0.0315825	0.26887
RALBP1	ENSG00000017797	4941.1	-0.11803	0.0549006	-2.14988	0.0315647	0.26887
SRRM2-AS1	ENSG00000205913	99.4979	0.42255	0.196482	2.15058	0.0315096	0.26887
MRPS35	ENSG00000061794	3384.43	-0.110995	0.0516499	-2.14899	0.0316351	0.268952
SLC9A3-AS1	ENSG00000225138	1044.68	0.221707	0.103164	2.14907	0.0316291	0.268952
ARL17A	ENSG00000185829	297.751	0.289618	0.134791	2.14865	0.0316623	0.268977
RNF214	ENSG00000167257	1319.99	-0.157638	0.0733742	-2.14841	0.0316809	0.268977
CHEK1	ENSG00000149554	3844.89	-0.11029	0.051389	-2.14618	0.0318584	0.269849
DCAF1	ENSG00000145041	2502.82	-0.111868	0.0521107	-2.14673	0.0318148	0.269849
RAD1	ENSG00000113456	2892.59	-0.110527	0.0515026	-2.14604	0.0318695	0.269849
ZNF569	ENSG00000196437	368.271	-0.242621	0.11305	-2.14615	0.0318614	0.269849
RNPC3	ENSG00000185946	775.822	0.188949	0.0880609	2.14566	0.0319	0.269871
TNFAIP2	ENSG00000185215	2496.67	0.124068	0.0578339	2.14526	0.0319323	0.269871
ZNF143	ENSG00000166478	515.481	-0.205457	0.0957752	-2.1452	0.0319366	0.269871
BRK1	ENSG00000254999	4215.45	-0.114312	0.0532997	-2.1447	0.0319768	0.270029
AC003681.1	ENSG00000279159	163.161	0.388209	0.181189	2.14257	0.032148	0.270187
BMI1	ENSG00000168283	2875.34	-0.110643	0.0516464	-2.14232	0.0321677	0.270187
COPZ1	ENSG00000111481	7415.95	-0.106067	0.0494994	-2.14279	0.0321303	0.270187
DDB1	ENSG00000167986	25353.3	-0.0976224	0.0455608	-2.14268	0.0321386	0.270187
DDHD2	ENSG00000085788	3274.79	-0.101655	0.0474312	-2.14321	0.0320964	0.270187
GNG7	ENSG00000176533	92.4776	-0.447493	0.208734	-2.14384	0.0320456	0.270187
MCM6	ENSG00000076003	9293.8	-0.10204	0.0476175	-2.14292	0.0321199	0.270187
SPATC1L	ENSG00000160284	1634.08	-0.174373	0.0813832	-2.14262	0.0321435	0.270187
PLD2	ENSG00000129219	323.043	0.236371	0.110405	2.14094	0.0322788	0.270939
L3MBTL1	ENSG00000185513	146.427	0.353699	0.165251	2.14037	0.0323248	0.271144
LRRC1	ENSG00000137269	105.517	-0.431387	0.201598	-2.13983	0.0323682	0.271326
AZIN2	ENSG00000142920	89.5526	0.451325	0.210965	2.13933	0.0324089	0.271487
TAF5	ENSG00000148835	834.527	-0.174812	0.0817438	-2.13853	0.0324736	0.271666
ZNF93	ENSG00000184635	660.459	-0.183765	0.0859207	-2.13877	0.0324543	0.271666
AF117829.1	ENSG00000251136	104.175	0.407084	0.190525	2.13664	0.032627	0.271744
AL713998.1	ENSG00000227706	29235.8	0.150135	0.0702676	2.13662	0.0326291	0.271744
DDX19B	ENSG00000157349	385.616	-0.244036	0.114233	-2.13631	0.0326545	0.271744
EIF3J	ENSG00000104131	6998.36	-0.104738	0.0489947	-2.13773	0.0325384	0.271744
FAM72B	ENSG00000188610	1505.56	-0.162434	0.0760333	-2.13635	0.0326508	0.271744
GLUL	ENSG00000135821	15926	-0.0915122	0.0428277	-2.13675	0.032618	0.271744
RPS3AP6	ENSG00000234797	258.617	-0.281101	0.131584	-2.13629	0.0326561	0.271744
UBE2L3	ENSG00000185651	16239.8	-0.102962	0.048158	-2.138	0.0325164	0.271744
AL031600.1	ENSG00000260051	162.43	0.355312	0.166448	2.13467	0.0327883	0.271764
BANP	ENSG00000172530	882.962	-0.160742	0.0752922	-2.13491	0.0327682	0.271764
CHUK	ENSG00000213341	1629.41	-0.128944	0.0603831	-2.13543	0.032726	0.271764
ELMOD3	ENSG00000115459	570.591	0.200407	0.0938646	2.13507	0.0327556	0.271764
TARS1	ENSG00000113407	17226.9	-0.0981566	0.0459569	-2.13584	0.0326922	0.271764
ZFAT	ENSG00000066827	232.034	-0.286261	0.134083	-2.13496	0.0327643	0.271764
AHCY	ENSG00000101444	13800.6	-0.109683	0.0514276	-2.13276	0.0329441	0.271975
FAM160B2	ENSG00000158863	2336.75	0.142813	0.066955	2.13297	0.0329271	0.271975
HSP90AB1	ENSG00000096384	116689	-0.0925878	0.043396	-2.13356	0.0328791	0.271975
SAAL1	ENSG00000166788	1165.75	-0.154021	0.0722255	-2.1325	0.0329654	0.271975
SMIM10L1	ENSG00000256537	1187.84	-0.143885	0.0674412	-2.13349	0.0328847	0.271975
TSEN15	ENSG00000198860	3246.67	-0.110071	0.0515912	-2.13353	0.0328813	0.271975
UTP3	ENSG00000132467	3505.72	-0.110072	0.0515974	-2.13329	0.032901	0.271975
WDR7	ENSG00000091157	752.868	-0.1744	0.0818238	-2.1314	0.0330558	0.272542
LRRC61	ENSG00000127399	1126.9	-0.154803	0.0726457	-2.13093	0.033095	0.272686
ANTXR2	ENSG00000163297	1582.22	0.173244	0.0813356	2.12999	0.0331721	0.272964
CSK	ENSG00000103653	2355.73	-0.13322	0.0625386	-2.1302	0.0331548	0.272964
COQ2	ENSG00000173085	608.815	0.206246	0.0968532	2.12947	0.0332158	0.273144
CRAMP1	ENSG00000007545	1000.79	0.195857	0.0920138	2.12856	0.0332904	0.273146
PAPLN	ENSG00000100767	254.378	0.298725	0.140351	2.12841	0.0333031	0.273146
PGD	ENSG00000142657	14092.8	-0.101993	0.0479162	-2.12856	0.0332905	0.273146
ZNF638	ENSG00000075292	5416.31	-0.140119	0.0658276	-2.12858	0.0332892	0.273146
MDH1	ENSG00000014641	6596.6	-0.105071	0.0493913	-2.12733	0.033393	0.273705
VDAC3	ENSG00000078668	6785.16	-0.101416	0.0477098	-2.12568	0.0335303	0.274651
AEBP2	ENSG00000139154	1246.69	-0.145571	0.0685253	-2.12434	0.0336417	0.274685
BX255925.3	ENSG00000284976	2099.72	0.139341	0.0656015	2.12405	0.0336657	0.274685
GFER	ENSG00000127554	998.907	-0.199457	0.0938844	-2.1245	0.0336286	0.274685
MAK16	ENSG00000198042	2305.98	-0.113311	0.0533356	-2.1245	0.0336285	0.274685
NOL7	ENSG00000225921	6539.61	-0.109087	0.0513508	-2.12435	0.033641	0.274685
SNAPC1	ENSG00000023608	318.356	-0.238554	0.1123	-2.12427	0.0336477	0.274685
CLK1	ENSG00000013441	2147.45	0.16907	0.0796199	2.12346	0.0337151	0.274731
SLC9A3R1	ENSG00000109062	1469.73	-0.181501	0.0854686	-2.1236	0.0337035	0.274731
ZFP30	ENSG00000120784	471.018	-0.205089	0.0965982	-2.12311	0.0337444	0.274791
NOP10	ENSG00000182117	1916.74	-0.120644	0.0568407	-2.1225	0.033796	0.275033
ATF2	ENSG00000115966	1487.34	-0.146285	0.0689323	-2.12215	0.0338248	0.275089
ATP5F1B	ENSG00000110955	51292.8	-0.100508	0.0473858	-2.12105	0.0339172	0.275662
AC073365.1	ENSG00000223812	1210.62	0.172866	0.081599	2.11848	0.0341341	0.275924
BCORL1	ENSG00000085185	1639.18	-0.159578	0.0753361	-2.11822	0.0341567	0.275924
EIF3I	ENSG00000084623	12720.6	-0.0992984	0.0468538	-2.11932	0.034063	0.275924
GIGYF2	ENSG00000204120	4021.79	-0.116175	0.0548152	-2.11939	0.0340575	0.275924
HMGB1	ENSG00000189403	20993.2	-0.102488	0.0483981	-2.1176	0.034209	0.275924
PRDX3	ENSG00000165672	6558.33	-0.106429	0.0502593	-2.1176	0.0342093	0.275924
RAB7A	ENSG00000075785	7061.78	-0.125135	0.0590422	-2.11942	0.0340547	0.275924
RAP1GDS1	ENSG00000138698	1946.67	-0.123228	0.0581695	-2.11842	0.0341392	0.275924
RBMX	ENSG00000147274	22289.9	-0.0886526	0.0418758	-2.11703	0.034257	0.275924
SPG11	ENSG00000104133	2351.27	-0.11923	0.0563129	-2.11727	0.0342366	0.275924
UBE2Q2P1	ENSG00000189136	140.621	0.335296	0.158347	2.11747	0.0342198	0.275924
UBR7	ENSG00000012963	2709.08	-0.117748	0.0555845	-2.11836	0.034145	0.275924
UIMC1	ENSG00000087206	2309.97	-0.115333	0.0544681	-2.11745	0.0342221	0.275924
UMPS	ENSG00000114491	2042.9	-0.120857	0.0570279	-2.11927	0.034068	0.275924
AC015813.5	ENSG00000279069	67.7145	0.485989	0.229735	2.11543	0.0343933	0.276844
CINP	ENSG00000100865	1394.04	-0.140204	0.0662925	-2.11493	0.0344357	0.277008
EEF1B2	ENSG00000114942	26844.8	-0.0995751	0.0471165	-2.11338	0.034568	0.277582
NUF2	ENSG00000143228	1887.73	-0.126213	0.0597094	-2.11378	0.0345339	0.277582
PPAT	ENSG00000128059	4261.15	-0.0968777	0.0458415	-2.11332	0.0345734	0.277582
CLSPN	ENSG00000092853	3626.78	-0.126899	0.0600837	-2.11204	0.034683	0.277944
POLR3A	ENSG00000148606	2873.47	-0.109481	0.051837	-2.11203	0.0346841	0.277944
UNKL	ENSG00000059145	1393.2	0.161732	0.0765846	2.1118	0.0347033	0.277944
ZPR1	ENSG00000109917	3233.21	-0.126069	0.0596987	-2.11176	0.034707	0.277944
AL138756.1	ENSG00000259953	561.532	-0.204982	0.0970952	-2.11115	0.0347596	0.278188
TMED8	ENSG00000100580	3384.92	-0.114343	0.0541733	-2.1107	0.0347985	0.278321
FCGR2A	ENSG00000143226	1640.7	0.165001	0.0781992	2.11	0.0348581	0.278443
PPP2R5E	ENSG00000154001	3098.12	-0.113408	0.0537458	-2.11007	0.0348521	0.278443
ABCF1	ENSG00000204574	10926.7	-0.0941679	0.0446495	-2.10905	0.0349406	0.278925
HDGF	ENSG00000143321	18010.2	-0.105165	0.0498889	-2.10798	0.035033	0.279308
VAMP1	ENSG00000139190	270.766	0.291119	0.138088	2.10821	0.0350127	0.279308
PSME3	ENSG00000131467	12427.3	-0.0860406	0.0408396	-2.1068	0.0351353	0.279945
CTNNAL1	ENSG00000119326	2739.33	-0.114546	0.0544052	-2.10542	0.0352547	0.280719
MRPL33	ENSG00000243147	1232.35	-0.162783	0.0773362	-2.10488	0.035302	0.280917
DROSHA	ENSG00000113360	4894.58	-0.112974	0.0536941	-2.10403	0.0353759	0.280971
SLC25A3	ENSG00000075415	18048.8	-0.114838	0.0545783	-2.10409	0.0353708	0.280971
VPS35L	ENSG00000103544	1901.27	-0.127042	0.0603753	-2.10421	0.03536	0.280971
EHMT1	ENSG00000181090	4559.85	-0.101989	0.0485077	-2.10253	0.0355072	0.281835
AFDN-DT	ENSG00000198221	69.1297	0.543398	0.258567	2.10158	0.0355903	0.282139
RPL22L1	ENSG00000163584	949.669	-0.16528	0.0786385	-2.10178	0.0355729	0.282139
NDUFAF7	ENSG00000003509	972.417	0.146044	0.0695096	2.10106	0.035636	0.282323
GINS1	ENSG00000101003	1383.15	-0.132424	0.0630451	-2.10046	0.0356887	0.282374
ITGB1BP1	ENSG00000119185	1566.58	-0.133372	0.0634975	-2.10042	0.0356915	0.282374
RSRC1	ENSG00000174891	1430.12	-0.133171	0.0634083	-2.10022	0.0357099	0.282374
OLA1	ENSG00000138430	5468.88	-0.106427	0.0506864	-2.0997	0.0357548	0.282551
CUL4A	ENSG00000139842	7643.18	-0.106771	0.0508821	-2.0984	0.0358701	0.283284
SMC1A	ENSG00000072501	7548.76	-0.0948542	0.045212	-2.09799	0.0359064	0.283392
AC079466.1	ENSG00000266976	25011.6	0.13128	0.0625888	2.09751	0.0359488	0.283457
KPNB1	ENSG00000108424	22872.5	-0.090422	0.0431182	-2.09707	0.035987	0.283457
PDIA6	ENSG00000143870	13081.2	0.137755	0.065693	2.09695	0.0359978	0.283457
RAD9A	ENSG00000172613	1073.1	0.149071	0.0710922	2.09687	0.0360049	0.283457
HK1	ENSG00000156515	24646.2	-0.091969	0.0438732	-2.09624	0.0360606	0.283717
MRPL19	ENSG00000115364	2637.18	-0.11816	0.0564492	-2.09321	0.0363301	0.285542
MT-CYB	ENSG00000198727	38110.6	0.397669	0.189988	2.09312	0.036338	0.285542
MTCH2	ENSG00000109919	2585.2	-0.118891	0.0568111	-2.09274	0.0363727	0.285636
CKAP5	ENSG00000175216	9539.62	-0.0997409	0.0476973	-2.09112	0.0365172	0.286413
ICAM5	ENSG00000105376	4010.72	0.146857	0.0702271	2.09118	0.0365121	0.286413
TEKT4P2	ENSG00000188681	166.03	-0.31159	0.149038	-2.09068	0.0365566	0.286543
PHB	ENSG00000167085	6844.26	-0.108233	0.0517844	-2.09007	0.0366113	0.286641
PTPRC	ENSG00000081237	272.097	0.254153	0.121602	2.09003	0.0366148	0.286641
NLN	ENSG00000123213	3404.18	-0.117558	0.0562621	-2.08947	0.0366658	0.286818
RTEL1-TNFRSF6B	ENSG00000026036	252.309	0.290855	0.139213	2.08927	0.0366831	0.286818
FAF1	ENSG00000185104	3706.58	-0.114841	0.0549839	-2.08864	0.0367402	0.286907
NTN1	ENSG00000065320	1491.66	0.153232	0.0733615	2.08872	0.0367328	0.286907
CCNB1	ENSG00000134057	7066.96	-0.108402	0.0519243	-2.08768	0.0368263	0.287084
DBF4	ENSG00000006634	2305.04	-0.131982	0.0632208	-2.08763	0.0368314	0.287084
SCLT1	ENSG00000151466	908.582	-0.16405	0.0785763	-2.08778	0.0368176	0.287084
AC092384.2	ENSG00000259881	185.3	0.350202	0.167788	2.08718	0.036872	0.287195
OPA1	ENSG00000198836	6672.72	-0.102997	0.0493526	-2.08696	0.0368914	0.287195
AC009404.1	ENSG00000236255	254.982	0.300787	0.144163	2.08643	0.0369396	0.287392
PARK7	ENSG00000116288	8883.9	-0.103547	0.0496444	-2.08578	0.0369986	0.287673
CST3	ENSG00000101439	3494.14	-0.120105	0.0576155	-2.0846	0.0371054	0.288324
BTN3A1	ENSG00000026950	233.527	0.302611	0.145325	2.08231	0.037314	0.288725
CLIC2	ENSG00000155962	2421.58	-0.121398	0.058301	-2.08227	0.0373179	0.288725
EXOSC3	ENSG00000107371	1906.61	-0.157395	0.0755592	-2.08306	0.0372455	0.288725
FAM167A	ENSG00000154319	66.6723	0.510263	0.244969	2.08297	0.0372543	0.288725
KPNA6	ENSG00000025800	3591	-0.0981784	0.0471365	-2.08285	0.0372647	0.288725
PHRF1	ENSG00000070047	2082.5	-0.125763	0.0603852	-2.08267	0.0372809	0.288725
ZNF438	ENSG00000183621	241.133	-0.268993	0.129097	-2.08365	0.0371916	0.288725
DDX1	ENSG00000079785	9182.93	-0.093393	0.04486	-2.08188	0.0373537	0.288824
PNO1	ENSG00000115946	1483.64	-0.13446	0.0646184	-2.08084	0.0374489	0.289382
DNAJC21	ENSG00000168724	4332.64	-0.109605	0.0527214	-2.07894	0.0376229	0.290013
FCF1	ENSG00000119616	2681.82	-0.11067	0.0532254	-2.07927	0.0375924	0.290013
USP38	ENSG00000170185	1578.49	-0.123993	0.0596359	-2.07916	0.0376026	0.290013
ZNF235	ENSG00000159917	139.403	-0.343039	0.164994	-2.0791	0.0376086	0.290013
ALG14	ENSG00000172339	188.13	0.287614	0.138399	2.07815	0.0376955	0.290284
BAG4	ENSG00000156735	1555.49	-0.147394	0.0710309	-2.07507	0.0379801	0.290284
BMP8B	ENSG00000116985	137.063	0.384761	0.185321	2.07619	0.0378763	0.290284
BUB1B	ENSG00000156970	2969.96	-0.115042	0.0554433	-2.07495	0.0379913	0.290284
DDX6	ENSG00000110367	7109.24	-0.095215	0.0459003	-2.07439	0.0380433	0.290284
ERCC6L	ENSG00000186871	911.616	-0.149058	0.0717791	-2.07661	0.0378371	0.290284
EVI5L	ENSG00000142459	717.993	0.188478	0.0908359	2.07493	0.0379927	0.290284
KYAT3	ENSG00000137944	1200.82	-0.170543	0.082154	-2.07589	0.0379042	0.290284
MCM7	ENSG00000166508	23209.5	-0.0880875	0.0424071	-2.07719	0.0377845	0.290284
PPME1	ENSG00000214517	2683.42	-0.113774	0.05481	-2.07578	0.037914	0.290284
PPP2R5A	ENSG00000066027	1639.09	-0.131535	0.0633948	-2.07486	0.0379999	0.290284
SAP18	ENSG00000150459	3062	-0.125189	0.0603388	-2.07477	0.038008	0.290284
SLC25A13	ENSG00000004864	2796.24	-0.115406	0.0555775	-2.07648	0.0378492	0.290284
TMEM116	ENSG00000198270	594.264	0.191752	0.0923643	2.07604	0.0378904	0.290284
WAPL	ENSG00000062650	3286.23	-0.11331	0.0545832	-2.07591	0.0379021	0.290284
XRCC5	ENSG00000079246	16745.8	-0.101407	0.0488648	-2.07525	0.0379631	0.290284
ZNF789	ENSG00000198556	1118.4	0.198565	0.0957263	2.0743	0.0380511	0.290284
AAGAB	ENSG00000103591	1782.94	-0.134383	0.0648213	-2.07314	0.0381596	0.29071
ACTR1A	ENSG00000138107	3913.23	-0.124031	0.0598328	-2.07296	0.0381764	0.29071
METAP2	ENSG00000111142	8348.21	-0.110048	0.0530762	-2.07339	0.0381356	0.29071
RIN3	ENSG00000100599	886.124	-0.163138	0.0787622	-2.07128	0.038333	0.291726
ERCC6	ENSG00000225830	706.673	-0.177019	0.0855089	-2.07018	0.0384357	0.29233
RWDD2A	ENSG00000013392	236.657	0.267143	0.129082	2.06956	0.0384935	0.292593
ZNF707	ENSG00000181135	808.646	0.160081	0.0773774	2.06883	0.038562	0.292936
SOX5	ENSG00000134532	1603.37	0.141426	0.0683767	2.06833	0.0386088	0.293114
TCP11L2	ENSG00000166046	196.166	0.296422	0.143341	2.06795	0.038645	0.293212
NOM1	ENSG00000146909	2871.79	-0.109996	0.0532007	-2.06756	0.0386813	0.29331
SGPP2	ENSG00000163082	121.785	0.373238	0.180586	2.06682	0.038751	0.293484
SMPD4BP	ENSG00000152117	2411.27	0.142775	0.0690777	2.06688	0.0387454	0.293484
SNHG5	ENSG00000203875	8165.95	-0.111989	0.0542001	-2.06622	0.0388081	0.293739
PLIN5	ENSG00000214456	70.3715	0.492866	0.238564	2.06597	0.0388318	0.293741
MPP3	ENSG00000161647	409.982	0.217723	0.105399	2.06571	0.0388559	0.293747
AP2S1	ENSG00000042753	4649.99	-0.134935	0.0653608	-2.06446	0.0389743	0.293861
C17orf100	ENSG00000256806	92.0721	0.463052	0.224279	2.06463	0.0389585	0.293861
CDCA8	ENSG00000134690	3846.75	-0.111493	0.0540277	-2.06363	0.0390524	0.293861
COX5A	ENSG00000178741	4840.55	-0.109944	0.053257	-2.06441	0.0389788	0.293861
HADH	ENSG00000138796	2374.8	-0.117053	0.0567206	-2.06368	0.0390478	0.293861
HERC1	ENSG00000103657	2518.59	-0.190294	0.0922487	-2.06283	0.0391285	0.293861
LINC01572	ENSG00000261008	178.935	0.315683	0.152952	2.06394	0.0390231	0.293861
NUCKS1	ENSG00000069275	20939.8	-0.0970408	0.0470373	-2.06306	0.0391071	0.293861
RPLP0	ENSG00000089157	96502.9	-0.116772	0.0565687	-2.06425	0.0389943	0.293861
SRFBP1	ENSG00000151304	773.551	-0.162391	0.0787083	-2.0632	0.0390939	0.293861
UBB	ENSG00000170315	14106.8	-0.099408	0.0481891	-2.06287	0.0391247	0.293861
CNEP1R1	ENSG00000205423	450.464	0.201343	0.0976187	2.06255	0.0391556	0.293889
FBXO45	ENSG00000174013	3029.39	-0.127782	0.0619639	-2.0622	0.039189	0.293964
HLA-E	ENSG00000204592	775.933	0.179491	0.0870575	2.06176	0.0392308	0.293974
LIX1L	ENSG00000271601	1817.46	-0.137986	0.0669286	-2.06169	0.0392371	0.293974
POLE4	ENSG00000115350	1017.04	-0.153011	0.0742351	-2.06117	0.0392865	0.294168
CAPZA1	ENSG00000116489	11855	-0.0969755	0.047088	-2.05945	0.0394509	0.295161
MZF1	ENSG00000099326	982	0.182033	0.0883959	2.05929	0.0394661	0.295161
EXOC5	ENSG00000070367	4688.83	-0.0959033	0.0466039	-2.05784	0.0396055	0.295324
MTERF3	ENSG00000156469	735.944	-0.177814	0.0864046	-2.05792	0.0395978	0.295324
PIK3R3	ENSG00000117461	172.481	-0.311279	0.151264	-2.05785	0.0396043	0.295324
POT1	ENSG00000128513	1143.69	-0.151348	0.0735363	-2.05814	0.0395765	0.295324
TXNL4A	ENSG00000141759	2488.42	-0.16268	0.0790302	-2.05846	0.0395464	0.295324
C6orf132	ENSG00000188112	137.035	0.346439	0.168395	2.05731	0.0396569	0.295532
AC004381.3	ENSG00000283399	62.1657	0.55167	0.268435	2.05514	0.0398659	0.295686
AC106771.1	ENSG00000248783	60.6516	0.572768	0.278694	2.05519	0.0398611	0.295686
AC240565.2	ENSG00000280279	61.2505	0.560338	0.272541	2.05598	0.0397848	0.295686
ATAD2B	ENSG00000119778	1342.2	-0.142473	0.0693224	-2.05522	0.0398576	0.295686
CTDSPL2	ENSG00000137770	2155.69	-0.114573	0.0557389	-2.05553	0.0398274	0.295686
EIF4EBP2	ENSG00000148730	7508.51	-0.101563	0.0494104	-2.0555	0.0398307	0.295686
PARVB	ENSG00000188677	2712.53	-0.11795	0.0573666	-2.05608	0.0397753	0.295686
POP1	ENSG00000104356	1187.46	-0.139891	0.0680405	-2.05599	0.0397835	0.295686
AC136475.2	ENSG00000254910	120.006	0.389952	0.189832	2.05419	0.0399569	0.296186
ETF1	ENSG00000120705	13733.9	-0.0875001	0.0426162	-2.05321	0.040052	0.296541
Z84485.1	ENSG00000246982	78.3502	0.520092	0.253291	2.05333	0.0400403	0.296541
AC092919.2	ENSG00000279673	272.745	-0.252911	0.123197	-2.0529	0.0400827	0.296593
STIM2	ENSG00000109689	1092.26	0.143322	0.0698315	2.0524	0.040131	0.296776
DUSP14	ENSG00000276023	504.479	-0.18969	0.0924906	-2.05091	0.040276	0.297017
FGD6	ENSG00000180263	217.843	-0.270862	0.132043	-2.05131	0.0402366	0.297017
HNRNPA1P7	ENSG00000215492	213.768	-0.307664	0.149966	-2.05155	0.0402131	0.297017
NFKB1	ENSG00000109320	1572.38	-0.12701	0.0619224	-2.05111	0.0402561	0.297017
RPAIN	ENSG00000129197	1011.11	0.156168	0.0761481	2.05085	0.040282	0.297017
AACSP1	ENSG00000250420	280.125	0.281185	0.137138	2.05038	0.0403274	0.297167
SEPTIN5	ENSG00000184702	770.081	0.221373	0.107979	2.05015	0.0403496	0.297167
CBR1	ENSG00000159228	596.015	-0.174335	0.0850591	-2.04957	0.040406	0.297408
GP1BA	ENSG00000185245	70.2492	0.572405	0.279402	2.04868	0.0404937	0.297879
HS3ST3A1	ENSG00000153976	1134.68	-0.143068	0.0698462	-2.04833	0.0405275	0.297953
LYSMD3	ENSG00000176018	1754.64	0.1338	0.0653515	2.04739	0.0406196	0.298456
POLDIP2	ENSG00000004142	6005.87	-0.110425	0.0539505	-2.04678	0.0406795	0.298721
ALKBH5	ENSG00000091542	2756.05	-0.13708	0.0670148	-2.04551	0.0408044	0.298952
CEBPZ	ENSG00000115816	3115.94	-0.111349	0.0544176	-2.04619	0.0407375	0.298952
MICOS10	ENSG00000173436	381.556	-0.265067	0.129594	-2.04537	0.0408183	0.298952
NDUFA4	ENSG00000189043	6385.85	-0.122991	0.060141	-2.04504	0.0408514	0.298952
RPL41	ENSG00000229117	33339.5	-0.152477	0.0745607	-2.04501	0.0408538	0.298952
SERPINH1	ENSG00000149257	6238.33	0.123382	0.0603256	2.04526	0.0408291	0.298952
CENPU	ENSG00000151725	4202.05	-0.0997746	0.0488052	-2.04434	0.0409198	0.298956
GPHN	ENSG00000171723	1038.2	-0.162484	0.0794798	-2.04434	0.04092	0.298956
MT-RNR2	ENSG00000210082	229988	0.331451	0.162155	2.04404	0.0409496	0.298956
RBM27	ENSG00000091009	2221.16	-0.138539	0.0677722	-2.04419	0.0409346	0.298956
AKR1C1	ENSG00000187134	5271.69	-0.107097	0.0524573	-2.04161	0.0411905	0.30039
FOXL2NB	ENSG00000206262	1479.11	0.157993	0.0773881	2.04157	0.0411939	0.30039
BPNT1	ENSG00000162813	1119.22	-0.135257	0.0662821	-2.04063	0.0412879	0.300552
OS9	ENSG00000135506	6169.51	0.139989	0.0685934	2.04085	0.0412658	0.300552
SF1	ENSG00000168066	16098.1	-0.0814412	0.039905	-2.04088	0.0412629	0.300552
AC138512.1	ENSG00000261273	62.3022	0.510168	0.250209	2.03897	0.0414533	0.300578
CCDC150	ENSG00000144395	717.896	0.179529	0.0880041	2.04001	0.0413498	0.300578
COX7A2	ENSG00000112695	5086.76	-0.121424	0.0595535	-2.03891	0.041459	0.300578
GART	ENSG00000159131	13909.3	-0.0915502	0.044872	-2.04025	0.0413254	0.300578
ISG20L2	ENSG00000143319	2510.34	-0.115126	0.0564506	-2.03941	0.0414093	0.300578
MAGI1	ENSG00000151276	141.11	-0.327614	0.160654	-2.03925	0.0414254	0.300578
UBE2S	ENSG00000108106	11337.3	-0.160915	0.078917	-2.03904	0.0414457	0.300578
PRKAB2	ENSG00000131791	2143.79	0.119612	0.0586802	2.03837	0.0415134	0.300799
AHCTF1	ENSG00000153207	7162.68	-0.108404	0.0532176	-2.037	0.04165	0.301607
RAB11FIP2	ENSG00000107560	349.812	-0.262587	0.128923	-2.03677	0.041673	0.301607
ARGLU1	ENSG00000134884	5392.77	0.12644	0.0620948	2.03624	0.0417266	0.301821
UBXN10	ENSG00000162543	1352.01	0.136697	0.0671644	2.03526	0.0418246	0.302355
TTC14	ENSG00000163728	1937.12	0.173859	0.0854566	2.03447	0.0419046	0.302759
MUC20-OT1	ENSG00000242086	1899.72	0.157517	0.077457	2.0336	0.0419918	0.303215
AL136169.1	ENSG00000286964	72.5286	0.492331	0.242222	2.03256	0.0420972	0.303278
LSM12	ENSG00000161654	1787.86	-0.129304	0.0636128	-2.03267	0.0420858	0.303278
RFNG	ENSG00000169733	1631.59	0.141769	0.0697286	2.03316	0.0420366	0.303278
THYN1	ENSG00000151500	1200.23	-0.141891	0.0697932	-2.03301	0.0420512	0.303278
AL360181.2	ENSG00000235245	70.0078	0.540842	0.26631	2.03087	0.0422678	0.304041
SMC4	ENSG00000113810	12349.1	-0.0995626	0.0490264	-2.0308	0.0422756	0.304041
STX6	ENSG00000135823	1188.94	-0.148979	0.0733492	-2.03109	0.0422456	0.304041
LINC01409	ENSG00000237491	115.172	0.462329	0.22771	2.03034	0.0423218	0.304082
MICALL2	ENSG00000164877	2125.4	0.167602	0.0825524	2.03025	0.0423307	0.304082
NELFE	ENSG00000204356	4545.29	-0.111467	0.0549092	-2.03002	0.0423541	0.304082
FN3K	ENSG00000167363	796.292	0.172882	0.085188	2.02942	0.042416	0.304138
MT-ND6	ENSG00000198695	6299.38	0.486629	0.239809	2.02923	0.0424344	0.304138
TOP1MT	ENSG00000184428	2917.92	-0.116909	0.0576019	-2.0296	0.0423973	0.304138
LSM6	ENSG00000164167	967.734	-0.16458	0.0811145	-2.02898	0.0424606	0.304151
LAGE3	ENSG00000196976	2100.55	-0.148858	0.0733837	-2.02849	0.04251	0.304332
AC132872.5	ENSG00000287737	94.4651	0.421712	0.208101	2.02648	0.0427158	0.304925
GOLGA1	ENSG00000136935	999.259	0.160755	0.0793359	2.02626	0.0427385	0.304925
KMT2C	ENSG00000055609	2790.57	-0.183731	0.0906644	-2.0265	0.042714	0.304925
LRRC75B	ENSG00000178026	421.925	0.211448	0.104323	2.02686	0.0426768	0.304925
SCRN1	ENSG00000136193	5371.73	-0.0915716	0.0451667	-2.02741	0.0426201	0.304925
ZBTB48	ENSG00000204859	1323.42	0.152772	0.0753673	2.02704	0.0426587	0.304925
SPRY4	ENSG00000187678	1431.34	0.136593	0.0674284	2.02575	0.0427904	0.305121
ERRFI1	ENSG00000116285	673.219	0.164288	0.0811179	2.0253	0.0428365	0.305156
TOP1	ENSG00000198900	5790.45	-0.095598	0.0472036	-2.02523	0.0428439	0.305156
NSL1	ENSG00000117697	2257.53	-0.123725	0.0611196	-2.02431	0.0429379	0.305653
FKTN	ENSG00000106692	1115.59	0.164857	0.0814621	2.02373	0.0429978	0.305733
RPIA	ENSG00000153574	1759.15	-0.122427	0.060491	-2.02389	0.042981	0.305733
TXNRD1	ENSG00000198431	11730.4	-0.0963359	0.0476218	-2.02294	0.0430797	0.306141
TNFRSF12A	ENSG00000006327	2062.41	0.139738	0.0691058	2.02209	0.0431667	0.306586
SH2D3A	ENSG00000125731	227.781	0.257529	0.127393	2.02153	0.0432251	0.306827
COX6C	ENSG00000164919	5046.96	-0.12067	0.0597012	-2.02124	0.0432552	0.306867
C6orf47	ENSG00000204439	1341.15	0.160501	0.0794252	2.02078	0.0433029	0.306917
OMA1	ENSG00000162600	737.452	-0.153923	0.0761733	-2.0207	0.043311	0.306917
PCCA-DT	ENSG00000274605	205.644	-0.277142	0.137183	-2.02024	0.0433582	0.307075
STIP1	ENSG00000168439	13317.1	-0.0974376	0.0482362	-2.02001	0.0433823	0.307075
PPA2	ENSG00000138777	2472.44	-0.120066	0.0594722	-2.01886	0.0435017	0.307747
API5	ENSG00000166181	3266.19	-0.114333	0.0566814	-2.01712	0.0436834	0.308859
DNASE1L1	ENSG00000013563	176.192	0.318046	0.157699	2.01679	0.043717	0.308922
BLOC1S4	ENSG00000186222	1082.99	0.231271	0.114714	2.01607	0.0437924	0.30928
PSMG2	ENSG00000128789	2067.26	-0.122949	0.0610091	-2.01526	0.0438775	0.309708
GPSM1	ENSG00000160360	2687.05	0.14025	0.0696314	2.01417	0.0439915	0.310168
NUP160	ENSG00000030066	4595.06	-0.102567	0.0509275	-2.01399	0.0440104	0.310168
RPA3	ENSG00000106399	2392.44	-0.12808	0.0635971	-2.01393	0.0440168	0.310168
SLC7A8	ENSG00000092068	5982.12	-0.105177	0.0522355	-2.01352	0.0440604	0.310301
DCTPP1	ENSG00000179958	2374.93	-0.130928	0.0650804	-2.01179	0.0442417	0.310633
DMAP1	ENSG00000178028	1600.39	0.13989	0.0695477	2.01142	0.0442808	0.310633
EGFL8	ENSG00000241404	138.119	0.364682	0.181278	2.01173	0.044248	0.310633
KARS1	ENSG00000065427	8693.99	-0.100409	0.0499127	-2.01169	0.0442522	0.310633
NFE4	ENSG00000230257	1292.97	0.128393	0.0638316	2.01144	0.0442792	0.310633
VPS4A	ENSG00000132612	2697.93	-0.108659	0.0540151	-2.01165	0.0442568	0.310633
ZNF414	ENSG00000133250	628.069	0.233292	0.115945	2.01209	0.0442104	0.310633
AIP	ENSG00000110711	2107.74	-0.147784	0.0734813	-2.01118	0.0443062	0.310638
ABHD6	ENSG00000163686	331.176	-0.222555	0.110676	-2.01086	0.0443402	0.310703
MOB1B	ENSG00000173542	4067.99	-0.112255	0.0558396	-2.01032	0.0443972	0.310902
MRPL45	ENSG00000278845	2094.3	-0.12541	0.0623891	-2.01012	0.0444181	0.310902
AC006486.2	ENSG00000279539	84.5047	-0.488299	0.243077	-2.00882	0.0445562	0.311002
DDTL	ENSG00000099974	228.696	0.295383	0.147016	2.0092	0.0445163	0.311002
GPATCH2	ENSG00000092978	719.592	-0.158519	0.0789096	-2.00887	0.0445513	0.311002
PCSK7	ENSG00000160613	1079.56	0.166393	0.082817	2.00916	0.04452	0.311002
PROX1	ENSG00000117707	476.869	-0.195386	0.0972528	-2.00905	0.0445317	0.311002
CRACR2B	ENSG00000177685	1231.79	0.188261	0.0937436	2.00826	0.0446157	0.311214
SUDS3	ENSG00000111707	2782.28	-0.102754	0.0511766	-2.00783	0.0446609	0.311214
TCN2	ENSG00000185339	139.918	0.343207	0.170924	2.00795	0.0446489	0.311214
SAMD11	ENSG00000187634	186.238	0.296228	0.14758	2.00724	0.0447243	0.311483
AP3M1	ENSG00000185009	4558.08	-0.092089	0.0459084	-2.00593	0.0448637	0.312107
RRM2	ENSG00000171848	11767.1	-0.100038	0.0498674	-2.00608	0.0448481	0.312107
CCDC61	ENSG00000104983	900.879	0.21386	0.106657	2.00511	0.044951	0.312368
TXNDC11	ENSG00000153066	1356.51	0.142438	0.0710299	2.00532	0.0449291	0.312368
FAM32A	ENSG00000105058	2954.29	-0.125127	0.0624137	-2.00481	0.0449838	0.312423
STAG3L2	ENSG00000277072	764.725	0.182337	0.0910128	2.00342	0.0451318	0.313278
U2AF2	ENSG00000063244	12363.3	-0.0828509	0.0413719	-2.00259	0.0452211	0.313674
UQCRFS1	ENSG00000169021	5755.1	-0.135015	0.0674335	-2.00219	0.0452638	0.313674
ZNF436-AS1	ENSG00000249087	222.312	0.316416	0.158023	2.00234	0.0452481	0.313674
RPS14	ENSG00000164587	37807.7	-0.110009	0.0549765	-2.00102	0.0453898	0.314374
CMTR1	ENSG00000137200	7236.68	0.0994461	0.0497219	2.00005	0.0454953	0.314931
GLE1	ENSG00000119392	2790.55	-0.123067	0.061545	-1.99963	0.0455403	0.315068
BLOC1S2	ENSG00000196072	1270.39	-0.13418	0.0671447	-1.99838	0.0456758	0.315485
CLASP2	ENSG00000163539	3832.61	-0.106039	0.0530583	-1.99854	0.045658	0.315485
SSX2IP	ENSG00000117155	3740.43	-0.110579	0.0553319	-1.99848	0.045665	0.315485
MOB3C	ENSG00000142961	284.609	0.233227	0.11675	1.99767	0.0457528	0.315843
PLK3	ENSG00000173846	452.482	0.218037	0.109164	1.99734	0.0457881	0.315913
KIF20B	ENSG00000138182	2635.44	-0.121285	0.0607672	-1.99589	0.0459454	0.316227
KLHL12	ENSG00000117153	2444.86	-0.107893	0.0540611	-1.99577	0.0459595	0.316227
SP8	ENSG00000164651	70.7442	-0.480403	0.240624	-1.99649	0.0458806	0.316227
TIMM17B	ENSG00000126768	2695.17	-0.11814	0.059193	-1.99585	0.0459502	0.316227
XRCC6	ENSG00000196419	26234.2	-0.101128	0.0506679	-1.99591	0.045944	0.316227
MALSU1	ENSG00000156928	1240.86	-0.147821	0.074091	-1.99513	0.0460288	0.31653
AC097512.1	ENSG00000248837	182.242	0.299345	0.150181	1.99322	0.046237	0.316623
ADAMTS13	ENSG00000160323	83.0288	0.42739	0.214275	1.99459	0.046088	0.316623
C21orf58	ENSG00000160298	1066.85	0.160483	0.0804837	1.99399	0.0461537	0.316623
CFD	ENSG00000197766	1079.32	-0.169792	0.0851771	-1.9934	0.046218	0.316623
CREB5	ENSG00000146592	108.653	0.380573	0.190997	1.99256	0.0463099	0.316623
MCM4	ENSG00000104738	13405	-0.0932749	0.0468079	-1.99272	0.0462925	0.316623
PMS2P3	ENSG00000127957	433.757	0.201682	0.101146	1.99397	0.0461548	0.316623
RTRAF	ENSG00000087302	2753.62	-0.112204	0.0563058	-1.99276	0.0462883	0.316623
SNHG3	ENSG00000242125	5543.7	0.117713	0.0590787	1.99247	0.0463197	0.316623
SNRNP48	ENSG00000168566	2255.43	-0.113997	0.0571582	-1.99441	0.0461074	0.316623
ZNF442	ENSG00000198342	187.327	-0.291058	0.146052	-1.99283	0.0462796	0.316623
BMS1P4	ENSG00000242338	94.1593	0.437934	0.21997	1.99088	0.046494	0.31678
CDK8	ENSG00000132964	1458.08	-0.123743	0.0621462	-1.99116	0.0464633	0.31678
EIF2AK1	ENSG00000086232	12552.3	-0.0852942	0.0428364	-1.99116	0.0464632	0.31678
FAM227B	ENSG00000166262	107.601	0.405831	0.203758	1.99174	0.0464001	0.31678
MMAB	ENSG00000139428	1429.84	-0.132983	0.0667922	-1.99099	0.0464819	0.31678
RFX2	ENSG00000087903	820.736	-0.170452	0.0855758	-1.99183	0.0463896	0.31678
PLEKHH1	ENSG00000054690	1040.64	0.163134	0.0819634	1.99033	0.046555	0.317023
ZNF669	ENSG00000188295	406.291	-0.204913	0.102968	-1.99008	0.0465826	0.31704
RPS26	ENSG00000197728	6896.32	-0.143338	0.072036	-1.98981	0.0466119	0.317067
ZBTB10	ENSG00000205189	1196.5	-0.136368	0.0685586	-1.98907	0.0466936	0.31745
TK1	ENSG00000167900	6905.51	-0.141693	0.0712556	-1.98851	0.046755	0.317696
CYBC1	ENSG00000178927	2258.71	0.126788	0.0638239	1.98652	0.0469754	0.318676
NUP50	ENSG00000093000	5981.25	-0.0931647	0.0468935	-1.98673	0.0469523	0.318676
ZNF432	ENSG00000256087	344.961	0.242488	0.122053	1.98674	0.0469507	0.318676
BOP1	ENSG00000261236	6467.08	-0.120424	0.0606636	-1.98512	0.0471317	0.318973
EIF4H	ENSG00000106682	21280.9	-0.0938344	0.0472875	-1.98434	0.0472181	0.318973
MEIS2	ENSG00000134138	669.285	-0.163394	0.0823434	-1.9843	0.0472224	0.318973
NCL	ENSG00000115053	60099.9	-0.100721	0.0507431	-1.98493	0.0471522	0.318973
PRPF4	ENSG00000136875	2531.41	-0.11858	0.0597515	-1.98456	0.0471936	0.318973
PSMB4	ENSG00000159377	11516.4	-0.113387	0.0571133	-1.98531	0.0471105	0.318973
TSPYL5	ENSG00000180543	2561.56	-0.113732	0.0573111	-1.98447	0.0472034	0.318973
UVRAG	ENSG00000198382	1013.51	-0.157246	0.0792203	-1.98492	0.0471532	0.318973
DDX10	ENSG00000178105	1925.62	-0.120441	0.0607203	-1.98353	0.0473082	0.319038
UXT	ENSG00000126756	1309.34	-0.137961	0.0695379	-1.98397	0.0472588	0.319038
ZFP14	ENSG00000142065	193.509	-0.283071	0.142698	-1.9837	0.047289	0.319038
FBXL6	ENSG00000182325	1569.15	0.141353	0.0713198	1.98196	0.0474837	0.31922
NSMCE2	ENSG00000156831	1237.7	-0.142403	0.0718506	-1.98192	0.0474877	0.31922
RPS18	ENSG00000231500	80970.1	-0.103117	0.0520179	-1.98233	0.0474422	0.31922
RTN2	ENSG00000125744	721.622	0.176022	0.0887634	1.98305	0.0473618	0.31922
SKP1	ENSG00000113558	6293.56	-0.101976	0.0514364	-1.98256	0.0474168	0.31922
VEZF1	ENSG00000136451	1746.87	-0.128279	0.0646992	-1.9827	0.0474005	0.31922
CBX4	ENSG00000141582	1804.76	0.13384	0.0675866	1.98027	0.0476734	0.31968
ENDOV	ENSG00000173818	378.937	0.204447	0.103211	1.98087	0.0476053	0.31968
KLHL22	ENSG00000099910	2293.64	0.113503	0.0573197	1.98018	0.0476833	0.31968
PLK5	ENSG00000185988	138.508	0.378282	0.191002	1.98052	0.0476456	0.31968
SDHB	ENSG00000117118	3042.86	-0.138472	0.0699137	-1.98062	0.0476338	0.31968
BEND3P1	ENSG00000231345	423.29	-0.191862	0.0969505	-1.97897	0.0478196	0.31991
CCDC180	ENSG00000197816	84.043	0.471389	0.238184	1.97909	0.0478054	0.31991
GINS2	ENSG00000131153	2596.76	-0.117808	0.0595173	-1.97939	0.0477723	0.31991
MRPL34	ENSG00000130312	1940.52	-0.142422	0.0719441	-1.97962	0.0477467	0.31991
CREB1	ENSG00000118260	1692.32	-0.127396	0.0643972	-1.97828	0.0478972	0.319951
SBNO1	ENSG00000139697	5469.02	-0.109368	0.0552824	-1.97836	0.0478883	0.319951
UBE2G2	ENSG00000184787	6620.84	0.0939959	0.047515	1.97823	0.0479022	0.319951
AC087741.1	ENSG00000262580	110.001	0.385974	0.195192	1.97741	0.0479953	0.320402
ATP6V1G1	ENSG00000136888	4279.83	-0.101369	0.0513225	-1.97514	0.048252	0.320752
COX7B	ENSG00000131174	3645.55	-0.159044	0.0804649	-1.97656	0.0480916	0.320752
CTDSPL	ENSG00000144677	1525.04	-0.131972	0.0667764	-1.97633	0.0481172	0.320752
KRBA1	ENSG00000133619	989.633	0.166865	0.0844602	1.97567	0.0481922	0.320752
SDHD	ENSG00000204370	2755.21	-0.10384	0.0525727	-1.97516	0.0482495	0.320752
SUPT3H	ENSG00000196284	718.08	-0.153222	0.0775579	-1.97558	0.0482019	0.320752
TP73-AS1	ENSG00000227372	2289.93	0.132117	0.0668593	1.97605	0.0481493	0.320752
YTHDF3	ENSG00000185728	2553.31	-0.110135	0.0557391	-1.9759	0.0481663	0.320752
AC108010.1	ENSG00000242588	220.071	0.349485	0.177054	1.97389	0.0483941	0.321357
MSANTD2	ENSG00000120458	549.616	0.193106	0.0978246	1.974	0.0483815	0.321357
DIPK1B	ENSG00000165716	1249.55	0.150899	0.0764934	1.9727	0.0485294	0.321914
EIF4G2	ENSG00000110321	15383.1	-0.0805711	0.0408404	-1.97283	0.0485152	0.321914
AGPS	ENSG00000018510	4796.44	-0.0947079	0.0480432	-1.97131	0.0486887	0.321962
BAG1	ENSG00000107262	1898.5	-0.140381	0.071229	-1.97084	0.0487417	0.321962
C20orf27	ENSG00000101220	3696.33	-0.132618	0.0672857	-1.97097	0.0487279	0.321962
CAV2	ENSG00000105971	505.999	-0.18591	0.0943133	-1.9712	0.0487009	0.321962
DRG1	ENSG00000185721	4036.88	-0.105174	0.0533368	-1.97189	0.0486226	0.321962
FBXL18	ENSG00000155034	924.496	-0.141892	0.0719606	-1.9718	0.0486325	0.321962
NKTR	ENSG00000114857	7480.2	0.159546	0.0809363	1.97125	0.0486952	0.321962
POLD3	ENSG00000077514	1532.32	-0.121341	0.0615521	-1.97135	0.0486843	0.321962
FRG1EP	ENSG00000282995	233.999	0.272214	0.138147	1.97046	0.0487852	0.32208
PILRB	ENSG00000121716	313.387	0.26076	0.132368	1.96997	0.0488422	0.322287
TUBB4B	ENSG00000188229	19247.3	-0.112155	0.0569417	-1.96965	0.0488781	0.322354
MRPS15	ENSG00000116898	4181.58	-0.114403	0.0581237	-1.96827	0.0490365	0.32274
NUP88	ENSG00000108559	1976.94	-0.114896	0.0583806	-1.96806	0.0490616	0.32274
PKP2	ENSG00000057294	1185	-0.137701	0.0699687	-1.96803	0.0490645	0.32274
SURF4	ENSG00000148248	16727.7	0.123215	0.0626047	1.96814	0.0490523	0.32274
UGT8	ENSG00000174607	366.245	-0.22445	0.114049	-1.96803	0.0490651	0.32274
GOLGA6L9	ENSG00000197978	541.881	0.217623	0.110597	1.96771	0.0491019	0.322813
ATP6AP1L	ENSG00000205464	158.027	0.351643	0.178809	1.96659	0.0492306	0.323321
LYSMD2	ENSG00000140280	346.569	0.266056	0.135273	1.9668	0.0492064	0.323321
C7orf50	ENSG00000146540	2402.21	-0.160669	0.081715	-1.96622	0.0492737	0.323414
GAS6	ENSG00000183087	83.6023	-0.423237	0.215276	-1.96602	0.0492963	0.323414
ATP6V1F	ENSG00000128524	2239.37	-0.140562	0.0715202	-1.96535	0.0493737	0.32352
H3-3A	ENSG00000163041	12698.1	-0.113878	0.0579364	-1.96556	0.049349	0.32352
KLHL4	ENSG00000102271	107.354	0.381734	0.194246	1.96521	0.0493899	0.32352
CNOT7	ENSG00000198791	4607.76	-0.0967616	0.0492473	-1.96481	0.0494361	0.323553
MAT2A	ENSG00000168906	16934.6	0.119468	0.0608063	1.96472	0.0494463	0.323553
RTEL1	ENSG00000258366	153.203	0.320556	0.163195	1.96425	0.0495012	0.323743
MKRN9P	ENSG00000258128	77.0438	-0.423175	0.215529	-1.96342	0.049597	0.324201
C15orf39	ENSG00000167173	2760.53	-0.143321	0.0730244	-1.96265	0.0496871	0.324452
EIF1B	ENSG00000114784	4629.67	-0.0972242	0.0495328	-1.96282	0.0496667	0.324452
CMTM3	ENSG00000140931	1296.23	0.142691	0.0727259	1.96204	0.0497582	0.324581
CXorf38	ENSG00000185753	490.231	-0.185592	0.0945918	-1.96203	0.0497586	0.324581
ADAM17	ENSG00000151694	2057.88	0.147238	0.0750582	1.96166	0.0498026	0.3247
AC083843.2	ENSG00000259820	275.416	0.287352	0.146629	1.95972	0.0500282	0.325072
ADAT2	ENSG00000189007	1010.52	0.176702	0.0901225	1.96068	0.049916	0.325072
CHPF	ENSG00000123989	3637.13	0.131309	0.0669822	1.96036	0.0499543	0.325072
CTNNB1	ENSG00000168036	25939.7	-0.0745056	0.0380188	-1.9597	0.0500305	0.325072
DLG3	ENSG00000082458	348.724	-0.218275	0.111402	-1.95934	0.0500734	0.325072
HAT1	ENSG00000128708	5144.88	-0.0969025	0.0494309	-1.96036	0.0499532	0.325072
HERC2P5	ENSG00000260644	59.4621	0.524021	0.267429	1.95947	0.0500575	0.325072
NEK2	ENSG00000117650	1758.8	-0.12537	0.0639987	-1.95895	0.0501186	0.325072
NOTCH3	ENSG00000074181	798.189	0.156988	0.0801157	1.95951	0.0500528	0.325072
UBE2D2	ENSG00000131508	5455.63	-0.0963492	0.0491828	-1.959	0.0501126	0.325072
RAB14	ENSG00000119396	2659.87	-0.116057	0.059259	-1.95847	0.0501743	0.325265
KHDRBS3	ENSG00000131773	155.82	-0.316307	0.16153	-1.9582	0.050207	0.325308
RPL4	ENSG00000174444	55045.9	-0.102021	0.0521052	-1.95798	0.0502326	0.325308
APOE	ENSG00000130203	10082.9	0.119881	0.0612369	1.95766	0.0502699	0.325381
MADCAM1	ENSG00000099866	96.6044	0.388934	0.198784	1.95657	0.0503979	0.326042
AC092645.2	ENSG00000286545	68.1666	0.450067	0.230174	1.95534	0.0505434	0.326215
MT-ATP6	ENSG00000198899	88227.2	0.439042	0.224546	1.95524	0.0505546	0.326215
NCAPH	ENSG00000121152	3895.75	-0.0983932	0.0503139	-1.95559	0.0505136	0.326215
WWP1	ENSG00000123124	1033.72	-0.149594	0.0764932	-1.95565	0.0505065	0.326215
ZNF512B	ENSG00000196700	2474.66	0.120591	0.0616514	1.95601	0.0504643	0.326215
AC006547.1	ENSG00000236540	182.312	0.342223	0.17505	1.955	0.050583	0.326231
MRPS30-DT	ENSG00000251141	76.7612	0.440347	0.225288	1.9546	0.0506303	0.326368
GATA2	ENSG00000179348	8689.96	-0.0975465	0.0499157	-1.95423	0.0506744	0.326485
AP003733.3	ENSG00000279491	84.6759	0.39795	0.203764	1.95299	0.0508202	0.326491
ARNT	ENSG00000143437	2198.62	-0.109909	0.0562863	-1.95268	0.0508574	0.326491
C19orf71	ENSG00000183397	115.749	0.374421	0.191649	1.95368	0.0507391	0.326491
NAP1L4	ENSG00000205531	6083.85	-0.095419	0.0488364	-1.95385	0.0507188	0.326491
OSBPL7	ENSG00000006025	1038.61	0.170432	0.0872785	1.95274	0.0508508	0.326491
PLSCR1	ENSG00000188313	1574.49	-0.11828	0.0605615	-1.95306	0.0508126	0.326491
TMEM160	ENSG00000130748	1908.48	-0.186684	0.0955673	-1.95343	0.0507688	0.326491
MT-ND4	ENSG00000198886	115963	0.444861	0.227863	1.95232	0.0509003	0.3266
SUMO3	ENSG00000184900	4321.12	-0.109024	0.0558527	-1.95199	0.0509393	0.326683
PIK3C2A	ENSG00000011405	1191.26	-0.149964	0.0768461	-1.95148	0.0509997	0.326903
PRAG1	ENSG00000275342	103.07	0.418232	0.214349	1.95118	0.0510362	0.32697
AL118508.2	ENSG00000279164	81.0341	0.414472	0.212513	1.95034	0.051136	0.327275
MFHAS1	ENSG00000147324	2492.84	-0.110102	0.0564503	-1.95043	0.0511249	0.327275
FAU	ENSG00000149806	14449.4	-0.134005	0.0687175	-1.95008	0.0511661	0.327301
SZRD1	ENSG00000055070	5439.45	-0.095114	0.0487802	-1.94985	0.0511942	0.327314
PRDM2	ENSG00000116731	2198.95	-0.116385	0.0597091	-1.9492	0.0512713	0.327641
AC004674.1	ENSG00000235592	154.303	0.386286	0.198321	1.94778	0.0514416	0.327843
EPS15	ENSG00000085832	3667.18	-0.102184	0.0524577	-1.94792	0.051424	0.327843
LINC02835	ENSG00000285711	115.633	-0.361883	0.185776	-1.94796	0.0514201	0.327843
LRP2	ENSG00000081479	63.1065	-0.478819	0.245799	-1.94801	0.0514136	0.327843
SLC27A5	ENSG00000083807	689.119	-0.173012	0.0887907	-1.94854	0.0513507	0.327843
SMG1P5	ENSG00000183604	102.22	-0.361017	0.185363	-1.94763	0.0514596	0.327843
MARCKSL1	ENSG00000175130	9008.02	-0.140298	0.072059	-1.94699	0.0515359	0.328162
NUP54	ENSG00000138750	2577	-0.107535	0.0552401	-1.94669	0.0515718	0.328225
NNT	ENSG00000112992	4459.25	-0.0942423	0.0484202	-1.94634	0.0516137	0.328325
AL589880.1	ENSG00000229939	155.6	-0.310042	0.159403	-1.94502	0.0517728	0.328549
RAB13	ENSG00000143545	491.297	-0.2029	0.104299	-1.94537	0.0517302	0.328549
RHBDD2	ENSG00000005486	1761.91	0.131043	0.0673688	1.94516	0.0517562	0.328549
SMG7	ENSG00000116698	3947.96	-0.101092	0.0519763	-1.94496	0.0517798	0.328549
TBX2-AS1	ENSG00000267280	156.005	0.347235	0.1785	1.9453	0.0517394	0.328549
EPB41L2	ENSG00000079819	10274.2	-0.092541	0.0475951	-1.94434	0.0518548	0.328754
LINC01237	ENSG00000233806	64.2412	0.473374	0.243473	1.94426	0.0518645	0.328754
KAT6A	ENSG00000083168	3265.07	-0.135494	0.0697149	-1.94355	0.05195	0.328964
MGME1	ENSG00000125871	1751.78	-0.130651	0.0672222	-1.94357	0.0519476	0.328964
CBX1	ENSG00000108468	4517.54	-0.105674	0.0543908	-1.94287	0.0520319	0.329118
ESD	ENSG00000139684	3639.78	-0.102849	0.0529412	-1.9427	0.0520529	0.329118
TBC1D7	ENSG00000145979	966.381	-0.173111	0.0890942	-1.94301	0.0520152	0.329118
ANGEL2	ENSG00000174606	1061.68	-0.136744	0.0704327	-1.94149	0.0521989	0.329434
CDC5L	ENSG00000096401	4338.36	-0.0903122	0.0465193	-1.94139	0.0522109	0.329434
FKBPL	ENSG00000204315	686.302	-0.17672	0.0910365	-1.9412	0.0522341	0.329434
GMCL1	ENSG00000087338	1930.46	-0.117229	0.0603768	-1.94163	0.0521823	0.329434
MRPS25	ENSG00000131368	4252.32	0.0905518	0.0466289	1.94197	0.0521409	0.329434
MRPL39	ENSG00000154719	1644.26	-0.120625	0.062159	-1.94058	0.0523086	0.329573
RAD21	ENSG00000164754	10923.4	-0.0880397	0.0453673	-1.9406	0.0523072	0.329573
RBBP5	ENSG00000117222	1663.58	-0.129181	0.0665926	-1.93988	0.0523948	0.329951
H4C12	ENSG00000273542	88.5191	0.395229	0.203778	1.93951	0.0524393	0.330066
AC012146.1	ENSG00000234327	401.292	-0.204338	0.105392	-1.93884	0.0525209	0.330083
ACHE	ENSG00000087085	843.915	0.158033	0.0815034	1.93898	0.0525039	0.330083
NELFA	ENSG00000185049	3162.02	-0.115655	0.0596501	-1.93889	0.052515	0.330083
[truncated: 29,475 more rows]

## Sheet: PCMVvsS2
Gene symbol	Ensembl ID	S2 vs. PCMV								Up-regulated DEGs			27
		baseMean	log2FoldChange	lfcSE	stat	pvalue	padj			Down-regulated DEGs			15
ANAPC1P2	ENSG00000285793	70.1243	2.88946	0.744862	3.87919	0.000104807	0.0181577					Total	42
HSPA1A	ENSG00000204389	5635.07	1.87564	0.0620803	30.2131	1.59225e-200	2.09652e-196		PCMV is the reference group here.
HSPA1B	ENSG00000204388	2657.95	1.44606	0.0584125	24.7561	2.66837e-135	1.75672e-131
HSPA6	ENSG00000173110	145.711	1.10901	0.181357	6.11506	9.65232e-10	1.15538e-06
GTF2IRD2B	ENSG00000174428	177.745	0.837132	0.200274	4.17994	2.91592e-05	0.00813612
DNAJB1	ENSG00000132002	3630.64	0.796895	0.0516354	15.4331	9.80075e-54	4.30155e-50
LINC00659	ENSG00000228705	162.497	0.767739	0.160802	4.77443	1.80218e-06	0.000912666
SGPP2	ENSG00000163082	121.785	0.67054	0.178819	3.74982	0.00017696	0.0274121
DUSP1	ENSG00000120129	496.194	0.595511	0.10815	5.50632	3.66408e-08	2.83793e-05
EGR1	ENSG00000120738	15570.5	0.593958	0.0743513	7.98854	1.36545e-15	3.59576e-12
BLOC1S1	ENSG00000135441	374.222	0.580199	0.133525	4.34526	1.39113e-05	0.00485239
CD69	ENSG00000110848	1636.23	0.554132	0.0825609	6.71179	1.92248e-11	3.16417e-08
BBC3	ENSG00000105327	2353	0.545028	0.0948279	5.74755	9.05432e-09	7.45114e-06
FAM171A2	ENSG00000161682	677.982	0.539916	0.126983	4.25187	2.11992e-05	0.0064914
NEAT1	ENSG00000245532	33572.3	0.510331	0.117485	4.3438	1.4004e-05	0.00485239
CTNNBIP1	ENSG00000178585	491.854	0.460696	0.116665	3.94888	7.85178e-05	0.0149832
IER5	ENSG00000162783	2688.36	0.435936	0.0749176	5.81887	5.92477e-09	5.20076e-06
ATF3	ENSG00000162772	1473.89	0.431169	0.0739825	5.82798	5.61008e-09	5.20076e-06
DLGAP1-AS2	ENSG00000262001	678.803	0.402578	0.0892717	4.50958	6.4956e-06	0.00305455
TNFSF9	ENSG00000125657	1172.92	0.401549	0.0773909	5.18858	2.11904e-07	0.000155008
DDIT3	ENSG00000175197	2080.66	0.392853	0.0596329	6.58786	4.46205e-11	6.52798e-08
HSPH1	ENSG00000120694	3556.31	0.360422	0.049712	7.2502	4.16169e-13	9.13282e-10
FHL3	ENSG00000183386	1904.45	0.354666	0.0964535	3.67707	0.000235932	0.0345169
NDUFC2	ENSG00000151366	1003.42	0.335148	0.0943715	3.55137	0.000383225	0.0494698
CDKN1A	ENSG00000124762	697.733	0.32613	0.091018	3.58314	0.000339486	0.0463623
LDHB	ENSG00000111716	1563.75	0.325375	0.0789908	4.11915	3.80281e-05	0.00910392
EFHD2	ENSG00000142634	2591.47	0.323322	0.0821625	3.93515	8.31433e-05	0.015419
SOCS3	ENSG00000184557	959.408	-1.02759	0.0850607	-12.0806	1.33666e-33	4.39996e-30
MATR3	ENSG00000015479	126.993	-0.737967	0.184502	-3.99977	6.34031e-05	0.0130442
BCYRN1	ENSG00000236824	156.877	-0.658287	0.184619	-3.56565	0.000362961	0.0477911
MSMO1	ENSG00000052802	2482.71	-0.495611	0.0701721	-7.0628	1.63185e-12	3.06952e-09
FOXD2-AS1	ENSG00000237424	466.13	-0.493851	0.110226	-4.48036	7.45163e-06	0.0033833
CLK1	ENSG00000013441	2147.45	-0.483086	0.0807598	-5.98176	2.20735e-09	2.23571e-06
SMG1P7	ENSG00000261556	281.836	-0.479352	0.12731	-3.76524	0.000166392	0.0263962
LINC01011	ENSG00000244041	445.777	-0.456731	0.102878	-4.43956	9.01437e-06	0.00382878
ASNS	ENSG00000070669	496.808	-0.448611	0.102576	-4.37344	1.22306e-05	0.00460116
N6AMT1	ENSG00000156239	502.378	-0.444528	0.0978567	-4.54264	5.55545e-06	0.00270921
KLF10	ENSG00000155090	1397.5	-0.376251	0.0628739	-5.98421	2.17443e-09	2.23571e-06
LINC01311	ENSG00000260924	1039.27	-0.372108	0.0853134	-4.36166	1.29077e-05	0.00472099
HS3ST3B1	ENSG00000125430	784.535	-0.347903	0.0820343	-4.24094	2.22586e-05	0.00666088
INSIG1	ENSG00000186480	4060.74	-0.337041	0.0539382	-6.24864	4.14031e-10	5.45155e-07
RELN	ENSG00000189056	1392.74	-0.335579	0.0936963	-3.58156	0.000341547	0.0463623
GJC1	ENSG00000182963	1520.58	-0.318839	0.0763491	-4.17606	2.966e-05	0.00813612
PCSK9	ENSG00000169174	3674.98	-0.311393	0.0627593	-4.9617	6.98772e-07	0.00043813
RSRP1	ENSG00000117616	3127.31	-0.307296	0.0764058	-4.02189	5.7733e-05	0.0120662
SLC19A2	ENSG00000117479	1178.33	-0.303283	0.0850254	-3.56697	0.000361131	0.0477911
LINC01006	ENSG00000182648	777.664	-0.30207	0.0845623	-3.57216	0.000354046	0.0475686
TENT5C	ENSG00000183508	1443.55	-0.301374	0.070061	-4.30159	1.69577e-05	0.00558204
FLVCR1	ENSG00000162769	1373.54	-0.300995	0.0741051	-4.06173	4.87103e-05	0.0108707
CISH	ENSG00000114737	4645.93	-0.299088	0.0608238	-4.91729	8.77508e-07	0.000525188
PIK3R4	ENSG00000196455	1444.1	-0.296722	0.0715155	-4.14907	3.33836e-05	0.00862844
ITPRIPL2	ENSG00000205730	768.18	-0.296657	0.0823681	-3.6016	0.000316259	0.0438335
ZBTB21	ENSG00000173276	1004.65	-0.291658	0.0743241	-3.92414	8.70393e-05	0.0159173
HERC2P3	ENSG00000180229	2987.79	-0.288852	0.0729071	-3.96192	7.43492e-05	0.0143964
TSC22D2	ENSG00000196428	1786.19	-0.28885	0.0658904	-4.38379	1.1663e-05	0.00451668
AC012313.1	ENSG00000232098	1221.75	-0.283818	0.0702431	-4.04051	5.33342e-05	0.0114878
IVNS1ABP	ENSG00000116679	4251.55	-0.283596	0.0579566	-4.89324	9.91892e-07	0.000552508
MYC	ENSG00000136997	19947.7	-0.260177	0.0518722	-5.01574	5.28297e-07	0.00036611
SEMA7A	ENSG00000138623	1815.31	-0.247549	0.0590712	-4.19069	2.78102e-05	0.00796037
DDAH2	ENSG00000213722	1600.77	-0.24144	0.0657574	-3.67167	0.000240969	0.0348663
MVD	ENSG00000167508	3397.91	-0.223303	0.059282	-3.7668	0.000165354	0.0263962
MAN2A2	ENSG00000196547	5938.37	-0.208041	0.0549408	-3.78663	0.000152703	0.025133
CRKL	ENSG00000099942	25342.5	-0.154961	0.0364047	-4.25663	2.0753e-05	0.0064914
TRIB2	ENSG00000071575	14992.5	-0.148858	0.0392761	-3.79004	0.000150622	0.0251044
NPLOC4	ENSG00000182446	7504.16	0.173269	0.0419846	4.12696	3.67591e-05	0.00896309
THEM4	ENSG00000159445	2952.82	0.17842	0.0490223	3.63958	0.000273086	0.0382523
BHLHE40	ENSG00000134107	11698.5	0.179055	0.048409	3.6988	0.000216619	0.032229
DDX5	ENSG00000108654	30411.6	0.183113	0.0382144	4.79173	1.65351e-06	0.000870869
RPL22	ENSG00000116251	5002.25	0.184939	0.0520684	3.55184	0.000382549	0.0494698
ZBED6CL	ENSG00000188707	7739.06	0.187706	0.0470708	3.98773	6.67091e-05	0.0131402
PNRC2	ENSG00000189266	5220.1	0.194149	0.0495523	3.91807	8.92619e-05	0.0161002
PSMD7	ENSG00000103035	3386.69	0.205217	0.0553185	3.70973	0.000207482	0.0314013
AFG3L2	ENSG00000141385	4155.23	0.214416	0.0525463	4.08052	4.49348e-05	0.010201
BTG2	ENSG00000159388	2762.01	0.21769	0.0559451	3.89114	9.9773e-05	0.0177305
SERPINB9	ENSG00000170542	2594.03	0.217885	0.0527174	4.13308	3.57933e-05	0.00889226
SLU7	ENSG00000164609	2674.97	0.218528	0.059863	3.65048	0.000261753	0.0372657
AL365181.3	ENSG00000272405	2982.68	0.221991	0.0570936	3.88819	0.000100994	0.0177305
LINC02193	ENSG00000260923	2669.25	0.227448	0.0517767	4.39285	1.11872e-05	0.00446371
SESN2	ENSG00000130766	7296.07	0.235634	0.0637302	3.69737	0.000217846	0.032229
PPP1R15A	ENSG00000087074	7115.28	0.236501	0.0530137	4.46112	8.1532e-06	0.00357844
UBC	ENSG00000150991	18242.9	0.23756	0.0476095	4.98977	6.04499e-07	0.000397972
EHBP1L1	ENSG00000173442	9075.47	0.238079	0.0555805	4.2835	1.83975e-05	0.00590829
RPS6KB1	ENSG00000108443	1736.22	0.241268	0.0604311	3.99245	6.53949e-05	0.0131402
RRP36	ENSG00000124541	2962.08	0.243968	0.0646729	3.77235	0.00016172	0.0262886
GDF15	ENSG00000130513	14068	0.247298	0.06663	3.71151	0.000206025	0.0314013
ACBD3	ENSG00000182827	1900.21	0.252263	0.0656804	3.84077	0.000122651	0.0209733
TMA7	ENSG00000232112	2281.39	0.256087	0.0673585	3.80186	0.000143616	0.0242436
SH3BP2	ENSG00000087266	1711.99	0.256888	0.0593597	4.32765	1.50708e-05	0.00508814
LIMA1	ENSG00000050405	1433.04	0.258223	0.0707644	3.64905	0.000263212	0.0372657
NFE4	ENSG00000230257	1292.97	0.263841	0.0637828	4.13655	3.52562e-05	0.00889226
RBM3	ENSG00000102317	14612.3	0.265635	0.0543192	4.89025	1.00708e-06	0.000552508
TOMM40	ENSG00000130204	7226.28	0.26682	0.0634933	4.20233	2.6418e-05	0.00772991
UBXN10	ENSG00000162543	1352.01	0.271106	0.0671228	4.03895	5.36913e-05	0.0114878
RNF139	ENSG00000170881	1611.7	0.272743	0.069283	3.93666	8.26239e-05	0.015419
AP006222.1	ENSG00000228463	1692.62	0.273816	0.0619344	4.42106	9.82177e-06	0.00404135
RNF220	ENSG00000187147	3005.07	0.276835	0.0676161	4.09421	4.23606e-05	0.00978531
JUN	ENSG00000177606	2774.27	0.278404	0.0676995	4.11235	3.91657e-05	0.00920884
TRIB3	ENSG00000101255	12908.6	0.289218	0.0697112	4.14881	3.34207e-05	0.00862844
CMTM3	ENSG00000140931	1296.23	0.28969	0.0726555	3.98718	6.68638e-05	0.0131402
MNT	ENSG00000070444	1436.2	0.292677	0.0704054	4.15703	3.22416e-05	0.00862844
FAM13B	ENSG00000031003	1106.79	0.297006	0.0735673	4.0372	5.40929e-05	0.0114878
LINC00963	ENSG00000204054	717.826	0.313651	0.0835258	3.75514	0.000173246	0.0271563
PSIP1	ENSG00000164985	6307.39	0.224777	0.0635222	3.53855	0.000402329	0.0509371
SUZ12P1	ENSG00000264538	928.046	-0.287888	0.081302	-3.54097	0.000398663	0.0509371
AC005326.1	ENSG00000226744	44.6756	-1.15018	0.325782	-3.53052	0.00041474	0.0513348
LINC01578	ENSG00000272888	556.056	0.381525	0.108112	3.52898	0.000417166	0.0513348
TRIM26	ENSG00000234127	485.334	0.345051	0.0977672	3.52931	0.000416648	0.0513348
SLC29A2	ENSG00000174669	2839.22	-0.249956	0.0709778	-3.52161	0.000428935	0.0522943
DHCR7	ENSG00000172893	8405.54	-0.209849	0.0596477	-3.51815	0.000434571	0.0524451
KMT2C	ENSG00000055609	2790.57	-0.319666	0.0909193	-3.51593	0.000438222	0.0524451
RTN4RL2	ENSG00000186907	321.886	0.406165	0.115677	3.51119	0.000446104	0.0524451
TMEM158	ENSG00000249992	6220.65	0.604243	0.172051	3.51201	0.000444734	0.0524451
FNDC4	ENSG00000115226	582.111	0.334265	0.0953632	3.50518	0.000456306	0.0531698
B4GALT6	ENSG00000118276	181.866	-0.535115	0.152849	-3.50093	0.000463631	0.0532138
SNX27	ENSG00000143376	1778.97	-0.220066	0.062871	-3.50028	0.000464767	0.0532138
GPSM1	ENSG00000160360	2687.05	0.243034	0.0696499	3.48936	0.00048418	0.0547513
TTC19	ENSG00000011295	2640.04	0.234341	0.0672274	3.4858	0.000490671	0.0547513
UBQLN2	ENSG00000188021	843.608	-0.251356	0.0720734	-3.4875	0.000487567	0.0547513
HTATSF1	ENSG00000102241	5322.49	0.20278	0.0583387	3.47592	0.00050911	0.0562552
SEC61G	ENSG00000132432	2642.86	0.224628	0.0646773	3.47306	0.000514564	0.0562552
ZNF692	ENSG00000171163	5013.7	-0.244426	0.0704031	-3.47181	0.000516965	0.0562552
NPAS1	ENSG00000130751	746.747	0.294682	0.0850842	3.46342	0.000533359	0.0575635
ATP5MG	ENSG00000167283	1810.92	0.305889	0.0886581	3.45021	0.00056016	0.0599644
ACTG1	ENSG00000184009	26027.5	0.172258	0.0500567	3.44126	0.000579017	0.0609913
ERLIN1	ENSG00000107566	1077.56	-0.313224	0.0910134	-3.44151	0.000578477	0.0609913
FCGR2A	ENSG00000143226	1640.7	0.268356	0.0782251	3.43056	0.000602329	0.0629434
MOGS	ENSG00000115275	4353.63	-0.212577	0.0620892	-3.42375	0.000617643	0.0640355
ARRDC1-AS1	ENSG00000203993	1920.9	-0.200808	0.0588278	-3.41348	0.000641379	0.0654654
HEBP2	ENSG00000051620	1721.73	0.309111	0.0905172	3.41495	0.000637946	0.0654654
GPRIN1	ENSG00000169258	1737.53	0.227761	0.067083	3.39521	0.000685753	0.0694297
ZGLP1	ENSG00000220201	93.2774	-0.74443	0.219388	-3.39322	0.000690764	0.0694297
HCFC2	ENSG00000111727	427.915	-0.339528	0.100425	-3.38092	0.000722443	0.0715218
MYLIP	ENSG00000007944	4224.97	0.17116	0.0506012	3.38253	0.000718218	0.0715218
AC007383.1	ENSG00000227946	165.045	0.584626	0.173404	3.37147	0.000747676	0.0734676
ADM2	ENSG00000128165	1667.38	0.208693	0.0619469	3.36891	0.000754667	0.0736052
PEX6	ENSG00000124587	2135.89	-0.199114	0.0591421	-3.3667	0.000760738	0.0736518
JUND	ENSG00000130522	6832.59	0.254939	0.0759302	3.35754	0.000786382	0.0755788
LDLR	ENSG00000130164	4304.71	-0.171925	0.0512783	-3.35279	0.000800013	0.0757826
SLBP	ENSG00000163950	4578.2	0.243149	0.072505	3.35354	0.000797837	0.0757826
COQ2	ENSG00000173085	608.815	0.323279	0.0968563	3.33772	0.000844689	0.079443
CERS2	ENSG00000143418	4470.57	-0.19225	0.0576869	-3.33264	0.00086025	0.079767
HTRA2	ENSG00000115317	2168.64	-0.197131	0.0591264	-3.33405	0.000855904	0.079767
HERC1	ENSG00000103657	2518.59	-0.307821	0.0925059	-3.32758	0.000876044	0.0806634
ETNK1	ENSG00000139163	3536.48	-0.215461	0.0648247	-3.32375	0.00088816	0.0812111
CYP51A1	ENSG00000001630	906.291	-0.274811	0.0837632	-3.28081	0.00103509	0.0939929
LAMB1	ENSG00000091136	3478.24	-0.189721	0.057957	-3.27347	0.00106236	0.0953997
PFKP	ENSG00000067057	2250.61	0.221929	0.0678112	3.27275	0.00106507	0.0953997
TYMS	ENSG00000176890	3137.21	0.260921	0.0798802	3.2664	0.00108923	0.0969049
PIN4	ENSG00000102309	591.141	0.311626	0.0956773	3.25706	0.00112575	0.0990224
RSKR	ENSG00000167524	436.716	-0.348198	0.106987	-3.25458	0.0011356	0.0990224
TRAK1	ENSG00000182606	3521.23	0.178385	0.05481	3.2546	0.00113552	0.0990224
BEX2	ENSG00000133134	1220.48	0.214944	0.0661244	3.25059	0.00115164	0.0991086
SSH2	ENSG00000141298	770.705	-0.266494	0.0819374	-3.25241	0.00114429	0.0991086
BRF2	ENSG00000104221	608.012	0.335738	0.103618	3.24014	0.00119472	0.100839
CLASRP	ENSG00000104859	4808.54	-0.169317	0.0522167	-3.24258	0.00118453	0.100839
RABGAP1	ENSG00000011454	998.918	-0.2235	0.0689748	-3.24032	0.00119397	0.100839
AKNA	ENSG00000106948	2415.65	0.187787	0.0580007	3.23766	0.00120514	0.101071
AL365181.2	ENSG00000272068	191.295	0.477108	0.147565	3.2332	0.00122413	0.102013
AOC3	ENSG00000131471	133.663	-0.574563	0.178547	-3.218	0.00129086	0.103639
CEBPD	ENSG00000221869	202.059	0.597187	0.185545	3.21856	0.00128837	0.103639
LINC02323	ENSG00000259230	342.551	0.404801	0.125466	3.22638	0.00125366	0.103639
PGGT1B	ENSG00000164219	1077.39	0.25196	0.078263	3.2194	0.0012846	0.103639
SNRPGP10	ENSG00000235363	370.042	-0.355773	0.110368	-3.22353	0.00126623	0.103639
TCTE3	ENSG00000184786	345.857	-0.368043	0.114364	-3.21818	0.00129007	0.103639
CBFB	ENSG00000067955	5658.42	0.224907	0.0699794	3.2139	0.00130945	0.104494
RPS27	ENSG00000177954	15302.2	0.204942	0.0640171	3.20137	0.00136778	0.108491
ZNF540	ENSG00000171817	58.3518	-0.865105	0.271136	-3.19067	0.00141941	0.111913
FAM83H	ENSG00000180921	4378.08	0.160564	0.0503675	3.18785	0.00143334	0.112338
KCNQ1OT1	ENSG00000269821	312.927	-0.496162	0.155804	-3.18453	0.00144991	0.112964
BEGAIN	ENSG00000183092	204.653	0.453938	0.143165	3.17074	0.00152053	0.117769
MIR17HG	ENSG00000215417	1843.93	0.271115	0.0857934	3.16009	0.00157721	0.121445
CHCHD10	ENSG00000250479	3907.87	0.852032	0.269823	3.15775	0.00158994	0.121714
DNAJC17	ENSG00000104129	444.781	0.303377	0.0962003	3.1536	0.0016127	0.122742
THTPA	ENSG00000259431	143.1	-0.535677	0.170252	-3.14637	0.00165308	0.125093
EYA3	ENSG00000158161	2426.36	-0.188661	0.0600097	-3.14384	0.00166744	0.125459
AP003175.1	ENSG00000284722	82.9312	0.670139	0.214469	3.12464	0.0017802	0.128207
ATP2A3	ENSG00000074370	1194.33	0.239828	0.0767004	3.12682	0.0017671	0.128207
BLOC1S4	ENSG00000186222	1082.99	0.358468	0.114697	3.12535	0.00177593	0.128207
DAGLB	ENSG00000164535	765.381	-0.251494	0.0804859	-3.1247	0.00177989	0.128207
LINC01088	ENSG00000249307	639.72	0.296539	0.0949019	3.12469	0.00177992	0.128207
LYL1	ENSG00000104903	7383.86	0.249415	0.0797531	3.12733	0.00176401	0.128207
SLC5A3	ENSG00000198743	2125.21	-0.286295	0.0914453	-3.13078	0.0017434	0.128207
TSR3	ENSG00000007520	1875.48	0.288714	0.0924072	3.12437	0.00178187	0.128207
ZNF697	ENSG00000143067	760.763	0.27867	0.0892535	3.12224	0.00179483	0.128438
NOL9	ENSG00000162408	3310.67	-0.164698	0.0527779	-3.1206	0.00180486	0.128457
BANP	ENSG00000172530	882.962	-0.236542	0.0760186	-3.11163	0.00186058	0.131711
RHOB	ENSG00000143878	290.135	0.388293	0.124876	3.10942	0.00187457	0.131992
GPR180	ENSG00000152749	448.648	-0.327163	0.105272	-3.10778	0.00188498	0.132019
DCAF1	ENSG00000145041	2502.82	-0.162823	0.0524291	-3.10559	0.00189901	0.1321
PAXX	ENSG00000148362	3546	-0.202053	0.0650846	-3.10447	0.0019062	0.1321
CLK2	ENSG00000176444	3540.16	-0.181313	0.0585689	-3.09572	0.00196337	0.13376
DDX42	ENSG00000198231	7566.39	0.13725	0.0443735	3.09307	0.00198095	0.13376
FBXL4	ENSG00000112234	890.079	-0.229994	0.074325	-3.09444	0.00197185	0.13376
KBTBD6	ENSG00000165572	598.916	-0.278792	0.0900716	-3.09523	0.00196662	0.13376
PHF1	ENSG00000112511	2588.95	-0.183072	0.0591244	-3.0964	0.00195889	0.13376
GCLM	ENSG00000023909	2219.51	0.217799	0.0705069	3.08904	0.00200805	0.134898
CDC34	ENSG00000099804	5458.66	0.20243	0.0655826	3.08663	0.00202436	0.135304
PARD6B	ENSG00000124171	168.918	-0.462662	0.150202	-3.08027	0.00206814	0.137379
PPP1R14C	ENSG00000198729	1846.48	0.222297	0.0721956	3.0791	0.00207628	0.137379
TOB2	ENSG00000183864	1886.11	-0.190277	0.0618747	-3.0752	0.00210359	0.13849
ACADM	ENSG00000117054	8015	0.15372	0.0500417	3.07184	0.00212745	0.138874
KLF6	ENSG00000067082	3899.9	0.185348	0.0603463	3.07141	0.00213052	0.138874
PKN2	ENSG00000065243	1815.47	-0.195189	0.0636349	-3.06733	0.00215979	0.138925
RNF149	ENSG00000163162	1302.46	-0.216529	0.0705645	-3.06853	0.00215115	0.138925
SET	ENSG00000119335	47564.7	0.17995	0.0586749	3.06689	0.00216295	0.138925
CCDC174	ENSG00000154781	1027.38	0.216766	0.0708174	3.06092	0.00220658	0.139683
KHDRBS1	ENSG00000121774	16126.3	0.171714	0.0560919	3.0613	0.00220382	0.139683
RPL30	ENSG00000156482	8848.1	-0.155284	0.0506861	-3.06364	0.00218659	0.139683
TMEM203	ENSG00000187713	2052.44	0.236106	0.0772455	3.05657	0.00223888	0.14105
FOS	ENSG00000170345	240.857	0.427061	0.139831	3.05411	0.00225726	0.14153
PI4K2A	ENSG00000155252	889.263	0.241131	0.0790963	3.04858	0.00229929	0.143482
ZNF561	ENSG00000171469	1288.04	-0.196921	0.0646451	-3.04618	0.00231767	0.143947
FRRS1	ENSG00000156869	1892.04	-0.250409	0.0823977	-3.03903	0.00237345	0.146719
SLC25A37	ENSG00000147454	14732.3	-0.184063	0.0606571	-3.03449	0.00240945	0.148249
COX6C	ENSG00000164919	5046.96	0.180442	0.0595563	3.02977	0.00244736	0.1485
EZR	ENSG00000092820	8834.38	0.162135	0.0535122	3.02987	0.00244657	0.1485
YBX1	ENSG00000065978	56399.6	0.230491	0.0760742	3.02981	0.00244705	0.1485
FUBP3	ENSG00000107164	4094.01	0.150585	0.0497675	3.02577	0.00248003	0.149791
ZFP30	ENSG00000120784	471.018	-0.295587	0.097754	-3.02379	0.00249631	0.150087
AC253536.6	ENSG00000272787	51.8193	-0.86686	0.287009	-3.02033	0.00252502	0.151105
TRIM52	ENSG00000183718	1032.02	-0.298337	0.0988203	-3.01899	0.0025362	0.151105
HSPA9	ENSG00000113013	38777	0.133432	0.0442594	3.01477	0.00257172	0.152531
CLK4	ENSG00000113240	613.139	-0.308046	0.102295	-3.01136	0.00260082	0.153565
HSPA5	ENSG00000044574	27777.5	0.214936	0.0714371	3.00874	0.00262331	0.154201
LPCAT4	ENSG00000176454	579.795	-0.278273	0.0927415	-3.00053	0.00269513	0.157719
FRAT2	ENSG00000181274	860.057	0.250237	0.0834979	2.99692	0.0027272	0.15889
MFSD3	ENSG00000167700	822.365	-0.235238	0.0785437	-2.995	0.00274447	0.159192
THRB	ENSG00000151090	965.393	-0.208781	0.0698219	-2.99019	0.00278802	0.161008
RHOF	ENSG00000139725	80.6887	0.741935	0.248406	2.98679	0.00281927	0.161397
SELENOW	ENSG00000178980	1109.52	-0.211268	0.0707085	-2.98788	0.00280921	0.161397
TPTEP1	ENSG00000100181	2021.33	-0.177231	0.0593678	-2.98531	0.00283292	0.161477
SKP2	ENSG00000145604	2644.57	-0.15733	0.0527622	-2.98187	0.00286492	0.162597
LINC01215	ENSG00000271856	619.603	0.272554	0.0915805	2.97611	0.00291931	0.162875
PPP1R37	ENSG00000104866	1640.22	-0.20776	0.0697804	-2.97734	0.00290759	0.162875
SETD5	ENSG00000168137	5708.52	-0.177773	0.059703	-2.97762	0.00290492	0.162875
SIX4	ENSG00000100625	784.737	-0.237711	0.0797743	-2.9798	0.00288437	0.162875
ZCCHC3	ENSG00000247315	3106.8	0.271255	0.091375	2.96859	0.00299169	0.166209
DNASE1L2	ENSG00000167968	125.634	-0.532297	0.179843	-2.95978	0.00307858	0.168899
KCND1	ENSG00000102057	246.682	-0.44126	0.149022	-2.96105	0.00306595	0.168899
PCGF1	ENSG00000115289	603.359	-0.253012	0.0854775	-2.95999	0.00307649	0.168899
LINC02805	ENSG00000232265	778.973	0.248109	0.0838874	2.95764	0.00310003	0.16937
RAD54L	ENSG00000085999	1705.44	-0.172602	0.0583899	-2.95603	0.00311627	0.169553
RFX1	ENSG00000132005	1501.02	-0.209854	0.071067	-2.95291	0.00314796	0.169882
SLC48A1	ENSG00000211584	2385.61	-0.172278	0.0583421	-2.95289	0.00314811	0.169882
CLTB	ENSG00000175416	4366.52	0.183676	0.0622736	2.94951	0.00318283	0.171054
CCN1	ENSG00000142871	283.002	0.348021	0.118144	2.94573	0.00322191	0.171752
CREB1	ENSG00000118260	1692.32	-0.190954	0.064809	-2.94641	0.00321488	0.171752
ATP7A	ENSG00000165240	2451.06	-0.224969	0.076517	-2.94012	0.00328081	0.174187
RPS15A	ENSG00000134419	8288.3	0.195113	0.0664336	2.93696	0.00331442	0.174642
TMEM63B	ENSG00000137216	5285.97	-0.159481	0.0543039	-2.93683	0.0033159	0.174642
COL23A1	ENSG00000050767	2112.77	0.179729	0.0612632	2.93372	0.00334928	0.175655
FBXL19-AS1	ENSG00000260852	297.815	-0.392572	0.133913	-2.93154	0.00337287	0.175655
SNRPD1	ENSG00000167088	6344.86	0.175784	0.0599674	2.93133	0.00337516	0.175655
TRIM41	ENSG00000146063	4165.23	-0.137671	0.0469987	-2.92925	0.00339785	0.17614
ANKRD13A	ENSG00000076513	2251.52	0.177775	0.0607382	2.92691	0.00342353	0.176775
HECA	ENSG00000112406	803.432	0.239294	0.0818381	2.92399	0.00345572	0.177097
VIM	ENSG00000026025	16024.9	0.147413	0.0504166	2.92391	0.00345668	0.177097
NUDT8	ENSG00000167799	501.729	0.420474	0.14395	2.92097	0.00348948	0.178085
EPAS1	ENSG00000116016	2577.28	0.162825	0.0558477	2.91553	0.0035509	0.178453
MARCHF7	ENSG00000136536	3269.54	0.14945	0.0512409	2.91662	0.00353847	0.178453
MTERF3	ENSG00000156469	735.944	-0.254262	0.0871703	-2.91684	0.00353601	0.178453
ZNF252P-AS1	ENSG00000255559	150.178	-0.492279	0.168787	-2.91657	0.00353906	0.178453
SQSTM1	ENSG00000161011	6213.65	0.193677	0.0664835	2.91315	0.00357798	0.178897
ZBTB4	ENSG00000174282	768.685	-0.237611	0.0815866	-2.91238	0.00358691	0.178897
AC006538.1	ENSG00000261342	187.614	-0.458509	0.157624	-2.90889	0.00362719	0.179546
IGF1R	ENSG00000140443	1592.18	-0.236206	0.0811846	-2.90949	0.00362018	0.179546
CSPG4P10	ENSG00000276710	390.037	-0.309383	0.106421	-2.90715	0.00364742	0.179871
HS3ST3A1	ENSG00000153976	1134.68	-0.204585	0.0704076	-2.90573	0.00366399	0.180014
NSRP1	ENSG00000126653	1761.14	0.186399	0.0641773	2.90444	0.00367916	0.180088
UBLCP1	ENSG00000164332	2605.44	0.163111	0.056194	2.90264	0.00370034	0.180453
AC009779.2	ENSG00000258056	172.934	-0.485916	0.16782	-2.89547	0.00378595	0.181933
CYBRD1	ENSG00000071967	1080.7	-0.219927	0.0759498	-2.89569	0.00378322	0.181933
FAM149B1	ENSG00000138286	274.122	-0.367314	0.126844	-2.89579	0.00378208	0.181933
TPM4	ENSG00000167460	4681	0.159409	0.055021	2.89723	0.00376474	0.181933
RTL10	ENSG00000215012	6560.99	-0.134268	0.0464237	-2.89223	0.00382514	0.183148
ZNF780A	ENSG00000197782	644.319	-0.255161	0.0883145	-2.88924	0.00386178	0.184232
PPARA	ENSG00000186951	900.192	-0.21016	0.0727831	-2.88748	0.00388335	0.184592
FXR2	ENSG00000129245	1993.1	0.166628	0.0577418	2.88575	0.00390484	0.184946
AC074117.1	ENSG00000234072	1207	-0.23041	0.079958	-2.88164	0.00395611	0.186036
MYLK	ENSG00000065534	761.131	0.25478	0.0884019	2.88207	0.00395076	0.186036
RAB22A	ENSG00000124209	604.245	0.277641	0.0966181	2.87359	0.00405839	0.189492
STRBP	ENSG00000165209	5372.81	0.160226	0.0557551	2.87375	0.00405632	0.189492
HNRNPDL	ENSG00000152795	15578.5	0.131449	0.0457988	2.87015	0.00410279	0.190889
DDX3X	ENSG00000215301	10521	0.12519	0.0436792	2.86613	0.00415527	0.191732
FOSB	ENSG00000125740	43.2893	0.93014	0.324609	2.86542	0.00416461	0.191732
MIR3189	ENSG00000264175	60.8266	-0.754561	0.263179	-2.8671	0.00414249	0.191732
TMEM238	ENSG00000233493	60.2703	1.80542	0.63078	2.8622	0.00420705	0.193011
SHISA8	ENSG00000234965	217.741	0.538224	0.188253	2.85904	0.00424922	0.194269
AC090114.3	ENSG00000280828	56.1833	0.86551	0.303445	2.85228	0.00434075	0.195735
AL646090.2	ENSG00000285838	117.572	0.544811	0.190962	2.85298	0.00433119	0.195735
CALCOCO2	ENSG00000136436	3903.11	0.143177	0.0501912	2.85264	0.00433576	0.195735
LRRC4B	ENSG00000131409	783.775	0.230611	0.0808474	2.85243	0.00433865	0.195735
AL034417.4	ENSG00000284747	70.914	-0.668303	0.235124	-2.84234	0.00447843	0.195905
ATR	ENSG00000175054	1954.4	-0.190261	0.0668284	-2.847	0.0044133	0.195905
MPDZ	ENSG00000107186	995.923	-0.218324	0.0767788	-2.84355	0.00446142	0.195905
NEURL4	ENSG00000215041	2274.9	-0.172384	0.0604838	-2.85008	0.00437081	0.195905
OPLAH	ENSG00000178814	1986.27	0.190977	0.0670429	2.84858	0.00439143	0.195905
PRKAG2	ENSG00000106617	216.772	0.399205	0.140445	2.84244	0.00447698	0.195905
RABGGTB	ENSG00000137955	5283.08	0.155682	0.0547491	2.84356	0.0044613	0.195905
RPRD1A	ENSG00000141425	3654.44	-0.131812	0.0463651	-2.84292	0.00447027	0.195905
WTAP	ENSG00000146457	3097.33	0.175502	0.0616626	2.84617	0.00442483	0.195905
KLF1	ENSG00000105610	7924.16	-0.17563	0.0618173	-2.84111	0.00449571	0.19601
ARL8B	ENSG00000134108	6534.19	0.134133	0.0472676	2.83774	0.00454347	0.196789
MKNK2	ENSG00000099875	4582.76	0.130968	0.0461464	2.8381	0.00453825	0.196789
CNOT4	ENSG00000080802	928.369	-0.214363	0.0755796	-2.83625	0.00456464	0.197058
EEF2K	ENSG00000103319	3276.26	-0.150397	0.0530546	-2.83476	0.00458604	0.197334
SKA2	ENSG00000182628	3587.52	0.145318	0.0513282	2.83114	0.00463818	0.198928
ECI1	ENSG00000167969	3470.51	0.42155	0.149058	2.82809	0.00468261	0.199534
TARBP1	ENSG00000059588	1337.47	0.210213	0.0743163	2.82863	0.00467479	0.199534
PIGV	ENSG00000060642	783.845	-0.275172	0.0975295	-2.82142	0.00478111	0.203074
FRYL	ENSG00000075539	2045.52	-0.188244	0.0667647	-2.81952	0.00480959	0.203625
IKZF1	ENSG00000185811	1892.24	-0.181452	0.0643937	-2.81786	0.00483455	0.203625
MIRLET7A1HG	ENSG00000269929	252.643	0.390589	0.138662	2.81684	0.00484991	0.203625
UTP11	ENSG00000183520	3255.6	0.159936	0.0567868	2.81644	0.00485594	0.203625
TES	ENSG00000135269	1556.35	0.210686	0.0748392	2.81518	0.00487502	0.203776
NR6A1	ENSG00000148200	2398.55	-0.161029	0.0573484	-2.80791	0.00498645	0.207774
UQCRFS1P1	ENSG00000226085	124.845	-0.610023	0.217418	-2.80577	0.00501969	0.208499
CNKSR3	ENSG00000153721	522.098	-0.261714	0.0933902	-2.80237	0.00507284	0.209783
NUDT19	ENSG00000213965	1484.08	0.199335	0.0711465	2.80176	0.00508247	0.209783
GLS	ENSG00000115419	3683.63	-0.170881	0.06113	-2.79537	0.00518406	0.21085
LINC02434	ENSG00000248370	888.061	0.21666	0.0774511	2.79737	0.00515202	0.21085
LYN	ENSG00000254087	4131.94	0.146705	0.0524227	2.7985	0.005134	0.21085
MINCR	ENSG00000253716	343.318	-0.338002	0.120913	-2.79542	0.00518325	0.21085
ZFC3H1	ENSG00000133858	4677.99	-0.171019	0.0611855	-2.7951	0.00518839	0.21085
PPP2CA	ENSG00000113575	5842.85	0.148766	0.0532568	2.79338	0.00521604	0.211322
SDC3	ENSG00000162512	1869.38	0.170858	0.0612525	2.7894	0.00528059	0.212085
VRK1	ENSG00000100749	3944.25	0.162901	0.0583947	2.78966	0.00527629	0.212085
XYLT1	ENSG00000103489	189.958	-0.431224	0.154603	-2.78924	0.00528319	0.212085
AC018647.2	ENSG00000271122	360.164	-0.31965	0.114729	-2.78612	0.0053343	0.212739
EBPL	ENSG00000123179	713.47	0.583464	0.209424	2.78605	0.00533553	0.212739
FDXR	ENSG00000161513	3940.61	0.162201	0.0582752	2.78335	0.00538	0.212739
WNK4	ENSG00000126562	1735.29	-0.18065	0.0648742	-2.78462	0.00535903	0.212739
ZBTB11	ENSG00000066422	2213.49	-0.156167	0.0561077	-2.78334	0.00538027	0.212739
LINC02610	ENSG00000186235	398.14	-0.291237	0.104683	-2.78209	0.00540099	0.212919
AL391684.1	ENSG00000224934	338.258	-0.336112	0.121083	-2.77588	0.00550524	0.216381
MAP3K4	ENSG00000085511	2413.41	-0.149072	0.0537973	-2.77099	0.00558867	0.219006
GPATCH4	ENSG00000160818	2859.68	0.183081	0.0661192	2.76896	0.00562355	0.219149
SCAF4	ENSG00000156304	2550.68	-0.160516	0.0579723	-2.76884	0.00562559	0.219149
SSBP4	ENSG00000130511	4503.71	0.184187	0.0666513	2.76345	0.00571947	0.222148
AC004687.1	ENSG00000265206	1401.25	0.212723	0.0771926	2.75575	0.00585585	0.2223
C6orf47	ENSG00000204439	1341.15	0.219488	0.0795518	2.75906	0.00579672	0.2223
CCNT1	ENSG00000129315	3810.02	-0.162023	0.0587798	-2.75644	0.00584348	0.2223
FAIM	ENSG00000158234	445.179	0.265349	0.0962705	2.75628	0.00584627	0.2223
H2BC4	ENSG00000180596	765.436	0.241183	0.0875082	2.75612	0.0058491	0.2223
LRP8	ENSG00000157193	1900.3	0.185936	0.0674619	2.75617	0.00584832	0.2223
POLH	ENSG00000170734	1340.95	-0.183829	0.066711	-2.7556	0.00585845	0.2223
ZNF385A	ENSG00000161642	1043.16	0.227687	0.0824343	2.76204	0.0057442	0.2223
ATP11A	ENSG00000068650	4365.42	-0.176249	0.0640558	-2.75149	0.00593246	0.222721
DDHD1	ENSG00000100523	1001.84	-0.207829	0.075566	-2.7503	0.00595412	0.222721
HOXB8	ENSG00000120068	565.284	0.279627	0.101543	2.75377	0.00589132	0.222721
TM2D3	ENSG00000184277	633.392	-0.244624	0.0888784	-2.75234	0.00591705	0.222721
ZFYVE21	ENSG00000100711	540.516	-0.28384	0.103201	-2.75037	0.00595279	0.222721
KCNJ8	ENSG00000121361	86.1526	-0.598334	0.218068	-2.7438	0.00607329	0.225259
MSL2	ENSG00000174579	1573.88	-0.168705	0.0614845	-2.74386	0.00607216	0.225259
UBALD1	ENSG00000153443	1742.77	0.219148	0.0798632	2.74404	0.00606878	0.225259
PLOD3	ENSG00000106397	3907.1	-0.158032	0.0576289	-2.74224	0.0061022	0.225696
AC127502.1	ENSG00000215302	74.3161	0.901664	0.329119	2.73963	0.00615084	0.226857
SOX18	ENSG00000203883	115.026	0.608632	0.222312	2.73773	0.00618646	0.227503
YJEFN3	ENSG00000250067	613.536	-0.33001	0.12058	-2.73686	0.00620289	0.227503
MKLN1-AS	ENSG00000236753	256.665	0.344689	0.125999	2.73564	0.00622595	0.227714
AC245060.6	ENSG00000279278	96.8514	-0.722347	0.264178	-2.73432	0.00625096	0.227996
TOB1	ENSG00000141232	939.443	-0.213769	0.0782372	-2.73232	0.00628905	0.228751
METTL3	ENSG00000165819	2036.36	-0.168379	0.0616872	-2.72957	0.00634177	0.229586
NBEAL1	ENSG00000144426	422.934	-0.357044	0.130862	-2.7284	0.00636431	0.229586
SRXN1	ENSG00000271303	395.08	1.60619	0.588607	2.7288	0.00635655	0.229586
CPSF6	ENSG00000111605	6009.01	0.121717	0.0446298	2.72725	0.00638643	0.229754
TAF10	ENSG00000166337	318.219	1.94729	0.714579	2.72508	0.0064285	0.230638
CEP70	ENSG00000114107	1494.53	0.171979	0.0631742	2.72231	0.00648278	0.231255
FAM210B	ENSG00000124098	3781.54	0.196828	0.0723376	2.72096	0.00650931	0.231255
MTF1	ENSG00000188786	692.124	-0.226653	0.0834517	-2.71598	0.00660797	0.231255
NFKB1	ENSG00000109320	1572.38	-0.16955	0.0623286	-2.72027	0.00652293	0.231255
PLCXD1	ENSG00000182378	2010.58	-0.155175	0.0570896	-2.7181	0.00656582	0.231255
PPP1R15B	ENSG00000158615	4295	-0.185207	0.0681263	-2.71858	0.00655624	0.231255
SP100	ENSG00000067066	931.243	0.198167	0.0729382	2.71692	0.00658923	0.231255
SRSF4	ENSG00000116350	5028.76	-0.147496	0.05432	-2.71531	0.00662134	0.231255
TDG	ENSG00000139372	4154.57	0.131736	0.0485057	2.7159	0.00660962	0.231255
UGDH	ENSG00000109814	1220.37	0.197061	0.0724591	2.71961	0.00653588	0.231255
NABP1	ENSG00000173559	1256.81	-0.222773	0.0821064	-2.71323	0.00666313	0.232099
RNF167	ENSG00000108523	2717.99	-0.151971	0.0560412	-2.71177	0.00669259	0.23251
NUP43	ENSG00000120253	4393.04	-0.123109	0.0454639	-2.70784	0.00677217	0.23404
STX1A	ENSG00000106089	204.217	-0.395665	0.146077	-2.7086	0.00675674	0.23404
PROX1	ENSG00000117707	476.869	-0.265826	0.0982726	-2.70499	0.0068307	0.234218
RRAS2	ENSG00000133818	745.468	0.264082	0.0975977	2.70582	0.00681363	0.234218
TMEM248	ENSG00000106609	4250.93	0.15503	0.0572801	2.70652	0.0067992	0.234218
PSMD13	ENSG00000185627	4451.65	0.139504	0.0516748	2.69964	0.00694142	0.237173
VPS13D	ENSG00000048707	4322.62	-0.184011	0.0681752	-2.69909	0.00695291	0.237173
CELF2	ENSG00000048740	5322.46	0.122029	0.0453203	2.69259	0.00708984	0.241219
ZNF136	ENSG00000196646	255.081	-0.338857	0.125925	-2.69093	0.00712528	0.2418
ATPAF1	ENSG00000123472	1123.47	0.243055	0.0903561	2.68997	0.00714592	0.241878
BX322639.1	ENSG00000215146	1082.33	-0.219461	0.081694	-2.68638	0.00722302	0.241999
DNTTIP2	ENSG00000067334	4478.76	0.122167	0.0454612	2.68728	0.00720363	0.241999
LINC00491	ENSG00000250682	204.508	-0.383956	0.142885	-2.68716	0.00720623	0.241999
Z95331.1	ENSG00000280383	73.8731	-0.671922	0.249936	-2.68837	0.0071801	0.241999
KIF18B	ENSG00000186185	3700.33	-0.157727	0.0587562	-2.68443	0.00726529	0.242797
TIPARP	ENSG00000163659	1662.86	-0.184993	0.0689735	-2.68209	0.00731631	0.243883
BRWD3	ENSG00000165288	1153.53	-0.231871	0.0865111	-2.68025	0.00735667	0.243993
ZYX	ENSG00000159840	2351.08	0.23286	0.0868623	2.6808	0.00734469	0.243993
ZFP14	ENSG00000142065	193.509	-0.387491	0.144772	-2.67655	0.0074384	0.246084
MICALL1	ENSG00000100139	2205.27	0.171218	0.0640242	2.67426	0.00748938	0.24715
TRAF3	ENSG00000131323	3162.69	0.144977	0.054254	2.6722	0.00753557	0.248052
AC004908.2	ENSG00000272812	161.108	-0.435493	0.163097	-2.67015	0.00758177	0.248951
ZC3H18	ENSG00000158545	6405.13	-0.12054	0.0451693	-2.66863	0.00761617	0.249458
CU634019.5	ENSG00000280018	114.295	-0.496708	0.186243	-2.66699	0.0076534	0.249759
PGM2L1	ENSG00000165434	507.144	0.26719	0.1002	2.66656	0.0076633	0.249759
AC115223.1	ENSG00000243199	219.954	-0.387608	0.14549	-2.66415	0.00771821	0.250252
EXT1	ENSG00000182197	267.867	-0.402475	0.1513	-2.66011	0.00781146	0.250252
GADD45A	ENSG00000116717	5721.46	0.14233	0.0534913	2.6608	0.00779542	0.250252
RPS27AP16	ENSG00000224631	228.596	-0.393144	0.147679	-2.66215	0.00776439	0.250252
SRSF9	ENSG00000111786	6177.58	0.382571	0.143711	2.66208	0.00776595	0.250252
TMSB10	ENSG00000034510	8455.8	0.165983	0.0623862	2.66058	0.0078007	0.250252
UBE2G2	ENSG00000184787	6620.84	0.126588	0.0475782	2.66063	0.00779948	0.250252
CENPH	ENSG00000153044	3650.04	0.151469	0.0570191	2.65647	0.00789644	0.252144
IDH2	ENSG00000182054	388.98	0.280661	0.105673	2.65594	0.00790882	0.252144
METTL2B	ENSG00000165055	1547.81	-0.178287	0.0672368	-2.65163	0.00801048	0.254426
TNRC6B	ENSG00000100354	1587.31	-0.197347	0.0744349	-2.65127	0.00801906	0.254426
AL157871.2	ENSG00000258521	42.4418	0.868279	0.327604	2.65039	0.00803985	0.254473
HBM	ENSG00000206177	157.987	-0.577251	0.218154	-2.64607	0.00814333	0.255552
NPTXR	ENSG00000221890	1940.79	0.167419	0.0632632	2.64639	0.00813558	0.255552
PSMD9	ENSG00000110801	433.531	0.300597	0.113616	2.64573	0.00815158	0.255552
UQCC2	ENSG00000137288	2436.44	-0.148903	0.0562661	-2.64641	0.00813522	0.255552
LDB1	ENSG00000198728	8654.76	-0.140322	0.0530592	-2.64464	0.00817782	0.255766
SNHG26	ENSG00000228649	475.193	-0.297541	0.112587	-2.64276	0.00822345	0.256583
NASP	ENSG00000132780	16346.1	0.139471	0.0527933	2.64183	0.00824602	0.256679
BNIP2	ENSG00000140299	1631.4	0.16044	0.0607565	2.6407	0.00827352	0.256928
AC132192.2	ENSG00000268403	76.6218	-0.645807	0.244908	-2.63693	0.00836594	0.259187
ZDHHC7	ENSG00000153786	3704.94	0.136894	0.0519943	2.63287	0.00846656	0.261688
CCDC61	ENSG00000104983	900.879	0.28046	0.106778	2.62658	0.00862488	0.263489
FDX1	ENSG00000137714	757.798	0.256371	0.0975723	2.6275	0.00860142	0.263489
HSPA8	ENSG00000109971	36464.8	-0.111411	0.0424046	-2.62732	0.00860593	0.263489
ILF3-DT	ENSG00000267100	1987.07	-0.163452	0.0621869	-2.6284	0.00857869	0.263489
PMAIP1	ENSG00000141682	1307.67	0.177819	0.0676437	2.62876	0.00856974	0.263489
HDGFL3	ENSG00000166503	1859.27	0.169387	0.0645564	2.62386	0.00869389	0.264982
MSANTD2	ENSG00000120458	549.616	-0.262831	0.100396	-2.61794	0.00884613	0.265519
NR2F6	ENSG00000160113	2093.05	0.239281	0.0913742	2.6187	0.00882663	0.265519
PLIN2	ENSG00000147872	1417.6	0.16266	0.0621381	2.61771	0.00885208	0.265519
RHOH	ENSG00000168421	667.854	0.22616	0.0863251	2.61987	0.00879638	0.265519
RTN2	ENSG00000125744	721.622	0.232923	0.0889802	2.61769	0.00885265	0.265519
SF3B6	ENSG00000115128	3841.18	0.147519	0.0563547	2.6177	0.00885259	0.265519
VCP	ENSG00000165280	9865.57	0.117905	0.0449672	2.62203	0.00874078	0.265519
DNAJC6	ENSG00000116675	8073.57	-0.11534	0.044098	-2.61554	0.00890872	0.26627
SGSM3	ENSG00000100359	115.285	-0.479752	0.183449	-2.61518	0.00891815	0.26627
LUC7L	ENSG00000007392	3131.25	-0.147762	0.056553	-2.6128	0.00898043	0.26692
PKHD1L1	ENSG00000205038	1644.41	-0.267462	0.102357	-2.61303	0.00897423	0.26692
DLEU2	ENSG00000231607	417.959	0.258092	0.0988501	2.61094	0.00902927	0.267767
APOE	ENSG00000130203	10082.9	0.159745	0.0612662	2.6074	0.00912335	0.268141
ENC1	ENSG00000171617	1049.43	-0.192359	0.073739	-2.60865	0.00909003	0.268141
LTV1	ENSG00000135521	1261.16	0.173916	0.0666987	2.60748	0.00912111	0.268141
SLC26A6	ENSG00000225697	1038.24	-0.213284	0.081766	-2.60846	0.00909497	0.268141
H2AZ2	ENSG00000105968	7976.35	0.143663	0.0551324	2.60577	0.00916677	0.26822
TUBE1	ENSG00000074935	928.131	-0.187326	0.0718699	-2.60646	0.0091484	0.26822
C2orf69	ENSG00000178074	942.951	-0.200679	0.0771851	-2.59997	0.00932316	0.272191
PTCH1	ENSG00000185920	1073.05	-0.203862	0.0784616	-2.59825	0.00937014	0.272453
RUNX1	ENSG00000159216	2761.11	0.138243	0.0532087	2.59812	0.00937354	0.272453
ANKRD28	ENSG00000206560	2487.5	0.139241	0.053659	2.59493	0.009461	0.27439
ATF4	ENSG00000128272	30325.9	0.138245	0.0533119	2.59314	0.00951047	0.27472
CNBP	ENSG00000169714	11446.5	0.14186	0.0547087	2.59301	0.00951412	0.27472
AC245297.1	ENSG00000215861	4632.59	0.17816	0.0687478	2.5915	0.00955573	0.275318
DTD1	ENSG00000125821	489.754	0.245357	0.0947673	2.58905	0.00962411	0.276683
PAQR4	ENSG00000162073	858.161	0.209635	0.0810265	2.58724	0.00967496	0.277538
PRIM1	ENSG00000198056	2311.58	0.148134	0.0573144	2.58459	0.00974955	0.27907
ECD	ENSG00000122882	2176.59	0.142521	0.0551648	2.58356	0.00977878	0.2793
AL031282.2	ENSG00000268575	80.8539	-0.571467	0.221448	-2.58059	0.00986304	0.280489
HOMEZ	ENSG00000215271	821.412	-0.205501	0.0796145	-2.5812	0.00984584	0.280489
AC093157.1	ENSG00000233184	294.22	-0.323881	0.125637	-2.57791	0.00994002	0.281853
MEX3A	ENSG00000254726	818.316	-0.198364	0.076962	-2.57743	0.00995378	0.281853
AC073349.4	ENSG00000287580	42.3213	0.773211	0.300087	2.57662	0.0099771	0.281907
HMGCR	ENSG00000113161	7952.45	-0.196854	0.0764833	-2.57381	0.0100585	0.283599
DUSP19	ENSG00000162999	167.295	-0.400047	0.15552	-2.57232	0.010102	0.284216
KCTD21-AS1	ENSG00000246174	230.347	-0.417389	0.162844	-2.56312	0.0103737	0.291237
RALY	ENSG00000125970	8282.61	0.141168	0.0551143	2.56137	0.010426	0.292083
CLASP2	ENSG00000163539	3832.61	-0.13625	0.053237	-2.5593	0.0104882	0.293202
PAOX	ENSG00000148832	70.9836	0.620231	0.242693	2.55562	0.0105999	0.295254
RASGRP2	ENSG00000068831	551.048	0.243977	0.0954749	2.5554	0.0106065	0.295254
CD36	ENSG00000135218	13195.1	-0.165622	0.0648461	-2.55408	0.0106468	0.295324
CREB3L4	ENSG00000143578	372.026	0.277746	0.108756	2.55385	0.0106538	0.295324
UPF3B	ENSG00000125351	1263.19	0.199317	0.0781341	2.55096	0.0107427	0.297162
HUWE1	ENSG00000086758	8760.2	-0.182852	0.071728	-2.54924	0.0107959	0.2976
PTPRF	ENSG00000142949	5657.54	-0.150232	0.05895	-2.54846	0.01082	0.2976
RGS20	ENSG00000147509	91.774	0.515502	0.202354	2.54753	0.0108489	0.2976
ZNF587B	ENSG00000269343	1066.19	0.171079	0.0671445	2.54792	0.0108366	0.2976
ZBTB9	ENSG00000213588	1201.38	-0.170846	0.0671453	-2.54442	0.0109461	0.29964
AC108865.1	ENSG00000250829	173.796	-0.417718	0.164252	-2.54315	0.0109859	0.300107
ARMC10	ENSG00000170632	1868.13	0.250294	0.0984662	2.54193	0.0110243	0.300533
ALMS1	ENSG00000116127	1552.32	-0.19601	0.0771431	-2.54086	0.0110581	0.30083
OLFM2	ENSG00000105088	642.186	0.228558	0.0901907	2.53416	0.0112718	0.306011
CLK3	ENSG00000179335	1035.43	-0.195792	0.0773354	-2.53172	0.0113505	0.307104
NFIA	ENSG00000162599	888.1	-0.229306	0.0905868	-2.53134	0.0113627	0.307104
ZNF414	ENSG00000133250	628.069	0.293877	0.116123	2.53075	0.011382	0.307104
KCTD5	ENSG00000167977	1978.65	0.180157	0.0712666	2.52793	0.0114738	0.308949
DYNC1LI2	ENSG00000135720	3110.74	0.14065	0.0556629	2.52681	0.0115103	0.309299
GINS3	ENSG00000181938	1292.19	0.164137	0.0650044	2.52501	0.0115696	0.309628
RBM39	ENSG00000131051	11628.7	-0.122995	0.048704	-2.52535	0.0115582	0.309628
BAG3	ENSG00000151929	1606.12	0.177368	0.0703062	2.5228	0.0116426	0.31095
C1orf174	ENSG00000198912	1690.42	-0.166434	0.066002	-2.52165	0.0116807	0.311336
EGLN2	ENSG00000269858	593.11	0.235343	0.0933933	2.51991	0.0117384	0.312243
ZNF767P	ENSG00000133624	788.608	-0.229764	0.091291	-2.51683	0.0118415	0.314348
BORCS5	ENSG00000165714	407.489	-0.291905	0.116125	-2.51371	0.0119469	0.316253
MAST1	ENSG00000105613	1004.49	-0.176364	0.0701726	-2.51329	0.0119613	0.316253
ADH5	ENSG00000197894	5028.51	0.122478	0.048787	2.51046	0.0120575	0.316889
CCDC92	ENSG00000119242	603.81	0.22013	0.0876563	2.51129	0.0120293	0.316889
LINC00431	ENSG00000225760	201.373	0.380228	0.151451	2.51057	0.0120537	0.316889
AC093323.1	ENSG00000170846	2322.34	0.167788	0.0668594	2.50956	0.0120881	0.317059
BRI3BP	ENSG00000184992	1952.54	-0.180705	0.0720513	-2.50801	0.0121413	0.317823
CENPV	ENSG00000166582	2116.95	0.225757	0.0902137	2.50247	0.012333	0.318538
CXCL8	ENSG00000169429	267.465	0.309422	0.123711	2.50117	0.0123783	0.318538
DAPK1	ENSG00000196730	2913.52	-0.12245	0.0489111	-2.50353	0.0122962	0.318538
EIF4A2	ENSG00000156976	10612.2	-0.109816	0.0438704	-2.50319	0.0123081	0.318538
GJB7	ENSG00000164411	248.704	-0.319979	0.127723	-2.50526	0.0122361	0.318538
NOTCH4	ENSG00000204301	55.0804	0.626117	0.250353	2.50094	0.0123864	0.318538
POLR1B	ENSG00000125630	2636.19	-0.136637	0.0546275	-2.50124	0.0123758	0.318538
RPL41	ENSG00000229117	33339.5	0.186615	0.0745394	2.50358	0.0122943	0.318538
TXNDC9	ENSG00000115514	1517.44	0.170766	0.0682461	2.50221	0.0123422	0.318538
COTL1	ENSG00000103187	2319.39	0.163678	0.0654808	2.49964	0.0124321	0.31909
AC002470.1	ENSG00000272829	44.9596	-0.81982	0.328855	-2.49296	0.0126685	0.322642
PPP1R12B	ENSG00000077157	834.016	-0.21781	0.0873612	-2.49321	0.0126593	0.322642
SQLE	ENSG00000104549	11672.9	-0.17575	0.0704836	-2.49348	0.0126497	0.322642
TP73	ENSG00000078900	1092.48	0.190535	0.0764029	2.49381	0.0126379	0.322642
AGO2	ENSG00000123908	9868.28	-0.146176	0.0586812	-2.49103	0.0127375	0.32279
FEM1A	ENSG00000141965	156.362	-0.384557	0.154479	-2.48937	0.0127969	0.32279
GVQW3	ENSG00000179240	643.088	-0.303135	0.121751	-2.4898	0.0127814	0.32279
RNF185	ENSG00000138942	1316.26	0.160929	0.0646353	2.4898	0.0127813	0.32279
USP16	ENSG00000156256	1846.76	0.156627	0.0629086	2.48975	0.0127832	0.32279
MAMDC4	ENSG00000177943	1591.71	-0.234947	0.0944707	-2.48698	0.0128831	0.324344
VWA8	ENSG00000102763	1474.22	-0.171195	0.0689032	-2.48457	0.0129707	0.325926
GOLPH3	ENSG00000113384	4244.86	0.162938	0.0656635	2.48141	0.0130863	0.326505
MTHFR	ENSG00000177000	6360.6	0.129464	0.0521773	2.48123	0.0130929	0.326505
VASP	ENSG00000125753	8705.93	0.148036	0.0596538	2.48158	0.01308	0.326505
ZNF362	ENSG00000160094	323.065	0.287838	0.115921	2.48304	0.0130265	0.326505
SAC3D1	ENSG00000168061	1003.15	0.288631	0.116362	2.48045	0.0131215	0.3266
RAB32	ENSG00000118508	511.507	0.258666	0.104335	2.47918	0.0131685	0.32715
ATP5PO	ENSG00000241837	1802.12	0.203466	0.0823637	2.47034	0.0134986	0.32914
BMS1P8	ENSG00000260518	194.833	-0.398293	0.161156	-2.47147	0.0134559	0.32914
CELSR3	ENSG00000008300	226.928	-0.33509	0.13563	-2.47061	0.0134882	0.32914
CHRFAM7A	ENSG00000166664	46.9022	0.701666	0.283962	2.47099	0.013474	0.32914
FN1	ENSG00000115414	5661.57	-0.158607	0.0640597	-2.47593	0.0132891	0.32914
HARS1	ENSG00000170445	3638.4	0.131894	0.0533518	2.47216	0.0134298	0.32914
LAMTOR5	ENSG00000134248	2907.53	0.193346	0.0781827	2.473	0.0133984	0.32914
MEX3B	ENSG00000183496	130.23	-0.465813	0.188361	-2.47298	0.0133991	0.32914
MYBL2	ENSG00000101057	7129.33	0.13943	0.0563349	2.47503	0.0133225	0.32914
RSL24D1	ENSG00000137876	7069.58	0.124254	0.0502391	2.47326	0.0133888	0.32914
MFSD4B	ENSG00000173214	706.069	-0.243547	0.0987833	-2.46547	0.0136835	0.333033
AL161891.1	ENSG00000276672	135.912	0.407237	0.165393	2.46224	0.0138074	0.335428
GNL3L	ENSG00000130119	2663.53	-0.135317	0.0549816	-2.46113	0.01385	0.335843
KLF9	ENSG00000119138	889.932	0.213676	0.0868965	2.45897	0.0139336	0.337249
H3-3B	ENSG00000132475	17084	0.122227	0.0497494	2.45685	0.0140162	0.338625
PTGER3	ENSG00000050628	118.12	-0.439829	0.179094	-2.45585	0.0140551	0.338944
KANSL1L	ENSG00000144445	411.277	-0.264579	0.107881	-2.45251	0.0141862	0.341481
AC109322.1	ENSG00000255224	59.8673	-0.643135	0.263097	-2.44448	0.0145063	0.341562
C1orf198	ENSG00000119280	823.667	0.20372	0.083221	2.44794	0.0143675	0.341562
CYTOR	ENSG00000222041	2420.91	0.159617	0.0652597	2.44588	0.0144501	0.341562
FAM120A	ENSG00000048828	6242.75	-0.114662	0.0469143	-2.44408	0.0145223	0.341562
FAM219A	ENSG00000164970	453.636	0.247598	0.10114	2.44808	0.0143619	0.341562
FAM222B	ENSG00000173065	1048.48	-0.176365	0.0720998	-2.44613	0.01444	0.341562
KLF5	ENSG00000102554	87.6482	0.506257	0.206944	2.44635	0.0144313	0.341562
NOSTRIN	ENSG00000163072	2821.97	0.146312	0.0597208	2.44994	0.0142882	0.341562
RMI2	ENSG00000175643	2571.44	0.359079	0.146925	2.44396	0.0145268	0.341562
SHARPIN	ENSG00000179526	1598.78	-0.153808	0.0628726	-2.44634	0.0144315	0.341562
URB2	ENSG00000135763	1610.59	-0.148566	0.0607009	-2.44751	0.0143846	0.341562
YWHAH	ENSG00000128245	7075.63	0.166552	0.0681269	2.44473	0.0144962	0.341562
ZFP36L1	ENSG00000185650	2740.06	-0.136287	0.0557104	-2.44634	0.0144314	0.341562
SKP1	ENSG00000113558	6293.56	0.125465	0.0513556	2.44306	0.0145633	0.341809
RPS2P5	ENSG00000240342	8176.87	-0.169746	0.0695283	-2.44139	0.0146308	0.342173
SEPTIN7	ENSG00000122545	4473.78	0.119756	0.0490429	2.44186	0.0146118	0.342173
AC012467.2	ENSG00000271976	202.534	-0.377995	0.1549	-2.44025	0.014677	0.342335
PDE3B	ENSG00000152270	671.46	-0.215804	0.0884464	-2.43994	0.0146897	0.342335
ANKRD20A21P	ENSG00000277112	257.681	-0.302931	0.1243	-2.4371	0.0148056	0.343906
ZNF23	ENSG00000167377	127.093	-0.427349	0.175358	-2.43701	0.0148094	0.343906
AP001020.2	ENSG00000264635	55.6035	0.63447	0.260591	2.43474	0.0149026	0.34425
HOTAIRM1	ENSG00000233429	224.792	-0.346446	0.142274	-2.43506	0.0148891	0.34425
LCP1	ENSG00000136167	2537.19	0.137786	0.0565862	2.43497	0.0148929	0.34425
YJU2	ENSG00000105248	1077.01	0.21625	0.0888568	2.43369	0.0149458	0.344643
HERC2P2	ENSG00000276550	5037.73	-0.161459	0.0664031	-2.43149	0.0150367	0.345675
SERPINB1	ENSG00000021355	3538.58	0.128444	0.0528284	2.43134	0.0150431	0.345675
PLCD3	ENSG00000161714	542.656	0.243156	0.100129	2.42842	0.0151649	0.34666
S100P	ENSG00000163993	127.917	0.452523	0.186333	2.42858	0.0151581	0.34666
TFAP2B	ENSG00000008196	468.881	-0.235064	0.0967738	-2.42901	0.0151402	0.34666
DEAF1	ENSG00000177030	1620.88	0.157686	0.0649714	2.42701	0.0152239	0.346805
MON1A	ENSG00000164077	471.603	-0.238618	0.0983037	-2.42735	0.0152096	0.346805
GSEC	ENSG00000280832	272.934	-0.299846	0.123648	-2.425	0.0153086	0.346933
GTF2H3	ENSG00000111358	3282.46	0.127596	0.0526063	2.42549	0.0152879	0.346933
POU3F2	ENSG00000184486	434.41	-0.245774	0.101333	-2.4254	0.0152916	0.346933
HACL1	ENSG00000131373	845.404	0.205812	0.0849054	2.42401	0.0153501	0.34696
HYLS1	ENSG00000198331	260.496	0.316623	0.130635	2.42372	0.0153625	0.34696
GPALPP1	ENSG00000133114	1328.03	0.157088	0.0648548	2.42214	0.0154293	0.347489
ZNF594	ENSG00000180626	401.548	-0.282797	0.116766	-2.42192	0.0154387	0.347489
TRMT1	ENSG00000104907	5202.05	-0.12355	0.051028	-2.42122	0.0154686	0.347567
LINC00894	ENSG00000235703	204.644	-0.388761	0.160778	-2.418	0.0156062	0.349467
SOX6	ENSG00000110693	368.343	-0.258743	0.10698	-2.41861	0.01558	0.349467
CPT1B	ENSG00000205560	61.4135	-0.648535	0.268441	-2.41593	0.015695	0.349992
GNAI2	ENSG00000114353	1562.82	0.156168	0.0647322	2.41253	0.0158423	0.349992
MSANTD4	ENSG00000170903	933.85	-0.181918	0.0753933	-2.41292	0.0158251	0.349992
PROB1	ENSG00000228672	78.2012	-0.540197	0.223851	-2.4132	0.0158132	0.349992
PSMA3	ENSG00000100567	6718.41	0.116204	0.0481522	2.41327	0.0158103	0.349992
RNF6	ENSG00000127870	1372.04	0.158367	0.0656386	2.4127	0.0158346	0.349992
SRSF5	ENSG00000100650	12096.2	0.137366	0.0568688	2.4155	0.0157137	0.349992
TOGARAM1	ENSG00000198718	316.34	-0.298344	0.123597	-2.41384	0.0157852	0.349992
AL713998.1	ENSG00000227706	29235.8	0.169241	0.0702787	2.40814	0.016034	0.350682
EHMT2	ENSG00000204371	3794.69	-0.142116	0.0590358	-2.40728	0.0160719	0.350682
FASTK	ENSG00000164896	2356.16	-0.179568	0.0746561	-2.40527	0.0161607	0.350682
KAT2B	ENSG00000114166	780.575	-0.187282	0.0778456	-2.40582	0.0161364	0.350682
MRI1	ENSG00000037757	954.061	-0.178888	0.0743962	-2.40453	0.0161931	0.350682
POLR3G	ENSG00000113356	642.507	-0.209434	0.0869668	-2.40821	0.0160309	0.350682
RNF126	ENSG00000070423	3893.27	0.164394	0.0683509	2.40514	0.0161662	0.350682
RTF1	ENSG00000137815	2891.01	0.129543	0.0538212	2.40691	0.0160881	0.350682
SRA1	ENSG00000213523	1909.41	0.157595	0.0655098	2.40567	0.0161426	0.350682
TIMM10	ENSG00000134809	2588	0.151708	0.0630328	2.4068	0.0160928	0.350682
UTP20	ENSG00000120800	2319.89	-0.158813	0.0660413	-2.40475	0.0161837	0.350682
WIPI2	ENSG00000157954	4828.44	0.1335	0.0554914	2.40578	0.0161378	0.350682
ALAS2	ENSG00000158578	634.507	-0.221477	0.0921618	-2.40313	0.0162555	0.351454
SCAP	ENSG00000114650	6925.32	-0.121404	0.0505617	-2.40111	0.0163456	0.352825
ARL4A	ENSG00000122644	4936.21	0.126241	0.0526128	2.39943	0.0164208	0.352888
KRR1	ENSG00000111615	1965.32	0.138338	0.0576995	2.39755	0.016505	0.352888
NAA30	ENSG00000139977	1484.02	-0.144554	0.0602879	-2.39772	0.0164973	0.352888
PIP4K2B	ENSG00000276293	2324.04	-0.127941	0.053363	-2.39755	0.0165049	0.352888
RFXAP	ENSG00000133111	698.618	0.259976	0.108438	2.39746	0.0165094	0.352888
ZNF691	ENSG00000164011	583.374	-0.224672	0.0936638	-2.39871	0.0164529	0.352888
ATP6V1C1	ENSG00000155097	3785.66	0.121954	0.0509342	2.39434	0.0166505	0.355328
ATAD2B	ENSG00000119778	1342.2	-0.166591	0.0696994	-2.39013	0.0168424	0.357684
COX10-AS1	ENSG00000236088	674.875	-0.194425	0.0813397	-2.39029	0.0168352	0.357684
ROM1	ENSG00000149489	56.5654	0.624699	0.261257	2.39113	0.0167967	0.357684
AL138756.1	ENSG00000259953	561.532	-0.233302	0.0977678	-2.38629	0.0170194	0.359144
COX7C	ENSG00000127184	6095.15	0.19001	0.0796264	2.38627	0.0170203	0.359144
IGF1	ENSG00000017427	323.783	-0.266437	0.111618	-2.38705	0.0169844	0.359144
MLLT11	ENSG00000213190	1189.88	0.183766	0.0769569	2.38791	0.0169444	0.359144
KIF2C	ENSG00000142945	7645.19	0.127747	0.0535957	2.38352	0.0171479	0.361258
ZKSCAN2-DT	ENSG00000274925	307.861	-0.328344	0.137796	-2.38283	0.0171801	0.361359
ID1	ENSG00000125968	651.786	0.250394	0.105167	2.38091	0.0172698	0.362665
AP003392.1	ENSG00000254428	65.9759	-0.568348	0.238819	-2.37983	0.0173207	0.362879
PPP6R3	ENSG00000110075	4905.57	0.118153	0.0496542	2.37952	0.0173351	0.362879
SH2B3	ENSG00000111252	4298.6	0.142722	0.0600673	2.37604	0.0174998	0.365745
ITPKA	ENSG00000137825	535.092	0.263815	0.111079	2.37502	0.0175479	0.366171
ANTKMT	ENSG00000103254	1723.97	0.174044	0.0733299	2.37344	0.0176231	0.367157
GALT	ENSG00000213930	336.309	-0.270861	0.114196	-2.37189	0.0176972	0.368119
NECAB2	ENSG00000103154	98.6011	0.488516	0.206118	2.37008	0.0177844	0.36935
PTP4A3	ENSG00000184489	1268.2	0.151787	0.0641187	2.36728	0.0179195	0.370984
RC3H1	ENSG00000135870	1065.26	-0.187201	0.0790597	-2.36784	0.0178922	0.370984
NCAPG2	ENSG00000146918	5610.3	0.105728	0.0447	2.36527	0.0180168	0.372413
ATM	ENSG00000149311	2157.41	-0.224908	0.0951669	-2.3633	0.0181128	0.373225
BTN3A2	ENSG00000186470	206.928	-0.375032	0.158677	-2.3635	0.0181034	0.373225
TRMU	ENSG00000100416	2912.94	-0.129493	0.054845	-2.36108	0.0182219	0.374888
TMEM258	ENSG00000134825	3028.2	-0.146528	0.0620775	-2.3604	0.0182554	0.374989
FAM126B	ENSG00000155744	1527.12	-0.160237	0.0679189	-2.35925	0.0183121	0.37555
PDXP	ENSG00000241360	470.249	1.31372	0.556972	2.35869	0.0183397	0.37555
TRDN	ENSG00000186439	1003.65	-0.175117	0.0742663	-2.35797	0.0183753	0.375696
NRDE2	ENSG00000119720	748.961	0.198631	0.0842869	2.3566	0.0184429	0.376248
PURA	ENSG00000185129	1697.71	-0.137726	0.0584509	-2.35627	0.0184595	0.376248
PDP2	ENSG00000172840	1223.16	-0.183091	0.0777329	-2.35539	0.0185034	0.37656
ALG2	ENSG00000119523	1090.08	-0.179483	0.0762247	-2.35465	0.01854	0.376723
AL132780.1	ENSG00000257285	48.6186	-0.717463	0.304947	-2.35274	0.0186355	0.376918
BAG1	ENSG00000107262	1898.5	0.166835	0.0708936	2.35331	0.0186069	0.376918
RIMS3	ENSG00000117016	1028.92	0.168395	0.0715522	2.35346	0.0185995	0.376918
NEDD1	ENSG00000139350	1095.91	-0.164063	0.0697876	-2.3509	0.0187283	0.378214
ELF1	ENSG00000120690	2475.48	0.124395	0.052947	2.34943	0.0188023	0.378992
GPCPD1	ENSG00000125772	1330.74	0.150022	0.0638665	2.34899	0.0188244	0.378992
AC232271.1	ENSG00000270012	305.387	-0.293724	0.125184	-2.34633	0.0189591	0.379826
AL355388.1	ENSG00000273002	95.6123	-0.486875	0.207513	-2.34624	0.0189641	0.379826
CASP9	ENSG00000132906	1018.88	0.189316	0.0807204	2.34533	0.0190101	0.379826
FUT8	ENSG00000033170	569.501	-0.227951	0.0971308	-2.34684	0.0189333	0.379826
NHLRC2	ENSG00000196865	1438.69	-0.163063	0.0695114	-2.34584	0.0189842	0.379826
HIGD1A	ENSG00000181061	5139.23	0.119671	0.0511022	2.3418	0.0191912	0.381979
LINC00115	ENSG00000225880	141.528	-0.456462	0.194938	-2.34158	0.0192025	0.381979
YBX3	ENSG00000060138	9517.47	0.335765	0.143396	2.34153	0.0192048	0.381979
LINC01287	ENSG00000234722	1110.41	0.156353	0.0668103	2.34025	0.0192706	0.382276
SNTA1	ENSG00000101400	1124.56	0.185212	0.0791466	2.34011	0.0192779	0.382276
NUMBL	ENSG00000105245	927.348	0.188696	0.0806568	2.33949	0.0193099	0.382336
AC007318.1	ENSG00000273763	46.1265	-0.67967	0.290828	-2.33701	0.0194385	0.383839
MALAT1	ENSG00000251562	9868.77	0.380461	0.162806	2.33689	0.0194447	0.383839
PILRB	ENSG00000121716	313.387	-0.318765	0.136437	-2.33634	0.0194733	0.383839
AIFM2	ENSG00000042286	1625.29	0.193592	0.0830951	2.32977	0.0198185	0.384001
AL021978.1	ENSG00000287626	168.285	0.358519	0.153684	2.33283	0.019657	0.384001
BRI3	ENSG00000164713	964.253	0.237504	0.101946	2.32971	0.0198216	0.384001
C17orf113	ENSG00000267221	88.4356	0.489843	0.209878	2.33394	0.0195989	0.384001
CPT2	ENSG00000157184	1130.17	0.177481	0.0762335	2.32813	0.0199052	0.384001
GTF2B	ENSG00000137947	1191.1	0.180677	0.0774522	2.33276	0.019661	0.384001
HERPUD1	ENSG00000051108	3171.32	0.129325	0.0555134	2.32963	0.0198259	0.384001
KDM5B	ENSG00000117139	4224.91	-0.119635	0.0513409	-2.33021	0.0197949	0.384001
KLHL20	ENSG00000076321	524.698	-0.222536	0.0954279	-2.33197	0.019702	0.384001
NADSYN1	ENSG00000172890	2314.9	-0.130725	0.0560666	-2.3316	0.0197217	0.384001
PTMAP5	ENSG00000214182	168.019	-0.351238	0.150844	-2.32849	0.019886	0.384001
SLC35A5	ENSG00000138459	556.167	-0.273545	0.117329	-2.33144	0.0197304	0.384001
SLC44A4	ENSG00000204385	925.609	-0.171439	0.0736464	-2.32787	0.019919	0.384001
SLC6A9	ENSG00000196517	2539.18	-0.154994	0.0663753	-2.33511	0.0195377	0.384001
TCEANC	ENSG00000176896	69.864	-0.536797	0.230503	-2.32881	0.019869	0.384001
NRTN	ENSG00000171119	183.835	0.411466	0.176811	2.32715	0.0199572	0.384176
GDAP2	ENSG00000196505	703.753	-0.199303	0.0856747	-2.32628	0.0200035	0.384506
ZDHHC18	ENSG00000204160	1264.53	-0.152052	0.0653802	-2.32566	0.0200368	0.384584
SLC33A1	ENSG00000169359	661.96	-0.210694	0.0906861	-2.32333	0.0201615	0.386415
ARL6IP6	ENSG00000177917	1265.51	-0.176227	0.0758724	-2.32267	0.0201969	0.38653
BATF3	ENSG00000123685	251.564	0.365282	0.157574	2.31815	0.0204409	0.388796
BIRC6	ENSG00000115760	4206.81	-0.20129	0.0868222	-2.31842	0.0204264	0.388796
PLEKHO1	ENSG00000023902	400.643	0.265584	0.114587	2.31775	0.0204629	0.388796
SPCS1	ENSG00000114902	5665.68	-0.120267	0.0518886	-2.31779	0.0204608	0.388796
STX3	ENSG00000166900	4006.46	0.126858	0.0546942	2.31941	0.020373	0.388796
AC138776.1	ENSG00000286406	147.253	-0.390854	0.168774	-2.31584	0.0205672	0.389422
DPP7	ENSG00000176978	15306.7	-0.116732	0.0503969	-2.31625	0.0205446	0.389422
PIK3C2A	ENSG00000011405	1191.26	-0.178848	0.0772432	-2.31539	0.0205917	0.389422
TET1	ENSG00000138336	760.033	-0.209149	0.0903462	-2.31498	0.0206142	0.389422
KLHL5	ENSG00000109790	940.793	0.177654	0.076761	2.31438	0.0206468	0.389478
FAM167A	ENSG00000154319	66.6723	0.568599	0.245746	2.31376	0.0206807	0.38956
FNDC10	ENSG00000228594	787.537	0.196125	0.0848542	2.31132	0.020815	0.391109
KAT2A	ENSG00000108773	3855.84	-0.136234	0.058965	-2.31042	0.0208648	0.391109
MCU	ENSG00000156026	1116.02	0.163411	0.0707133	2.3109	0.0208384	0.391109
VPS36	ENSG00000136100	1615.52	0.140122	0.060656	2.31012	0.0208817	0.391109
AC021078.1	ENSG00000230551	463.799	-0.270015	0.117064	-2.30656	0.0210791	0.393724
NAPEPLD	ENSG00000161048	371.454	-0.282866	0.122637	-2.30653	0.0210811	0.393724
SNAPC3	ENSG00000164975	1385.33	-0.147575	0.0640162	-2.30528	0.0211509	0.394467
AC006449.6	ENSG00000277969	172.068	0.347868	0.151089	2.3024	0.0213124	0.396137
NR2C1	ENSG00000120798	1408.38	-0.174529	0.0758089	-2.30223	0.0213224	0.396137
POGLUT2	ENSG00000134901	489.45	-0.223992	0.0972999	-2.30208	0.0213307	0.396137
NPTN	ENSG00000156642	913.956	-0.189613	0.082497	-2.29842	0.0215379	0.399423
TICAM1	ENSG00000127666	575.366	-0.196906	0.08573	-2.29681	0.0216296	0.400559
CREM	ENSG00000095794	1210.56	0.172785	0.0752484	2.2962	0.0216647	0.400644
AL442128.1	ENSG00000275989	74.7539	0.589023	0.256611	2.29539	0.0217105	0.400929
RRP7BP	ENSG00000182841	945.959	-0.188463	0.0821307	-2.29467	0.0217519	0.40113
WNK1	ENSG00000060237	5708.53	-0.141513	0.0616986	-2.29363	0.021812	0.401677
BTBD7	ENSG00000011114	1275.12	-0.150058	0.0655248	-2.29009	0.0220161	0.403211
CR382285.1	ENSG00000270533	113.055	-0.437338	0.191148	-2.28795	0.0221403	0.403211
DAZAP1	ENSG00000071626	12655.4	0.104136	0.0455074	2.28834	0.0221178	0.403211
ERMP1	ENSG00000099219	1252.49	-0.191392	0.0835174	-2.29165	0.0219261	0.403211
MIGA2	ENSG00000148343	1905.49	-0.15408	0.067336	-2.28822	0.0221247	0.403211
MYO1D	ENSG00000176658	330.734	0.263231	0.114935	2.29026	0.022006	0.403211
NPC1	ENSG00000141458	1821.61	-0.186863	0.0816098	-2.28972	0.0220378	0.403211
ZFYVE1	ENSG00000165861	977.471	0.184752	0.0807355	2.28836	0.0221164	0.403211
AC004057.1	ENSG00000196656	65.1035	-0.551464	0.241198	-2.28635	0.0222337	0.404353
DCAF10	ENSG00000122741	1692.34	-0.139525	0.0611224	-2.28272	0.022447	0.404432
EEF1AKMT2	ENSG00000203791	318.437	0.281699	0.123411	2.28261	0.0224531	0.404432
FAM135A	ENSG00000082269	944.39	-0.174294	0.0763486	-2.28287	0.0224379	0.404432
LENG8-AS1	ENSG00000226696	481.846	-0.239414	0.104805	-2.28438	0.0223489	0.404432
STAM-AS1	ENSG00000260589	114.425	-0.421843	0.184659	-2.28444	0.0223457	0.404432
USP49	ENSG00000164663	1772.37	-0.133724	0.0585641	-2.28337	0.0224085	0.404432
XRCC2	ENSG00000196584	2331.72	-0.151268	0.066252	-2.28322	0.0224174	0.404432
CENPB	ENSG00000125817	3169.69	0.127418	0.0558462	2.28159	0.0225136	0.404967
STAT6	ENSG00000166888	2439.63	0.127624	0.0559729	2.2801	0.0226019	0.405185
TOMM20	ENSG00000173726	16088.9	0.0947163	0.0415418	2.28002	0.0226062	0.405185
VPS50	ENSG00000004766	1355.25	-0.147586	0.0647358	-2.27983	0.022618	0.405185
FLRT1	ENSG00000126500	42.0853	-0.74901	0.328721	-2.27856	0.0226932	0.405429
IGF2R	ENSG00000197081	11955.5	-0.161185	0.0707363	-2.27868	0.0226863	0.405429
ATP2B4	ENSG00000058668	1601.35	-0.171241	0.0751995	-2.27716	0.0227768	0.406316
MFSD2B	ENSG00000205639	1004.41	-0.178466	0.0783882	-2.27669	0.0228045	0.406316
CPSF1	ENSG00000071894	11373.4	-0.121469	0.05341	-2.27428	0.0229492	0.407239
MYL6	ENSG00000092841	12314.9	0.132253	0.0581304	2.27511	0.0228993	0.407239
SPATS2L	ENSG00000196141	996.505	0.184876	0.0812879	2.27434	0.0229455	0.407239
AC112178.1	ENSG00000249803	241.037	0.2898	0.127512	2.27273	0.0230426	0.408347
DYNLRB1	ENSG00000125971	367.365	0.270087	0.118903	2.27148	0.023118	0.409132
ANXA2	ENSG00000182718	9183.34	0.134166	0.0591352	2.2688	0.0232807	0.409493
CDK8	ENSG00000132964	1458.08	-0.141793	0.0625147	-2.26815	0.0233199	0.409493
DCP2	ENSG00000172795	6310.88	-0.114064	0.0502686	-2.2691	0.0232625	0.409493
DPAGT1	ENSG00000172269	2851.03	-0.124768	0.0549846	-2.26914	0.0232601	0.409493
EMID1	ENSG00000186998	256.224	0.316536	0.139565	2.26802	0.0233278	0.409493
KLHL36	ENSG00000135686	3136.68	-0.122026	0.053814	-2.26756	0.023356	0.409493
OR51B4	ENSG00000183251	71.8118	0.527053	0.232378	2.26809	0.023324	0.409493
C11orf96	ENSG00000187479	207.322	0.378101	0.166891	2.26556	0.0234784	0.409971
ENTR1	ENSG00000165689	4755.05	-0.107048	0.047278	-2.26422	0.0235606	0.409971
FOXN3-AS1	ENSG00000258920	84.6458	0.486552	0.214664	2.26657	0.0234165	0.409971
GDPD3	ENSG00000102886	51.123	-0.669018	0.295303	-2.26553	0.02348	0.409971
TTLL4	ENSG00000135912	2881.99	-0.117926	0.0520737	-2.26459	0.0235378	0.409971
ZNRD2-AS1	ENSG00000260233	51.9646	-0.639689	0.28254	-2.26406	0.0235702	0.409971
CHKB	ENSG00000100288	57.8265	-0.644595	0.284807	-2.26327	0.023619	0.41028
LCLAT1	ENSG00000172954	1711.65	-0.166454	0.0735641	-2.26271	0.0236536	0.410317
TUFT1	ENSG00000143367	395.735	0.234396	0.103613	2.26222	0.0236835	0.410317
ABR	ENSG00000159842	803.497	0.177278	0.0786783	2.2532	0.0242463	0.412521
ATP5MF	ENSG00000241468	6884.48	0.136085	0.0603721	2.25411	0.0241896	0.412521
DYNC1LI1	ENSG00000144635	2926.19	0.120979	0.0536388	2.25544	0.024106	0.412521
HLTF	ENSG00000071794	5265.21	0.106725	0.0472836	2.25712	0.0240008	0.412521
INO80D	ENSG00000114933	687.443	-0.244491	0.108502	-2.25334	0.0242375	0.412521
ITPKC	ENSG00000086544	707.246	0.191416	0.084847	2.25601	0.0240701	0.412521
MZT1	ENSG00000204899	2152.2	0.132062	0.0585907	2.25398	0.0241975	0.412521
NPY1R	ENSG00000164128	84.398	-0.621078	0.275178	-2.25701	0.0240076	0.412521
NSUN5P1	ENSG00000223705	2637.28	-0.181514	0.0805734	-2.25278	0.0242728	0.412521
PITPNA	ENSG00000174238	2151.19	0.139848	0.061956	2.25722	0.0239944	0.412521
RNASEH1	ENSG00000171865	1206.11	0.157557	0.0699427	2.25266	0.0242807	0.412521
RSRC2	ENSG00000111011	3155.32	-0.128522	0.0569661	-2.25612	0.0240632	0.412521
THADA	ENSG00000115970	1338.86	-0.159795	0.0708779	-2.25451	0.0241642	0.412521
TSEN2	ENSG00000154743	929.457	0.169182	0.0750809	2.25333	0.0242384	0.412521
TXNDC5	ENSG00000239264	411.623	1.14498	0.507308	2.25697	0.0240102	0.412521
PRKCD	ENSG00000163932	919.459	0.197339	0.087643	2.25163	0.0243458	0.413094
CHID1	ENSG00000177830	3120.57	-0.153291	0.0681512	-2.24928	0.024495	0.413542
INO80E	ENSG00000169592	2755.63	-0.130277	0.0578827	-2.25071	0.0244038	0.413542
LINC01971	ENSG00000278200	41.4857	0.728175	0.323744	2.24923	0.0244978	0.413542
LYRM4	ENSG00000214113	1165.15	-0.149394	0.0664025	-2.24983	0.0244596	0.413542
CRTC2	ENSG00000160741	1269.56	-0.156965	0.0698381	-2.24756	0.0246043	0.413919
MASTL	ENSG00000120539	1399.11	-0.144159	0.0641322	-2.24784	0.0245864	0.413919
NAA11	ENSG00000156269	682.235	0.197802	0.088033	2.24691	0.0246459	0.413919
ZNF322	ENSG00000181315	806.08	-0.191845	0.085368	-2.24727	0.0246225	0.413919
ZNF440	ENSG00000171295	1143.79	-0.164983	0.0734562	-2.24601	0.0247037	0.414361
GCFC2	ENSG00000005436	654.715	0.195446	0.0870903	2.24418	0.0248208	0.414873
PTPN14	ENSG00000152104	609.02	-0.198909	0.0886188	-2.24454	0.0247974	0.414873
TCEAL4	ENSG00000133142	950.083	0.186423	0.0830741	2.24406	0.0248287	0.414873
FAM20C	ENSG00000177706	151.74	0.448601	0.200055	2.24239	0.024936	0.41536
PPIF	ENSG00000108179	7145.13	0.144061	0.0642337	2.24276	0.0249126	0.41536
ZSCAN25	ENSG00000197037	1036.7	0.156557	0.0698251	2.24214	0.0249525	0.41536
AC005224.3	ENSG00000266709	470.268	-0.23344	0.1042	-2.2403	0.0250713	0.415548
AUNIP	ENSG00000127423	1111.08	0.156597	0.069931	2.2393	0.0251362	0.415548
CCDC57	ENSG00000176155	1505.23	0.195283	0.0871657	2.24037	0.025067	0.415548
CCNY	ENSG00000108100	4399.28	0.113152	0.0505576	2.23807	0.0252163	0.415548
PPM1K	ENSG00000163644	735.403	-0.181124	0.0808722	-2.23964	0.0251146	0.415548
RPL11	ENSG00000142676	37153.9	0.123401	0.055126	2.23852	0.025187	0.415548
SNW1	ENSG00000100603	4449.58	0.110879	0.0494799	2.24088	0.0250336	0.415548
ZNF296	ENSG00000170684	196.989	0.376577	0.168205	2.2388	0.0251687	0.415548
PEX19	ENSG00000162735	2026.1	0.139295	0.0622529	2.23756	0.0252495	0.415575
KIDINS220	ENSG00000134313	3832.36	-0.163276	0.0730157	-2.23617	0.0253406	0.416035
NF2	ENSG00000186575	1885.25	-0.144375	0.064558	-2.23635	0.0253285	0.416035
SNHG7	ENSG00000233016	1867.74	-0.139531	0.0624152	-2.23553	0.0253828	0.416208
MRTFB	ENSG00000186260	1117.55	-0.158237	0.0708245	-2.23421	0.0254692	0.416284
NOP16	ENSG00000048162	2514.03	0.126478	0.0566268	2.23353	0.0255139	0.416284
SRP19	ENSG00000153037	716.926	0.185301	0.0829497	2.23389	0.0254901	0.416284
ULBP1	ENSG00000111981	1276.45	0.159295	0.0712902	2.23446	0.0254527	0.416284
ARHGEF40	ENSG00000165801	341.114	0.251434	0.112636	2.23226	0.0255976	0.416618
MED14	ENSG00000180182	1301.94	-0.162493	0.0727911	-2.23232	0.0255937	0.416618
LY6G5B	ENSG00000240053	360.781	0.258502	0.116001	2.22844	0.0258512	0.417991
NOXA1	ENSG00000188747	288.01	0.290227	0.130163	2.22973	0.0257656	0.417991
NSA2	ENSG00000164346	4804.6	0.114552	0.051412	2.22812	0.0258725	0.417991
SP4	ENSG00000105866	510.496	-0.219299	0.0983333	-2.23016	0.0257371	0.417991
TAX1BP1	ENSG00000106052	5439.54	0.112671	0.0505439	2.22916	0.025803	0.417991
WDR46	ENSG00000227057	3772.36	0.114384	0.0513204	2.22883	0.0258254	0.417991
AC106038.1	ENSG00000246792	48.8431	-0.661925	0.297241	-2.2269	0.0259542	0.418784
RBL2	ENSG00000103479	2152.39	-0.14371	0.0645526	-2.22625	0.0259977	0.418784
RCCD1	ENSG00000166965	1850.19	-0.134469	0.0604093	-2.22596	0.0260169	0.418784
ABHD12	ENSG00000100997	1144.63	0.165831	0.0746462	2.22157	0.0263127	0.41883
C8orf58	ENSG00000241852	143.713	0.365356	0.164375	2.22271	0.0262356	0.41883
CCNC	ENSG00000112237	3126.98	0.114892	0.0516708	2.22355	0.026179	0.41883
EGFLAM-AS4	ENSG00000248730	208.371	-0.325297	0.146478	-2.22078	0.0263658	0.41883
KIT	ENSG00000157404	152.096	-0.401803	0.180933	-2.22072	0.0263697	0.41883
PRDM2	ENSG00000116731	2198.95	-0.133315	0.0599611	-2.22335	0.026192	0.41883
PXN-AS1	ENSG00000255857	152.645	0.356483	0.160359	2.22303	0.0262137	0.41883
RPL26	ENSG00000161970	2560.75	0.169473	0.0762795	2.22174	0.0263006	0.41883
RPL7L1	ENSG00000146223	15920.6	0.0970885	0.0436524	2.22413	0.0261399	0.41883
SLC35E2A	ENSG00000215790	766.786	-0.183655	0.0826036	-2.22332	0.026194	0.41883
SP110	ENSG00000135899	411.208	0.227874	0.102595	2.2211	0.0263439	0.41883
ZNF629	ENSG00000102870	1339.74	0.142375	0.0641731	2.2186	0.0265137	0.42061
ASAH2B	ENSG00000204147	525.466	0.199239	0.0898534	2.21738	0.0265971	0.421425
RBM8A	ENSG00000265241	4021.75	0.121619	0.0548682	2.21657	0.0266524	0.421502
TRA2A	ENSG00000164548	3341.03	-0.12575	0.056737	-2.21637	0.026666	0.421502
FUT11	ENSG00000196968	602.864	-0.211367	0.0954559	-2.21429	0.026809	0.422899
RAB11B-AS1	ENSG00000269386	112.903	0.474453	0.214282	2.21415	0.0268186	0.422899
KRT8	ENSG00000170421	10652.9	0.165188	0.0746436	2.21303	0.0268958	0.423408
LRRFIP1	ENSG00000124831	4497.77	0.103019	0.0465572	2.21275	0.0269152	0.423408
AC092944.1	ENSG00000243176	152.429	-0.383421	0.173317	-2.21226	0.026949	0.423434
SLCO4A1	ENSG00000101187	763.425	-0.188596	0.0853612	-2.20939	0.0271476	0.425538
ZNF189	ENSG00000136870	527.003	-0.204865	0.0927219	-2.20946	0.0271428	0.425538
COX8A	ENSG00000176340	5462.48	0.145813	0.0660296	2.20829	0.027224	0.425893
UBE2J1	ENSG00000198833	2710.9	0.121009	0.0548013	2.20813	0.0272349	0.425893
LIMK2	ENSG00000182541	952.414	0.171426	0.0776737	2.207	0.0273139	0.426116
TXNL4A	ENSG00000141759	2488.42	0.173852	0.0787634	2.20727	0.0272953	0.426116
INPP5A	ENSG00000068383	367.71	0.233003	0.105614	2.20618	0.0273714	0.426508
ANKS6	ENSG00000165138	2832.67	0.112839	0.0511819	2.20467	0.027477	0.427092
ANO6	ENSG00000177119	1792.94	-0.181223	0.0822493	-2.20333	0.0275714	0.427092
MNAT1	ENSG00000020426	1266.99	0.160742	0.0729507	2.20344	0.027564	0.427092
NAT14	ENSG00000090971	1509.1	-0.168138	0.0763354	-2.20261	0.0276219	0.427092
PBDC1	ENSG00000102390	769.092	0.214871	0.0975241	2.20326	0.0275761	0.427092
PTOV1-AS1	ENSG00000268006	43.2325	-0.731536	0.332221	-2.20196	0.0276683	0.427092
RBM12	ENSG00000244462	4961.51	0.116504	0.0528697	2.2036	0.0275523	0.427092
TSTA3	ENSG00000104522	2418.47	-0.137837	0.0625926	-2.20213	0.0276558	0.427092
PIAS4	ENSG00000105229	1808.8	-0.139215	0.0632507	-2.20101	0.0277354	0.427625
DENND4A	ENSG00000174485	1173.29	-0.174362	0.0792631	-2.19979	0.0278218	0.427955
PBX1	ENSG00000185630	1182.46	-0.155344	0.0706095	-2.20004	0.0278039	0.427955
MAD2L1	ENSG00000164109	3731.83	0.115091	0.0523445	2.19871	0.0278985	0.428275
SERGEF	ENSG00000129158	143.663	0.350969	0.159634	2.19858	0.0279076	0.428275
ZNF525	ENSG00000203326	591.759	-0.198498	0.0903089	-2.19798	0.0279503	0.42843
BMPR2	ENSG00000204217	1230.69	-0.178599	0.0813238	-2.19614	0.0280817	0.428946
NAA25	ENSG00000111300	3442.56	-0.122796	0.0559109	-2.19628	0.0280723	0.428946
PPP4R1L	ENSG00000124224	172.65	0.338368	0.154032	2.19674	0.0280387	0.428946
RNF187	ENSG00000168159	6453.46	0.137025	0.0624169	2.19532	0.0281403	0.429206
TRIM37	ENSG00000108395	1500.26	-0.133167	0.0606684	-2.195	0.0281639	0.429206
DPCD	ENSG00000166171	496.778	-0.214688	0.0979277	-2.19232	0.0283567	0.431645
SETDB1	ENSG00000143379	1596.19	-0.141558	0.0645862	-2.19176	0.0283965	0.431751
CARD8-AS1	ENSG00000268001	409.413	0.222521	0.101726	2.18746	0.0287092	0.433098
CEBPZOS	ENSG00000218739	1831.64	0.123894	0.056602	2.18886	0.028607	0.433098
GMPR	ENSG00000137198	2134.86	0.139849	0.0639351	2.18736	0.0287164	0.433098
LARP1B	ENSG00000138709	1818.96	0.127676	0.0583753	2.18716	0.0287311	0.433098
MRPS31	ENSG00000102738	916.844	0.159899	0.0730942	2.18758	0.0287002	0.433098
PRXL2C	ENSG00000158122	692.698	0.244898	0.111962	2.18733	0.0287183	0.433098
THAP6	ENSG00000174796	631.075	-0.188238	0.0860804	-2.18677	0.0287591	0.433098
TPT1	ENSG00000133112	17623.5	0.128009	0.0585083	2.18788	0.0286783	0.433098
TRIM2	ENSG00000109654	67.4477	0.533835	0.244154	2.18647	0.0287811	0.433098
AMOTL1	ENSG00000166025	1881.55	-0.137844	0.0630747	-2.18541	0.0288591	0.433281
RBM43	ENSG00000184898	332.054	0.253359	0.115917	2.18569	0.028838	0.433281
AC009121.3	ENSG00000262703	45.6832	0.753172	0.345761	2.1783	0.0293836	0.435209
AC010976.1	ENSG00000231731	61.6745	-0.576317	0.264008	-2.18295	0.0290392	0.435209
AC132008.2	ENSG00000214135	736.743	-0.216206	0.0991467	-2.18067	0.0292081	0.435209
ACVR2B	ENSG00000114739	3445.34	-0.153799	0.0705575	-2.17977	0.0292743	0.435209
BLOC1S2	ENSG00000196072	1270.39	0.14535	0.0666898	2.17949	0.0292954	0.435209
CAPN2	ENSG00000162909	4615.33	0.0997261	0.0458085	2.17702	0.0294791	0.435209
CCDC69	ENSG00000198624	636.845	0.197078	0.0904337	2.17925	0.0293129	0.435209
HBG2	ENSG00000196565	4107.44	0.3868	0.177442	2.17986	0.0292676	0.435209
INTS8	ENSG00000164941	2060.66	-0.132684	0.0608861	-2.17921	0.029316	0.435209
MAGEA1	ENSG00000198681	4351.26	0.117544	0.0539965	2.17687	0.02949	0.435209
NME4	ENSG00000103202	5617.44	-0.10798	0.0496008	-2.17698	0.0294818	0.435209
OIP5	ENSG00000104147	298.762	0.258034	0.118417	2.17904	0.0293287	0.435209
ORMDL3	ENSG00000172057	1846	0.143957	0.0661706	2.17555	0.0295892	0.435209
PC	ENSG00000173599	1901.88	-0.133484	0.0613664	-2.1752	0.0296155	0.435209
PEAK1	ENSG00000173517	1097.77	-0.182646	0.0839518	-2.17561	0.0295847	0.435209
PSMD12	ENSG00000197170	5447.13	0.11488	0.0526412	2.18232	0.0290862	0.435209
TIAL1	ENSG00000151923	4457.53	-0.099882	0.0459011	-2.17603	0.0295534	0.435209
TIMP2	ENSG00000035862	175.144	0.35296	0.162054	2.17804	0.0294029	0.435209
TUBGCP4	ENSG00000137822	840.675	-0.170756	0.0784845	-2.17566	0.0295808	0.435209
AC022400.6	ENSG00000279088	563.148	0.21836	0.100551	2.17164	0.029883	0.436219
ATF7IP2	ENSG00000166669	2973.22	-0.112018	0.0515592	-2.17262	0.0298092	0.436219
COMMD3	ENSG00000148444	456.463	0.220661	0.101606	2.17174	0.0298756	0.436219
LINC02882	ENSG00000251138	277.584	0.273269	0.125741	2.17328	0.0297596	0.436219
SEC31B	ENSG00000075826	320.729	-0.27608	0.127098	-2.17218	0.0298419	0.436219
ZBTB12	ENSG00000204366	473.406	-0.225338	0.10373	-2.17236	0.0298285	0.436219
APOL4	ENSG00000100336	1613.5	-0.137194	0.0632122	-2.17037	0.0299791	0.43684
EDARADD	ENSG00000186197	115.364	-0.417441	0.192396	-2.1697	0.0300293	0.43684
FAM136A	ENSG00000035141	4116.21	0.131733	0.0607253	2.16932	0.0300583	0.43684
SAMD11	ENSG00000187634	186.238	0.321775	0.148328	2.16935	0.0300558	0.43684
NUDT4	ENSG00000173598	10353.3	0.103846	0.0479025	2.16786	0.0301694	0.437009
PGBD2	ENSG00000185220	852.799	-0.195254	0.090064	-2.16794	0.0301631	0.437009
ZBTB25	ENSG00000089775	646.783	-0.19836	0.0914784	-2.16838	0.0301297	0.437009
AC018638.2	ENSG00000230715	283.372	-0.286524	0.132455	-2.16318	0.0305275	0.438434
CCNO	ENSG00000152669	344.244	-0.24571	0.113588	-2.16317	0.0305283	0.438434
CLCN4	ENSG00000073464	508.525	-0.207604	0.0958648	-2.1656	0.0303421	0.438434
HNMT	ENSG00000150540	55.5935	0.595847	0.275238	2.16484	0.0303998	0.438434
LGALS1	ENSG00000100097	1825.42	0.169122	0.0782008	2.16266	0.0305675	0.438434
PPP1R10	ENSG00000204569	2471.94	-0.131067	0.0605261	-2.16546	0.0303521	0.438434
RAB3IL1	ENSG00000167994	1439.72	0.156095	0.0721408	2.16376	0.0304828	0.438434
RPARP-AS1	ENSG00000269609	723.138	-0.191082	0.08834	-2.16303	0.030539	0.438434
SPTBN1	ENSG00000115306	6363.17	-0.139085	0.0642831	-2.16363	0.0304926	0.438434
AC006059.1	ENSG00000230084	132.459	-0.421243	0.195167	-2.15837	0.0308993	0.439431
AL683813.2	ENSG00000232611	47.8392	-0.62764	0.290976	-2.15702	0.0310042	0.439431
ARIH1	ENSG00000166233	1545.09	-0.136381	0.0631925	-2.15819	0.0309134	0.439431
COPRS	ENSG00000172301	1243.9	0.375948	0.174284	2.1571	0.0309975	0.439431
H1-2	ENSG00000187837	16869.4	0.125239	0.0579713	2.16037	0.0307442	0.439431
IKZF2	ENSG00000030419	359.645	-0.239463	0.110963	-2.15804	0.0309246	0.439431
NEMP1	ENSG00000166881	7033.74	-0.15375	0.0711783	-2.16007	0.0307674	0.439431
PXMP2	ENSG00000176894	301.529	0.946791	0.438332	2.15999	0.0307736	0.439431
RANBP6	ENSG00000137040	1606.21	-0.144682	0.0670581	-2.15756	0.0309617	0.439431
SEPHS2	ENSG00000179918	4850.19	0.103905	0.0481642	2.15731	0.0309813	0.439431
[truncated: 30,545 more rows]

## Sheet: S2vsS1
Gene symbol	Ensembl ID	baseMean	S2 vs. S1							Up-regulated DEGs			41
[truncated: 31,474 more rows]
