# Supplementary material for: Comparative Transcriptomic and Molecular Pathway Analyses of HL-CZ Human Pro-Monocytic Cells Expressing SARS-CoV-2 Spike S1, S2, NP, NSP15 and NSP16 Genes
Source: Microorganisms. 2021 May 31;9(6):1193. doi: 10.3390/microorganisms9061193 (PMC8228226; doi:10.3390/microorganisms9061193)
Supplement: Supplementary file 1 [file microorganisms-09-01193-s001.zip › Microorg Supp Material 30May 2021/Supp File S3 Differential expression_PCMVF_NSP15_NSP16_NP Revised May 2021.xlsx]

## Sheet: Normalized count data
Gene symbol	Ensembl ID	Normalized Count
		PCMVF_1	PCMVF_3	PCMVF_4	NSP15_1	NSP15_2	NSP15_4	NSP16_2	NSP16_3	NSP16_5	NP_1	NP_2	NP_3
5S_rRNA	ENSG00000277411	1.09586	1.08745	0	1.91024	0	3.45604	2.17165	0	1.77724	3.39194	0.899504	0
5S_rRNA	ENSG00000285626	0	1.08745	0	0.95512	0	0	2.17165	0	0.888621	1.13065	0	0
A1BG	ENSG00000121410	2.19171	6.52472	6.62231	4.7756	5.55771	2.59203	4.3433	6.08086	6.22035	3.39194	4.49752	2.78033
A1BG-AS1	ENSG00000268895	56.9845	51.1103	33.1116	51.5765	61.1348	40.6085	58.6346	66.0208	47.9855	40.7032	57.5683	36.1443
A1CF	ENSG00000148584	4.38343	3.26236	0	2.86536	2.22308	2.59203	2.17165	1.73739	5.33173	0	3.59802	0
A2M	ENSG00000175899	0	1.08745	1.10372	0	1.11154	0	2.17165	0	0	0	0.899504	2.78033
A2ML1	ENSG00000166535	3.28757	4.34981	2.20744	4.7756	2.22308	2.59203	2.17165	0	0.888621	2.26129	1.79901	1.85356
A2ML1-AS2	ENSG00000256904	0	0	0	0	0	0	0	0.868695	0.888621	1.13065	0	0.926778
A3GALT2	ENSG00000184389	0	1.08745	1.10372	0.95512	0	0	1.08583	1.73739	0	1.13065	1.79901	0
A4GALT	ENSG00000128274	12.0544	8.69962	13.2446	15.2819	20.0078	16.4162	16.2874	13.0304	12.4407	19.221	22.4876	11.1213
A4GNT	ENSG00000118017	1.09586	3.26236	2.20744	0	0	0.864011	0	1.73739	0	1.13065	2.69851	0
AAAS	ENSG00000094914	3149.49	3192.76	3310.05	3168.13	3543.6	3297.06	3178.21	3113.4	3076.41	3053.87	3159.96	3144.56
AACS	ENSG00000081760	1214.21	1178.8	1169.94	1171.93	1247.15	1120.62	1166.18	1173.61	1155.21	1266.32	1184.65	1202.96
AACSP1	ENSG00000250420	237.801	251.202	219.64	234.004	252.32	172.802	242.139	271.033	267.475	232.913	217.68	237.255
AADAC	ENSG00000114771	0	0	0	0	0	0	0	0	1.77724	0	0.899504	0
AADAT	ENSG00000109576	0	0	0	0	0	0	1.08583	0	0	0	0	0.926778
AAGAB	ENSG00000103591	2650.88	2563.13	2378.51	2532.98	2347.58	2685.35	2480.03	2394.12	2466.81	2755.38	2547.4	2680.24
AAK1	ENSG00000115977	2026.24	2018.31	2136.8	1857.71	1675.09	1872.31	1930.6	2184.77	2039.39	2002.37	1893.46	2038.91
AAMDC	ENSG00000087884	117.257	152.243	145.691	164.281	172.289	171.074	153.101	146.809	151.954	148.115	134.026	132.529
AAMP	ENSG00000127837	7687.43	7976.47	8031.76	8212.12	9001.27	8091.46	7642.04	7535.93	7786.99	8276.32	8191.79	8183.45
AANAT	ENSG00000129673	1.09586	1.08745	2.20744	1.91024	2.22308	0	4.3433	4.34347	4.44311	1.13065	2.69851	3.70711
AAR2	ENSG00000131043	1415.85	1608.34	1685.38	1841.47	1692.88	1756.53	1602.68	1606.22	1658.17	1703.88	1695.57	1765.51
AARD	ENSG00000205002	0	0	0	0.95512	0	0	0	0	0	0	0.899504	0
AARS1	ENSG00000090861	12901.5	12476.3	12851.7	12204.5	12743.8	12446.9	12280.7	12522.2	11958.2	13009.2	13206.5	12838.7
AARS2	ENSG00000124608	2992.78	2986.14	3196.37	2858.67	3170.12	2863.33	2999.05	2924.9	2840.92	2739.55	2975.56	2809.99
AARSD1	ENSG00000266967	200.542	217.491	198.669	191.979	157.839	192.674	228.023	237.154	231.041	185.426	170.006	183.502
AASDH	ENSG00000157426	544.641	572	513.229	565.431	539.098	589.255	567.887	597.662	638.03	593.589	573.884	581.09
AASDHPPT	ENSG00000149313	3003.74	2941.56	2770.33	3097.45	2662.14	3196.84	2910.01	2964.86	2856.92	3086.66	3016.04	3038.91
AASS	ENSG00000008311	3.28757	0	8.82975	0.95512	4.44617	4.32005	4.3433	5.21217	2.66586	2.26129	3.59802	7.41423
AATBC	ENSG00000215458	37.2591	33.711	34.2153	50.6214	33.3463	28.5124	35.8323	42.566	43.5424	29.3968	37.7792	34.2908
AATF	ENSG00000275700	4998.2	4673.87	4588.16	4499.57	4576.22	4769.34	4299.87	4294.83	4328.47	4761.15	4663.03	4600.53
AATK	ENSG00000181409	65.7514	69.597	65.1194	63.0379	64.4694	60.4807	53.2055	68.6269	71.0897	78.0145	61.1663	71.3619
ABALON	ENSG00000281376	106.298	131.582	161.143	161.415	175.624	125.282	128.127	145.072	135.07	136.808	127.73	111.213
ABAT	ENSG00000183044	42.7384	58.7224	48.5636	52.5316	37.7924	46.6566	47.7763	46.9095	36.4335	47.4871	47.6737	49.1192
ABBA01000935.2	ENSG00000283544	4.38343	2.17491	2.20744	4.7756	2.22308	1.72802	0	2.60608	1.77724	5.65323	1.79901	1.85356
ABCA1	ENSG00000165029	139.174	125.057	129.135	154.729	120.047	143.426	138.986	132.042	147.511	122.11	141.222	120.481
ABCA10	ENSG00000154263	2.19171	1.08745	2.20744	2.86536	2.22308	1.72802	2.17165	1.73739	2.66586	4.52258	3.59802	2.78033
ABCA11P	ENSG00000251595	28.4923	16.3118	20.9707	15.2819	22.2308	27.6483	15.2016	29.5356	17.7724	19.221	25.1861	17.6088
ABCA12	ENSG00000144452	1.09586	2.17491	1.10372	1.91024	0	0.864011	1.08583	0.868695	1.77724	2.26129	1.79901	0.926778
ABCA13	ENSG00000179869	0	1.08745	0	0	1.11154	2.59203	0	0	2.66586	2.26129	1.79901	0.926778
ABCA17P	ENSG00000238098	97.5312	96.7833	99.3347	84.0506	76.6964	82.081	94.4668	76.4452	83.5304	93.8435	94.448	63.0209
ABCA2	ENSG00000107331	4876.56	4941.38	5691.88	4901.68	5764.46	4365.85	5095.78	5257.34	5040.26	4567.81	4699.91	4423.51
ABCA3	ENSG00000167972	3370.85	3301.51	3608.06	3443.21	3805.92	3297.06	3445.33	3640.7	3629.13	3223.47	3318.27	3161.24
ABCA4	ENSG00000198691	0	0	2.20744	0.95512	0	0	0	0	0.888621	0	0.899504	0
ABCA5	ENSG00000154265	33.9716	42.4107	32.0078	40.115	22.2308	50.9766	38.0039	23.4548	37.3221	35.05	17.9901	33.364
ABCA6	ENSG00000154262	13.1503	10.8745	14.3483	18.1473	16.6731	16.4162	11.9441	16.5052	15.9952	23.7435	9.89455	6.48745
ABCA7	ENSG00000064687	1546.25	1494.16	1696.42	1351.49	1715.11	1256.27	1491.92	1647.05	1522.21	1313.81	1447.3	1408.7
ABCA8	ENSG00000141338	232.322	202.266	219.64	202.485	205.635	237.603	206.307	273.639	272.807	185.426	223.077	225.207
ABCA9	ENSG00000154258	2.19171	2.17491	5.51859	0.95512	0	1.72802	2.17165	10.4243	6.22035	7.91452	3.59802	0
ABCB1	ENSG00000085563	49.3135	30.4487	47.4599	39.1599	24.4539	43.2005	44.5189	33.8791	38.2107	33.9194	38.6787	29.6569
ABCB10	ENSG00000135776	2278.29	2461.99	2317.81	2721.14	2300.89	2636.96	2456.14	2399.34	2451.71	2404.88	2336.01	2446.69
ABCB10P1	ENSG00000274099	1738.03	1755.15	1655.58	1795.63	1640.64	1686.55	1887.17	1773.01	1804.79	1677.88	1701.86	1670.05
ABCB10P3	ENSG00000261524	69.039	83.7339	68.4305	74.4994	71.1387	44.9286	87.9519	66.8895	71.0897	83.6677	76.4579	83.41
ABCB10P4	ENSG00000260053	122.736	104.395	87.1938	110.794	96.7041	112.321	120.527	106.849	116.409	114.195	93.5485	96.3849
ABCB11	ENSG00000073734	901.89	867.787	860.9	796.57	758.071	873.515	904.493	837.422	867.294	810.673	805.956	772.933
ABCB4	ENSG00000005471	1.09586	1.08745	8.82975	1.91024	6.66925	0	0	3.47478	0	5.65323	2.69851	1.85356
ABCB5	ENSG00000004846	3.28757	0	1.10372	1.91024	0	0	0	0	0	1.13065	0.899504	0.926778
ABCB6	ENSG00000115657	142.461	155.506	141.276	120.345	141.166	118.369	150.93	154.628	161.729	114.195	125.931	108.433
ABCB7	ENSG00000131269	1140.79	1078.75	1038.6	1152.83	1075.97	1158.64	1143.37	1124.96	1159.65	1097.86	1099.19	1069.5
ABCB8	ENSG00000197150	2647.59	2942.65	3024.19	2815.69	3377.98	2860.74	2854.64	2844.98	2898.68	2720.33	2985.45	2822.97
ABCB9	ENSG00000150967	565.462	587.224	692.031	581.668	691.379	545.191	614.577	598.531	602.485	520.097	578.381	575.529
ABCC1	ENSG00000103222	3438.8	3391.76	3499.89	3276.06	3270.16	3242.63	3444.24	3453.06	3540.27	3278.87	3237.32	3144.56
ABCC10	ENSG00000124574	2064.59	2097.7	2216.27	2068.79	2253.1	1925.02	2151.02	2142.2	2058.94	1928.88	2076.06	2025.01
ABCC11	ENSG00000121270	3.28757	7.61217	5.51859	6.68584	4.44617	9.50412	6.51496	8.68695	8.88621	5.65323	10.7941	5.56067
ABCC13	ENSG00000243064	3.28757	0	0	0.95512	0	0	3.25748	1.73739	0	0	0.899504	0
ABCC2	ENSG00000023839	31.7798	34.7985	28.6967	24.8331	22.2308	31.9684	18.459	39.96	23.9928	23.7435	34.1812	34.2908
ABCC3	ENSG00000108846	4.38343	7.61217	3.31116	1.91024	3.33463	4.32005	4.3433	6.08086	2.66586	6.78387	3.59802	3.70711
ABCC4	ENSG00000125257	3582.36	3327.61	3485.54	3376.35	3068.97	3504.43	3510.47	3324.5	3406.08	3079.88	3203.14	3352.16
ABCC5	ENSG00000114770	5150.53	4971.83	5148.85	4713.52	4796.3	4757.24	5002.4	5255.6	5090.91	4657.13	4810.55	4599.6
ABCC5-AS1	ENSG00000223882	1.09586	1.08745	2.20744	1.91024	3.33463	0.864011	1.08583	0.868695	3.55448	1.13065	2.69851	0.926778
ABCC6	ENSG00000091262	145.749	168.555	162.247	183.383	185.627	154.658	176.99	190.244	174.17	169.597	188.896	160.333
ABCC6P1	ENSG00000256340	60.2721	56.5475	58.4971	57.3072	40.0155	65.6648	54.2913	55.5965	51.54	50.879	53.0708	67.6548
ABCC6P2	ENSG00000255277	6.57514	10.8745	9.93347	6.68584	13.3385	24.1923	3.25748	12.1617	19.5497	14.6984	9.89455	7.41423
ABCC8	ENSG00000006071	0	1.08745	1.10372	0	2.22308	0	0	1.73739	0	0	0	0
ABCC9	ENSG00000069431	3.28757	0	3.31116	0.95512	1.11154	0.864011	0	1.73739	2.66586	1.13065	4.49752	0.926778
ABCD1	ENSG00000101986	2704.57	2814.33	3088.2	2934.13	3427.99	2779.52	2771.03	2944.88	2844.48	2823.22	2952.17	2734.92
ABCD1P4	ENSG00000225293	1.09586	0	0	0	0	0.864011	0	0	0	0	0	3.70711
ABCD2	ENSG00000173208	0	0	0	1.91024	1.11154	0	0	0	2.66586	0	1.79901	0
ABCD3	ENSG00000117528	2936.9	2754.52	2835.45	2748.84	2430.94	2878.02	2837.26	2862.35	2832.92	2794.95	2776.77	2770.14
ABCD4	ENSG00000119688	1735.84	1657.28	1812.31	1603.65	1742.9	1635.57	1792.7	1662.68	1635.06	1573.86	1686.57	1583.86
ABCE1	ENSG00000164163	10428.2	10136.1	9831.92	11419.4	9352.51	11937.2	10353.3	10352.2	10694.6	10712.9	10627.6	10052.8
ABCF1	ENSG00000204574	12755.8	12733	12479.7	12827.3	13074	12995.6	12434.9	12178.2	12095.9	12867.9	12765.8	12370.6
ABCF2	ENSG00000033050	1290.92	1498.51	1461.32	1531.06	1582.84	1572.5	1386.6	1560.18	1438.68	1498.1	1496.78	1506.01
ABCF2P1	ENSG00000242159	2.19171	5.43726	5.51859	0.95512	8.89233	2.59203	3.25748	6.94956	4.44311	12.4371	6.29653	7.41423
ABCF2P2	ENSG00000228769	0	0	1.10372	0	0	1.72802	2.17165	0	0	0	0.899504	0
ABCF3	ENSG00000161204	3091.41	3073.14	3031.91	3008.63	3118.99	2982.56	3004.48	2961.38	2797.38	2943.07	3075.41	3036.13
ABCG1	ENSG00000160179	0	1.08745	0	0	0	0	0	0	0	0	0.899504	0
ABCG2	ENSG00000118777	361.633	318.624	311.249	337.157	290.112	359.428	327.919	295.356	326.124	279.269	295.937	321.592
ABCG4	ENSG00000172350	3.28757	5.43726	0	2.86536	0	0.864011	2.17165	0.868695	1.77724	4.52258	4.49752	1.85356
ABCG5	ENSG00000138075	2.19171	5.43726	0	5.73072	3.33463	1.72802	6.51496	9.55564	5.33173	0	6.29653	1.85356
ABCG8	ENSG00000143921	0	1.08745	2.20744	2.86536	3.33463	1.72802	0	0.868695	0	2.26129	1.79901	3.70711
ABHD1	ENSG00000143994	9.86271	14.1369	11.0372	13.3717	17.7847	13.8242	16.2874	16.5052	16.8838	20.3516	18.8896	14.8285
ABHD10	ENSG00000144827	747.374	723.156	741.699	792.75	620.24	764.649	700.358	735.785	773.1	729.266	746.589	771.079
ABHD11	ENSG00000106077	494.231	543.726	554.067	551.104	651.363	519.27	524.454	550.753	524.286	486.177	561.291	537.531
ABHD11-AS1	ENSG00000225969	2.19171	3.26236	2.20744	2.86536	4.44617	1.72802	1.08583	0	0.888621	1.13065	0.899504	4.63389
ABHD12	ENSG00000100997	1140.79	1092.89	1094.89	1282.73	1397.21	1154.32	1158.58	1116.27	1179.2	1154.39	1146.87	1160.33
ABHD12B	ENSG00000131969	4.38343	4.34981	3.31116	8.59608	6.66925	7.7761	4.3433	3.47478	1.77724	7.91452	0.899504	1.85356
ABHD13	ENSG00000139826	995.038	970.008	967.961	970.402	870.337	993.612	949.012	952.958	1064.57	916.953	888.71	932.339
ABHD14A	ENSG00000248487	230.13	234.89	298.004	267.434	301.228	253.155	233.453	268.427	299.465	210.3	221.278	292.862
ABHD14A-ACY1	ENSG00000114786	4.38343	4.34981	3.31116	1.91024	3.33463	11.2321	4.3433	6.08086	1.77724	11.3065	3.59802	3.70711
ABHD14B	ENSG00000114779	2467.87	2489.18	2536.34	2449.88	2652.14	2454.65	2452.88	2439.3	2329.08	2400.36	2495.23	2458.74
ABHD15	ENSG00000168792	196.158	159.856	200.877	191.024	191.185	177.122	149.844	174.608	207.049	175.25	173.604	214.086
ABHD16A	ENSG00000204427	268.485	276.213	283.656	256.927	262.324	197.858	270.371	264.083	244.371	227.26	248.263	230.768
ABHD17A	ENSG00000129968	4486.44	4605.36	5053.93	4489.06	5684.42	4277.72	4419.31	4673.58	4520.42	4167.56	4389.58	4266.89
ABHD17AP1	ENSG00000198658	16.4378	11.962	11.0372	6.68584	22.2308	6.04807	5.42913	13.0304	7.10897	11.3065	12.5931	14.8285
ABHD17AP3	ENSG00000250536	7.671	2.17491	4.41487	0	2.22308	3.45604	5.42913	0.868695	4.44311	4.52258	2.69851	2.78033
ABHD17AP4	ENSG00000229107	9.86271	1.08745	5.51859	0	5.55771	5.18406	5.42913	4.34347	3.55448	1.13065	1.79901	0
ABHD17AP5	ENSG00000263366	2.19171	2.17491	5.51859	4.7756	2.22308	1.72802	1.08583	3.47478	2.66586	4.52258	0.899504	0.926778
ABHD17AP6	ENSG00000226981	2.19171	3.26236	2.20744	1.91024	13.3385	2.59203	1.08583	1.73739	6.22035	0	0.899504	7.41423
ABHD17B	ENSG00000107362	821.892	752.517	760.462	853.877	749.179	822.538	815.455	788.775	806.868	863.813	788.865	866.538
ABHD17C	ENSG00000136379	5.47928	22.8365	13.2446	16.237	12.227	16.4162	9.77243	17.3739	11.5521	7.91452	9.89455	13.9017
ABHD18	ENSG00000164074	1014.76	897.148	971.272	891.127	750.291	908.939	941.411	933.847	935.718	893.21	907.6	911.95
ABHD2	ENSG00000140526	1630.63	1603.99	1599.29	1550.16	1445	1594.1	1596.16	1650.52	1716.82	1530.89	1512.97	1494.89
ABHD3	ENSG00000158201	1172.57	1192.94	1212.99	1209.18	1141.55	1175.05	1293.22	1277.85	1272.51	1123.86	1234.12	1290.08
ABHD4	ENSG00000100439	863.535	883.012	857.589	850.057	963.707	863.147	855.631	855.664	862.851	927.129	865.323	851.709
ABHD5	ENSG00000011198	2053.64	2061.81	2069.47	2078.34	1871.84	2187.67	2090.21	2023.19	2088.26	2188.93	2139.92	2071.35
ABHD6	ENSG00000163686	371.495	370.821	373.057	378.228	355.693	348.196	346.378	378.751	328.79	343.716	390.385	352.176
ABHD8	ENSG00000127220	304.648	307.749	327.804	382.048	449.063	319.684	326.834	360.508	300.354	379.897	319.324	316.031
ABI1	ENSG00000136754	2125.96	1917.18	1944.75	2104.13	1881.84	2029.56	1985.98	1949.35	2039.39	2026.12	2111.14	2098.23
ABI1P1	ENSG00000271484	0	0	1.10372	0	0	0	0	0.868695	0	0	0	0
ABI2	ENSG00000138443	2360.48	2419.58	2327.74	2392.58	2166.39	2369.12	2304.12	2361.11	2394.83	2411.67	2376.49	2373.48
ABI3	ENSG00000108798	0	0	0	1.91024	0	0	1.08583	0	0	0	0	0
ABI3BP	ENSG00000154175	14.2461	4.34981	3.31116	7.64096	7.78079	8.64011	11.9441	3.47478	6.22035	12.4371	1.79901	5.56067
ABITRAM	ENSG00000119328	974.217	998.282	901.738	962.761	935.918	999.66	1056.51	1002.47	941.938	1061.68	985.857	1018.53
ABL1	ENSG00000097007	10596.9	10390.6	11097.9	10704	11157.7	9849.72	10155.7	10784	10076.1	10273	10365.9	9954.52
ABL2	ENSG00000143322	2776.9	2634.9	2463.5	2862.49	2413.16	2465.89	2598.38	2756.37	2734.29	2539.43	2579.78	2632.05
ABLIM1	ENSG00000099204	1.09586	0	0	0	1.11154	0	0	1.73739	0.888621	1.13065	3.59802	1.85356
ABLIM3	ENSG00000173210	0	0	1.10372	0	3.33463	0	0	0.868695	0	0	0	0
ABO	ENSG00000175164	2678.27	2738.21	2920.44	2868.23	3097.87	2639.55	2913.27	3122.96	2951.11	2584.65	2733.59	2837.79
ABR	ENSG00000159842	1054.21	1010.24	1129.1	1042.04	1167.12	981.516	1066.28	1131.91	1065.46	1068.46	1028.13	1074.14
ABRA	ENSG00000174429	0	0	0	0	1.11154	0	0	0	0.888621	0	0	0
ABRACL	ENSG00000146386	984.079	1025.47	891.804	1028.66	973.711	1042	938.154	984.231	988.147	1045.85	1082.1	1049.11
ABRAXAS1	ENSG00000163322	1058.6	948.259	959.131	1022.93	790.306	1003.98	930.553	900.837	905.505	938.435	952.575	923.998
ABRAXAS2	ENSG00000165660	988.463	1033.08	1062.88	1148.05	1001.5	1199.25	1014.16	1045.91	1105.44	1131.78	1127.08	1129.74
ABT1	ENSG00000146109	3747.83	3682.11	3708.49	3939.87	3937.08	3755.85	3553.91	3559.91	3544.71	4028.49	3889.46	3910.08
ABTB1	ENSG00000114626	46.026	41.3232	39.7339	73.5442	66.6925	39.7445	48.8622	47.7782	42.6538	38.4419	66.5633	56.5335
ABTB2	ENSG00000166016	126.024	101.133	125.824	107.929	122.27	109.729	108.583	112.062	135.07	170.727	113.338	104.726
AC000036.1	ENSG00000225929	2.19171	0	1.10372	0	1.11154	0	0	0	0	0	0	0
AC000065.1	ENSG00000286742	1.09586	0	1.10372	0.95512	0	2.59203	3.25748	0	0.888621	0	3.59802	0
AC000067.1	ENSG00000225007	0	0	0	0	0	0	0	0	0	0	0	1.85356
AC000068.1	ENSG00000185065	58.0804	80.4715	87.1938	64.9482	81.1425	77.761	86.8661	72.9704	74.6442	61.0548	68.3623	93.6046
AC000068.2	ENSG00000273212	8.76685	8.69962	15.4521	4.7756	6.66925	3.45604	3.25748	9.55564	6.22035	6.78387	3.59802	10.1946
AC000072.1	ENSG00000286367	28.4923	25.0114	23.1781	26.7434	28.9001	27.6483	19.5449	20.8487	30.2131	28.2661	26.0856	27.8033
AC000078.1	ENSG00000232926	38.355	25.0114	29.8004	31.519	25.5655	31.9684	27.1456	34.7478	39.9879	29.3968	33.2817	35.2176
AC000082.1	ENSG00000287652	1.09586	0	2.20744	0	1.11154	0.864011	2.17165	1.73739	2.66586	0	0	2.78033
AC000085.1	ENSG00000287146	13.1503	15.2243	7.72603	8.59608	10.0039	6.91209	7.60078	12.1617	7.10897	5.65323	8.09554	5.56067
AC000089.1	ENSG00000235776	88.7644	84.8213	79.4677	71.634	116.712	58.7527	79.2653	61.6773	54.2059	128.894	116.036	160.333
AC000093.1	ENSG00000284874	55.8887	61.9848	84.9863	42.0253	57.8002	41.4725	62.9779	66.0208	60.4262	59.9242	64.7643	47.2657
AC000095.3	ENSG00000286025	28.4923	22.8365	30.9041	20.0575	28.9001	18.1442	22.8023	37.3539	29.3245	18.0903	9.89455	25.023
AC000120.1	ENSG00000200769	1.09586	5.43726	3.31116	4.7756	1.11154	0.864011	3.25748	0.868695	0.888621	0	2.69851	3.70711
AC000120.2	ENSG00000243107	2.19171	6.52472	2.20744	8.59608	5.55771	2.59203	8.68661	8.68695	1.77724	3.39194	10.7941	3.70711
AC000123.1	ENSG00000224138	25.2047	27.1863	33.1116	33.4292	24.4539	36.2884	31.4889	38.2226	28.4359	30.5274	37.7792	39.8515
AC000123.2	ENSG00000279265	15.342	8.69962	3.31116	3.82048	5.55771	16.4162	6.51496	9.55564	9.77483	5.65323	12.5931	8.341
AC000123.3	ENSG00000280347	123.832	130.494	122.513	147.088	120.047	124.418	140.072	151.153	178.613	119.848	146.619	121.408
AC000124.1	ENSG00000226770	0	0	0	0	0	1.72802	0	0	0.888621	0	0	0
AC001226.1	ENSG00000274898	0	4.34981	3.31116	2.86536	1.11154	1.72802	2.17165	3.47478	2.66586	1.13065	3.59802	1.85356
AC001226.2	ENSG00000283208	3.28757	1.08745	1.10372	2.86536	4.44617	2.59203	2.17165	6.94956	2.66586	1.13065	0.899504	1.85356
AC002044.3	ENSG00000280092	0	0	2.20744	0	0	0	0	0	0	0	0	0
AC002056.1	ENSG00000213683	19.7254	21.7491	7.72603	13.3717	5.55771	6.91209	17.3732	9.55564	10.6635	19.221	12.5931	21.3159
AC002059.1	ENSG00000273216	7.671	11.962	6.62231	9.5512	8.89233	5.18406	10.8583	16.5052	7.10897	6.78387	10.7941	5.56067
AC002059.2	ENSG00000280968	5.47928	3.26236	3.31116	5.73072	4.44617	3.45604	1.08583	2.60608	4.44311	5.65323	8.09554	8.341
AC002059.3	ENSG00000285697	0	3.26236	2.20744	2.86536	0	0.864011	3.25748	0.868695	0	1.13065	0.899504	0.926778
AC002064.1	ENSG00000225498	0	0	1.10372	0	1.11154	0	0	4.34347	0.888621	0	0	1.85356
AC002064.2	ENSG00000234459	1.09586	1.08745	2.20744	0.95512	0	3.45604	5.42913	0.868695	4.44311	0	0.899504	3.70711
AC002064.3	ENSG00000280440	0	0	0	0	0	0	1.08583	0.868695	0	0	0	0
AC002066.1	ENSG00000237813	5.47928	3.26236	2.20744	3.82048	7.78079	2.59203	2.17165	1.73739	5.33173	5.65323	5.39703	1.85356
AC002070.1	ENSG00000248636	0	0	2.20744	0	1.11154	0	0	0	0	0	0	4.63389
AC002072.1	ENSG00000286072	0	0	1.10372	0.95512	0	0	0	0.868695	0	0	0	0
AC002075.2	ENSG00000237729	0	3.26236	2.20744	0.95512	1.11154	0.864011	2.17165	0	0	0	0	0.926778
AC002076.1	ENSG00000234695	1.09586	3.26236	2.20744	0.95512	1.11154	0	0	3.47478	0.888621	0	0.899504	0.926778
AC002094.5	ENSG00000279532	25.2047	30.4487	41.9413	33.4292	20.0078	25.9203	30.4031	24.3235	34.6562	21.4823	22.4876	17.6088
AC002115.1	ENSG00000267626	0	0	0	0	0	0	0	0	0	0	1.79901	0.926778
AC002116.2	ENSG00000267698	59.1763	58.7224	56.2896	55.397	55.5771	53.5687	38.0039	56.4652	32.879	46.3564	45.8747	48.1925
AC002128.1	ENSG00000268947	17.5337	31.5361	23.1781	17.1922	22.2308	29.3764	13.0299	26.9295	33.7676	13.5677	17.9901	31.5105
AC002128.2	ENSG00000271366	3.28757	2.17491	5.51859	6.68584	2.22308	3.45604	4.3433	5.21217	2.66586	2.26129	7.19603	5.56067
AC002306.1	ENSG00000259242	2.19171	1.08745	0	0	3.33463	0	0	0	0	0	0	0
AC002310.1	ENSG00000235560	59.1763	50.0228	40.8376	51.5765	66.6925	45.7926	58.6346	43.4347	41.7652	66.7081	50.3722	51.8996
AC002310.2	ENSG00000239791	9.86271	10.8745	6.62231	7.64096	6.66925	6.04807	4.3433	4.34347	5.33173	3.39194	0.899504	6.48745
AC002310.3	ENSG00000260494	2.19171	3.26236	7.72603	3.82048	7.78079	6.04807	2.17165	6.08086	6.22035	4.52258	8.99504	11.1213
AC002310.5	ENSG00000278922	218.075	242.502	186.528	185.293	218.974	189.218	196.534	212.83	173.281	179.773	188.896	198.331
AC002331.1	ENSG00000286712	12.0544	13.0494	8.82975	3.82048	6.66925	9.50412	5.42913	8.68695	4.44311	3.39194	2.69851	4.63389
AC002347.1	ENSG00000261433	2.19171	3.26236	1.10372	7.64096	0	0.864011	3.25748	3.47478	2.66586	0	0.899504	1.85356
AC002347.2	ENSG00000263388	2.19171	1.08745	1.10372	0	1.11154	0	2.17165	0.868695	0.888621	1.13065	3.59802	0
AC002350.2	ENSG00000278993	155.612	97.8707	131.342	117.48	94.4811	88.1291	116.183	103.375	135.07	76.8839	97.1465	104.726
AC002351.1	ENSG00000258240	3.28757	2.17491	0	1.91024	2.22308	2.59203	2.17165	2.60608	1.77724	0	1.79901	2.78033
AC002375.1	ENSG00000257268	0	0	0	0	0	1.72802	0	0	0	0	0.899504	0
AC002377.1	ENSG00000286163	2.19171	6.52472	8.82975	1.91024	3.33463	3.45604	3.25748	1.73739	6.22035	3.39194	5.39703	2.78033
AC002378.1	ENSG00000225676	1.09586	2.17491	1.10372	0	0	0.864011	4.3433	4.34347	3.55448	3.39194	2.69851	0.926778
AC002381.1	ENSG00000228341	0	0	0	0	1.11154	0	2.17165	0	0	0	0	0
AC002398.1	ENSG00000267049	13.1503	15.2243	11.0372	14.3268	22.2308	21.6003	16.2874	11.293	9.77483	7.91452	13.4926	18.5356
AC002401.1	ENSG00000236472	3.28757	2.17491	1.10372	0.95512	1.11154	1.72802	2.17165	1.73739	1.77724	0	0	0
AC002451.1	ENSG00000231170	1.09586	1.08745	0	2.86536	3.33463	0	1.08583	1.73739	0	2.26129	0	0
AC002456.1	ENSG00000223969	2.19171	2.17491	0	1.91024	1.11154	0.864011	0	1.73739	0	1.13065	0	0
AC002460.2	ENSG00000287292	0	0	0	0	0	1.72802	1.08583	0	0	0	0	0
AC002463.1	ENSG00000223646	3.28757	8.69962	8.82975	0.95512	1.11154	0.864011	7.60078	5.21217	1.77724	1.13065	2.69851	6.48745
AC002467.1	ENSG00000241764	111.777	107.658	136.861	100.288	113.377	126.146	97.7243	106.849	110.189	94.9742	125.031	150.138
AC002470.1	ENSG00000272829	27.3964	34.7985	18.7632	20.0575	46.6848	37.1525	14.1157	18.2426	29.3245	32.7887	32.3822	27.8033
AC002470.2	ENSG00000285314	0	0	1.10372	0	0	0	0	0	1.77724	0	0	0.926778
AC002472.3	ENSG00000284130	16.4378	14.1369	18.7632	29.6087	20.0078	11.2321	27.1456	16.5052	20.4383	19.221	11.6936	27.8033
AC002480.1	ENSG00000232759	21.9171	20.6616	23.1781	20.0575	25.5655	20.7363	24.974	26.0608	15.9952	23.7435	30.5831	33.364
AC002480.2	ENSG00000232949	10.9586	9.78707	8.82975	16.237	10.0039	8.64011	10.8583	6.08086	7.10897	14.6984	13.4926	7.41423
AC002486.1	ENSG00000223866	0	0	0	2.86536	0	0	0	0	0	0	0	0
AC002519.1	ENSG00000259810	1.09586	0	0	0	2.22308	0	0	0.868695	2.66586	0	0.899504	0
AC002519.2	ENSG00000261457	0	2.17491	1.10372	0.95512	2.22308	1.72802	2.17165	0.868695	0.888621	0	1.79901	3.70711
AC002524.1	ENSG00000233247	4.38343	5.43726	6.62231	2.86536	2.22308	3.45604	4.3433	1.73739	1.77724	2.26129	1.79901	2.78033
AC002540.1	ENSG00000279067	0	0	0	0	0	0	0	0	0	0	0.899504	0.926778
AC002542.1	ENSG00000227532	0	2.17491	2.20744	0	1.11154	0	0	0	0	0	0	0
AC002542.6	ENSG00000287829	0	0	1.10372	1.91024	1.11154	2.59203	4.3433	0	0	0	0.899504	0.926778
AC002543.1	ENSG00000235945	0	1.08745	1.10372	0	0	0	0	0	1.77724	0	0	1.85356
AC002545.1	ENSG00000267184	0	0	0	0	2.22308	0	0	0.868695	0	0	0	0
AC002550.2	ENSG00000276571	15.342	22.8365	12.1409	19.1024	7.78079	9.50412	18.459	13.0304	22.2155	14.6984	17.0906	17.6088
AC002553.1	ENSG00000227782	3.28757	14.1369	2.20744	6.68584	11.1154	6.91209	14.1157	11.293	9.77483	5.65323	13.4926	9.26778
AC002553.2	ENSG00000275413	5.47928	1.08745	3.31116	1.91024	6.66925	1.72802	3.25748	4.34347	3.55448	1.13065	4.49752	8.341
AC002558.1	ENSG00000239291	0	0	1.10372	1.91024	2.22308	0	1.08583	0.868695	4.44311	0	0	0
AC002558.2	ENSG00000261872	0	0	1.10372	0.95512	1.11154	0.864011	0	0.868695	0	0	0	0.926778
AC002558.3	ENSG00000262265	1.09586	3.26236	1.10372	4.7756	0	0.864011	1.08583	7.81825	3.55448	2.26129	1.79901	2.78033
AC002563.1	ENSG00000255692	1.09586	6.52472	7.72603	2.86536	0	0.864011	1.08583	4.34347	1.77724	3.39194	6.29653	0.926778
AC002984.1	ENSG00000267005	3.28757	2.17491	2.20744	0	0	0	0	0.868695	0	0	0	0.926778
AC003002.2	ENSG00000268533	1.09586	2.17491	7.72603	0.95512	1.11154	1.72802	4.3433	2.60608	1.77724	1.13065	1.79901	3.70711
AC003002.3	ENSG00000269533	2.19171	0	1.10372	2.86536	3.33463	0.864011	0	2.60608	1.77724	1.13065	3.59802	1.85356
AC003005.2	ENSG00000268266	1.09586	0	0	1.91024	1.11154	0	4.3433	2.60608	0	0	1.79901	0
AC003035.1	ENSG00000212663	0	0	0	0	0	0	0	0	1.77724	0	1.79901	1.85356
AC003043.1	ENSG00000267211	1.09586	1.08745	2.20744	0.95512	0	0	0	1.73739	0.888621	0	0.899504	0.926778
AC003043.2	ENSG00000285486	0	0	0	0.95512	2.22308	2.59203	1.08583	5.21217	2.66586	0	0	4.63389
AC003070.1	ENSG00000267344	0	0	2.20744	3.82048	0	0	0	2.60608	1.77724	1.13065	1.79901	1.85356
AC003071.1	ENSG00000226573	1.09586	1.08745	0	0.95512	0	0	0	0	0	0	0	0
AC003072.1	ENSG00000250318	14.2461	7.61217	15.4521	8.59608	17.7847	6.04807	2.17165	14.7678	14.2179	13.5677	11.6936	11.1213
AC003077.1	ENSG00000287011	0	2.17491	0	0	0	0	0	0	0	1.13065	0	0
AC003086.1	ENSG00000287672	3.28757	9.78707	3.31116	6.68584	13.3385	3.45604	9.77243	0.868695	6.22035	9.04516	10.7941	3.70711
AC003092.1	ENSG00000236453	3.28757	1.08745	2.20744	2.86536	6.66925	1.72802	2.17165	1.73739	6.22035	4.52258	5.39703	2.78033
AC003092.2	ENSG00000236938	1.09586	0	0	0	0	0	0	0.868695	0	0	0	0
AC003093.1	ENSG00000287093	2.19171	2.17491	1.10372	0	2.22308	0	1.08583	4.34347	2.66586	4.52258	0	0.926778
AC003101.2	ENSG00000278546	0	0	1.10372	1.91024	3.33463	0	1.08583	1.73739	1.77724	0	0	0.926778
AC003102.1	ENSG00000260793	81.0934	80.4715	92.7123	70.6789	53.354	60.4807	92.2952	66.8895	76.4214	65.5774	80.0559	75.9958
AC003657.1	ENSG00000278218	0	0	0	0	2.22308	2.59203	0	0	0	0	0	0
AC003681.1	ENSG00000279159	116.161	113.095	134.654	149.954	135.608	101.089	136.814	152.022	125.296	115.326	144.82	137.163
AC003682.1	ENSG00000268392	0	0	0	2.86536	1.11154	0	0	0.868695	0	1.13065	1.79901	0
AC003950.1	ENSG00000285785	1.09586	0	0	0	0	0	0	0	0	1.13065	0	0
AC003956.1	ENSG00000268564	26.3006	19.5741	14.3483	12.4166	14.45	14.6882	16.2874	22.5861	12.4407	7.91452	13.4926	17.6088
AC003965.1	ENSG00000263280	23.013	38.0608	24.2818	38.2048	32.2347	30.2404	35.8323	19.1113	15.1066	21.4823	24.2866	32.4372
AC003965.2	ENSG00000263325	0	1.08745	1.10372	0.95512	1.11154	0	0	0	0	0	0	0
AC003984.1	ENSG00000235139	1.09586	0	1.10372	3.82048	0	0	2.17165	0	0.888621	2.26129	2.69851	2.78033
AC003986.2	ENSG00000232821	16.4378	8.69962	16.5558	13.3717	24.4539	22.4643	20.6307	14.7678	22.2155	13.5677	19.7891	14.8285
AC003986.3	ENSG00000236536	0	0	0	0	1.11154	0	0	0	0	0	1.79901	0.926778
AC003989.2	ENSG00000243621	0	1.08745	0	0.95512	0	0	0	0	0	0	0	0
AC003991.1	ENSG00000228113	0	2.17491	0	0	0	0	0	0	0	1.13065	0	0
AC003991.2	ENSG00000254003	2.19171	1.08745	1.10372	1.91024	0	0	3.25748	0.868695	0.888621	0	0.899504	0
AC004000.1	ENSG00000237903	0	1.08745	1.10372	0	0	0	0	0	0	0	0	0.926778
AC004009.1	ENSG00000224322	2.19171	3.26236	2.20744	2.86536	8.89233	5.18406	5.42913	3.47478	2.66586	4.52258	5.39703	0
AC004009.2	ENSG00000279429	0	0	0	0	1.11154	2.59203	0	0	0	1.13065	0.899504	0
AC004023.1	ENSG00000261462	4.38343	14.1369	17.6595	10.5063	13.3385	8.64011	9.77243	7.81825	17.7724	10.1758	9.89455	16.682
AC004024.1	ENSG00000257624	4.38343	6.52472	2.20744	7.64096	2.22308	6.91209	3.25748	6.08086	5.33173	6.78387	4.49752	2.78033
AC004034.1	ENSG00000262482	3.28757	7.61217	9.93347	4.7756	1.11154	3.45604	0	4.34347	8.88621	3.39194	3.59802	7.41423
AC004039.1	ENSG00000230612	7.671	4.34981	4.41487	6.68584	4.44617	14.6882	5.42913	6.08086	7.10897	1.13065	6.29653	3.70711
AC004057.1	ENSG00000196656	131.503	122.882	103.75	64.9482	71.1387	95.0412	95.5527	72.9704	75.5328	91.5822	123.232	124.188
AC004067.1	ENSG00000273447	9.86271	16.3118	22.0744	29.6087	18.8962	19.0082	19.5449	16.5052	18.661	15.829	17.9901	7.41423
AC004069.1	ENSG00000251259	16.4378	22.8365	26.4892	25.7882	24.4539	16.4162	26.0598	15.6365	16.8838	19.221	17.9901	25.023
AC004076.1	ENSG00000268163	1.09586	2.17491	0	0.95512	1.11154	2.59203	3.25748	0	0	1.13065	0.899504	0
AC004076.2	ENSG00000276449	23.013	28.2738	24.2818	28.6536	15.5616	22.4643	31.4889	19.1113	31.9904	14.6984	22.4876	17.6088
AC004080.2	ENSG00000253508	5.47928	4.34981	5.51859	4.7756	2.22308	3.45604	5.42913	10.4243	5.33173	0	7.19603	8.341
AC004080.4	ENSG00000270182	0	0	0	0	0	0	2.17165	0.868695	0.888621	0	0	0.926778
AC004083.1	ENSG00000254180	14.2461	9.78707	14.3483	13.3717	10.0039	10.3681	7.60078	13.0304	11.5521	12.4371	14.3921	18.5356
AC004112.1	ENSG00000226851	1.09586	2.17491	6.62231	6.68584	2.22308	1.72802	3.25748	2.60608	2.66586	0	0	1.85356
AC004130.2	ENSG00000271133	0	0	0	0	2.22308	1.72802	0	0	0	1.13065	1.79901	0.926778
AC004134.1	ENSG00000267592	20.8213	18.4867	18.7632	21.9678	16.6731	15.5522	27.1456	18.2426	20.4383	19.221	22.4876	13.9017
AC004148.1	ENSG00000263272	96.4354	114.183	103.75	82.1403	96.7041	85.5371	99.896	90.3443	100.414	106.281	91.7494	83.41
AC004156.1	ENSG00000267666	0	1.08745	0	0	0	0	1.08583	0	1.77724	0	0	0
AC004158.1	ENSG00000260664	2.19171	0	0	0	0	0	0	0	0	1.13065	0	0
AC004160.1	ENSG00000230333	2.19171	0	0	0	0	2.59203	2.17165	1.73739	0	0	0	0
AC004221.1	ENSG00000267778	2.19171	7.61217	11.0372	6.68584	6.66925	8.64011	6.51496	4.34347	12.4407	10.1758	10.7941	12.0481
AC004223.1	ENSG00000243423	0	0	0	0.95512	0	0	0	1.73739	0	0	0	0
AC004223.2	ENSG00000267457	1.09586	0	1.10372	0	1.11154	0.864011	0	0	0.888621	0	0	1.85356
AC004223.4	ENSG00000273687	2.19171	3.26236	2.20744	0.95512	0	1.72802	5.42913	1.73739	3.55448	2.26129	5.39703	5.56067
AC004232.2	ENSG00000279031	3.28757	11.962	5.51859	4.7756	4.44617	4.32005	5.42913	6.08086	2.66586	9.04516	4.49752	3.70711
AC004233.1	ENSG00000262362	23.013	9.78707	27.593	12.4166	21.1193	15.5522	19.5449	19.98	11.5521	16.9597	19.7891	19.4623
AC004233.2	ENSG00000272079	94.2437	100.046	98.2309	76.4096	93.3695	95.9052	102.068	94.6877	99.5256	73.4919	93.5485	82.4833
AC004233.3	ENSG00000274367	19.7254	19.5741	23.1781	17.1922	16.6731	12.0961	16.2874	11.293	21.3269	13.5677	19.7891	14.8285
AC004241.1	ENSG00000257433	18.6296	17.3992	15.4521	16.237	24.4539	22.4643	17.3732	17.3739	18.661	12.4371	14.3921	13.9017
AC004241.2	ENSG00000274902	2.19171	3.26236	2.20744	0.95512	2.22308	0	0	0.868695	0.888621	2.26129	0.899504	1.85356
AC004241.3	ENSG00000276390	49.3135	57.635	44.1487	30.5638	42.2386	43.2005	32.5748	42.566	39.0993	53.1403	49.4727	64.8745
AC004241.4	ENSG00000277173	5.47928	0	4.41487	3.82048	2.22308	2.59203	5.42913	0.868695	0	0	3.59802	4.63389
AC004241.5	ENSG00000280054	6.57514	5.43726	2.20744	9.5512	3.33463	7.7761	11.9441	9.55564	1.77724	6.78387	8.09554	3.70711
AC004253.1	ENSG00000263990	8.76685	9.78707	14.3483	11.4614	8.89233	6.91209	7.60078	12.1617	12.4407	14.6984	6.29653	15.7552
AC004263.1	ENSG00000275936	5.47928	7.61217	4.41487	8.59608	6.66925	2.59203	10.8583	8.68695	6.22035	1.13065	3.59802	1.85356
AC004263.2	ENSG00000286067	99.723	112.008	165.558	88.8262	95.5926	90.7211	134.642	126.829	141.291	118.718	97.1465	98.2385
AC004264.1	ENSG00000268812	48.2177	51.1103	61.8082	60.1726	75.5848	50.9766	60.8062	52.1217	75.5328	36.1806	56.6688	42.6318
AC004264.2	ENSG00000279699	0	1.08745	0	0	2.22308	0	0	0	1.77724	0	0	0
AC004381.1	ENSG00000260510	6.57514	8.69962	13.2446	4.7756	4.44617	8.64011	5.42913	9.55564	6.22035	3.39194	9.89455	3.70711
AC004381.2	ENSG00000275908	0	4.34981	3.31116	3.82048	1.11154	1.72802	3.25748	1.73739	0.888621	1.13065	2.69851	1.85356
AC004381.3	ENSG00000283399	32.8757	34.7985	32.0078	38.2048	30.0116	41.4725	52.1196	35.6165	35.5448	44.0952	42.2767	37.0711
AC004381.4	ENSG00000285303	10.9586	7.61217	2.20744	5.73072	3.33463	4.32005	16.2874	8.68695	12.4407	2.26129	7.19603	6.48745
AC004383.1	ENSG00000226107	9.86271	7.61217	7.72603	8.59608	10.0039	6.04807	8.68661	4.34347	8.88621	10.1758	9.89455	6.48745
AC004449.1	ENSG00000261204	2.19171	6.52472	4.41487	9.5512	3.33463	6.04807	5.42913	5.21217	8.88621	3.39194	4.49752	2.78033
AC004453.1	ENSG00000146677	92.052	106.57	112.579	72.5891	155.616	75.1689	68.407	75.5765	59.5376	126.632	110.639	139.944
AC004453.2	ENSG00000279853	3.28757	2.17491	2.20744	0	0	3.45604	2.17165	2.60608	0.888621	0	1.79901	1.85356
AC004461.1	ENSG00000206739	12.0544	20.6616	19.8669	18.1473	14.45	18.1442	5.42913	13.0304	26.6586	15.829	22.4876	19.4623
AC004461.2	ENSG00000237347	3.28757	1.08745	2.20744	3.82048	4.44617	5.18406	1.08583	3.47478	4.44311	2.26129	2.69851	2.78033
AC004461.3	ENSG00000281530	43.8343	48.9354	60.7045	35.3394	32.2347	38.0165	45.6047	63.4147	57.7604	36.1806	52.1713	50.046
AC004466.1	ENSG00000268069	4.38343	17.3992	8.82975	5.73072	8.89233	3.45604	2.17165	7.81825	9.77483	9.04516	3.59802	8.341
AC004466.2	ENSG00000274737	6.57514	5.43726	2.20744	4.7756	1.11154	4.32005	2.17165	2.60608	5.33173	1.13065	3.59802	1.85356
AC004466.3	ENSG00000276691	5.47928	5.43726	8.82975	2.86536	6.66925	6.91209	0	7.81825	4.44311	3.39194	1.79901	6.48745
AC004471.1	ENSG00000223461	79.9975	95.6958	107.061	124.166	115.6	89.8571	82.5228	84.2634	98.6369	105.15	90.8499	90.8243
AC004471.2	ENSG00000272682	13.1503	10.8745	13.2446	15.2819	18.8962	15.5522	17.3732	13.8991	13.3293	7.91452	11.6936	15.7552
AC004477.2	ENSG00000278765	14.2461	11.962	15.4521	15.2819	14.45	17.2802	14.1157	14.7678	15.9952	12.4371	16.1911	6.48745
AC004486.1	ENSG00000257905	1.09586	0	0	1.91024	0	0.864011	1.08583	0	2.66586	2.26129	0	0.926778
AC004490.1	ENSG00000267122	4.38343	7.61217	2.20744	6.68584	3.33463	2.59203	7.60078	8.68695	2.66586	4.52258	2.69851	2.78033
AC004491.1	ENSG00000279996	2.19171	0	0	0	0	0	0	0	0	0	0	0
AC004492.1	ENSG00000272072	4.38343	8.69962	7.72603	7.64096	6.66925	6.91209	16.2874	9.55564	14.2179	11.3065	8.99504	12.0481
AC004494.1	ENSG00000262312	1.09586	0	1.10372	0	0	2.59203	2.17165	0.868695	0.888621	3.39194	0.899504	0.926778
AC004510.2	ENSG00000288618	0	0	0	0	0	0	0	0	0	0	0	1.85356
AC004522.3	ENSG00000237640	0	0	0	0	0	1.72802	0	0	0	0	0.899504	0
AC004528.1	ENSG00000266990	1.09586	1.08745	0	0	1.11154	0	0	0.868695	0	0	0	0
AC004540.1	ENSG00000214870	10.9586	13.0494	16.5558	13.3717	21.1193	11.2321	6.51496	13.8991	7.10897	12.4371	12.5931	13.9017
AC004540.2	ENSG00000225792	4.38343	2.17491	5.51859	3.82048	3.33463	2.59203	4.3433	2.60608	5.33173	1.13065	2.69851	2.78033
AC004543.1	ENSG00000237921	2.19171	0	0	0	2.22308	0	0	0	0.888621	0	1.79901	0
AC004552.1	ENSG00000225071	2.19171	4.34981	9.93347	1.91024	6.66925	5.18406	4.3433	2.60608	2.66586	5.65323	7.19603	12.0481
AC004554.2	ENSG00000282840	0	0	1.10372	0.95512	1.11154	1.72802	1.08583	1.73739	0	1.13065	0.899504	1.85356
AC004584.1	ENSG00000262298	2.19171	4.34981	1.10372	1.91024	2.22308	1.72802	2.17165	1.73739	3.55448	2.26129	0.899504	4.63389
AC004584.2	ENSG00000262623	0	0	0	0	0	0.864011	1.08583	1.73739	0	1.13065	3.59802	1.85356
AC004584.3	ENSG00000263120	0	0	1.10372	0	0	0	0	0	0.888621	0	0	0.926778
AC004585.1	ENSG00000266088	5.47928	2.17491	1.10372	6.68584	3.33463	5.18406	0	0	2.66586	2.26129	4.49752	4.63389
AC004593.2	ENSG00000285162	5.47928	0	2.20744	2.86536	0	1.72802	5.42913	1.73739	0.888621	3.39194	3.59802	2.78033
AC004596.1	ENSG00000267394	13.1503	17.3992	6.62231	10.5063	11.1154	3.45604	7.60078	13.0304	13.3293	7.91452	9.89455	13.9017
AC004623.1	ENSG00000279488	13.1503	7.61217	12.1409	12.4166	5.55771	6.91209	5.42913	9.55564	15.9952	9.04516	9.89455	15.7552
AC004637.1	ENSG00000267304	0	1.08745	4.41487	0.95512	0	0	1.08583	2.60608	0.888621	0	0	0
AC004674.1	ENSG00000235592	247.664	242.502	249.44	259.793	254.543	196.994	263.856	295.356	287.025	194.471	265.354	272.473
AC004678.1	ENSG00000275468	7.671	4.34981	7.72603	3.82048	6.66925	9.50412	11.9441	4.34347	7.99759	7.91452	7.19603	9.26778
AC004678.2	ENSG00000279653	8.76685	3.26236	3.31116	4.7756	0	1.72802	2.17165	10.4243	6.22035	9.04516	5.39703	3.70711
AC004687.1	ENSG00000265206	1244.89	1484.37	1409.45	1111.76	1412.77	1264.91	1433.29	1122.35	1311.6	1386.17	1432.01	1671.91
AC004687.2	ENSG00000285897	14.2461	9.78707	16.5558	16.237	5.55771	7.7761	19.5449	5.21217	8.88621	12.4371	9.89455	15.7552
AC004687.3	ENSG00000286788	0	0	0	0	0	0	0	0	0	2.26129	0	0
AC004691.1	ENSG00000229263	0	3.26236	5.51859	1.91024	4.44617	0.864011	3.25748	1.73739	0.888621	3.39194	6.29653	3.70711
AC004691.2	ENSG00000250424	0	0	0	0	0	0.864011	0	1.73739	0	0	0	0
AC004692.2	ENSG00000228680	0	0	0	0	0	0	3.25748	0	0	0	0	0
AC004706.1	ENSG00000261996	7.671	3.26236	12.1409	15.2819	2.22308	5.18406	3.25748	5.21217	7.99759	11.3065	7.19603	7.41423
AC004706.3	ENSG00000282936	110.682	140.281	108.164	115.57	113.377	80.353	98.8102	115.536	93.3052	122.11	100.744	113.994
AC004707.1	ENSG00000253102	2.19171	1.08745	0	1.91024	0	1.72802	4.3433	2.60608	4.44311	2.26129	5.39703	4.63389
AC004765.1	ENSG00000285704	0	3.26236	1.10372	0	0	0	2.17165	0	1.77724	0	1.79901	2.78033
AC004771.1	ENSG00000234203	2.19171	1.08745	0	0	3.33463	0.864011	2.17165	0	0	2.26129	0	0
AC004771.2	ENSG00000262227	8.76685	8.69962	9.93347	7.64096	8.89233	1.72802	8.68661	7.81825	7.10897	7.91452	9.89455	10.1946
AC004771.4	ENSG00000262678	18.6296	16.3118	28.6967	18.1473	17.7847	16.4162	21.7165	25.1922	27.5473	19.221	14.3921	15.7552
AC004775.1	ENSG00000272203	0	0	1.10372	0.95512	1.11154	0.864011	0	0	0.888621	0	0	0
AC004777.1	ENSG00000279370	5.47928	3.26236	7.72603	0.95512	1.11154	3.45604	1.08583	5.21217	1.77724	4.52258	4.49752	1.85356
AC004801.1	ENSG00000226138	3.28757	1.08745	0	0	0	0.864011	1.08583	0.868695	3.55448	1.13065	0	0.926778
AC004801.2	ENSG00000240399	15.342	11.962	8.82975	10.5063	15.5616	10.3681	20.6307	12.1617	10.6635	9.04516	8.09554	12.0481
AC004801.3	ENSG00000257955	0	0	0	0	0	0	0	0.868695	1.77724	0	0.899504	0
AC004801.4	ENSG00000257985	0	0	0	0	0	0.864011	0	0	0	0	0	0.926778
AC004801.6	ENSG00000276814	24.1088	15.2243	12.1409	15.2819	12.227	19.8722	17.3732	21.7174	23.1041	22.6129	28.7841	20.3891
AC004803.1	ENSG00000250132	46.026	46.7605	41.9413	65.9033	46.6848	50.1126	67.3212	44.3034	67.5352	58.7935	46.7742	57.4602
AC004812.2	ENSG00000277283	195.062	173.992	167.765	168.101	185.627	176.258	188.934	198.062	178.613	182.034	179.901	154.772
AC004816.1	ENSG00000259153	61.368	60.8973	72.8454	74.4994	67.804	76.8969	56.4629	73.8391	66.6466	68.9693	78.2569	70.4351
AC004816.2	ENSG00000275630	0	0	0	1.91024	1.11154	0	1.08583	0.868695	0.888621	1.13065	1.79901	0
AC004817.2	ENSG00000259907	1.09586	0	0	0.95512	0	0	0	0	0	0	1.79901	0
AC004817.3	ENSG00000269927	0	1.08745	0	0.95512	0	0.864011	1.08583	0	1.77724	0	0	0.926778
AC004817.5	ENSG00000286423	0	0	2.20744	0.95512	1.11154	0.864011	0	0	0.888621	0	0.899504	0
AC004825.2	ENSG00000274818	2.19171	6.52472	8.82975	7.64096	8.89233	6.04807	6.51496	4.34347	7.10897	5.65323	4.49752	7.41423
AC004825.3	ENSG00000287643	0	1.08745	1.10372	1.91024	1.11154	1.72802	3.25748	2.60608	0	2.26129	3.59802	0
AC004828.2	ENSG00000286333	0	0	2.20744	0.95512	0	0	0	0.868695	0	0	0	0
AC004830.2	ENSG00000228204	0	0	0	0	1.11154	0	0	0.868695	0	2.26129	0	0
AC004832.1	ENSG00000181123	0	0	0	0	0	0	0	0	0	0	1.79901	0
AC004832.4	ENSG00000272689	4.38343	2.17491	7.72603	5.73072	6.66925	3.45604	10.8583	0.868695	5.33173	2.26129	4.49752	4.63389
AC004832.5	ENSG00000273350	4.38343	1.08745	6.62231	5.73072	4.44617	0.864011	3.25748	7.81825	5.33173	4.52258	3.59802	7.41423
AC004832.6	ENSG00000273428	1.09586	1.08745	2.20744	1.91024	4.44617	3.45604	2.17165	2.60608	4.44311	1.13065	1.79901	3.70711
AC004834.1	ENSG00000284523	7.671	8.69962	7.72603	4.7756	13.3385	6.04807	7.60078	6.08086	15.1066	4.52258	7.19603	10.1946
AC004837.2	ENSG00000228554	12.0544	18.4867	19.8669	17.1922	25.5655	22.4643	27.1456	23.4548	12.4407	20.3516	18.8896	14.8285
AC004837.4	ENSG00000287584	3.28757	11.962	4.41487	2.86536	3.33463	3.45604	11.9441	6.94956	4.44311	10.1758	7.19603	4.63389
AC004839.1	ENSG00000238832	9.86271	5.43726	8.82975	9.5512	8.89233	12.9602	3.25748	10.4243	4.44311	7.91452	6.29653	3.70711
AC004839.2	ENSG00000272854	3.28757	4.34981	4.41487	10.5063	8.89233	4.32005	5.42913	9.55564	7.10897	2.26129	4.49752	8.341
AC004840.1	ENSG00000230914	5.47928	9.78707	7.72603	5.73072	8.89233	4.32005	3.25748	3.47478	2.66586	4.52258	3.59802	2.78033
AC004846.1	ENSG00000258376	2.19171	1.08745	1.10372	2.86536	2.22308	6.04807	3.25748	0.868695	7.10897	3.39194	7.19603	4.63389
AC004846.2	ENSG00000258944	4.38343	6.52472	6.62231	6.68584	4.44617	4.32005	10.8583	2.60608	4.44311	6.78387	1.79901	8.341
AC004847.1	ENSG00000260997	0	1.08745	2.20744	0	1.11154	0	1.08583	0.868695	3.55448	0	1.79901	0.926778
AC004852.2	ENSG00000278254	21.9171	20.6616	16.5558	10.5063	4.44617	19.0082	16.2874	13.8991	18.661	13.5677	15.2916	19.4623
AC004854.1	ENSG00000230160	1.09586	0	0	0	0	0.864011	0	0	0	0	0	0
AC004854.2	ENSG00000272768	10.9586	8.69962	9.93347	3.82048	6.66925	5.18406	17.3732	10.4243	11.5521	9.04516	14.3921	12.0481
AC004863.1	ENSG00000286407	14.2461	13.0494	17.6595	22.9229	13.3385	23.3283	17.3732	19.1113	11.5521	7.91452	18.8896	9.26778
AC004865.2	ENSG00000239636	19.7254	15.2243	19.8669	9.5512	11.1154	14.6882	16.2874	17.3739	10.6635	10.1758	8.09554	7.41423
AC004877.1	ENSG00000273419	1.09586	1.08745	3.31116	6.68584	2.22308	0.864011	3.25748	0.868695	2.66586	1.13065	0.899504	0.926778
AC004877.2	ENSG00000280149	4.38343	2.17491	2.20744	1.91024	5.55771	3.45604	7.60078	4.34347	1.77724	3.39194	3.59802	2.78033
AC004879.1	ENSG00000286639	8.76685	14.1369	14.3483	16.237	17.7847	17.2802	13.0299	13.0304	11.5521	16.9597	17.0906	11.1213
AC004882.3	ENSG00000287967	26.3006	28.2738	20.9707	22.9229	24.4539	18.1442	18.459	24.3235	33.7676	23.7435	30.5831	21.3159
AC004884.2	ENSG00000242154	3.28757	6.52472	3.31116	5.73072	3.33463	4.32005	4.3433	13.0304	9.77483	2.26129	5.39703	8.341
AC004888.1	ENSG00000231295	0	0	3.31116	0	3.33463	0.864011	2.17165	0	0.888621	0	0	0
AC004890.1	ENSG00000239719	9.86271	3.26236	5.51859	0.95512	15.5616	4.32005	4.3433	5.21217	3.55448	4.52258	6.29653	9.26778
AC004890.2	ENSG00000244560	146.845	146.806	165.558	147.088	156.727	118.369	143.329	152.022	151.066	105.15	152.016	112.14
AC004890.3	ENSG00000271664	14.2461	10.8745	11.0372	19.1024	11.1154	17.2802	11.9441	13.0304	12.4407	18.0903	16.1911	3.70711
AC004893.2	ENSG00000286305	8.76685	10.8745	12.1409	10.5063	14.45	8.64011	4.3433	11.293	12.4407	10.1758	8.09554	12.9749
AC004895.1	ENSG00000231704	4.38343	10.8745	9.93347	8.59608	8.89233	8.64011	7.60078	4.34347	11.5521	3.39194	8.99504	12.9749
AC004898.1	ENSG00000236018	0	1.08745	2.20744	3.82048	4.44617	1.72802	2.17165	0	1.77724	2.26129	2.69851	0.926778
AC004900.1	ENSG00000285518	1.09586	3.26236	0	3.82048	2.22308	1.72802	1.08583	1.73739	0.888621	0	0	1.85356
AC004908.1	ENSG00000272240	88.7644	95.6958	78.364	69.7238	61.1348	71.7129	80.3511	73.8391	92.4166	61.0548	74.6589	75.9958
AC004908.2	ENSG00000272812	162.187	132.669	144.587	91.6915	94.4811	110.593	135.728	98.1625	144.845	109.673	104.343	126.969
AC004908.3	ENSG00000273402	24.1088	16.3118	17.6595	24.8331	5.55771	11.2321	8.68661	14.7678	10.6635	9.04516	26.0856	11.1213
AC004912.1	ENSG00000238906	0	2.17491	2.20744	0.95512	0	2.59203	0	0.868695	2.66586	3.39194	2.69851	1.85356
AC004917.1	ENSG00000243797	6.57514	6.52472	3.31116	0.95512	0	3.45604	11.9441	4.34347	5.33173	3.39194	3.59802	6.48745
AC004918.1	ENSG00000244701	4.38343	4.34981	1.10372	0.95512	0	0.864011	4.3433	2.60608	4.44311	3.39194	3.59802	9.26778
AC004918.3	ENSG00000270157	29.5881	27.1863	34.2153	32.4741	21.1193	24.1923	38.0039	34.7478	34.6562	27.1355	34.1812	28.7301
AC004921.2	ENSG00000287519	0	0	0	0	1.11154	0.864011	0	0	0	0	0	0
AC004922.1	ENSG00000284292	1.09586	2.17491	3.31116	3.82048	2.22308	0	0	1.73739	4.44311	0	1.79901	1.85356
AC004923.1	ENSG00000254610	1.09586	0	3.31116	1.91024	2.22308	0.864011	0	0.868695	2.66586	2.26129	0.899504	0.926778
AC004923.4	ENSG00000255306	13.1503	7.61217	6.62231	14.3268	14.45	10.3681	16.2874	13.0304	17.7724	9.04516	10.7941	9.26778
AC004936.1	ENSG00000287409	88.7644	70.6844	78.364	79.275	72.2502	78.625	90.1235	65.1521	90.6394	84.7984	76.4579	87.1171
AC004938.2	ENSG00000287574	9.86271	8.69962	17.6595	7.64096	12.227	15.5522	7.60078	6.94956	9.77483	10.1758	8.09554	8.341
AC004941.1	ENSG00000228151	4.38343	0	2.20744	1.91024	1.11154	0.864011	1.08583	0.868695	0.888621	0	0	0.926778
AC004943.1	ENSG00000259209	27.3964	23.924	26.4892	18.1473	25.5655	31.9684	24.974	33.8791	28.4359	35.05	29.6836	32.4372
AC004943.2	ENSG00000259768	495.327	505.665	498.881	446.996	437.947	533.095	496.222	501.237	484.299	540.448	568.487	505.094
AC004943.3	ENSG00000279206	1.09586	0	0	1.91024	1.11154	0	1.08583	0.868695	0	0	1.79901	3.70711
AC004947.2	ENSG00000280255	1.09586	0	0	0	0	0	0	0	0	3.39194	0	2.78033
AC004947.3	ENSG00000286507	3.28757	4.34981	4.41487	0.95512	4.44617	1.72802	6.51496	4.34347	6.22035	9.04516	4.49752	7.41423
AC004948.1	ENSG00000272745	1.09586	0	1.10372	1.91024	2.22308	2.59203	2.17165	1.73739	0	1.13065	2.69851	0
AC004951.1	ENSG00000228434	14.2461	17.3992	18.7632	12.4166	15.5616	13.8242	10.8583	11.293	13.3293	13.5677	13.4926	12.9749
AC004951.2	ENSG00000239556	20.8213	19.5741	30.9041	21.9678	14.45	26.7843	26.0598	28.6669	25.77	23.7435	18.8896	23.1695
AC004951.3	ENSG00000241057	13.1503	3.26236	14.3483	4.7756	6.66925	8.64011	7.60078	8.68695	3.55448	3.39194	11.6936	10.1946
AC004951.4	ENSG00000273432	6.57514	2.17491	12.1409	3.82048	4.44617	2.59203	7.60078	5.21217	3.55448	4.52258	12.5931	3.70711
AC004967.1	ENSG00000243554	19.7254	19.5741	23.1781	26.7434	17.7847	24.1923	31.4889	13.8991	21.3269	20.3516	17.9901	14.8285
AC004967.2	ENSG00000285725	41.6426	50.0228	44.1487	36.2946	50.0194	31.9684	44.5189	52.1217	47.9855	33.9194	38.6787	39.8515
AC004974.1	ENSG00000285612	0	0	0	0	0	0	0	1.73739	0	0	0	0
AC004975.1	ENSG00000224629	7.671	2.17491	4.41487	3.82048	2.22308	6.91209	6.51496	8.68695	6.22035	0	2.69851	3.70711
AC004975.2	ENSG00000229660	0	0	0	0.95512	0	0	3.25748	0	0	0	0.899504	0
AC004980.1	ENSG00000205485	243.28	262.076	322.286	266.478	332.351	300.676	283.401	288.407	287.025	314.319	315.726	303.056
AC004980.2	ENSG00000214243	5.47928	8.69962	2.20744	5.73072	7.78079	3.45604	3.25748	9.55564	7.99759	7.91452	6.29653	4.63389
AC004980.3	ENSG00000230305	0	0	0	0	0	0	1.08583	0.868695	0.888621	0	1.79901	0
AC004982.1	ENSG00000272732	0	3.26236	1.10372	3.82048	3.33463	0.864011	5.42913	1.73739	3.55448	4.52258	1.79901	7.41423
AC004982.2	ENSG00000272894	18.6296	16.3118	23.1781	19.1024	22.2308	20.7363	22.8023	21.7174	20.4383	23.7435	13.4926	18.5356
AC004987.1	ENSG00000231198	0	0	2.20744	0	1.11154	0.864011	0	0	0	0	0	0
AC004987.3	ENSG00000270797	0	0	0	0.95512	0	0	0	0	0	0	0.899504	0.926778
AC004988.1	ENSG00000203446	17.5337	22.8365	22.0744	33.4292	17.7847	16.4162	29.3173	27.7982	27.5473	24.8742	22.4876	29.6569
AC004990.1	ENSG00000232756	1.09586	4.34981	0	5.73072	2.22308	1.72802	2.17165	0.868695	4.44311	1.13065	0	1.85356
AC005000.1	ENSG00000228532	44.9301	45.673	22.0744	24.8331	26.677	23.3283	38.0039	33.8791	15.9952	42.9645	42.2767	61.1674
AC005002.1	ENSG00000224314	0	0	0	0.95512	1.11154	0	0	0	0	0	0	0
AC005005.3	ENSG00000273387	10.9586	17.3992	25.3855	15.2819	24.4539	16.4162	16.2874	27.7982	30.2131	26.0048	17.9901	25.9498
AC005005.4	ENSG00000278920	16.4378	19.5741	20.9707	18.1473	12.227	13.8242	16.2874	15.6365	15.9952	16.9597	21.5881	12.0481
AC005006.1	ENSG00000223831	0	0	0	1.91024	0	0	1.08583	0	0.888621	0	0.899504	1.85356
AC005008.1	ENSG00000226671	4.38343	6.52472	3.31116	15.2819	7.78079	4.32005	10.8583	7.81825	2.66586	15.829	12.5931	9.26778
AC005008.2	ENSG00000237896	86.5727	88.0837	91.6086	101.243	92.258	101.089	96.6385	90.3443	111.078	97.2355	102.543	101.946
AC005009.1	ENSG00000231255	1.09586	0	0	0	0	0.864011	2.17165	0	0	0	0	0.926778
AC005014.1	ENSG00000224280	1.09586	5.43726	5.51859	2.86536	5.55771	1.72802	9.77243	4.34347	2.66586	1.13065	1.79901	2.78033
AC005014.2	ENSG00000272361	3.28757	6.52472	6.62231	5.73072	7.78079	6.04807	5.42913	4.34347	6.22035	3.39194	10.7941	1.85356
AC005014.3	ENSG00000272537	4.38343	2.17491	3.31116	0.95512	1.11154	0.864011	3.25748	0.868695	0.888621	3.39194	1.79901	1.85356
AC005014.4	ENSG00000287799	5.47928	5.43726	3.31116	5.73072	10.0039	6.04807	7.60078	8.68695	3.55448	0	6.29653	6.48745
AC005019.1	ENSG00000213875	0	0	0	0	1.11154	0	1.08583	0	0	0	0	0
AC005019.2	ENSG00000224330	0	1.08745	0	0	2.22308	0.864011	3.25748	0.868695	0.888621	1.13065	0.899504	0
AC005020.1	ENSG00000224448	2.19171	5.43726	7.72603	5.73072	1.11154	2.59203	2.17165	3.47478	4.44311	3.39194	0.899504	5.56067
AC005020.2	ENSG00000272647	0	0	0	0	1.11154	0	0	1.73739	0	0	0	0
AC005021.1	ENSG00000273138	0	0	0	0	0	0	0	0	1.77724	0	0.899504	0
AC005034.2	ENSG00000270462	0	0	0	0	0	3.45604	1.08583	2.60608	3.55448	0	0.899504	0.926778
AC005034.3	ENSG00000270696	0	0	0	0.95512	0	0	0	0.868695	0.888621	0	0	0
AC005034.4	ENSG00000270996	3.28757	1.08745	1.10372	0	1.11154	0	0	0	0.888621	1.13065	0	0.926778
AC005034.5	ENSG00000271452	9.86271	6.52472	7.72603	10.5063	2.22308	1.72802	5.42913	7.81825	7.10897	4.52258	8.99504	10.1946
AC005034.6	ENSG00000286045	4.38343	3.26236	4.41487	2.86536	1.11154	3.45604	5.42913	2.60608	0.888621	4.52258	1.79901	1.85356
AC005037.1	ENSG00000183308	2.19171	0	0	0.95512	1.11154	0	1.08583	0.868695	0	1.13065	0	0
AC005041.1	ENSG00000159239	0	0	0	0	0	0	1.08583	0	0.888621	0	0	0
AC005041.3	ENSG00000272183	49.3135	40.2357	38.6301	42.9804	44.4617	44.0645	53.2055	44.3034	35.5448	36.1806	57.5683	46.3389
AC005041.4	ENSG00000286623	1.09586	0	0	0	0	0.864011	0	0	0	0	0	0
AC005046.1	ENSG00000273055	16.4378	15.2243	26.4892	30.5638	7.78079	20.7363	23.8882	19.1113	31.9904	21.4823	13.4926	24.0962
AC005050.1	ENSG00000267052	5.47928	6.52472	11.0372	5.73072	17.7847	6.04807	8.68661	8.68695	4.44311	6.78387	2.69851	5.56067
AC005050.2	ENSG00000286013	0	0	0	0.95512	3.33463	0	0	0	0	0	0	0.926778
AC005052.1	ENSG00000279601	2.19171	1.08745	0	0	0	0	1.08583	0.868695	0	2.26129	0.899504	3.70711
AC005052.2	ENSG00000286366	4.38343	4.34981	4.41487	4.7756	2.22308	6.91209	6.51496	7.81825	8.88621	7.91452	8.99504	8.341
AC005062.1	ENSG00000243004	0	0	0	2.86536	2.22308	0.864011	1.08583	3.47478	0.888621	0	1.79901	0
AC005064.1	ENSG00000234715	0	1.08745	0	0	0	0	1.08583	0	0	0	0.899504	0
AC005070.2	ENSG00000271482	0	0	0	0	1.11154	0.864011	2.17165	0.868695	0.888621	0	0	0
AC005070.3	ENSG00000272918	17.5337	16.3118	12.1409	12.4166	6.66925	17.2802	19.5449	14.7678	16.8838	6.78387	17.0906	14.8285
AC005071.2	ENSG00000287631	1.09586	2.17491	2.20744	0	0	0	1.08583	0.868695	0	1.13065	0	0
AC005072.1	ENSG00000272219	0	0	0	0	0	0	0	0.868695	0	0	0.899504	0
AC005076.1	ENSG00000224046	35.0674	33.711	46.3562	47.756	41.127	36.2884	43.433	43.4347	39.9879	41.8339	42.2767	40.7782
AC005076.2	ENSG00000278236	0	1.08745	0	0	0	0	1.08583	0	0	0	0	0.926778
AC005077.1	ENSG00000213549	2.19171	1.08745	1.10372	1.91024	4.44617	0	3.25748	2.60608	0	1.13065	1.79901	3.70711
AC005077.2	ENSG00000224273	28.4923	23.924	15.4521	27.6985	16.6731	21.6003	16.2874	29.5356	27.5473	29.3968	23.3871	27.8033
AC005077.4	ENSG00000230882	90.9561	97.8707	123.616	129.896	132.273	89.8571	106.411	100.769	111.078	114.195	95.3475	75.9958
AC005081.1	ENSG00000287815	1.09586	1.08745	1.10372	0	0	1.72802	3.25748	0	0.888621	1.13065	0	0.926778
AC005082.1	ENSG00000226816	1.09586	0	0	0.95512	0	1.72802	0	0	0	1.13065	1.79901	1.85356
AC005083.1	ENSG00000233834	24.1088	8.69962	11.0372	11.4614	15.5616	8.64011	10.8583	10.4243	11.5521	13.5677	22.4876	14.8285
AC005086.2	ENSG00000261535	0	0	0	0	1.11154	0	0	0	0	1.13065	0	0
AC005086.5	ENSG00000280404	0	0	0	0	0	0	1.08583	0.868695	0.888621	0	0	0
AC005089.1	ENSG00000274080	3.28757	3.26236	6.62231	2.86536	5.55771	1.72802	1.08583	6.94956	4.44311	5.65323	4.49752	2.78033
AC005091.1	ENSG00000229893	2.19171	2.17491	0	0	1.11154	3.45604	2.17165	0.868695	2.66586	0	0	0
AC005096.1	ENSG00000259294	0	0	0	0.95512	1.11154	0.864011	1.08583	2.60608	0	0	1.79901	1.85356
AC005099.1	ENSG00000226624	2.19171	1.08745	0	2.86536	2.22308	1.72802	0	0	1.77724	9.04516	0.899504	0.926778
AC005104.1	ENSG00000223374	18.6296	29.3612	33.1116	14.3268	27.7885	26.7843	26.0598	26.0608	20.4383	18.0903	22.4876	25.9498
AC005104.2	ENSG00000288080	0	0	0	0.95512	0	0	0	0	0	1.13065	0	0
AC005154.1	ENSG00000226874	0	4.34981	5.51859	3.82048	2.22308	1.72802	1.08583	2.60608	2.66586	0	0	2.78033
AC005154.2	ENSG00000244480	29.5881	30.4487	30.9041	23.878	21.1193	16.4162	28.2315	21.7174	28.4359	23.7435	21.5881	36.1443
AC005154.4	ENSG00000264520	0	3.26236	1.10372	0	2.22308	2.59203	3.25748	2.60608	5.33173	1.13065	3.59802	4.63389
AC005154.5	ENSG00000281039	0	0	0	0	0	0.864011	0	0	0.888621	0	0.899504	0
AC005156.1	ENSG00000278819	0	1.08745	0	0	0	0	0	0	0	1.13065	2.69851	0
AC005160.1	ENSG00000227658	0	1.08745	0	0	0	0	0	0	0.888621	0	0	0
AC005162.2	ENSG00000272568	0	1.08745	0	0	0	1.72802	1.08583	0.868695	0	0	0	0
AC005165.1	ENSG00000223561	0	1.08745	0	0.95512	2.22308	2.59203	2.17165	2.60608	0	3.39194	0.899504	1.85356
AC005180.1	ENSG00000267405	8.76685	3.26236	8.82975	2.86536	8.89233	8.64011	9.77243	6.08086	7.99759	9.04516	7.19603	0.926778
AC005180.2	ENSG00000267505	5.47928	3.26236	11.0372	7.64096	10.0039	5.18406	6.51496	5.21217	10.6635	5.65323	3.59802	3.70711
AC005181.1	ENSG00000271101	0	0	1.10372	0	0	0	0	0	0	0	0	0.926778
AC005183.1	ENSG00000271500	2.19171	1.08745	0	0	1.11154	1.72802	0	2.60608	0.888621	1.13065	5.39703	0.926778
AC005189.1	ENSG00000229497	0	4.34981	0	0.95512	0	0	4.3433	1.73739	1.77724	2.26129	0.899504	0.926778
AC005197.1	ENSG00000269694	13.1503	16.3118	7.72603	8.59608	8.89233	4.32005	9.77243	6.08086	2.66586	7.91452	16.1911	8.341
AC005208.1	ENSG00000230258	122.736	126.145	125.824	124.166	126.716	115.777	146.586	123.355	130.627	130.024	143.921	133.456
AC005220.1	ENSG00000236352	0	0	0	0	0	0.864011	3.25748	0	0	0	0	1.85356
AC005224.1	ENSG00000262786	0	0	0	0.95512	1.11154	0.864011	0	0	0	0	0	0
AC005224.2	ENSG00000266378	1.09586	0	0	0.95512	1.11154	0.864011	2.17165	1.73739	0.888621	4.52258	0.899504	0
AC005224.3	ENSG00000266709	989.559	922.16	972.376	1021.02	973.711	1032.49	940.325	969.464	975.706	876.25	898.605	915.657
AC005225.1	ENSG00000258443	0	0	1.10372	0.95512	0	0	0	0.868695	0	0	0	0.926778
AC005225.2	ENSG00000258603	2.19171	2.17491	0	0.95512	1.11154	0.864011	0	0	2.66586	1.13065	0	0
AC005225.4	ENSG00000279026	0	0	2.20744	0	0	0	0	0	0	0	0	0
AC005229.4	ENSG00000273314	26.3006	30.4487	27.593	32.4741	27.7885	33.6964	27.1456	25.1922	26.6586	24.8742	14.3921	29.6569
AC005229.5	ENSG00000287636	0	0	1.10372	0	0	0	0	0	0	1.13065	0.899504	0
AC005232.1	ENSG00000285412	0	0	0	2.86536	0	0	0	0	0	0	0	0
AC005234.1	ENSG00000235035	1.09586	0	1.10372	0	0	0.864011	0	0	0	0	0	0
AC005237.1	ENSG00000225521	0	3.26236	1.10372	0	0	0	0	0	0	0	0.899504	0
AC005237.2	ENSG00000235861	1.09586	0	0	0	0	0	0	0	1.77724	1.13065	0	0
AC005244.1	ENSG00000263648	0	0	0	0.95512	0	1.72802	0	0	0	0	0	0.926778
AC005244.2	ENSG00000265400	0	0	0	0	1.11154	0	0	0	0	0	0	0.926778
AC005253.1	ENSG00000268030	99.723	118.532	126.928	86.9159	90.0349	88.9931	102.068	112.93	101.303	116.456	117.835	84.3368
AC005256.1	ENSG00000267073	15.342	10.8745	13.2446	6.68584	13.3385	14.6882	16.2874	13.0304	7.10897	11.3065	18.8896	18.5356
AC005258.2	ENSG00000286880	0	0	0	0.95512	0	0.864011	3.25748	0	0.888621	3.39194	0.899504	0
AC005261.1	ENSG00000268205	242.184	333.848	254.959	351.484	261.212	320.548	321.404	323.155	277.25	307.535	309.43	326.226
AC005261.2	ENSG00000268678	5.47928	3.26236	4.41487	2.86536	13.3385	7.7761	2.17165	3.47478	5.33173	11.3065	1.79901	4.63389
AC005261.4	ENSG00000268723	0	1.08745	0	1.91024	0	0	1.08583	1.73739	0	0	0.899504	0
AC005261.5	ENSG00000279541	12.0544	9.78707	8.82975	9.5512	4.44617	1.72802	6.51496	10.4243	6.22035	4.52258	9.89455	15.7552
AC005264.1	ENSG00000267551	2.19171	2.17491	2.20744	0.95512	1.11154	2.59203	6.51496	0	5.33173	4.52258	3.59802	6.48745
AC005277.2	ENSG00000277621	0	0	0	0	0	0	0	0	1.77724	0	0	0
AC005280.1	ENSG00000251393	1.09586	0	1.10372	0	0	1.72802	1.08583	1.73739	0.888621	0	2.69851	0
AC005280.2	ENSG00000284930	2.19171	1.08745	1.10372	0.95512	2.22308	1.72802	1.08583	1.73739	0	0	1.79901	0
AC005281.1	ENSG00000225606	14.2461	13.0494	12.1409	22.9229	26.677	9.50412	31.4889	24.3235	14.2179	20.3516	17.9901	9.26778
AC005288.1	ENSG00000266469	0	5.43726	3.31116	0.95512	5.55771	2.59203	1.08583	3.47478	3.55448	0	0	4.63389
AC005291.1	ENSG00000264067	2.19171	1.08745	0	2.86536	1.11154	1.72802	0	0.868695	1.77724	1.13065	0.899504	0.926778
AC005291.2	ENSG00000273388	3.28757	4.34981	5.51859	2.86536	3.33463	6.04807	3.25748	6.08086	0.888621	2.26129	2.69851	5.56067
AC005296.1	ENSG00000274923	0	0	0	0	0	0.864011	0	0	0	0	0.899504	0
AC005304.1	ENSG00000233852	0	2.17491	2.20744	0.95512	1.11154	0.864011	1.08583	0.868695	1.77724	1.13065	0.899504	0
AC005304.2	ENSG00000265494	1.09586	0	0	0	0	0	0	0	3.55448	0	1.79901	1.85356
AC005304.3	ENSG00000266744	1.09586	4.34981	5.51859	5.73072	3.33463	3.45604	10.8583	0.868695	3.55448	5.65323	1.79901	4.63389
AC005306.1	ENSG00000267283	2.19171	9.78707	5.51859	1.91024	1.11154	2.59203	5.42913	8.68695	1.77724	1.13065	5.39703	6.48745
AC005307.1	ENSG00000260725	131.503	128.319	149.002	113.659	140.054	130.466	140.072	133.779	114.632	110.803	161.011	109.36
AC005324.3	ENSG00000251537	1.09586	1.08745	2.20744	0.95512	0	2.59203	1.08583	1.73739	1.77724	2.26129	1.79901	1.85356
AC005324.5	ENSG00000266261	2.19171	2.17491	2.20744	2.86536	0	0.864011	1.08583	0	0	2.26129	4.49752	1.85356
AC005326.1	ENSG00000226744	0	3.26236	16.5558	3.82048	0	7.7761	3.25748	2.60608	3.55448	1.13065	3.59802	0.926778
AC005329.1	ENSG00000248015	72.3265	63.0723	64.0157	71.634	91.1464	79.489	76.0078	81.6573	67.5352	63.3161	82.7544	38.9247
AC005329.3	ENSG00000280486	19.7254	14.1369	26.4892	20.0575	25.5655	13.8242	8.68661	15.6365	29.3245	21.4823	20.6886	11.1213
AC005330.1	ENSG00000267372	47.1218	44.5856	36.4227	58.2623	68.9156	30.2404	41.2614	46.9095	36.4335	28.2661	18.8896	45.4121
AC005332.1	ENSG00000265100	5.47928	10.8745	11.0372	5.73072	14.45	9.50412	11.9441	8.68695	5.33173	12.4371	10.7941	12.9749
AC005332.2	ENSG00000267731	0	0	0	0	1.11154	0	0	1.73739	0	0	0	0.926778
AC005332.4	ENSG00000274712	82.1892	82.6464	75.0529	88.8262	100.039	67.3928	74.922	79.0512	95.9711	66.7081	65.6638	74.1423
AC005332.7	ENSG00000278740	0	0	0	0.95512	0	0	1.08583	0	0	0	0	0
AC005336.1	ENSG00000267056	0	1.08745	0	0	0	0.864011	0	0	0	0	0	0
AC005336.2	ENSG00000267218	2.19171	1.08745	3.31116	1.91024	2.22308	0.864011	0	3.47478	0	2.26129	0.899504	3.70711
AC005336.3	ENSG00000279717	2.19171	0	0	0.95512	3.33463	0.864011	0	1.73739	0	0	1.79901	0.926778
AC005342.1	ENSG00000203593	2.19171	1.08745	1.10372	0.95512	0	0.864011	0	2.60608	0	1.13065	0.899504	1.85356
AC005343.1	ENSG00000285627	0	0	0	1.91024	0	1.72802	0	2.60608	0.888621	1.13065	0.899504	0
AC005343.4	ENSG00000287698	1.09586	1.08745	3.31116	1.91024	2.22308	0.864011	0	0.868695	1.77724	2.26129	0	0.926778
AC005355.1	ENSG00000250994	0	0	3.31116	0	1.11154	0	1.08583	0	2.66586	0	0	0
AC005355.2	ENSG00000280420	0	0	2.20744	1.91024	1.11154	0	1.08583	1.73739	0	0	0.899504	0
AC005363.2	ENSG00000277602	4.38343	5.43726	5.51859	8.59608	6.66925	10.3681	5.42913	6.94956	10.6635	7.91452	10.7941	11.1213
AC005377.1	ENSG00000270512	1.09586	1.08745	1.10372	0	0	0	0	0	0	0	0	0
AC005379.1	ENSG00000267159	5.47928	4.34981	3.31116	0.95512	4.44617	1.72802	4.3433	3.47478	3.55448	4.52258	4.49752	1.85356
AC005381.1	ENSG00000267243	25.2047	20.6616	13.2446	24.8331	13.3385	20.7363	17.3732	17.3739	15.9952	16.9597	8.09554	20.3891
AC005387.1	ENSG00000268938	13.1503	8.69962	15.4521	14.3268	16.6731	10.3681	20.6307	4.34347	8.88621	4.52258	12.5931	3.70711
AC005387.2	ENSG00000269191	19.7254	22.8365	14.3483	12.4166	18.8962	12.0961	15.2016	16.5052	14.2179	19.221	14.3921	10.1946
AC005391.1	ENSG00000275162	0	1.08745	0	1.91024	2.22308	1.72802	0	1.73739	0	1.13065	1.79901	0
AC005393.1	ENSG00000276445	7.671	11.962	18.7632	11.4614	12.227	7.7761	6.51496	15.6365	16.8838	20.3516	11.6936	14.8285
AC005394.1	ENSG00000266893	9.86271	8.69962	9.93347	15.2819	17.7847	12.9602	16.2874	15.6365	15.1066	18.0903	18.8896	6.48745
AC005394.2	ENSG00000283403	277.252	276.213	235.092	295.132	275.662	255.747	259.512	260.608	249.703	271.355	263.555	260.425
AC005400.1	ENSG00000287249	8.76685	11.962	12.1409	4.7756	15.5616	9.50412	20.6307	13.0304	13.3293	7.91452	6.29653	6.48745
AC005410.1	ENSG00000241185	0	0	1.10372	0	0	0	1.08583	0	0.888621	0	0	0
AC005410.2	ENSG00000266368	0	1.08745	3.31116	1.91024	2.22308	0	1.08583	1.73739	0.888621	1.13065	0.899504	0
AC005412.1	ENSG00000264050	1.09586	0	0	0	0	0	0	0	0.888621	0	3.59802	0
AC005476.1	ENSG00000259079	1.09586	0	2.20744	1.91024	0	0	2.17165	1.73739	0	0	0	1.85356
AC005476.2	ENSG00000259146	4.38343	3.26236	6.62231	4.7756	7.78079	7.7761	7.60078	6.94956	7.10897	5.65323	2.69851	5.56067
AC005479.1	ENSG00000259005	0	2.17491	2.20744	2.86536	1.11154	2.59203	1.08583	2.60608	0	3.39194	1.79901	2.78033
AC005479.2	ENSG00000270000	4.38343	1.08745	0	0	0	2.59203	2.17165	0.868695	0	1.13065	1.79901	2.78033
AC005480.1	ENSG00000258891	4.38343	2.17491	3.31116	4.7756	2.22308	3.45604	2.17165	3.47478	3.55448	1.13065	4.49752	0.926778
AC005487.1	ENSG00000225647	2.19171	1.08745	1.10372	4.7756	3.33463	0.864011	1.08583	0	0.888621	0	0.899504	2.78033
AC005498.3	ENSG00000269696	1.09586	3.26236	2.20744	3.82048	2.22308	4.32005	1.08583	2.60608	2.66586	3.39194	5.39703	4.63389
AC005514.1	ENSG00000279599	0	0	1.10372	0	2.22308	1.72802	0	0	0.888621	0	0	0.926778
AC005519.1	ENSG00000258559	40.5467	47.8479	65.1194	55.397	47.7963	43.2005	48.8622	53.8591	47.0969	23.7435	49.4727	46.3389
AC005520.1	ENSG00000258653	1.09586	2.17491	1.10372	1.91024	1.11154	0	1.08583	2.60608	2.66586	0	5.39703	2.78033
AC005520.2	ENSG00000259065	15.342	10.8745	17.6595	21.0126	14.45	12.9602	11.9441	19.98	14.2179	10.1758	13.4926	18.5356
AC005520.3	ENSG00000270140	0	2.17491	2.20744	0.95512	1.11154	0	0	0	0	1.13065	4.49752	0
AC005520.4	ENSG00000270576	19.7254	13.0494	15.4521	15.2819	10.0039	11.2321	8.68661	6.08086	19.5497	26.0048	13.4926	22.2427
AC005520.5	ENSG00000273711	8.76685	3.26236	4.41487	2.86536	1.11154	9.50412	7.60078	6.08086	7.10897	5.65323	7.19603	4.63389
AC005521.1	ENSG00000213296	1.09586	0	0	0.95512	0	0	0	1.73739	0	1.13065	0	0
AC005523.1	ENSG00000268536	3.28757	6.52472	6.62231	7.64096	11.1154	5.18406	10.8583	6.94956	3.55448	14.6984	10.7941	5.56067
AC005524.1	ENSG00000283269	17.5337	9.78707	11.0372	17.1922	8.89233	14.6882	11.9441	19.1113	18.661	9.04516	19.7891	12.0481
AC005529.1	ENSG00000234208	3.28757	0	1.10372	2.86536	0	1.72802	0	2.60608	3.55448	3.39194	2.69851	0.926778
AC005531.1	ENSG00000253183	1.09586	1.08745	0	0.95512	0	0.864011	2.17165	2.60608	0	1.13065	0	0
AC005532.1	ENSG00000230825	7.671	7.61217	7.72603	12.4166	10.0039	10.3681	6.51496	11.293	6.22035	11.3065	8.09554	16.682
AC005532.2	ENSG00000244167	0	0	0	0	1.11154	0	0	0.868695	0	0	0	0
AC005534.1	ENSG00000234450	3.28757	8.69962	8.82975	11.4614	6.66925	4.32005	6.51496	17.3739	6.22035	2.26129	4.49752	7.41423
AC005537.1	ENSG00000232006	24.1088	14.1369	27.593	12.4166	22.2308	20.7363	11.9441	14.7678	15.9952	13.5677	14.3921	8.341
AC005540.1	ENSG00000235852	7.671	11.962	5.51859	12.4166	10.0039	6.91209	5.42913	3.47478	9.77483	2.26129	9.89455	14.8285
AC005546.1	ENSG00000266897	9.86271	13.0494	15.4521	9.5512	12.227	7.7761	9.77243	9.55564	14.2179	6.78387	12.5931	20.3891
AC005551.1	ENSG00000284638	4.38343	0	0	0	0	0	0	0	0	0	0	2.78033
AC005578.1	ENSG00000280247	1.09586	1.08745	0	0.95512	2.22308	2.59203	1.08583	3.47478	1.77724	1.13065	3.59802	3.70711
AC005580.1	ENSG00000267320	1.09586	1.08745	0	0	0	0	1.08583	0	0	0	0.899504	4.63389
AC005586.1	ENSG00000240449	145.749	130.494	151.209	104.108	118.935	114.913	134.642	109.456	108.412	149.245	138.524	170.527
AC005586.2	ENSG00000261305	56.9845	53.2852	37.5264	59.2174	42.2386	61.3448	48.8622	58.2026	61.3149	55.4016	65.6638	47.2657
AC005592.1	ENSG00000261757	1.09586	0	0	0	1.11154	0	0	0	0	1.13065	0	1.85356
AC005593.1	ENSG00000279584	3.28757	2.17491	3.31116	3.82048	1.11154	2.59203	5.42913	6.94956	3.55448	4.52258	4.49752	4.63389
AC005594.1	ENSG00000287884	1.09586	1.08745	4.41487	8.59608	0	3.45604	2.17165	4.34347	0.888621	1.13065	6.29653	1.85356
AC005597.1	ENSG00000267223	0	0	0	0	0	0	0	0	0	0	0	1.85356
AC005599.1	ENSG00000287154	4.38343	1.08745	6.62231	1.91024	3.33463	3.45604	3.25748	3.47478	3.55448	2.26129	0.899504	3.70711
AC005606.2	ENSG00000261790	43.8343	53.2852	54.0822	46.8009	45.5732	31.1044	51.0338	35.6165	47.9855	27.1355	49.4727	43.5586
AC005609.5	ENSG00000279726	0	1.08745	0	0.95512	0	0	1.08583	0.868695	0	0	0	0.926778
AC005614.1	ENSG00000269296	1.09586	1.08745	1.10372	2.86536	4.44617	0.864011	1.08583	1.73739	0	1.13065	2.69851	1.85356
AC005614.2	ENSG00000269749	2.19171	1.08745	2.20744	0	1.11154	1.72802	1.08583	2.60608	0.888621	4.52258	3.59802	1.85356
AC005618.1	ENSG00000272070	10.9586	6.52472	14.3483	5.73072	7.78079	10.3681	10.8583	9.55564	7.99759	9.04516	13.4926	12.9749
AC005618.4	ENSG00000288095	10.9586	14.1369	16.5558	7.64096	12.227	6.91209	6.51496	13.0304	6.22035	3.39194	6.29653	4.63389
AC005622.1	ENSG00000283525	3.28757	2.17491	1.10372	1.91024	1.11154	0.864011	3.25748	2.60608	0	0	0	2.78033
AC005632.2	ENSG00000257639	0	0	0	0	1.11154	0	1.08583	1.73739	0.888621	2.26129	0	0
AC005632.3	ENSG00000261596	7.671	8.69962	8.82975	10.5063	6.66925	6.91209	7.60078	6.94956	8.88621	22.6129	13.4926	12.0481
AC005632.6	ENSG00000287809	21.9171	15.2243	28.6967	19.1024	22.2308	28.5124	18.459	27.7982	26.6586	19.221	23.3871	20.3891
AC005670.1	ENSG00000261886	12.0544	25.0114	7.72603	7.64096	14.45	7.7761	11.9441	12.1617	12.4407	9.04516	9.89455	15.7552
AC005670.3	ENSG00000262879	953.395	1038.52	1022.04	960.851	987.049	961.644	1119.49	1106.72	1165.87	1041.32	888.71	980.531
AC005674.2	ENSG00000261490	52.6011	57.635	62.912	33.4292	41.127	50.1126	54.2913	72.1017	56.8718	37.3113	60.2668	55.6067
AC005682.1	ENSG00000226329	12.0544	11.962	8.82975	11.4614	10.0039	15.5522	13.0299	6.94956	10.6635	14.6984	16.1911	17.6088
AC005682.2	ENSG00000286703	1.09586	0	0	0	2.22308	2.59203	0	2.60608	3.55448	1.13065	0.899504	0.926778
AC005695.1	ENSG00000262966	2.19171	1.08745	1.10372	2.86536	0	0.864011	1.08583	0.868695	0.888621	1.13065	0.899504	1.85356
AC005695.3	ENSG00000273816	2.19171	0	0	4.7756	4.44617	1.72802	2.17165	2.60608	2.66586	2.26129	0	1.85356
AC005696.1	ENSG00000262050	48.2177	38.0608	52.9785	42.9804	51.1309	35.4244	58.6346	39.96	42.6538	42.9645	37.7792	40.7782
AC005696.3	ENSG00000272911	1.09586	2.17491	3.31116	3.82048	5.55771	0.864011	2.17165	0	0.888621	1.13065	1.79901	1.85356
AC005696.4	ENSG00000277200	0	2.17491	1.10372	0	1.11154	0	1.08583	0	0	0	1.79901	0
AC005702.2	ENSG00000267526	0	1.08745	0	0	0	0	1.08583	1.73739	0.888621	1.13065	0	0
AC005703.2	ENSG00000265445	0	1.08745	0	0	0	0	0	0	0.888621	0	1.79901	1.85356
AC005703.3	ENSG00000266667	1.09586	3.26236	0	2.86536	1.11154	0	1.08583	3.47478	0.888621	1.13065	3.59802	2.78033
AC005703.5	ENSG00000279660	2.19171	3.26236	3.31116	6.68584	4.44617	5.18406	4.3433	0.868695	4.44311	6.78387	6.29653	1.85356
AC005726.1	ENSG00000258472	5.47928	6.52472	11.0372	9.5512	5.55771	5.18406	4.3433	5.21217	5.33173	9.04516	10.7941	9.26778
AC005726.2	ENSG00000264044	3.28757	3.26236	1.10372	6.68584	6.66925	2.59203	1.08583	6.94956	7.99759	2.26129	2.69851	4.63389
AC005730.2	ENSG00000261033	0	1.08745	0	1.91024	2.22308	0.864011	2.17165	0	1.77724	0	1.79901	0
AC005730.3	ENSG00000266126	0	1.08745	1.10372	1.91024	0	2.59203	1.08583	2.60608	0	3.39194	0.899504	2.78033
AC005740.1	ENSG00000226040	10.9586	4.34981	5.51859	6.68584	12.227	6.91209	5.42913	6.94956	6.22035	3.39194	5.39703	12.0481
AC005740.2	ENSG00000250347	0	0	1.10372	0	0	1.72802	3.25748	0	2.66586	0	0	0.926778
AC005740.3	ENSG00000254099	2.19171	4.34981	1.10372	5.73072	3.33463	0.864011	2.17165	0.868695	3.55448	1.13065	0.899504	3.70711
AC005740.4	ENSG00000271871	7.671	4.34981	1.10372	0	2.22308	4.32005	3.25748	1.73739	1.77724	2.26129	4.49752	5.56067
AC005740.5	ENSG00000287726	0	0	0	1.91024	0	0	0	0	0	0	0	0
AC005746.1	ENSG00000266934	0	2.17491	7.72603	1.91024	3.33463	1.72802	6.51496	1.73739	8.88621	3.39194	2.69851	0.926778
AC005746.2	ENSG00000267131	3.28757	1.08745	0	0	6.66925	0.864011	1.08583	0.868695	2.66586	5.65323	2.69851	0.926778
AC005746.3	ENSG00000273982	0	0	0	1.91024	1.11154	0	0	0	0	0	0	0
AC005757.1	ENSG00000267044	0	0	0	0	0	0.864011	0	0.868695	0.888621	0	0	0
AC005759.1	ENSG00000268650	0	1.08745	1.10372	1.91024	2.22308	1.72802	3.25748	0.868695	4.44311	0	2.69851	2.78033
AC005771.1	ENSG00000267471	0	1.08745	1.10372	0	0	0	0	0	0.888621	0	0	0
AC005772.2	ENSG00000287307	1.09586	0	0	0.95512	0	0	0	0	0	0	0	0
AC005775.1	ENSG00000266933	19.7254	29.3612	27.593	17.1922	23.3424	18.1442	29.3173	31.273	26.6586	33.9194	21.5881	34.2908
AC005776.1	ENSG00000270802	3.28757	2.17491	1.10372	2.86536	4.44617	0	6.51496	2.60608	0.888621	2.26129	6.29653	1.85356
AC005776.2	ENSG00000273218	10.9586	9.78707	3.31116	10.5063	6.66925	8.64011	15.2016	14.7678	12.4407	12.4371	6.29653	6.48745
AC005777.1	ENSG00000267148	0	0	0	0	0	0	0	0	0.888621	0	0	0.926778
AC005785.1	ENSG00000268189	9.86271	26.0989	16.5558	16.237	16.6731	7.7761	11.9441	8.68695	7.99759	30.5274	12.5931	15.7552
AC005785.2	ENSG00000279203	3.28757	3.26236	3.31116	9.5512	8.89233	1.72802	6.51496	1.73739	3.55448	1.13065	4.49752	3.70711
AC005786.1	ENSG00000266959	0	2.17491	2.20744	1.91024	3.33463	0	1.08583	1.73739	0.888621	2.26129	2.69851	3.70711
AC005786.2	ENSG00000267231	2.19171	1.08745	1.10372	1.91024	1.11154	0.864011	0	0.868695	1.77724	0	0.899504	0
AC005786.4	ENSG00000279590	1.09586	1.08745	0	0.95512	4.44617	1.72802	3.25748	1.73739	1.77724	1.13065	0	0.926778
AC005787.1	ENSG00000252408	0	0	1.10372	0	0	0	1.08583	0.868695	0.888621	0	0	2.78033
AC005790.1	ENSG00000274447	0	3.26236	1.10372	0	1.11154	0	0	0	0	0	0	1.85356
AC005803.1	ENSG00000286629	0	2.17491	0	0	0	0.864011	2.17165	0.868695	0.888621	0	0.899504	0
AC005808.1	ENSG00000235415	4.38343	6.52472	0	0	2.22308	1.72802	4.3433	2.60608	0.888621	6.78387	2.69851	5.56067
AC005821.1	ENSG00000265702	3.28757	0	3.31116	0.95512	0	0.864011	1.08583	1.73739	2.66586	0	0.899504	0
AC005822.1	ENSG00000235554	20.8213	19.5741	25.3855	15.2819	25.5655	13.8242	9.77243	19.1113	10.6635	24.8742	22.4876	31.5105
AC005828.1	ENSG00000226797	1.09586	0	2.20744	3.82048	0	0	1.08583	0.868695	0.888621	0	0	0
AC005828.4	ENSG00000265282	4.38343	6.52472	8.82975	2.86536	6.66925	9.50412	2.17165	6.08086	5.33173	6.78387	5.39703	1.85356
AC005828.5	ENSG00000265971	0	0	0	1.91024	1.11154	1.72802	0	0	0	0	0	0
AC005828.6	ENSG00000271749	4.38343	0	2.20744	0	0	0.864011	1.08583	1.73739	0	0	0.899504	0.926778
AC005829.1	ENSG00000261575	16.4378	15.2243	12.1409	25.7882	21.1193	19.0082	18.459	23.4548	23.1041	15.829	14.3921	8.341
AC005829.2	ENSG00000262539	2.19171	1.08745	1.10372	0	0	0	0	0	0	0	0	0.926778
AC005831.1	ENSG00000280202	192.871	225.103	230.677	223.498	163.397	190.082	228.023	221.517	209.715	179.773	189.795	202.964
AC005832.1	ENSG00000256381	1.09586	3.26236	0	1.91024	0	1.72802	1.08583	2.60608	0	1.13065	1.79901	0
AC005832.2	ENSG00000256748	3.28757	0	0	0	0	0	0	0	0	0	0	1.85356
AC005832.3	ENSG00000256799	3.28757	1.08745	0	1.91024	0	0	0	0.868695	0	0	0.899504	0
AC005833.1	ENSG00000255639	0	3.26236	0	0.95512	0	0	1.08583	0.868695	1.77724	1.13065	0	0
AC005837.1	ENSG00000261335	33.9716	30.4487	20.9707	23.878	21.1193	26.7843	24.974	28.6669	18.661	19.221	18.8896	25.9498
AC005837.3	ENSG00000274051	3.28757	8.69962	14.3483	5.73072	11.1154	6.04807	4.3433	7.81825	10.6635	3.39194	8.09554	11.1213
AC005837.4	ENSG00000277382	6.57514	2.17491	3.31116	0.95512	0	1.72802	2.17165	0.868695	0.888621	7.91452	0	0.926778
AC005838.2	ENSG00000266538	9.86271	6.52472	12.1409	10.5063	5.55771	10.3681	7.60078	11.293	12.4407	12.4371	10.7941	12.9749
AC005839.1	ENSG00000279089	56.9845	51.1103	52.9785	56.3521	53.354	49.2486	46.6905	56.4652	65.758	64.4468	51.2717	56.5335
AC005840.1	ENSG00000213942	2.19171	0	1.10372	0	0	0	0	0.868695	1.77724	0	0.899504	0
AC005840.2	ENSG00000256433	81.0934	63.0723	64.0157	64.9482	72.2502	62.2088	69.4929	60.8086	73.7556	56.5323	63.8648	75.069
AC005840.3	ENSG00000256913	1.09586	0	2.20744	0	0	0	2.17165	0.868695	0	0	0.899504	1.85356
AC005840.4	ENSG00000276718	6.57514	2.17491	2.20744	0.95512	4.44617	3.45604	1.08583	6.08086	2.66586	1.13065	10.7941	7.41423
AC005856.1	ENSG00000286997	1.09586	4.34981	2.20744	0	2.22308	2.59203	0	0.868695	4.44311	2.26129	3.59802	2.78033
AC005871.2	ENSG00000258114	0	0	0	0	1.11154	0	0	0.868695	0	0	0	0
AC005899.1	ENSG00000264083	0	1.08745	1.10372	0	0	0.864011	0	0.868695	0.888621	0	0	0.926778
AC005899.5	ENSG00000266385	0	0	0	0	0	0.864011	2.17165	0	0.888621	1.13065	0	0.926778
AC005899.6	ENSG00000274341	0	3.26236	0	2.86536	1.11154	4.32005	4.3433	5.21217	1.77724	3.39194	3.59802	2.78033
AC005899.7	ENSG00000278668	2.19171	4.34981	1.10372	0	0	0.864011	1.08583	3.47478	0.888621	0	0.899504	0.926778
AC005899.8	ENSG00000279762	5.47928	9.78707	13.2446	9.5512	13.3385	12.9602	9.77243	4.34347	9.77483	7.91452	2.69851	3.70711
AC005911.1	ENSG00000278356	9.86271	8.69962	16.5558	9.5512	15.5616	17.2802	9.77243	15.6365	6.22035	7.91452	5.39703	17.6088
AC005912.1	ENSG00000227081	113.969	154.418	157.832	144.223	165.62	170.21	118.355	152.89	130.627	148.115	143.921	156.626
AC005912.2	ENSG00000275850	0	0	0	0	0	0	0	1.73739	0	0	0	0
AC005914.1	ENSG00000287886	1.09586	2.17491	0	1.91024	2.22308	0	1.08583	0.868695	1.77724	3.39194	0.899504	0.926778
AC005915.1	ENSG00000279446	0	2.17491	0	0	0	0	0	2.60608	0	0	0	0
AC005920.1	ENSG00000247011	8.76685	6.52472	4.41487	10.5063	5.55771	5.18406	2.17165	5.21217	7.99759	3.39194	1.79901	10.1946
AC005920.2	ENSG00000249870	0	0	0	0.95512	0	0.864011	0	0	0	0	0	0
AC005920.3	ENSG00000251665	0	4.34981	0	0	1.11154	0	1.08583	0.868695	0	0	0	0
AC005921.3	ENSG00000278963	0	1.08745	1.10372	3.82048	3.33463	0.864011	2.17165	1.73739	2.66586	2.26129	4.49752	0
AC005921.4	ENSG00000285829	1.09586	0	0	0.95512	0	0	0	0	3.55448	0	0	0
AC005954.1	ENSG00000267138	3.28757	6.52472	5.51859	4.7756	4.44617	4.32005	11.9441	3.47478	5.33173	3.39194	1.79901	7.41423
AC005954.2	ENSG00000267205	0	1.08745	0	0	2.22308	0	2.17165	0	0.888621	0	0	0.926778
AC005962.1	ENSG00000278627	4.38343	6.52472	3.31116	1.91024	3.33463	3.45604	2.17165	1.73739	3.55448	3.39194	1.79901	0
AC005962.2	ENSG00000287337	2.19171	0	5.51859	0.95512	2.22308	2.59203	1.08583	0.868695	3.55448	2.26129	3.59802	0
AC005972.3	ENSG00000283538	3.28757	5.43726	5.51859	5.73072	7.78079	10.3681	5.42913	6.08086	13.3293	1.13065	1.79901	2.78033
AC005993.1	ENSG00000266869	0	1.08745	0	2.86536	0	0.864011	0	0.868695	0	0	2.69851	0
AC005998.1	ENSG00000287744	0	3.26236	1.10372	0.95512	1.11154	1.72802	1.08583	0	0	1.13065	0	2.78033
AC006001.1	ENSG00000177418	0	0	1.10372	0	0	0	2.17165	0.868695	0	0	0	0
AC006001.2	ENSG00000226824	156.707	151.156	186.528	160.46	246.762	139.97	152.016	136.385	174.17	154.898	134.026	122.335
AC006001.3	ENSG00000229180	1010.38	987.407	980.102	933.152	1127.1	942.636	1038.05	980.757	1046.8	1057.15	1024.54	1059.31
AC006008.1	ENSG00000286912	41.6426	35.8859	44.1487	45.8458	28.9001	38.8805	60.8062	44.3034	44.4311	56.5323	35.9802	29.6569
AC006017.1	ENSG00000229591	4.38343	5.43726	6.62231	0.95512	8.89233	4.32005	2.17165	2.60608	6.22035	1.13065	3.59802	5.56067
AC006023.2	ENSG00000270577	0	1.08745	2.20744	0.95512	1.11154	0.864011	3.25748	2.60608	0.888621	0	0.899504	0
AC006023.3	ENSG00000273444	0	1.08745	1.10372	0.95512	1.11154	0	0	0	1.77724	0	1.79901	0.926778
AC006026.1	ENSG00000224785	1.09586	4.34981	0	1.91024	6.66925	0.864011	2.17165	3.47478	0.888621	3.39194	4.49752	5.56067
AC006028.1	ENSG00000231357	0	0	1.10372	0	1.11154	0	0	0	0	0	0	0
AC006030.1	ENSG00000264324	0	3.26236	1.10372	3.82048	0	3.45604	4.3433	0.868695	1.77724	2.26129	3.59802	0
AC006033.1	ENSG00000231916	0	0	0	0	1.11154	0	0	0	0	0	0.899504	0.926778
AC006033.2	ENSG00000272908	4.38343	0	3.31116	0.95512	0	0.864011	0	1.73739	0.888621	0	0.899504	0.926778
AC006041.1	ENSG00000229379	0	1.08745	0	0	0	0	0	0	0	1.13065	0	0
AC006041.2	ENSG00000286376	0	0	1.10372	0	0	0.864011	0	0	0	0	0	0
AC006042.1	ENSG00000227719	3.28757	7.61217	7.72603	11.4614	3.33463	7.7761	3.25748	6.08086	3.55448	15.829	6.29653	3.70711
AC006042.2	ENSG00000233264	6.57514	8.69962	16.5558	12.4166	12.227	9.50412	10.8583	10.4243	7.10897	9.04516	14.3921	11.1213
AC006042.3	ENSG00000234141	2.19171	2.17491	6.62231	0.95512	1.11154	0.864011	4.3433	4.34347	4.44311	2.26129	5.39703	1.85356
AC006057.1	ENSG00000202318	1.09586	0	1.10372	0.95512	0	0.864011	0	0	0.888621	0	0	1.85356
AC006059.1	ENSG00000230084	117.257	114.183	150.106	162.37	123.381	149.474	191.105	155.496	213.269	145.853	157.413	150.138
AC006059.2	ENSG00000280571	1.09586	0	0	0	0	0	0	1.73739	1.77724	0	1.79901	0
AC006059.5	ENSG00000287629	4.38343	0	0	0	0	0	0	3.47478	1.77724	0	0.899504	2.78033
AC006064.1	ENSG00000245667	0	0	0	1.91024	1.11154	0	0	0	0	0	0	0
AC006064.2	ENSG00000247853	3.28757	6.52472	2.20744	4.7756	14.45	6.91209	14.1157	7.81825	6.22035	6.78387	17.0906	10.1946
AC006064.3	ENSG00000255966	13.1503	6.52472	15.4521	4.7756	7.78079	8.64011	10.8583	12.1617	12.4407	5.65323	11.6936	12.9749
AC006077.2	ENSG00000279799	28.4923	39.1483	43.045	32.4741	51.1309	38.0165	30.4031	39.96	34.6562	33.9194	46.7742	47.2657
AC006111.2	ENSG00000263235	39.4508	39.1483	30.9041	37.2497	58.9117	42.3365	43.433	63.4147	56.8718	36.1806	39.5782	28.7301
AC006111.3	ENSG00000276754	0	0	0	0	1.11154	0	0	0	0	0	0.899504	0
AC006116.10	ENSG00000285996	7.671	8.69962	2.20744	4.7756	0	6.04807	7.60078	2.60608	0.888621	5.65323	8.09554	5.56067
AC006116.2	ENSG00000266907	3.28757	2.17491	2.20744	4.7756	5.55771	0	5.42913	1.73739	0.888621	3.39194	0.899504	2.78033
AC006116.3	ENSG00000266932	0	0	0	0	1.11154	0.864011	0	0	2.66586	2.26129	0	0
AC006116.5	ENSG00000267192	0	0	0	0.95512	0	0	0	0	2.66586	0	0	0.926778
AC006116.6	ENSG00000267298	4.38343	0	1.10372	2.86536	0	1.72802	4.3433	1.73739	2.66586	1.13065	4.49752	0
AC006116.7	ENSG00000267429	0	3.26236	3.31116	2.86536	0	0.864011	0	0.868695	2.66586	1.13065	0	2.78033
AC006116.8	ENSG00000267549	7.671	7.61217	11.0372	4.7756	4.44617	8.64011	6.51496	9.55564	10.6635	7.91452	3.59802	4.63389
AC006116.9	ENSG00000267606	0	1.08745	4.41487	2.86536	1.11154	2.59203	2.17165	1.73739	0.888621	2.26129	0.899504	0
AC006122.1	ENSG00000213970	4.38343	6.52472	1.10372	3.82048	16.6731	4.32005	3.25748	1.73739	6.22035	7.91452	13.4926	10.1946
AC006127.1	ENSG00000278643	0	0	0	0	0	0	0	0	1.77724	0	0	0
AC006128.1	ENSG00000279716	67.9431	64.1597	70.638	99.3325	62.2463	60.4807	72.7503	77.3138	66.6466	47.4871	53.9703	40.7782
AC006130.1	ENSG00000267063	0	0	0	0.95512	0	0	1.08583	0.868695	0	1.13065	0	0
AC006130.3	ENSG00000287766	7.671	3.26236	9.93347	2.86536	2.22308	5.18406	6.51496	4.34347	6.22035	4.52258	2.69851	5.56067
AC006141.1	ENSG00000264895	0	1.08745	3.31116	0	0	0	0	1.73739	0.888621	2.26129	0.899504	2.78033
AC006144.1	ENSG00000233433	0	0	2.20744	0	1.11154	0	0	1.73739	0.888621	0	0.899504	0
AC006144.2	ENSG00000287379	0	2.17491	1.10372	0	0	0	0	1.73739	0	1.13065	0	1.85356
AC006148.1	ENSG00000242593	0	1.08745	0	0	0	0.864011	0	0.868695	0	0	0	0
AC006160.1	ENSG00000249502	27.3964	18.4867	17.6595	21.9678	24.4539	18.1442	14.1157	13.0304	25.77	24.8742	22.4876	26.8766
AC006197.2	ENSG00000286591	0	1.08745	1.10372	0	1.11154	0.864011	0	0.868695	0	0	0	0
AC006199.1	ENSG00000257629	0	0	0	0	0	1.72802	0	0	2.66586	0	0	0
AC006206.1	ENSG00000256146	0	0	0	0.95512	0	0	1.08583	0	0.888621	1.13065	0	0.926778
AC006206.2	ENSG00000256417	13.1503	5.43726	11.0372	6.68584	10.0039	6.91209	13.0299	9.55564	15.1066	11.3065	4.49752	17.6088
AC006207.1	ENSG00000283138	2.19171	5.43726	6.62231	1.91024	1.11154	0.864011	3.25748	3.47478	1.77724	3.39194	0.899504	1.85356
AC006210.1	ENSG00000223391	0	1.08745	0	0	0	0	0	0	1.77724	2.26129	0	1.85356
AC006210.2	ENSG00000238247	2.19171	4.34981	2.20744	1.91024	1.11154	0	0	1.73739	1.77724	3.39194	1.79901	1.85356
AC006213.1	ENSG00000266921	3.28757	1.08745	6.62231	0.95512	2.22308	2.59203	2.17165	2.60608	5.33173	1.13065	2.69851	5.56067
AC006213.2	ENSG00000267058	2.19171	2.17491	3.31116	4.7756	0	2.59203	5.42913	1.73739	3.55448	4.52258	1.79901	2.78033
AC006213.3	ENSG00000267191	1.09586	4.34981	4.41487	5.73072	6.66925	5.18406	5.42913	6.08086	8.88621	9.04516	6.29653	6.48745
AC006213.4	ENSG00000277806	2.19171	1.08745	0	1.91024	2.22308	2.59203	6.51496	4.34347	2.66586	2.26129	1.79901	4.63389
AC006213.5	ENSG00000278492	0	0	1.10372	0	0	0	0	0.868695	0	0	0.899504	0
AC006213.6	ENSG00000278917	0	1.08745	1.10372	1.91024	1.11154	1.72802	1.08583	2.60608	0	0	1.79901	0.926778
AC006213.7	ENSG00000286613	4.38343	3.26236	1.10372	0	0	3.45604	4.3433	0	6.22035	5.65323	3.59802	1.85356
AC006237.1	ENSG00000271392	3.28757	0	2.20744	1.91024	0	0	0	0.868695	0.888621	3.39194	0.899504	0
AC006238.1	ENSG00000272799	93.1478	64.1597	55.1859	75.4545	67.804	76.0329	69.4929	53.8591	71.0897	83.6677	78.2569	74.1423
AC006238.2	ENSG00000285653	1.09586	0	2.20744	0.95512	0	0	1.08583	0.868695	0	0	0.899504	2.78033
AC006252.1	ENSG00000243224	35.0674	20.6616	16.5558	23.878	26.677	19.8722	17.3732	29.5356	14.2179	13.5677	26.0856	21.3159
AC006254.1	ENSG00000243696	13.1503	14.1369	11.0372	12.4166	13.3385	12.9602	9.77243	13.0304	15.9952	9.04516	13.4926	11.1213
AC006254.2	ENSG00000270941	5.47928	6.52472	1.10372	6.68584	4.44617	0	2.17165	6.08086	7.99759	7.91452	4.49752	6.48745
AC006262.1	ENSG00000268460	0	0	0	0	0	0.864011	0	0	0	0	0	1.85356
AC006272.1	ENSG00000268316	0	3.26236	3.31116	0	4.44617	0	1.08583	3.47478	0	1.13065	1.79901	1.85356
AC006277.1	ENSG00000279452	82.1892	67.4221	83.8826	71.634	90.0349	88.9931	87.9519	78.1825	79.0873	81.4064	73.7594	82.4833
AC006299.1	ENSG00000246225	2.19171	11.962	2.20744	4.7756	3.33463	3.45604	5.42913	6.94956	5.33173	2.26129	2.69851	6.48745
AC006330.1	ENSG00000280388	18.6296	17.3992	15.4521	12.4166	17.7847	19.8722	27.1456	19.98	24.8814	11.3065	14.3921	10.1946
AC006348.1	ENSG00000286565	0	0	1.10372	0.95512	1.11154	0	1.08583	0.868695	0.888621	1.13065	0	0.926778
AC006357.1	ENSG00000230033	0	0	0	0	0	0	0	0	0.888621	0	0	0.926778
AC006363.1	ENSG00000270611	5.47928	2.17491	3.31116	1.91024	1.11154	1.72802	6.51496	0.868695	2.66586	0	3.59802	0.926778
AC006364.1	ENSG00000287554	0	0	1.10372	0	1.11154	0	0	0	0.888621	0	1.79901	0
AC006369.1	ENSG00000236213	15.342	13.0494	11.0372	12.4166	6.66925	13.8242	13.0299	8.68695	12.4407	7.91452	12.5931	16.682
AC006372.1	ENSG00000223872	0	0	1.10372	0	0	0	1.08583	0	0	0	0	0
AC006372.3	ENSG00000234210	0	0	1.10372	0.95512	0	0	0	0.868695	0	0	0.899504	0
AC006372.4	ENSG00000280266	4.38343	0	4.41487	0	1.11154	0	1.08583	0	0	0	0	1.85356
AC006378.1	ENSG00000278959	4.38343	0	2.20744	0.95512	1.11154	3.45604	2.17165	1.73739	0	2.26129	0.899504	0
AC006427.2	ENSG00000286888	0	0	1.10372	0	1.11154	0.864011	1.08583	0	1.77724	0	0	0.926778
AC006435.2	ENSG00000263345	74.5182	53.2852	52.9785	62.0828	58.9117	62.2088	60.8062	62.546	55.9831	33.9194	46.7742	47.2657
AC006441.1	ENSG00000263466	5.47928	0	1.10372	0.95512	3.33463	4.32005	0	1.73739	5.33173	2.26129	1.79901	2.78033
AC006441.4	ENSG00000266588	0	1.08745	0	0	0	0	0	0.868695	0	0	0	0
AC006445.2	ENSG00000249148	0	0	0	0.95512	1.11154	0	0	0	1.77724	0	1.79901	0.926778
AC006445.3	ENSG00000286297	0	0	0	0	0	0	1.08583	1.73739	0.888621	0	0	0.926778
AC006449.2	ENSG00000275532	10.9586	7.61217	5.51859	6.68584	8.89233	5.18406	3.25748	3.47478	7.10897	11.3065	4.49752	5.56067
AC006449.3	ENSG00000275665	3.28757	3.26236	2.20744	0.95512	3.33463	1.72802	6.51496	7.81825	6.22035	1.13065	5.39703	4.63389
AC006449.5	ENSG00000277182	26.3006	18.4867	26.4892	16.237	27.7885	17.2802	26.0598	10.4243	20.4383	18.0903	16.1911	16.682
AC006449.6	ENSG00000277969	198.35	133.757	154.521	170.966	225.643	197.858	172.646	187.638	178.613	187.687	165.509	164.967
AC006452.2	ENSG00000285904	0	1.08745	0	0	0	0	0	1.73739	0	0	0	0
AC006453.1	ENSG00000283132	3.28757	11.962	2.20744	3.82048	8.89233	7.7761	3.25748	6.94956	7.10897	7.91452	5.39703	2.78033
AC006453.3	ENSG00000283427	0	0	0	0.95512	0	0.864011	1.08583	0	0	0	0	0
AC006460.1	ENSG00000228509	16.4378	13.0494	9.93347	11.4614	11.1154	23.3283	9.77243	13.8991	18.661	10.1758	9.89455	11.1213
AC006460.2	ENSG00000284052	52.6011	52.1977	59.6008	49.6662	45.5732	39.7445	39.0897	48.6469	34.6562	62.1855	44.9752	56.5335
AC006480.1	ENSG00000228019	7.671	7.61217	4.41487	14.3268	6.66925	4.32005	8.68661	6.08086	6.22035	5.65323	5.39703	6.48745
AC006480.2	ENSG00000273448	29.5881	28.2738	25.3855	39.1599	10.0039	29.3764	29.3173	31.273	18.661	22.6129	24.2866	14.8285
AC006483.1	ENSG00000228974	14.2461	6.52472	5.51859	9.5512	2.22308	1.72802	5.42913	5.21217	5.33173	7.91452	6.29653	11.1213
AC006483.2	ENSG00000272719	4.38343	5.43726	6.62231	6.68584	3.33463	5.18406	5.42913	5.21217	6.22035	3.39194	4.49752	5.56067
AC006486.2	ENSG00000279539	51.5053	63.0723	49.6673	50.6214	64.4694	59.6167	49.948	62.546	52.4286	61.0548	45.8747	68.5816
AC006487.1	ENSG00000249906	1.09586	0	0	0	0	0.864011	0	0	0	0	0	0
AC006499.6	ENSG00000251296	0	1.08745	2.20744	0	0	0.864011	2.17165	0	0	1.13065	0	1.85356
AC006504.1	ENSG00000261770	8.76685	8.69962	23.1781	13.3717	11.1154	11.2321	18.459	19.1113	26.6586	23.7435	28.7841	14.8285
AC006504.3	ENSG00000267264	3.28757	1.08745	4.41487	8.59608	0	6.04807	10.8583	6.08086	5.33173	5.65323	8.99504	0.926778
AC006504.5	ENSG00000267575	408.755	406.707	418.309	411.657	412.382	377.573	462.562	410.893	382.996	369.721	430.863	423.538
AC006504.7	ENSG00000281468	24.1088	38.0608	43.045	29.6087	32.2347	42.3365	24.974	31.273	20.4383	26.0048	21.5881	35.2176
AC006511.2	ENSG00000255581	15.342	30.4487	23.1781	8.59608	5.55771	12.0961	8.68661	13.8991	18.661	10.1758	9.89455	24.0962
AC006511.3	ENSG00000279865	89.8602	73.9468	59.6008	43.9355	78.9195	55.2967	46.6905	45.1721	55.0945	74.6226	65.6638	96.3849
AC006511.4	ENSG00000282080	3.28757	2.17491	6.62231	4.7756	6.66925	2.59203	6.51496	2.60608	2.66586	2.26129	3.59802	2.78033
AC006511.5	ENSG00000284697	2.19171	4.34981	1.10372	4.7756	1.11154	0.864011	5.42913	2.60608	2.66586	2.26129	0	0.926778
AC006511.6	ENSG00000288043	1.09586	1.08745	1.10372	2.86536	1.11154	0.864011	0	2.60608	0.888621	1.13065	0.899504	0.926778
AC006512.1	ENSG00000239701	0	2.17491	0	0	0	0	0	0.868695	0	0	0	0
AC006517.2	ENSG00000287713	1.09586	0	0	0	0	0.864011	0	0	0	0	0.899504	2.78033
AC006518.1	ENSG00000256651	4.38343	1.08745	1.10372	3.82048	3.33463	0.864011	3.25748	0	1.77724	1.13065	0.899504	0.926778
AC006518.2	ENSG00000256682	4.38343	4.34981	2.20744	0.95512	1.11154	0	1.08583	1.73739	5.33173	0	1.79901	2.78033
AC006525.1	ENSG00000287390	1.09586	3.26236	0	0.95512	3.33463	0.864011	0	3.47478	0.888621	0	0	1.85356
AC006538.1	ENSG00000261342	120.544	133.757	153.417	97.4222	140.054	135.65	132.471	115.536	87.0849	120.979	126.83	127.895
AC006538.3	ENSG00000276097	0	0	1.10372	0.95512	2.22308	0.864011	1.08583	0.868695	0.888621	0	0.899504	0.926778
AC006538.4	ENSG00000286460	7.671	2.17491	0	0	0	0	0	0	1.77724	1.13065	1.79901	1.85356
AC006539.1	ENSG00000240673	0	0	0	0.95512	0	0.864011	1.08583	0	0	0	0	0.926778
AC006547.1	ENSG00000236540	288.21	286	325.597	263.613	241.205	217.731	326.834	268.427	300.354	238.566	243.766	215.013
AC006557.1	ENSG00000267150	3.28757	4.34981	11.0372	3.82048	7.78079	6.91209	11.9441	8.68695	0.888621	3.39194	3.59802	7.41423
AC006557.2	ENSG00000267324	0	1.08745	0	0.95512	1.11154	0.864011	2.17165	0.868695	0.888621	0	0	2.78033
AC006557.5	ENSG00000270469	0	0	0	0	0	0	0	0.868695	0.888621	1.13065	0	0.926778
AC006557.6	ENSG00000279352	1.09586	3.26236	1.10372	0.95512	3.33463	2.59203	1.08583	8.68695	3.55448	4.52258	1.79901	0.926778
AC006566.2	ENSG00000286649	0	0	0	0	0	0	1.08583	0	0	0	0	0.926778
AC006581.2	ENSG00000282022	0	0	0	0.95512	3.33463	0.864011	1.08583	0.868695	0	0	0	0
AC006927.1	ENSG00000255977	0	1.08745	0	0.95512	0	0	0	1.73739	0	1.13065	0.899504	0
AC006942.1	ENSG00000269194	0	1.08745	1.10372	0	3.33463	0.864011	1.08583	1.73739	2.66586	0	1.79901	1.85356
AC006946.1	ENSG00000235328	3.28757	6.52472	0	1.91024	4.44617	2.59203	7.60078	3.47478	3.55448	1.13065	2.69851	3.70711
AC006946.2	ENSG00000273203	55.8887	70.6844	99.3347	84.0506	68.9156	75.1689	97.7243	85.1321	93.3052	85.929	71.9603	83.41
AC006946.3	ENSG00000273442	3.28757	4.34981	8.82975	9.5512	8.89233	3.45604	7.60078	2.60608	5.33173	3.39194	4.49752	4.63389
AC006960.1	ENSG00000234457	0	0	1.10372	0	0	0	1.08583	0	0.888621	0	0	0
AC006960.3	ENSG00000260070	0	1.08745	1.10372	0.95512	1.11154	0.864011	0	2.60608	0.888621	1.13065	0.899504	0
AC006963.1	ENSG00000279587	0	0	0	0	0	0	0	0	0	0	1.79901	0
AC006967.3	ENSG00000269446	0	0	3.31116	0	0	2.59203	0	1.73739	3.55448	2.26129	0.899504	4.63389
AC006971.1	ENSG00000218586	5.47928	3.26236	2.20744	0.95512	2.22308	1.72802	4.3433	1.73739	5.33173	1.13065	5.39703	5.56067
AC006974.2	ENSG00000283648	1.09586	1.08745	1.10372	2.86536	0	0	0	0	0	0	1.79901	0.926778
AC006978.1	ENSG00000235859	95.3395	119.62	90.5049	133.717	86.7003	115.777	104.239	105.112	111.078	133.416	113.338	117.701
AC006978.2	ENSG00000281593	2.19171	4.34981	1.10372	1.91024	4.44617	6.04807	3.25748	5.21217	0.888621	3.39194	0.899504	4.63389
AC006994.1	ENSG00000279317	1.09586	0	1.10372	0	1.11154	0	0	0	0.888621	0	3.59802	1.85356
AC007000.2	ENSG00000213542	18.6296	14.1369	24.2818	23.878	7.78079	16.4162	15.2016	15.6365	10.6635	15.829	21.5881	17.6088
AC007000.3	ENSG00000225726	3.28757	1.08745	4.41487	1.91024	0	0	0	4.34347	0.888621	5.65323	0	0.926778
AC007001.1	ENSG00000267055	1.09586	0	1.10372	0	0	0	0	0	0	0	0	0
AC007014.2	ENSG00000274038	7.671	6.52472	3.31116	2.86536	7.78079	9.50412	5.42913	3.47478	5.33173	5.65323	3.59802	0.926778
AC007029.1	ENSG00000271185	0	0	3.31116	0	1.11154	7.7761	1.08583	0	0.888621	0	0	0
AC007032.1	ENSG00000273320	0	1.08745	0	2.86536	3.33463	0	1.08583	0.868695	0	1.13065	0.899504	1.85356
AC007036.1	ENSG00000227017	0	0	0	0	3.33463	1.72802	1.08583	2.60608	0	0	0	0
AC007036.2	ENSG00000230751	0	0	2.20744	0	0	0.864011	0	0	2.66586	0	0	0.926778
AC007036.5	ENSG00000286847	0	0	2.20744	0.95512	0	0.864011	0	1.73739	0	1.13065	0.899504	0
AC007038.1	ENSG00000272807	17.5337	25.0114	19.8669	21.9678	22.2308	27.6483	20.6307	28.6669	38.2107	27.1355	26.9851	18.5356
AC007040.1	ENSG00000228384	6.57514	5.43726	4.41487	4.7756	5.55771	4.32005	11.9441	1.73739	4.44311	3.39194	2.69851	4.63389
AC007040.2	ENSG00000258881	5.47928	4.34981	2.20744	1.91024	2.22308	4.32005	2.17165	5.21217	4.44311	2.26129	1.79901	2.78033
AC007066.1	ENSG00000213216	2.19171	0	7.72603	1.91024	0	0.864011	1.08583	1.73739	1.77724	4.52258	1.79901	0.926778
AC007066.2	ENSG00000261094	266.293	263.164	231.781	205.351	227.866	236.739	285.572	267.558	250.591	214.823	235.67	268.766
AC007066.3	ENSG00000286718	0	1.08745	0	0	1.11154	0	0	3.47478	0	0	0.899504	0.926778
AC007091.1	ENSG00000223838	17.5337	26.0989	20.9707	28.6536	12.227	20.7363	19.5449	23.4548	22.2155	31.6581	20.6886	16.682
AC007098.1	ENSG00000231609	8.76685	11.962	3.31116	7.64096	8.89233	7.7761	8.68661	6.94956	6.22035	9.04516	5.39703	5.56067
AC007099.1	ENSG00000231172	2.19171	0	0	0	0	0	0	0	0	0	0	0
AC007106.1	ENSG00000251410	4.38343	3.26236	0	7.64096	1.11154	1.72802	5.42913	3.47478	1.77724	5.65323	4.49752	6.48745
AC007114.1	ENSG00000263004	12.0544	20.6616	28.6967	26.7434	18.8962	21.6003	15.2016	20.8487	18.661	21.4823	22.4876	12.0481
AC007114.2	ENSG00000263089	2.19171	10.8745	1.10372	2.86536	2.22308	0	6.51496	2.60608	1.77724	5.65323	5.39703	1.85356
AC007126.1	ENSG00000250497	2.19171	4.34981	1.10372	1.91024	1.11154	5.18406	2.17165	1.73739	1.77724	1.13065	3.59802	1.85356
AC007128.1	ENSG00000229970	188.487	154.418	190.943	148.044	146.724	181.442	191.105	177.214	156.397	183.164	179.901	156.626
AC007128.2	ENSG00000272328	32.8757	18.4867	24.2818	23.878	35.5693	29.3764	23.8882	27.7982	34.6562	38.4419	31.4827	24.0962
AC007130.1	ENSG00000286478	0	0	0	0.95512	1.11154	0	0	0.868695	0	0	0	0.926778
AC007136.1	ENSG00000267180	0	0	0	0	0	0	0	0	0	0	0	1.85356
AC007160.1	ENSG00000176043	1.09586	0	0	0	0	0	0	0.868695	0	0	0	0
AC007161.1	ENSG00000234718	0	0	0	0	2.22308	0.864011	0	0	0.888621	0	0	0.926778
AC007182.2	ENSG00000242951	9.86271	17.3992	28.6967	10.5063	25.5655	12.0961	16.2874	15.6365	13.3293	38.4419	35.9802	27.8033
AC007191.1	ENSG00000279407	99.723	104.395	100.438	89.7813	91.1464	80.353	116.183	111.193	89.7507	101.758	89.0509	100.092
AC007192.1	ENSG00000268173	1.09586	3.26236	0	0	0	0.864011	0	0	0.888621	1.13065	0.899504	0
AC007204.1	ENSG00000273791	1.09586	1.08745	0	2.86536	1.11154	0	1.08583	2.60608	0.888621	1.13065	0.899504	0.926778
AC007215.1	ENSG00000242329	0	2.17491	3.31116	0	0	0	0	0	0	1.13065	0	0
AC007216.1	ENSG00000260488	3.28757	1.08745	0	0.95512	0	0	1.08583	0	1.77724	0	3.59802	1.85356
AC007216.2	ENSG00000261216	20.8213	14.1369	12.1409	9.5512	12.227	11.2321	9.77243	12.1617	11.5521	11.3065	8.99504	13.9017
AC007216.3	ENSG00000261560	48.2177	41.3232	41.9413	49.6662	36.6809	38.8805	49.948	45.1721	44.4311	41.8339	38.6787	59.3138
AC007216.4	ENSG00000263307	15.342	20.6616	22.0744	18.1473	15.5616	12.9602	23.8882	13.8991	21.3269	11.3065	12.5931	12.9749
AC007220.1	ENSG00000263033	12.0544	17.3992	12.1409	13.3717	16.6731	14.6882	15.2016	22.5861	8.88621	10.1758	16.1911	11.1213
AC007220.2	ENSG00000287121	18.6296	31.5361	33.1116	31.519	33.3463	31.1044	38.0039	31.273	28.4359	30.5274	25.1861	27.8033
AC007224.2	ENSG00000279357	1.09586	2.17491	8.82975	0	0	1.72802	2.17165	1.73739	4.44311	5.65323	1.79901	0.926778
AC007225.1	ENSG00000260782	0	1.08745	1.10372	0	0	0	1.08583	0	0.888621	2.26129	0	1.85356
AC007229.1	ENSG00000267544	4.38343	2.17491	1.10372	1.91024	6.66925	1.72802	4.3433	3.47478	2.66586	5.65323	0.899504	3.70711
AC007238.1	ENSG00000231043	19.7254	20.6616	24.2818	18.1473	26.677	18.1442	18.459	34.7478	22.2155	28.2661	44.9752	34.2908
AC007240.1	ENSG00000206647	2.19171	5.43726	3.31116	4.7756	4.44617	6.04807	4.3433	5.21217	2.66586	3.39194	7.19603	1.85356
AC007240.2	ENSG00000206898	2.19171	1.08745	0	0	1.11154	0	1.08583	0	0.888621	2.26129	0	0
AC007240.3	ENSG00000285872	13.1503	19.5741	27.593	19.1024	17.7847	11.2321	17.3732	19.98	17.7724	21.4823	26.9851	20.3891
AC007250.1	ENSG00000273063	1.09586	2.17491	0	2.86536	2.22308	1.72802	9.77243	1.73739	2.66586	3.39194	3.59802	5.56067
AC007255.1	ENSG00000223813	1.09586	3.26236	1.10372	2.86536	3.33463	2.59203	2.17165	6.94956	1.77724	2.26129	1.79901	2.78033
AC007255.2	ENSG00000270196	0	0	0	0	0	0	0	0	2.66586	0	0	0
AC007262.2	ENSG00000284959	9.86271	3.26236	3.31116	5.73072	3.33463	5.18406	10.8583	10.4243	7.99759	5.65323	8.09554	8.341
AC007272.1	ENSG00000232719	2.19171	5.43726	1.10372	0.95512	1.11154	0.864011	1.08583	1.73739	0.888621	2.26129	0	0
AC007277.1	ENSG00000213981	8.76685	4.34981	3.31116	4.7756	1.11154	6.91209	0	0.868695	0.888621	3.39194	0.899504	1.85356
AC007278.1	ENSG00000234389	21.9171	22.8365	22.0744	15.2819	16.6731	19.0082	18.459	29.5356	30.2131	19.221	9.89455	17.6088
AC007278.2	ENSG00000236525	2.19171	2.17491	0	5.73072	0	6.04807	5.42913	4.34347	4.44311	4.52258	0.899504	1.85356
AC007279.1	ENSG00000287133	8.76685	2.17491	6.62231	6.68584	3.33463	2.59203	5.42913	6.94956	7.99759	5.65323	0.899504	7.41423
AC007285.1	ENSG00000231519	5.47928	5.43726	6.62231	6.68584	5.55771	8.64011	5.42913	5.21217	4.44311	2.26129	11.6936	3.70711
AC007292.1	ENSG00000267980	5.47928	13.0494	17.6595	15.2819	10.0039	6.91209	5.42913	13.8991	13.3293	15.829	8.09554	12.9749
AC007292.2	ENSG00000269318	17.5337	20.6616	6.62231	13.3717	16.6731	8.64011	28.2315	20.8487	13.3293	10.1758	12.5931	12.9749
AC007292.3	ENSG00000269807	0	0	2.20744	0	0	0	0	0	1.77724	0	0	1.85356
AC007298.1	ENSG00000257715	0	0	0	0	0	0.864011	0	0	0.888621	0	0	0
AC007314.1	ENSG00000234818	3.28757	1.08745	2.20744	0	0	1.72802	2.17165	3.47478	3.55448	1.13065	2.69851	2.78033
AC007317.1	ENSG00000285898	1.09586	0	0	0	0	1.72802	3.25748	2.60608	0.888621	2.26129	0	0.926778
AC007318.1	ENSG00000273763	21.9171	29.3612	32.0078	28.6536	43.3501	36.2884	27.1456	24.3235	37.3221	26.0048	31.4827	43.5586
AC007319.1	ENSG00000224063	16.4378	15.2243	18.7632	21.9678	22.2308	13.8242	21.7165	17.3739	16.8838	20.3516	13.4926	18.5356
AC007342.3	ENSG00000260078	1.09586	0	1.10372	0	0	0	0	0	0	0	0.899504	0.926778
AC007342.6	ENSG00000279344	2.19171	1.08745	4.41487	0.95512	1.11154	3.45604	1.08583	0.868695	1.77724	1.13065	2.69851	2.78033
AC007342.7	ENSG00000279722	4.38343	8.69962	11.0372	2.86536	2.22308	4.32005	9.77243	1.73739	5.33173	6.78387	6.29653	4.63389
AC007347.1	ENSG00000261049	0	1.08745	0	0.95512	0	0.864011	1.08583	0	0	0	0	0.926778
AC007362.1	ENSG00000225216	1.09586	0	0	0.95512	0	0.864011	1.08583	0.868695	5.33173	1.13065	2.69851	0
AC007365.1	ENSG00000226756	7.671	8.69962	9.93347	5.73072	4.44617	5.18406	4.3433	5.21217	0	7.91452	8.99504	2.78033
AC007370.1	ENSG00000250098	0	0	2.20744	0.95512	0	0	1.08583	0.868695	0	1.13065	0	0
AC007370.2	ENSG00000250371	1.09586	0	2.20744	0.95512	1.11154	2.59203	1.08583	1.73739	1.77724	4.52258	1.79901	0
AC007383.1	ENSG00000227946	73.4224	70.6844	61.8082	90.7364	62.2463	97.6332	74.922	104.243	87.0849	65.5774	64.7643	67.6548
AC007384.1	ENSG00000237513	2.19171	1.08745	5.51859	4.7756	1.11154	0.864011	2.17165	6.08086	2.66586	2.26129	0.899504	5.56067
AC007389.1	ENSG00000204929	14.2461	25.0114	8.82975	10.5063	11.1154	20.7363	18.459	13.8991	8.88621	14.6984	20.6886	20.3891
AC007389.2	ENSG00000235725	0	0	0	0	0	0	0	0	0	0	0	1.85356
AC007389.3	ENSG00000281920	4.38343	1.08745	7.72603	3.82048	4.44617	6.04807	2.17165	5.21217	5.33173	5.65323	13.4926	2.78033
AC007390.1	ENSG00000272054	37.2591	36.9734	36.4227	31.519	22.2308	25.9203	30.4031	34.7478	43.5424	24.8742	26.9851	23.1695
AC007391.1	ENSG00000232028	3.28757	1.08745	0	1.91024	3.33463	3.45604	1.08583	5.21217	1.77724	2.26129	6.29653	0.926778
AC007391.3	ENSG00000287316	0	0	0	0	1.11154	0.864011	0	0.868695	1.77724	0	0	0
AC007405.1	ENSG00000234350	40.5467	23.924	22.0744	21.9678	30.0116	25.9203	29.3173	24.3235	25.77	26.0048	25.1861	26.8766
AC007405.2	ENSG00000235934	37.2591	20.6616	23.1781	25.7882	31.1232	27.6483	29.3173	30.4043	32.879	22.6129	29.6836	21.3159
AC007405.3	ENSG00000239467	111.777	145.719	102.646	140.403	121.158	139.97	128.127	145.941	118.187	159.421	135.825	146.431
AC007405.4	ENSG00000286611	1.09586	1.08745	0	0	0	0	1.08583	0	3.55448	0	0	0
AC007406.4	ENSG00000256577	0	0	1.10372	0	1.11154	0	0	0	0	0	0	0
AC007406.5	ENSG00000261799	131.503	165.293	150.106	196.755	161.174	159.842	156.359	154.628	141.291	133.416	154.715	159.406
AC007422.1	ENSG00000235495	0	0	0	0	0	0	0	0	0	0	0	1.85356
AC007431.1	ENSG00000263499	1.09586	0	0	0	0	0.864011	0	0.868695	0.888621	0	0	0
AC007431.3	ENSG00000280028	0	0	0	0	0	0	0	0	0	0	0.899504	0.926778
AC007435.1	ENSG00000277948	4.38343	5.43726	2.20744	2.86536	4.44617	3.45604	7.60078	7.81825	3.55448	3.39194	5.39703	1.85356
AC007448.2	ENSG00000264093	0	0	0	0	0	0	0	1.73739	0	0	0	0.926778
AC007448.3	ENSG00000264421	0	0	0	0	0	0	5.42913	0.868695	0.888621	1.13065	0	0
AC007448.4	ENSG00000266473	9.86271	7.61217	8.82975	12.4166	7.78079	9.50412	6.51496	7.81825	3.55448	11.3065	2.69851	7.41423
AC007448.5	ENSG00000285877	8.76685	13.0494	12.1409	8.59608	13.3385	5.18406	7.60078	10.4243	6.22035	9.04516	10.7941	11.1213
AC007485.1	ENSG00000275710	0	0	0	0	0	2.59203	0	1.73739	0	0	0	0
AC007485.2	ENSG00000279059	144.653	151.156	152.313	163.326	171.177	139.106	138.986	185.032	154.62	171.858	125.031	150.138
AC007494.1	ENSG00000260012	0	0	0	0	0	1.72802	0	0	0	0	0	0
AC007494.2	ENSG00000260744	0	0	0	0	0	0	0	1.73739	0	0	0.899504	0
AC007494.3	ENSG00000279509	0	0	1.10372	0.95512	0	0.864011	0	0.868695	0	3.39194	0	0.926778
AC007496.1	ENSG00000260194	0	0	0	0.95512	0	0.864011	0	0	0	0	0	0
AC007496.2	ENSG00000261630	1.09586	0	0	0	0	0.864011	1.08583	0	0	0	0	0
AC007496.3	ENSG00000280392	0	1.08745	2.20744	0	2.22308	0	0	1.73739	1.77724	0	0.899504	0
AC007497.1	ENSG00000275191	0	6.52472	1.10372	2.86536	2.22308	0	2.17165	0	1.77724	4.52258	0.899504	0.926778
AC007528.1	ENSG00000286303	0	1.08745	1.10372	0.95512	0	0.864011	0	4.34347	2.66586	0	2.69851	0
AC007529.2	ENSG00000283240	3.28757	1.08745	0	0	1.11154	0	0	0	0.888621	1.13065	3.59802	0
AC007533.1	ENSG00000261369	0	1.08745	0	0	0	0	0	0.868695	0	0	0	0
AC007537.1	ENSG00000242405	1.09586	1.08745	1.10372	0.95512	0	0.864011	0	1.73739	1.77724	0	0	0.926778
AC007541.1	ENSG00000260329	104.106	143.544	123.616	131.807	138.943	146.018	135.728	115.536	120.852	119.848	100.744	131.602
AC007546.1	ENSG00000277595	8.76685	4.34981	5.51859	4.7756	3.33463	6.04807	7.60078	0.868695	2.66586	3.39194	5.39703	6.48745
AC007546.2	ENSG00000279360	1.09586	1.08745	1.10372	0	1.11154	5.18406	3.25748	0.868695	6.22035	1.13065	5.39703	3.70711
AC007546.3	ENSG00000286220	7.671	5.43726	5.51859	10.5063	8.89233	10.3681	15.2016	11.293	9.77483	12.4371	13.4926	7.41423
AC007547.1	ENSG00000213155	1.09586	0	1.10372	0	0	0	0	0.868695	0	0	0	0.926778
AC007551.1	ENSG00000232736	0	0	0	1.91024	1.11154	0.864011	0	0.868695	0	1.13065	0	0
AC007552.1	ENSG00000256450	0	0	0	0.95512	0	0.864011	1.08583	0	0	0	0	0
AC007552.2	ENSG00000256564	2.19171	2.17491	2.20744	0	1.11154	3.45604	1.08583	0	0.888621	3.39194	3.59802	1.85356
AC007556.1	ENSG00000235321	10.9586	8.69962	4.41487	8.59608	2.22308	8.64011	5.42913	7.81825	8.88621	5.65323	8.09554	9.26778
AC007560.1	ENSG00000238165	0	1.08745	1.10372	0	3.33463	1.72802	1.08583	2.60608	0	2.26129	0	2.78033
AC007563.2	ENSG00000236886	0	1.08745	0	0.95512	0	0	0	1.73739	1.77724	0	0	0.926778
AC007566.1	ENSG00000244055	29.5881	39.1483	30.9041	31.519	31.1232	38.0165	44.5189	39.96	49.7628	29.3968	29.6836	34.2908
AC007569.1	ENSG00000257221	117.257	106.57	108.164	102.198	114.489	115.777	125.956	127.698	131.516	149.245	116.936	108.433
AC007570.1	ENSG00000255655	2.19171	1.08745	3.31116	1.91024	3.33463	1.72802	1.08583	1.73739	4.44311	1.13065	0.899504	0
AC007599.2	ENSG00000262038	1.09586	1.08745	0	0	3.33463	0	0	0	2.66586	2.26129	0.899504	0
AC007610.1	ENSG00000259843	0	0	0	0	0	0	1.08583	0.868695	0	0	0	0
AC007610.2	ENSG00000260381	2.19171	2.17491	2.20744	2.86536	2.22308	0	1.08583	0.868695	3.55448	0	2.69851	1.85356
AC007610.4	ENSG00000279356	8.76685	7.61217	3.31116	7.64096	10.0039	4.32005	0	7.81825	4.44311	5.65323	7.19603	10.1946
AC007610.5	ENSG00000287444	0	0	0	0.95512	0	0	0	0	0.888621	0	3.59802	0
AC007611.1	ENSG00000260086	6.57514	3.26236	3.31116	0.95512	1.11154	2.59203	2.17165	4.34347	0.888621	1.13065	0	4.63389
AC007613.1	ENSG00000262420	12.0544	14.1369	24.2818	25.7882	15.5616	19.0082	18.459	14.7678	17.7724	13.5677	10.7941	27.8033
AC007613.2	ENSG00000274505	1.09586	2.17491	0	0	0	0.864011	0	1.73739	0	1.13065	0.899504	0.926778
AC007614.1	ENSG00000279249	5.47928	2.17491	7.72603	5.73072	3.33463	7.7761	2.17165	8.68695	2.66586	7.91452	10.7941	8.341
AC007619.1	ENSG00000255670	0	3.26236	1.10372	0.95512	1.11154	0	3.25748	0	0.888621	0	0	0.926778
AC007620.3	ENSG00000272699	0	1.08745	1.10372	1.91024	0	1.72802	1.08583	0.868695	1.77724	0	1.79901	2.78033
AC007621.1	ENSG00000270857	0	0	2.20744	0	0	0	0	0	0	0	0	1.85356
AC007622.1	ENSG00000240441	0	1.08745	2.20744	0.95512	0	0.864011	0	1.73739	0	3.39194	0	0
AC007622.2	ENSG00000258136	12.0544	17.3992	14.3483	11.4614	4.44617	14.6882	16.2874	10.4243	19.5497	7.91452	24.2866	19.4623
AC007637.1	ENSG00000256139	0	0	0	1.91024	0	0	0	2.60608	0.888621	0	0	1.85356
AC007638.1	ENSG00000262079	1.09586	0	0	0	0	0	0	0.868695	0	0	0	0
AC007638.2	ENSG00000263096	0	2.17491	1.10372	0	0	0	0	0	0.888621	1.13065	0.899504	0
AC007663.1	ENSG00000161132	19.7254	13.0494	6.62231	11.4614	14.45	11.2321	13.0299	14.7678	6.22035	10.1758	9.89455	19.4623
AC007663.3	ENSG00000273139	44.9301	50.0228	46.3562	46.8009	50.0194	54.4327	55.3771	46.9095	55.0945	38.4419	51.2717	47.2657
AC007663.4	ENSG00000273343	172.049	191.392	173.284	148.044	121.158	143.426	149.844	175.476	135.07	139.069	165.509	137.163
AC007666.1	ENSG00000236754	6.57514	2.17491	7.72603	2.86536	4.44617	3.45604	6.51496	5.21217	5.33173	5.65323	1.79901	1.85356
AC007666.2	ENSG00000286195	2.19171	0	3.31116	0.95512	3.33463	1.72802	3.25748	1.73739	0.888621	0	2.69851	0.926778
AC007681.1	ENSG00000270571	0	0	0	0.95512	0	0.864011	0	0	0	1.13065	0	1.85356
AC007683.1	ENSG00000224415	17.5337	16.3118	23.1781	9.5512	23.3424	4.32005	9.77243	11.293	17.7724	16.9597	18.8896	28.7301
AC007683.2	ENSG00000279482	0	0	0	0	0	0	0	0	0.888621	0	0	0.926778
AC007684.1	ENSG00000252473	1.09586	1.08745	5.51859	0.95512	0	3.45604	4.3433	1.73739	3.55448	7.91452	2.69851	1.85356
AC007684.2	ENSG00000273035	0	3.26236	2.20744	2.86536	0	0	0	0.868695	2.66586	2.26129	5.39703	0.926778
AC007685.1	ENSG00000182888	0	0	0	0	1.11154	0	0	0	0	1.13065	0.899504	2.78033
AC007686.1	ENSG00000243225	5.47928	9.78707	7.72603	3.82048	5.55771	6.91209	9.77243	13.0304	5.33173	6.78387	4.49752	0.926778
AC007686.3	ENSG00000273729	38.355	57.635	47.4599	42.0253	37.7924	37.1525	51.0338	46.0408	63.0921	40.7032	42.2767	50.9728
AC007686.4	ENSG00000285966	8.76685	7.61217	8.82975	13.3717	8.89233	4.32005	6.51496	6.08086	1.77724	10.1758	8.99504	8.341
AC007687.1	ENSG00000270178	0	1.08745	1.10372	0.95512	2.22308	0	0	0	0	0	0	0.926778
AC007688.1	ENSG00000221611	0	0	0	0	0	0	1.08583	0.868695	1.77724	1.13065	0	0
AC007688.2	ENSG00000241352	18.6296	25.0114	14.3483	14.3268	13.3385	7.7761	13.0299	8.68695	9.77483	22.6129	17.9901	23.1695
AC007688.3	ENSG00000256011	0	1.08745	0	1.91024	0	0	0	0	0	0	0	0
AC007690.1	ENSG00000233565	0	1.08745	0	0	0	0	1.08583	0.868695	0	0	0	0.926778
AC007695.1	ENSG00000287957	13.1503	7.61217	9.93347	8.59608	4.44617	13.8242	5.42913	6.94956	11.5521	6.78387	8.99504	5.56067
AC007728.1	ENSG00000260616	0	0	1.10372	0	0	0	0	0	0	0	0.899504	0
AC007728.2	ENSG00000261644	0	0	1.10372	0.95512	0	0	0	0.868695	0	0	0.899504	1.85356
AC007731.1	ENSG00000215493	38.355	33.711	47.4599	43.9355	25.5655	30.2404	47.7763	35.6165	44.4311	21.4823	41.3772	45.4121
AC007731.3	ENSG00000236003	2.19171	5.43726	3.31116	7.64096	4.44617	2.59203	6.51496	10.4243	4.44311	1.13065	2.69851	3.70711
AC007743.1	ENSG00000233251	2.19171	2.17491	0	3.82048	1.11154	0.864011	2.17165	6.94956	3.55448	1.13065	5.39703	2.78033
AC007749.1	ENSG00000259855	0	0	0	0	3.33463	0.864011	0	0	0	0	0	0
AC007749.2	ENSG00000287498	0	2.17491	0	0	1.11154	0	2.17165	1.73739	0	0	3.59802	1.85356
AC007773.1	ENSG00000267213	9.86271	14.1369	16.5558	22.9229	16.6731	19.0082	6.51496	17.3739	16.8838	14.6984	21.5881	10.1946
AC007780.1	ENSG00000267009	4.38343	2.17491	4.41487	5.73072	2.22308	2.59203	2.17165	2.60608	8.88621	2.26129	2.69851	0.926778
AC007785.3	ENSG00000268401	7.671	9.78707	11.0372	11.4614	17.7847	14.6882	11.9441	11.293	9.77483	12.4371	10.7941	20.3891
AC007786.1	ENSG00000267498	2.19171	2.17491	2.20744	0.95512	4.44617	4.32005	1.08583	5.21217	5.33173	2.26129	3.59802	13.9017
AC007787.2	ENSG00000279044	5.47928	10.8745	8.82975	7.64096	6.66925	0.864011	4.3433	9.55564	4.44311	7.91452	8.99504	3.70711
AC007792.1	ENSG00000280103	0	0	3.31116	0	0	0	2.17165	1.73739	0.888621	2.26129	0	0.926778
AC007823.1	ENSG00000260743	18.6296	13.0494	22.0744	21.9678	17.7847	25.0563	14.1157	32.1417	19.5497	19.221	20.6886	17.6088
AC007834.1	ENSG00000249094	0	1.08745	1.10372	0	0	0	0	0	0	0	0	0
AC007842.1	ENSG00000269069	24.1088	29.3612	19.8669	21.9678	30.0116	22.4643	21.7165	18.2426	23.1041	28.2661	17.9901	25.023
AC007846.1	ENSG00000284837	0	0	0	0.95512	1.11154	0	0	0	0	0	0	0
AC007848.1	ENSG00000255983	0	4.34981	0	1.91024	0	1.72802	5.42913	6.94956	0.888621	0	0	4.63389
AC007849.2	ENSG00000244381	4.38343	1.08745	3.31116	0	2.22308	1.72802	0	0.868695	0	1.13065	1.79901	1.85356
AC007878.1	ENSG00000281195	5.47928	14.1369	13.2446	14.3268	11.1154	6.04807	9.77243	13.8991	10.6635	15.829	9.89455	20.3891
AC007879.3	ENSG00000234902	1.09586	1.08745	1.10372	0.95512	0	3.45604	3.25748	0	0.888621	0	4.49752	1.85356
AC007879.4	ENSG00000240440	1.09586	0	1.10372	0	0	0	0	0	0	0	0	0.926778
AC007881.3	ENSG00000272735	3.28757	4.34981	2.20744	0.95512	5.55771	1.72802	2.17165	1.73739	4.44311	2.26129	3.59802	6.48745
AC007881.4	ENSG00000288065	50.4094	34.7985	32.0078	31.519	33.3463	34.5604	42.3472	27.7982	48.8742	30.5274	35.9802	25.9498
AC007906.1	ENSG00000261291	3.28757	1.08745	0	0.95512	0	3.45604	1.08583	1.73739	0.888621	0	0	0
AC007906.2	ENSG00000277639	1.09586	2.17491	0	0	0	1.72802	2.17165	2.60608	0.888621	0	3.59802	6.48745
AC007919.1	ENSG00000224611	0	0	0	0	0	0	0	0.868695	1.77724	0	1.79901	0
AC007920.2	ENSG00000283175	0	0	0	0	0	0	0	0	0	1.13065	0.899504	0
AC007922.2	ENSG00000265094	1.09586	2.17491	1.10372	1.91024	0	0	0	0	0	0	0	0
AC007923.1	ENSG00000263567	3.28757	5.43726	0	1.91024	2.22308	2.59203	1.08583	1.73739	0.888621	5.65323	1.79901	3.70711
AC007923.3	ENSG00000266877	0	0	0	0	0	0	0	1.73739	0	0	0	0
AC007938.1	ENSG00000259920	1.09586	0	0	0	0	0	0	0.868695	0	0	0	0
AC007938.2	ENSG00000270823	3.28757	2.17491	2.20744	1.91024	0	1.72802	1.08583	0.868695	0	0	0	1.85356
AC007938.3	ENSG00000270953	7.671	13.0494	4.41487	9.5512	8.89233	6.04807	6.51496	5.21217	13.3293	5.65323	2.69851	11.1213
AC007950.1	ENSG00000259268	0	0	0	0	0	0.864011	1.08583	0	0	0	0	0
AC007950.2	ENSG00000276651	0	4.34981	2.20744	0.95512	2.22308	0	2.17165	1.73739	1.77724	3.39194	3.59802	0
AC007952.4	ENSG00000262202	12.0544	7.61217	5.51859	7.64096	6.66925	4.32005	15.2016	7.81825	17.7724	9.04516	8.99504	7.41423
AC007953.1	ENSG00000225790	1.09586	0	1.10372	0	2.22308	0	0	0	0	1.13065	0	0
AC007953.2	ENSG00000270321	1.09586	0	0	0	0	0.864011	0	0	0	1.13065	0	0
AC007954.1	ENSG00000258510	0	0	1.10372	0	0	0	0	0	0	0	1.79901	0
AC007956.2	ENSG00000258439	7.671	18.4867	9.93347	11.4614	20.0078	21.6003	6.51496	11.293	10.6635	19.221	8.09554	11.1213
AC007969.1	ENSG00000234061	4.38343	2.17491	2.20744	0	0	0	0	0	0.888621	4.52258	0	0
AC007991.3	ENSG00000253939	0	0	0	0	2.22308	0	0	0	0	1.13065	0	0
AC007993.2	ENSG00000267420	0	0	1.10372	0	0	0	0	0	0	1.13065	0	0
AC007996.1	ENSG00000277534	44.9301	53.2852	54.0822	43.9355	47.7963	49.2486	59.7204	49.5156	55.0945	37.3113	48.5732	49.1192
AC007998.2	ENSG00000267140	1.09586	0	0	0	0	0.864011	1.08583	0	0.888621	0	0	0
AC007998.3	ENSG00000267583	2.19171	1.08745	0	2.86536	4.44617	4.32005	1.08583	0.868695	2.66586	2.26129	0	0.926778
AC007998.4	ENSG00000275512	1.09586	1.08745	0	0.95512	0	2.59203	1.08583	0.868695	0.888621	0	0	0
AC007998.5	ENSG00000279074	1.09586	0	0	1.91024	0	0.864011	0	0	1.77724	0	0	0
AC008011.2	ENSG00000257042	0	1.08745	0	0	0	0	1.08583	0	0.888621	0	0	0
AC008013.3	ENSG00000270926	0	0	1.10372	0	1.11154	0	0	0.868695	1.77724	2.26129	1.79901	0.926778
AC008014.1	ENSG00000257261	62.4638	69.597	69.5343	71.634	83.3656	69.1209	81.4369	59.9399	70.2011	96.1048	85.4529	77.8494
AC008026.1	ENSG00000239246	46.026	40.2357	46.3562	13.3717	66.6925	20.7363	33.6606	23.4548	17.7724	64.4468	60.2668	72.2887
AC008026.3	ENSG00000264546	1.09586	0	1.10372	0.95512	0	0.864011	0	0	0	0	0	0
AC008033.1	ENSG00000256075	2.19171	1.08745	0	0	0	0.864011	0	0	0.888621	1.13065	0	0.926778
AC008035.1	ENSG00000272369	6.57514	8.69962	5.51859	12.4166	10.0039	9.50412	7.60078	7.81825	7.10897	4.52258	10.7941	9.26778
AC008038.1	ENSG00000283041	710.115	707.932	729.558	748.814	730.283	788.842	684.07	658.471	659.357	710.045	754.684	808.151
AC008040.1	ENSG00000239219	10.9586	10.8745	16.5558	17.1922	12.227	12.0961	15.2016	13.8991	20.4383	19.221	16.1911	21.3159
AC008050.1	ENSG00000259124	2.19171	0	1.10372	0.95512	2.22308	1.72802	1.08583	1.73739	0.888621	0	0	0
AC008060.1	ENSG00000218672	0	0	0	0	0	0	0	0	0	0	1.79901	0
AC008066.1	ENSG00000253793	1.09586	0	0	0	0	0	1.08583	1.73739	0	0	0	0
AC008073.1	ENSG00000223754	0	0	0	0	0	0	1.08583	0.868695	0	0	0	0
AC008073.2	ENSG00000232642	0	1.08745	0	0.95512	0	0	0	0	0	0	0.899504	0
AC008074.1	ENSG00000237217	0	0	4.41487	0	0	0	0	0	0	0	0	2.78033
AC008074.2	ENSG00000260101	17.5337	10.8745	13.2446	1.91024	8.89233	7.7761	4.3433	8.68695	11.5521	10.1758	11.6936	12.9749
AC008079.1	ENSG00000280007	35.0674	31.5361	39.7339	46.8009	45.5732	31.1044	36.9181	47.7782	33.7676	32.7887	26.9851	39.8515
AC008083.2	ENSG00000257925	0	1.08745	1.10372	1.91024	1.11154	0.864011	0	3.47478	2.66586	0	1.79901	2.78033
AC008083.3	ENSG00000258181	1.09586	4.34981	1.10372	1.91024	4.44617	0.864011	2.17165	1.73739	2.66586	2.26129	5.39703	4.63389
AC008105.1	ENSG00000233175	4.38343	1.08745	4.41487	2.86536	0	0.864011	1.08583	2.60608	0.888621	1.13065	4.49752	0.926778
AC008105.2	ENSG00000233483	6.57514	18.4867	15.4521	9.5512	3.33463	9.50412	9.77243	15.6365	7.99759	2.26129	8.09554	7.41423
AC008105.3	ENSG00000267121	23.013	22.8365	19.8669	20.0575	23.3424	18.1442	21.7165	18.2426	14.2179	9.04516	19.7891	25.023
AC008115.1	ENSG00000256658	0	0	0	0.95512	0	0.864011	1.08583	0.868695	0	0	0.899504	3.70711
AC008115.2	ENSG00000257004	6.57514	3.26236	3.31116	2.86536	3.33463	0.864011	2.17165	0	0.888621	2.26129	3.59802	0
AC008115.3	ENSG00000275560	29.5881	20.6616	24.2818	16.237	20.0078	15.5522	29.3173	25.1922	34.6562	19.221	22.4876	15.7552
AC008115.4	ENSG00000275963	3.28757	2.17491	1.10372	0	0	0	0	1.73739	0	1.13065	2.69851	0.926778
AC008119.1	ENSG00000287202	60.2721	58.7224	57.3934	41.0702	46.6848	44.9286	51.0338	63.4147	71.0897	54.271	48.5732	56.5335
AC008121.1	ENSG00000271596	0	0	0	0.95512	0	0	0	0	0	0	0	1.85356
AC008121.2	ENSG00000274156	4.38343	4.34981	1.10372	5.73072	2.22308	2.59203	5.42913	0.868695	6.22035	3.39194	0.899504	3.70711
AC008124.1	ENSG00000273015	1044.35	1053.74	1101.51	1058.27	1038.18	1081.74	1103.2	1061.55	1143.66	971.224	1044.32	1036.14
AC008126.1	ENSG00000258204	0	0	0	3.82048	0	0	1.08583	0	0	1.13065	0	0
AC008147.2	ENSG00000257298	3.28757	1.08745	1.10372	0.95512	2.22308	0	5.42913	3.47478	3.55448	1.13065	6.29653	2.78033
AC008147.3	ENSG00000257531	0	0	0	0	0	0.864011	0	0	0	1.13065	0	0.926778
AC008147.4	ENSG00000278842	5.47928	4.34981	5.51859	5.73072	2.22308	0.864011	5.42913	6.94956	5.33173	10.1758	3.59802	2.78033
AC008149.1	ENSG00000258177	0	2.17491	0	0	1.11154	0	1.08583	1.73739	0	1.13065	0	1.85356
AC008149.2	ENSG00000287454	5.47928	3.26236	2.20744	4.7756	5.55771	1.72802	5.42913	1.73739	0.888621	0	4.49752	3.70711
AC008163.1	ENSG00000233491	0	0	0	0	1.11154	0	0	0	0	0	1.79901	0.926778
AC008171.1	ENSG00000223890	0	2.17491	0	0	0	0	0	0	0	0	0	0
AC008264.1	ENSG00000224545	0	0	0	0	0	0	0	0	1.77724	0	0	0
AC008264.2	ENSG00000273489	3.28757	6.52472	2.20744	2.86536	5.55771	2.59203	1.08583	3.47478	2.66586	5.65323	1.79901	7.41423
AC008267.1	ENSG00000179342	0	0	0	0.95512	1.11154	0	0	0	2.66586	0	0	0
AC008267.2	ENSG00000230189	6.57514	6.52472	2.20744	2.86536	3.33463	7.7761	4.3433	3.47478	5.33173	3.39194	1.79901	1.85356
AC008267.3	ENSG00000234500	28.4923	20.6616	27.593	20.0575	18.8962	14.6882	11.9441	27.7982	23.1041	22.6129	27.8846	20.3891
AC008267.4	ENSG00000236928	1.09586	0	2.20744	0	0	0	1.08583	0	1.77724	0	1.79901	0
AC008267.5	ENSG00000244510	0	1.08745	0	0	2.22308	0	0	0	0	1.13065	0	0
AC008267.6	ENSG00000244657	0	0	0	0	0	0	1.08583	0	0	0	0.899504	0
AC008267.7	ENSG00000279785	2.19171	4.34981	4.41487	0.95512	1.11154	1.72802	3.25748	4.34347	4.44311	0	4.49752	3.70711
AC008269.1	ENSG00000229321	8.76685	17.3992	17.6595	10.5063	8.89233	14.6882	11.9441	14.7678	18.661	13.5677	14.3921	21.3159
AC008277.1	ENSG00000223642	0	3.26236	1.10372	0	0	0	0	0.868695	0.888621	0	0	0.926778
AC008278.2	ENSG00000234022	2.19171	0	2.20744	2.86536	2.22308	6.91209	2.17165	5.21217	3.55448	1.13065	0.899504	2.78033
AC008280.2	ENSG00000272156	5.47928	5.43726	3.31116	8.59608	6.66925	8.64011	4.3433	6.94956	3.55448	2.26129	4.49752	3.70711
AC008393.1	ENSG00000245317	39.4508	45.673	38.6301	41.0702	44.4617	44.9286	42.3472	41.6974	40.8766	36.1806	44.9752	33.364
AC008394.1	ENSG00000288569	0	0	0	0	0	0	0	0	0	0	0	1.85356
AC008397.2	ENSG00000285188	1.09586	1.08745	0	0	1.11154	0	0	0	0.888621	0	0	0
AC008403.2	ENSG00000268530	1.09586	0	0	0.95512	0	0	0	0	0	1.13065	0.899504	0
AC008403.3	ENSG00000287603	0	1.08745	0	0	0	0	0	0	0	0	0.899504	0.926778
AC008406.3	ENSG00000277619	6.57514	3.26236	11.0372	11.4614	8.89233	16.4162	8.68661	14.7678	9.77483	11.3065	2.69851	17.6088
AC008417.1	ENSG00000249068	1.09586	0	0	0	0	2.59203	0	1.73739	0.888621	2.26129	0.899504	0
AC008429.1	ENSG00000204758	14.2461	20.6616	12.1409	13.3717	8.89233	8.64011	13.0299	15.6365	18.661	16.9597	8.99504	14.8285
AC008429.2	ENSG00000253785	17.5337	28.2738	25.3855	14.3268	14.45	12.9602	16.2874	9.55564	11.5521	27.1355	25.1861	29.6569
AC008429.3	ENSG00000254295	0	0	0	0	0	0	3.25748	0	0	0	0	0
AC008429.4	ENSG00000254328	1.09586	1.08745	6.62231	0.95512	0	0.864011	0	0.868695	0	1.13065	2.69851	2.78033
AC008432.1	ENSG00000273569	2.19171	0	0	0	0	0	1.08583	0.868695	0	2.26129	0	0
AC008434.1	ENSG00000249655	10.9586	7.61217	18.7632	5.73072	8.89233	8.64011	5.42913	11.293	10.6635	6.78387	7.19603	6.48745
AC008438.1	ENSG00000249637	97.5312	79.384	68.4305	90.7364	67.804	85.5371	73.8362	74.7078	73.7556	78.0145	86.3524	78.7761
AC008438.2	ENSG00000253965	0	1.08745	0	0	0	0.864011	1.08583	0	0.888621	1.13065	0	0.926778
AC008443.2	ENSG00000248103	312.319	336.023	342.153	302.773	373.478	270.435	339.863	335.316	339.453	325.626	316.626	311.397
AC008443.3	ENSG00000248514	4.38343	2.17491	1.10372	2.86536	5.55771	0	4.3433	1.73739	0.888621	3.39194	6.29653	2.78033
AC008443.4	ENSG00000250222	8.76685	15.2243	16.5558	16.237	12.227	8.64011	8.68661	12.1617	13.3293	10.1758	8.99504	15.7552
AC008443.5	ENSG00000250900	1.09586	1.08745	3.31116	2.86536	4.44617	5.18406	14.1157	0.868695	4.44311	2.26129	8.99504	7.41423
AC008443.6	ENSG00000274525	162.187	120.707	136.861	150.909	134.497	152.93	153.101	143.335	146.622	126.632	124.132	113.994
AC008443.7	ENSG00000286310	1.09586	7.61217	7.72603	9.5512	7.78079	6.04807	5.42913	5.21217	14.2179	7.91452	10.7941	9.26778
AC008443.8	ENSG00000286644	5.47928	1.08745	1.10372	6.68584	6.66925	1.72802	8.68661	4.34347	2.66586	1.13065	1.79901	2.78033
AC008453.2	ENSG00000286657	0	0	1.10372	0	0	0	0	0.868695	0.888621	0	0.899504	0
AC008462.1	ENSG00000286503	4.38343	1.08745	2.20744	1.91024	5.55771	6.04807	3.25748	2.60608	4.44311	2.26129	3.59802	12.9749
AC008467.1	ENSG00000249476	18.6296	29.3612	20.9707	34.3843	15.5616	12.9602	31.4889	32.1417	16.8838	23.7435	15.2916	23.1695
AC008474.1	ENSG00000267557	1.09586	0	2.20744	0.95512	0	0	1.08583	0.868695	1.77724	2.26129	0.899504	0
AC008481.1	ENSG00000213303	0	1.08745	0	1.91024	1.11154	2.59203	1.08583	2.60608	1.77724	1.13065	1.79901	0
AC008481.2	ENSG00000213304	0	2.17491	7.72603	4.7756	0	0.864011	9.77243	1.73739	3.55448	4.52258	2.69851	2.78033
AC008494.1	ENSG00000243304	8.76685	8.69962	4.41487	1.91024	2.22308	4.32005	1.08583	3.47478	6.22035	6.78387	5.39703	6.48745
AC008494.2	ENSG00000249791	0	0	0	0	0	0.864011	0	0.868695	0.888621	2.26129	0	0
AC008494.3	ENSG00000271797	16.4378	9.78707	8.82975	5.73072	16.6731	9.50412	4.3433	2.60608	13.3293	11.3065	3.59802	9.26778
AC008496.2	ENSG00000250258	0	0	1.10372	0.95512	0	1.72802	0	0	0.888621	1.13065	1.79901	0
AC008496.3	ENSG00000286818	1.09586	1.08745	1.10372	0	1.11154	2.59203	1.08583	0.868695	0	0	0	2.78033
AC008497.1	ENSG00000275939	0	0	1.10372	0.95512	4.44617	0.864011	4.3433	0.868695	1.77724	1.13065	0	0.926778
AC008498.1	ENSG00000276945	0	2.17491	0	0.95512	0	0.864011	1.08583	0	3.55448	0	0.899504	0
AC008498.2	ENSG00000279985	0	0	0	0	0	0	1.08583	0.868695	0.888621	0	0	0
AC008507.1	ENSG00000266910	4.38343	6.52472	8.82975	5.73072	12.227	7.7761	8.68661	7.81825	4.44311	12.4371	5.39703	9.26778
AC008507.2	ENSG00000267006	0	1.08745	0	2.86536	0	1.72802	0	1.73739	1.77724	0	3.59802	1.85356
AC008507.4	ENSG00000287859	2.19171	3.26236	8.82975	5.73072	0	2.59203	7.60078	0.868695	5.33173	9.04516	5.39703	3.70711
AC008514.2	ENSG00000253966	1.09586	3.26236	1.10372	1.91024	2.22308	3.45604	1.08583	0.868695	0.888621	1.13065	0.899504	1.85356
AC008525.1	ENSG00000250377	0	0	0	0	0	0.864011	0	1.73739	0.888621	0	0	0
AC008532.1	ENSG00000286669	1.09586	1.08745	4.41487	1.91024	0	2.59203	0	2.60608	1.77724	3.39194	3.59802	0.926778
AC008537.2	ENSG00000269843	15.342	22.8365	18.7632	25.7882	14.45	22.4643	18.459	13.8991	23.9928	16.9597	23.3871	17.6088
AC008537.3	ENSG00000279108	18.6296	9.78707	17.6595	11.4614	3.33463	13.8242	17.3732	11.293	11.5521	7.91452	6.29653	12.0481
AC008537.4	ENSG00000282951	8.76685	4.34981	3.31116	2.86536	7.78079	5.18406	3.25748	4.34347	5.33173	6.78387	6.29653	1.85356
AC008543.1	ENSG00000197332	42.7384	29.3612	35.319	36.2946	33.3463	38.0165	28.2315	55.5965	34.6562	49.7484	47.6737	48.1925
AC008543.3	ENSG00000266922	1.09586	0	1.10372	1.91024	1.11154	2.59203	0	2.60608	0.888621	0	0	0
AC008543.4	ENSG00000267089	0	1.08745	1.10372	0	1.11154	0	0	0	0.888621	0	0	0
AC008543.5	ENSG00000267646	1.09586	0	0	0	0	0	0	0	4.44311	0	0.899504	0.926778
AC008550.1	ENSG00000234259	0	1.08745	1.10372	0	0	0	0	0	0.888621	0	0	0.926778
AC008551.1	ENSG00000263331	3.28757	6.52472	9.93347	8.59608	4.44617	8.64011	7.60078	5.21217	5.33173	7.91452	5.39703	11.1213
AC008554.1	ENSG00000269043	1.09586	2.17491	0	0	2.22308	0.864011	0	0.868695	0.888621	1.13065	0	3.70711
AC008555.1	ENSG00000261754	6.57514	8.69962	5.51859	3.82048	15.5616	10.3681	8.68661	8.68695	12.4407	15.829	12.5931	8.341
AC008555.2	ENSG00000269086	13.1503	11.962	5.51859	4.7756	17.7847	9.50412	6.51496	8.68695	6.22035	12.4371	13.4926	6.48745
AC008555.3	ENSG00000270624	0	0	0	0.95512	0	0	0	0	0	1.13065	0	0
AC008555.4	ENSG00000271109	44.9301	38.0608	44.1487	46.8009	56.6886	55.2967	38.0039	53.8591	42.6538	35.05	52.1713	57.4602
AC008555.6	ENSG00000280106	27.3964	28.2738	26.4892	28.6536	21.1193	31.9684	38.0039	41.6974	29.3245	22.6129	31.4827	18.5356
AC008562.1	ENSG00000253512	0	0	0	0	0	0.864011	0	0	0.888621	0	0	0
AC008567.1	ENSG00000260112	1.09586	0	3.31116	0	0	0	0	0.868695	0	0	0.899504	0
AC008567.3	ENSG00000287960	3.28757	0	3.31116	0.95512	1.11154	0	0	0	0.888621	1.13065	1.79901	4.63389
AC008568.1	ENSG00000229855	164.378	172.905	173.284	174.787	145.612	193.538	157.445	171.133	175.947	140.2	177.202	149.211
AC008568.2	ENSG00000279860	12.0544	9.78707	15.4521	17.1922	14.45	20.7363	17.3732	18.2426	19.5497	21.4823	15.2916	16.682
AC008569.2	ENSG00000267474	4.38343	7.61217	3.31116	1.91024	5.55771	1.72802	6.51496	5.21217	5.33173	7.91452	2.69851	0.926778
AC008574.1	ENSG00000251293	0	1.08745	2.20744	0	0	0	0	0	0	1.13065	0	0
AC008592.1	ENSG00000250362	0	0	0	0	0	0	1.08583	0	0	0	0.899504	3.70711
AC008592.2	ENSG00000250955	0	0	0	0	1.11154	0	0	0	0	0	0	0.926778
AC008592.3	ENSG00000251409	0	0	0	0.95512	0	1.72802	0	0	0	1.13065	0	0
AC008592.4	ENSG00000272021	3.28757	2.17491	0	5.73072	2.22308	2.59203	4.3433	0.868695	3.55448	3.39194	4.49752	1.85356
AC008608.1	ENSG00000271128	0	0	0	0	0	0	0	0	0	0	0	1.85356
AC008608.2	ENSG00000271737	7.671	20.6616	6.62231	13.3717	14.45	20.7363	18.459	13.0304	15.1066	10.1758	15.2916	20.3891
AC008610.1	ENSG00000248367	69.039	54.3726	51.8748	52.5316	72.2502	57.0247	73.8362	64.2834	68.4238	42.9645	72.8599	70.4351
AC008620.1	ENSG00000241870	0	0	0	0	0	0	0	0	0	0	1.79901	0
AC008620.2	ENSG00000248560	1.09586	0	0	0	0	0	0	2.60608	0	0	0.899504	0.926778
AC008622.1	ENSG00000269014	0	0	0	1.91024	0	0	0	0	0	0	0	0
AC008622.2	ENSG00000275719	12.0544	9.78707	5.51859	13.3717	5.55771	6.91209	8.68661	6.08086	3.55448	10.1758	2.69851	10.1946
AC008629.1	ENSG00000249494	4.38343	1.08745	0	0	3.33463	3.45604	6.51496	0	5.33173	4.52258	2.69851	7.41423
AC008635.1	ENSG00000222614	1.09586	1.08745	0	0.95512	0	0	0	0.868695	0.888621	1.13065	0	1.85356
AC008635.2	ENSG00000269487	3.28757	5.43726	3.31116	3.82048	2.22308	1.72802	6.51496	8.68695	7.10897	6.78387	0.899504	5.56067
AC008641.1	ENSG00000254298	25.2047	20.6616	22.0744	14.3268	18.8962	22.4643	30.4031	20.8487	19.5497	20.3516	24.2866	20.3891
AC008649.1	ENSG00000267291	2.19171	0	0	0	1.11154	0	1.08583	0	0	1.13065	0.899504	0.926778
AC008655.2	ENSG00000269392	9.86271	9.78707	15.4521	7.64096	7.78079	8.64011	7.60078	6.94956	7.99759	13.5677	8.99504	6.48745
AC008659.1	ENSG00000245688	2.19171	1.08745	3.31116	1.91024	1.11154	2.59203	2.17165	0	2.66586	1.13065	4.49752	5.56067
AC008663.2	ENSG00000253955	3.28757	3.26236	3.31116	6.68584	1.11154	3.45604	7.60078	6.08086	3.55448	2.26129	4.49752	2.78033
AC008667.1	ENSG00000249526	0	0	3.31116	2.86536	2.22308	0.864011	0	0	0	2.26129	1.79901	0
AC008667.3	ENSG00000251387	1.09586	1.08745	0	0	0	0	0	0	0	0	0	0
AC008674.1	ENSG00000287003	0	0	0	0	0	0	0	0	0.888621	0	0	0.926778
AC008676.1	ENSG00000248544	4.38343	1.08745	0	1.91024	0	0.864011	1.08583	0.868695	2.66586	0	0.899504	0.926778
AC008676.3	ENSG00000285868	1.09586	4.34981	0	3.82048	2.22308	6.04807	3.25748	1.73739	2.66586	2.26129	0.899504	0.926778
AC008677.1	ENSG00000213414	0	3.26236	0	0	1.11154	0	0	0	0.888621	0	0	0.926778
AC008679.1	ENSG00000286274	1.09586	1.08745	0	0	1.11154	0.864011	1.08583	0	0.888621	0	0.899504	1.85356
AC008680.1	ENSG00000253269	0	0	0	0	0	0.864011	0	1.73739	0.888621	2.26129	0.899504	1.85356
AC008687.2	ENSG00000268108	1.09586	0	2.20744	0	1.11154	0.864011	0	0.868695	2.66586	0	4.49752	0.926778
AC008687.3	ENSG00000268287	0	0	1.10372	0.95512	0	0.864011	0	0	0.888621	1.13065	0	1.85356
AC008687.4	ENSG00000268655	44.9301	44.5856	47.4599	45.8458	58.9117	35.4244	44.5189	65.1521	45.3197	30.5274	50.3722	34.2908
AC008687.8	ENSG00000283663	0	0	0	0	0	0	0	0.868695	1.77724	0	0	0
AC008691.1	ENSG00000249738	4.38343	0	1.10372	0.95512	0	0	0	0	0	0	0	0
AC008695.2	ENSG00000286676	0	1.08745	0	0	0	0	0	0.868695	0	0	2.69851	0.926778
AC008696.1	ENSG00000225869	0	0	0	0	0	0	0	0	0	2.26129	0	0
AC008700.1	ENSG00000248125	0	1.08745	2.20744	1.91024	1.11154	1.72802	1.08583	0	0	0	0	1.85356
AC008723.1	ENSG00000250114	0	0	0	0	0	0	0	0	0	0	0.899504	0.926778
AC008725.1	ENSG00000270442	2.19171	1.08745	1.10372	0.95512	3.33463	0	0	0	0	0	0.899504	1.85356
AC008731.1	ENSG00000261669	3.28757	3.26236	5.51859	1.91024	5.55771	3.45604	7.60078	4.34347	2.66586	0	5.39703	3.70711
AC008734.1	ENSG00000269300	5.47928	3.26236	5.51859	1.91024	3.33463	3.45604	5.42913	2.60608	0.888621	4.52258	1.79901	6.48745
AC008734.2	ENSG00000269400	3.28757	2.17491	4.41487	0.95512	1.11154	5.18406	0	2.60608	3.55448	0	3.59802	1.85356
AC008735.1	ENSG00000267096	25.2047	23.924	28.6967	22.9229	31.1232	13.8242	20.6307	13.0304	30.2131	16.9597	34.1812	29.6569
AC008735.2	ENSG00000267523	81.0934	110.92	119.202	83.0954	110.043	81.217	124.87	109.456	115.521	84.7984	98.9455	73.2155
AC008735.3	ENSG00000269859	0	0	0	0.95512	0	0.864011	0	3.47478	0.888621	1.13065	0	0.926778
AC008735.4	ENSG00000276488	28.4923	33.711	27.593	36.2946	30.0116	30.2404	36.9181	33.0104	33.7676	20.3516	31.4827	29.6569
AC008735.5	ENSG00000279063	1.09586	1.08745	1.10372	2.86536	2.22308	1.72802	2.17165	0	1.77724	1.13065	0.899504	0
AC008736.1	ENSG00000267475	53.697	50.0228	59.6008	49.6662	37.7924	35.4244	53.2055	59.0713	55.0945	62.1855	53.9703	58.387
AC008736.2	ENSG00000267567	2.19171	1.08745	6.62231	1.91024	3.33463	0.864011	4.3433	4.34347	0.888621	2.26129	4.49752	0.926778
AC008737.1	ENSG00000268743	10.9586	0	0	3.82048	1.11154	2.59203	4.3433	3.47478	9.77483	6.78387	3.59802	4.63389
AC008738.2	ENSG00000267130	0	2.17491	2.20744	1.91024	1.11154	1.72802	0	1.73739	1.77724	1.13065	4.49752	1.85356
AC008738.6	ENSG00000270212	0	1.08745	1.10372	0	2.22308	0.864011	1.08583	0	0	0	1.79901	0
AC008739.2	ENSG00000269373	1.09586	0	0	0.95512	0	0	0	0	0	0	0.899504	0
AC008739.3	ENSG00000271598	0	1.08745	0	0	0	0	0	0	0.888621	0	0.899504	0
AC008739.5	ENSG00000279404	2.19171	0	0	0	1.11154	0	0	0	0	1.13065	0.899504	0.926778
AC008740.1	ENSG00000257403	3.28757	3.26236	3.31116	1.91024	3.33463	0.864011	5.42913	2.60608	3.55448	2.26129	1.79901	0.926778
AC008740.2	ENSG00000276548	0	1.08745	0	0	0	0.864011	0	0	0	0	0	0
AC008742.1	ENSG00000267650	1.09586	0	0	0	0	0	0	0.868695	0.888621	0	0	0.926778
AC008743.1	ENSG00000268231	6.57514	6.52472	6.62231	3.82048	8.89233	6.91209	3.25748	6.08086	8.88621	3.39194	5.39703	3.70711
AC008747.1	ENSG00000267024	2.19171	2.17491	2.20744	1.91024	0	0.864011	1.08583	4.34347	0	3.39194	0.899504	0
AC008750.1	ENSG00000254760	7.671	8.69962	2.20744	5.73072	6.66925	5.18406	4.3433	10.4243	6.22035	6.78387	5.39703	3.70711
AC008750.2	ENSG00000267905	6.57514	9.78707	7.72603	5.73072	4.44617	8.64011	4.3433	6.08086	4.44311	7.91452	1.79901	5.56067
AC008750.4	ENSG00000268520	16.4378	19.5741	27.593	23.878	14.45	18.1442	29.3173	33.8791	23.1041	13.5677	12.5931	14.8285
AC008750.6	ENSG00000268889	3.28757	9.78707	9.93347	9.5512	4.44617	5.18406	5.42913	5.21217	7.10897	5.65323	3.59802	3.70711
AC008750.7	ENSG00000269403	3.28757	4.34981	1.10372	2.86536	7.78079	8.64011	8.68661	1.73739	4.44311	2.26129	0	2.78033
AC008751.3	ENSG00000286632	0	0	1.10372	0	0	0.864011	0	0	0	0	0.899504	0.926778
AC008752.1	ENSG00000200237	3.28757	3.26236	4.41487	1.91024	0	6.91209	5.42913	0.868695	6.22035	2.26129	1.79901	4.63389
AC008752.2	ENSG00000266950	1.09586	2.17491	1.10372	1.91024	1.11154	6.04807	4.3433	2.60608	0	2.26129	0.899504	1.85356
AC008752.3	ENSG00000267289	4.38343	5.43726	5.51859	3.82048	4.44617	1.72802	13.0299	6.94956	0.888621	12.4371	5.39703	1.85356
AC008752.4	ENSG00000267370	16.4378	11.962	20.9707	6.68584	12.227	19.8722	15.2016	13.8991	20.4383	10.1758	18.8896	17.6088
AC008758.2	ENSG00000234848	0	1.08745	1.10372	0	2.22308	0	0	0	0.888621	1.13065	0	1.85356
AC008758.4	ENSG00000268744	1.09586	0	0	0	1.11154	0.864011	1.08583	0.868695	0	0	0	0
AC008758.5	ENSG00000268870	0	0	1.10372	0	3.33463	0.864011	0	0.868695	0	1.13065	0	0.926778
AC008758.6	ENSG00000269755	2.19171	0	2.20744	0.95512	1.11154	0.864011	0	0	7.10897	0	0.899504	0.926778
AC008759.2	ENSG00000267612	0	0	0	0	0	0	1.08583	0	0.888621	0	0	0.926778
AC008760.1	ENSG00000269680	16.4378	10.8745	26.4892	26.7434	10.0039	15.5522	8.68661	16.5052	20.4383	16.9597	17.0906	18.5356
AC008763.1	ENSG00000268204	13.1503	11.962	12.1409	4.7756	16.6731	6.04807	4.3433	6.08086	7.99759	7.91452	6.29653	3.70711
AC008763.2	ENSG00000268400	1.09586	0	1.10372	1.91024	3.33463	0	1.08583	0	3.55448	1.13065	1.79901	0
AC008764.10	ENSG00000279977	0	0	1.10372	0	0	0.864011	1.08583	0.868695	0	0	0	0.926778
AC008764.2	ENSG00000268087	53.697	65.2472	72.8454	70.6789	75.5848	81.217	59.7204	68.6269	86.1962	57.6629	59.3673	59.3138
AC008764.4	ENSG00000268790	1.09586	2.17491	2.20744	0.95512	0	0	0	0	1.77724	3.39194	0.899504	3.70711
AC008764.6	ENSG00000269399	271.772	271.863	318.975	284.626	281.22	284.26	291.001	324.892	327.013	264.571	290.54	280.814
AC008764.8	ENSG00000279529	103.011	96.7833	88.2975	81.1852	94.4811	90.7211	99.896	80.7886	87.0849	80.2758	91.7494	95.4582
AC008764.9	ENSG00000279748	2.19171	1.08745	1.10372	3.82048	3.33463	0	2.17165	2.60608	4.44311	3.39194	2.69851	0
AC008766.1	ENSG00000286741	6.57514	6.52472	0	0.95512	1.11154	3.45604	1.08583	1.73739	5.33173	7.91452	6.29653	3.70711
AC008770.1	ENSG00000257355	0	0	1.10372	0	0	0	0	0.868695	0	0	0	0
AC008770.2	ENSG00000267179	0	0	1.10372	0	4.44617	0	0	0	0.888621	1.13065	0	0
AC008770.3	ENSG00000267274	8.76685	15.2243	6.62231	10.5063	7.78079	3.45604	4.3433	10.4243	13.3293	11.3065	7.19603	11.1213
AC008771.1	ENSG00000249042	20.8213	19.5741	18.7632	16.237	20.0078	12.0961	20.6307	15.6365	20.4383	12.4371	16.1911	28.7301
AC008780.1	ENSG00000287709	0	0	0	0.95512	0	0	0	0	0	2.26129	0	0
AC008781.1	ENSG00000228737	4.38343	1.08745	3.31116	1.91024	3.33463	3.45604	1.08583	6.94956	4.44311	3.39194	0.899504	0.926778
AC008785.1	ENSG00000278994	3.28757	3.26236	1.10372	0	1.11154	0.864011	0	1.73739	0.888621	0	1.79901	1.85356
AC008802.1	ENSG00000254170	0	2.17491	1.10372	1.91024	4.44617	0	1.08583	0.868695	0.888621	2.26129	9.89455	3.70711
AC008806.1	ENSG00000279936	2.19171	0	0	0	0	0	0	0	0	1.13065	0	0.926778
AC008808.1	ENSG00000248918	1.09586	1.08745	3.31116	0	0	0	3.25748	0.868695	0.888621	0	0.899504	0
AC008808.2	ENSG00000250360	14.2461	10.8745	9.93347	10.5063	7.78079	10.3681	5.42913	7.81825	14.2179	9.04516	17.0906	12.9749
AC008810.1	ENSG00000212567	0	1.08745	0	0.95512	0	0	0	1.73739	0	1.13065	0	0
AC008813.1	ENSG00000255875	1.09586	1.08745	2.20744	4.7756	2.22308	0	0	0	0	2.26129	0	1.85356
AC008825.1	ENSG00000250453	181.912	143.544	163.35	165.236	164.508	173.666	171.56	129.436	171.504	167.335	146.619	169.6
AC008825.2	ENSG00000270495	50.4094	35.8859	51.8748	48.7111	45.5732	28.5124	28.2315	40.8287	50.6514	36.1806	40.4777	33.364
AC008834.1	ENSG00000249101	0	0	1.10372	0	3.33463	0	0	0	0	0	0	0
AC008840.1	ENSG00000250240	31.7798	46.7605	37.5264	37.2497	51.1309	45.7926	45.6047	37.3539	45.3197	42.9645	38.6787	29.6569
AC008850.1	ENSG00000227836	1.09586	0	1.10372	0	0	0	0	0.868695	0	1.13065	0	0.926778
AC008852.1	ENSG00000248733	1.09586	0	3.31116	0.95512	1.11154	0	1.08583	0.868695	0.888621	0	0.899504	0
AC008868.1	ENSG00000248288	0	0	0	0	0	1.72802	0	1.73739	0	0	1.79901	1.85356
AC008870.2	ENSG00000260751	78.9017	59.8099	91.6086	63.993	73.3618	63.0728	103.153	66.0208	68.4238	78.0145	82.7544	75.069
AC008870.3	ENSG00000261266	5.47928	7.61217	7.72603	4.7756	3.33463	5.18406	7.60078	3.47478	9.77483	1.13065	3.59802	9.26778
AC008870.4	ENSG00000261723	3.28757	3.26236	7.72603	5.73072	1.11154	1.72802	3.25748	5.21217	9.77483	2.26129	1.79901	1.85356
AC008873.1	ENSG00000279638	0	0	1.10372	0	0	1.72802	0	0.868695	0	0	0	0
AC008875.1	ENSG00000271788	10.9586	10.8745	17.6595	14.3268	16.6731	8.64011	18.459	20.8487	10.6635	12.4371	12.5931	12.9749
AC008875.2	ENSG00000286656	113.969	122.882	89.4012	104.108	102.262	108.865	109.668	107.718	117.298	80.2758	90.8499	88.0439
AC008875.3	ENSG00000287263	727.649	649.209	623.601	653.302	662.479	679.112	709.044	675.845	725.115	624.116	710.608	686.743
AC008883.1	ENSG00000248758	4.38343	7.61217	5.51859	3.82048	3.33463	6.91209	6.51496	0.868695	6.22035	3.39194	5.39703	2.78033
AC008883.2	ENSG00000251054	1.09586	1.08745	0	0.95512	0	5.18406	0	0.868695	0.888621	0	1.79901	0.926778
AC008883.3	ENSG00000286828	17.5337	22.8365	9.93347	18.1473	20.0078	16.4162	13.0299	19.1113	22.2155	21.4823	19.7891	23.1695
AC008892.1	ENSG00000249236	6.57514	5.43726	4.41487	4.7756	7.78079	8.64011	6.51496	8.68695	4.44311	4.52258	7.19603	1.85356
AC008894.2	ENSG00000269243	8.76685	6.52472	19.8669	16.237	15.5616	11.2321	18.459	11.293	19.5497	11.3065	25.1861	19.4623
AC008894.3	ENSG00000279198	24.1088	43.4981	35.319	33.4292	46.6848	31.9684	42.3472	43.4347	33.7676	24.8742	28.7841	35.2176
AC008895.1	ENSG00000279948	14.2461	6.52472	17.6595	22.9229	16.6731	27.6483	13.0299	14.7678	17.7724	12.4371	17.0906	12.9749
AC008897.2	ENSG00000247372	2.19171	0	0	0.95512	1.11154	0.864011	0	0	1.77724	0	0	0
AC008897.3	ENSG00000271815	9.86271	4.34981	3.31116	2.86536	1.11154	0.864011	5.42913	1.73739	7.10897	9.04516	5.39703	3.70711
AC008906.1	ENSG00000248734	0	11.962	9.93347	2.86536	8.89233	5.18406	13.0299	6.94956	13.3293	4.52258	10.7941	5.56067
AC008906.2	ENSG00000272109	2.19171	6.52472	6.62231	2.86536	3.33463	4.32005	2.17165	5.21217	0.888621	2.26129	4.49752	1.85356
AC008915.1	ENSG00000212593	0	0	3.31116	0	0	0	0	0	0	0	0	0
AC008915.2	ENSG00000259782	1.09586	4.34981	6.62231	2.86536	3.33463	2.59203	7.60078	4.34347	1.77724	0	0.899504	4.63389
AC008915.3	ENSG00000260136	27.3964	30.4487	27.593	21.9678	28.9001	28.5124	26.0598	33.0104	19.5497	41.8339	27.8846	43.5586
AC008937.1	ENSG00000225230	8.76685	5.43726	8.82975	5.73072	5.55771	4.32005	10.8583	6.94956	3.55448	4.52258	9.89455	2.78033
AC008937.2	ENSG00000237705	0	0	0	0	3.33463	0.864011	0	1.73739	0.888621	2.26129	0	0
AC008937.3	ENSG00000271828	12.0544	14.1369	25.3855	21.9678	16.6731	18.1442	17.3732	24.3235	23.9928	13.5677	17.9901	14.8285
AC008938.1	ENSG00000260072	0	0	1.10372	0	0	1.72802	0	0.868695	1.77724	0	0.899504	0
AC008940.1	ENSG00000228650	0	1.08745	0	0	0	2.59203	0	0	0	1.13065	0	0
AC008945.2	ENSG00000286271	1.09586	0	5.51859	4.7756	1.11154	2.59203	1.08583	5.21217	5.33173	2.26129	5.39703	3.70711
AC008946.1	ENSG00000267939	26.3006	25.0114	22.0744	26.7434	18.8962	31.9684	30.4031	25.1922	25.77	24.8742	26.0856	17.6088
AC008948.1	ENSG00000248261	0	1.08745	0	0	0	0	0	0.868695	0	1.13065	0.899504	0.926778
AC008953.1	ENSG00000242602	0	0	0	0	0	0	0	0	0.888621	0	1.79901	1.85356
AC008957.1	ENSG00000250155	12.0544	10.8745	12.1409	6.68584	13.3385	10.3681	17.3732	7.81825	15.9952	13.5677	16.1911	12.0481
AC008957.3	ENSG00000279400	0	2.17491	0	0.95512	0	0	0	0	0	0	0	1.85356
AC008964.1	ENSG00000286809	0	0	0	1.91024	0	0	0	0	0	0	0	0
AC008966.1	ENSG00000247796	71.2307	80.4715	59.6008	63.0379	76.6964	77.761	73.8362	71.233	66.6466	70.1	60.2668	66.728
AC008966.2	ENSG00000272123	0	0	0	0	0	0.864011	3.25748	0	0	0	0	0
AC008969.1	ENSG00000176593	6.57514	8.69962	16.5558	8.59608	6.66925	4.32005	8.68661	14.7678	7.10897	4.52258	4.49752	10.1946
AC008969.2	ENSG00000286949	0	0	1.10372	0	1.11154	0.864011	1.08583	0	0	0	0	0
AC008972.1	ENSG00000271926	4.38343	6.52472	4.41487	6.68584	2.22308	1.72802	3.25748	3.47478	4.44311	6.78387	1.79901	4.63389
AC008972.2	ENSG00000272081	5.47928	13.0494	6.62231	19.1024	12.227	7.7761	6.51496	9.55564	13.3293	11.3065	7.19603	6.48745
AC008982.2	ENSG00000269688	65.7514	85.9088	59.6008	70.6789	67.804	43.2005	81.4369	86.0008	68.4238	68.9693	70.1613	71.3619
AC008985.1	ENSG00000278999	0	0	0	0	0	0	1.08583	0	0	0	0	0.926778
AC008993.1	ENSG00000282542	6.57514	8.69962	4.41487	2.86536	4.44617	10.3681	8.68661	6.94956	6.22035	10.1758	8.09554	0
AC008993.2	ENSG00000282798	0	3.26236	1.10372	0	0	0	0	0	0	0	0	0
AC008993.3	ENSG00000282807	0	0	0	4.7756	1.11154	0	0	0.868695	0	0	0.899504	0.926778
AC009005.1	ENSG00000267751	106.298	112.008	126.928	140.403	124.493	145.154	131.385	132.042	140.402	99.4968	133.127	113.994
AC009019.1	ENSG00000260277	3.28757	3.26236	11.0372	6.68584	6.66925	2.59203	2.17165	7.81825	5.33173	3.39194	1.79901	4.63389
AC009032.1	ENSG00000274093	0	1.08745	1.10372	0.95512	0	0	1.08583	0	0	0	1.79901	0
AC009041.3	ENSG00000276931	29.5881	35.8859	35.319	40.115	31.1232	38.8805	21.7165	36.4852	32.879	39.5726	35.9802	28.7301
AC009052.1	ENSG00000260345	1.09586	0	3.31116	0.95512	2.22308	1.72802	2.17165	4.34347	2.66586	3.39194	0.899504	0.926778
AC009053.1	ENSG00000214331	277.252	265.338	236.196	219.678	245.651	221.187	201.964	237.154	270.141	248.742	223.977	240.962
AC009053.2	ENSG00000261079	4.38343	4.34981	3.31116	2.86536	5.55771	6.04807	3.25748	0.868695	5.33173	13.5677	4.49752	3.70711
AC009053.3	ENSG00000261170	16.4378	15.2243	19.8669	18.1473	5.55771	17.2802	11.9441	18.2426	11.5521	11.3065	20.6886	15.7552
AC009054.2	ENSG00000261783	6.57514	10.8745	8.82975	13.3717	7.78079	3.45604	8.68661	5.21217	6.22035	4.52258	6.29653	11.1213
AC009060.1	ENSG00000247228	3.28757	1.08745	0	3.82048	0	0.864011	2.17165	2.60608	1.77724	0	0	0
AC009061.2	ENSG00000270049	83.2851	96.7833	132.446	87.871	104.485	95.9052	81.4369	102.506	96.8597	79.1452	87.2519	98.2385
AC009065.1	ENSG00000259780	3.28757	0	4.41487	2.86536	5.55771	2.59203	6.51496	6.08086	4.44311	2.26129	1.79901	3.70711
AC009065.2	ENSG00000259933	13.1503	13.0494	14.3483	10.5063	5.55771	7.7761	16.2874	14.7678	22.2155	11.3065	16.1911	10.1946
AC009065.3	ENSG00000260447	0	1.08745	0	0	0	2.59203	0	0	1.77724	0	0.899504	0
AC009065.4	ENSG00000260778	44.9301	50.0228	43.045	34.3843	68.9156	43.2005	76.0078	37.3539	56.8718	46.3564	39.5782	63.0209
AC009065.5	ENSG00000261123	17.5337	17.3992	20.9707	11.4614	8.89233	14.6882	17.3732	14.7678	15.1066	14.6984	20.6886	13.9017
AC009065.6	ENSG00000261240	4.38343	0	4.41487	0.95512	4.44617	0.864011	2.17165	1.73739	3.55448	1.13065	1.79901	0.926778
AC009065.8	ENSG00000261663	191.775	146.806	177.699	141.358	178.958	163.298	137.9	178.951	139.514	139.069	152.016	155.699
AC009075.1	ENSG00000261673	2.19171	2.17491	0	6.68584	3.33463	0	2.17165	0	3.55448	2.26129	3.59802	1.85356
AC009075.2	ENSG00000261774	1.09586	0	0	0	0	0	0	0	1.77724	0	0	0
AC009078.1	ENSG00000213318	0	0	0	0.95512	0	0.864011	0	0	0	0	0	0
AC009078.2	ENSG00000240338	1.09586	0	0	0	1.11154	0	0	0	0	0	0	0.926778
AC009078.3	ENSG00000280152	4.38343	5.43726	8.82975	8.59608	6.66925	6.91209	11.9441	6.94956	6.22035	7.91452	11.6936	12.9749
AC009081.1	ENSG00000261310	0	1.08745	0	0	0	0	0	2.60608	0	1.13065	0	0.926778
AC009081.2	ENSG00000261436	0	1.08745	0	0.95512	0	0	0	1.73739	0	0	0.899504	0
AC009084.2	ENSG00000280334	0	1.08745	0	0	0	0	0	0	0.888621	1.13065	0.899504	0
AC009086.2	ENSG00000279583	9.86271	17.3992	20.9707	20.0575	12.227	19.8722	15.2016	21.7174	24.8814	27.1355	15.2916	19.4623
AC009087.1	ENSG00000260252	4.38343	14.1369	6.62231	4.7756	6.66925	12.0961	11.9441	10.4243	11.5521	9.04516	13.4926	5.56067
AC009088.1	ENSG00000260060	19.7254	10.8745	12.1409	12.4166	10.0039	9.50412	16.2874	17.3739	18.661	19.221	8.09554	11.1213
AC009090.1	ENSG00000260038	1.09586	1.08745	1.10372	0.95512	1.11154	2.59203	3.25748	5.21217	4.44311	1.13065	2.69851	3.70711
AC009090.3	ENSG00000276663	2.19171	2.17491	3.31116	1.91024	0	2.59203	3.25748	7.81825	5.33173	3.39194	5.39703	0
AC009090.4	ENSG00000279019	8.76685	18.4867	17.6595	15.2819	17.7847	17.2802	17.3732	9.55564	20.4383	13.5677	13.4926	12.0481
AC009090.5	ENSG00000279803	1.09586	1.08745	3.31116	4.7756	2.22308	2.59203	0	6.94956	0.888621	3.39194	0.899504	0.926778
AC009090.6	ENSG00000285979	116.161	116.357	135.757	127.986	111.154	114.913	162.874	143.335	149.288	114.195	104.343	126.969
AC009093.10	ENSG00000284685	35.0674	46.7605	38.6301	42.9804	52.2425	42.3365	40.1756	43.4347	52.4286	47.4871	38.6787	46.3389
AC009093.3	ENSG00000260908	0	0	0	0.95512	0	0	1.08583	0	0	0	0	0.926778
AC009093.4	ENSG00000260953	33.9716	39.1483	45.2525	36.2946	31.1232	32.8324	30.4031	38.2226	45.3197	37.3113	43.1762	27.8033
AC009093.6	ENSG00000277999	38.355	26.0989	36.4227	17.1922	26.677	27.6483	27.1456	35.6165	21.3269	20.3516	27.8846	25.9498
AC009094.1	ENSG00000261278	0	0	1.10372	0	0	0	0	0	0	1.13065	0	0
AC009097.1	ENSG00000260185	0	0	0	0	1.11154	0.864011	1.08583	0.868695	0.888621	0	0	0
AC009097.2	ENSG00000260593	0	0	1.10372	0	0	0	0	0	0.888621	0	0	0
AC009097.4	ENSG00000261513	0	1.08745	0	0	2.22308	0	1.08583	5.21217	0.888621	1.13065	0.899504	0.926778
AC009102.1	ENSG00000260198	1.09586	0	1.10372	0	1.11154	0.864011	0	1.73739	0.888621	1.13065	0	0.926778
AC009102.2	ENSG00000272372	0	2.17491	1.10372	0.95512	4.44617	0.864011	0	1.73739	0.888621	1.13065	0	0
AC009102.4	ENSG00000287866	0	0	1.10372	0.95512	0	0	1.08583	0	0	0	0	0
AC009107.1	ENSG00000260867	0	0	2.20744	0.95512	0	0	1.08583	0.868695	0.888621	2.26129	4.49752	0.926778
AC009107.2	ENSG00000260927	21.9171	30.4487	32.0078	20.0575	34.4578	26.7843	32.5748	26.0608	23.9928	28.2661	30.5831	37.0711
AC009108.1	ENSG00000243697	1.09586	0	1.10372	0	0	0	0	1.73739	0	2.26129	1.79901	0.926778
AC009108.3	ENSG00000270020	4.38343	5.43726	1.10372	0.95512	3.33463	6.91209	6.51496	2.60608	2.66586	3.39194	2.69851	0
AC009113.1	ENSG00000259877	141.366	139.194	119.202	131.807	152.281	113.185	154.187	130.304	132.405	101.758	143.921	140.87
AC009118.2	ENSG00000276131	0	2.17491	4.41487	0	0	0	0	0.868695	0	2.26129	0.899504	0
AC009119.1	ENSG00000260228	0	0	0	0.95512	0	0	0	0	0	0	0.899504	0
AC009119.2	ENSG00000260932	6.57514	6.52472	4.41487	3.82048	5.55771	1.72802	6.51496	7.81825	3.55448	1.13065	2.69851	4.63389
AC009120.1	ENSG00000239763	13.1503	8.69962	14.3483	2.86536	17.7847	11.2321	10.8583	8.68695	12.4407	10.1758	14.3921	14.8285
AC009120.2	ENSG00000259972	89.8602	83.7339	96.0235	67.8135	68.9156	67.3928	85.7802	86.0008	86.1962	78.0145	83.6539	59.3138
AC009120.3	ENSG00000260884	16.4378	10.8745	19.8669	20.0575	13.3385	12.9602	20.6307	15.6365	19.5497	13.5677	22.4876	12.9749
AC009120.4	ENSG00000261248	1.09586	0	1.10372	0	2.22308	0	0	0.868695	0.888621	1.13065	0	0
AC009120.5	ENSG00000275236	4.38343	13.0494	7.72603	5.73072	8.89233	6.91209	13.0299	5.21217	10.6635	10.1758	8.99504	6.48745
AC009121.3	ENSG00000262703	40.5467	32.6236	32.0078	27.6985	35.5693	28.5124	59.7204	32.1417	35.5448	27.1355	34.1812	40.7782
AC009121.4	ENSG00000263080	27.3964	30.4487	25.3855	34.3843	38.904	24.1923	32.5748	26.0608	31.1017	24.8742	28.7841	27.8033
AC009121.5	ENSG00000287429	0	0	0	0	0	0	0	0	0	4.52258	0	0
AC009126.1	ENSG00000247121	31.7798	21.7491	23.1781	25.7882	25.5655	18.1442	23.8882	32.1417	31.9904	29.3968	30.5831	29.6569
AC009127.1	ENSG00000261765	1.09586	0	1.10372	0	1.11154	0	0	0	0	2.26129	0.899504	0
AC009127.2	ENSG00000263311	0	1.08745	0	0.95512	1.11154	0	0	0	0	0	0	0
AC009132.1	ENSG00000261458	0	0	0	0	0	1.72802	0	0	0	0	0	0
AC009133.1	ENSG00000238045	214.788	239.24	217.433	163.326	273.439	169.346	198.706	222.386	207.937	174.119	207.786	176.088
AC009137.2	ENSG00000266801	3.28757	5.43726	1.10372	2.86536	4.44617	2.59203	2.17165	3.47478	4.44311	2.26129	1.79901	1.85356
AC009139.1	ENSG00000260922	0	0	0	0	0	0	0	0.868695	0.888621	0	0	0
AC009141.1	ENSG00000286894	1.09586	0	0	0	0	0	1.08583	0	0	0	0.899504	0
AC009148.1	ENSG00000260495	23.013	33.711	24.2818	21.0126	22.2308	20.7363	30.4031	29.5356	28.4359	15.829	30.5831	31.5105
AC009159.4	ENSG00000279378	0	0	1.10372	0	1.11154	0.864011	0	0	0	0	0	0
AC009163.2	ENSG00000252122	0	0	0	0	0	0.864011	0	1.73739	0	0	2.69851	0
AC009163.4	ENSG00000261476	3.28757	5.43726	4.41487	3.82048	2.22308	3.45604	4.3433	1.73739	3.55448	4.52258	0.899504	1.85356
AC009163.7	ENSG00000274220	19.7254	33.711	28.6967	21.9678	27.7885	27.6483	27.1456	22.5861	40.8766	41.8339	31.4827	24.0962
AC009171.2	ENSG00000263105	3.28757	6.52472	9.93347	5.73072	4.44617	7.7761	4.3433	3.47478	7.99759	2.26129	2.69851	12.9749
AC009220.1	ENSG00000228360	0	1.08745	0	0	3.33463	2.59203	0	1.73739	2.66586	1.13065	0.899504	0
AC009220.2	ENSG00000239254	1.09586	2.17491	3.31116	2.86536	0	1.72802	4.3433	2.60608	4.44311	0	0.899504	0.926778
AC009220.3	ENSG00000271537	7.671	4.34981	12.1409	6.68584	8.89233	3.45604	10.8583	6.94956	3.55448	6.78387	1.79901	2.78033
AC009226.1	ENSG00000223725	4.38343	2.17491	12.1409	16.237	3.33463	4.32005	8.68661	1.73739	10.6635	19.221	4.49752	8.341
AC009228.1	ENSG00000242628	5.47928	5.43726	1.10372	8.59608	8.89233	3.45604	8.68661	6.94956	8.88621	2.26129	0.899504	1.85356
AC009242.1	ENSG00000283031	1.09586	0	0	0	0	2.59203	0	1.73739	2.66586	0	1.79901	0.926778
AC009244.1	ENSG00000238072	3.28757	2.17491	4.41487	2.86536	1.11154	4.32005	3.25748	6.08086	7.99759	9.04516	8.99504	2.78033
AC009244.2	ENSG00000286722	3.28757	0	2.20744	0	2.22308	1.72802	4.3433	5.21217	1.77724	2.26129	3.59802	0
AC009245.1	ENSG00000230383	135.886	170.73	162.247	71.634	185.627	83.809	121.612	109.456	124.407	177.511	217.68	221.5
AC009248.2	ENSG00000278351	0	0	0	0	0	0	0	1.73739	0	0	0	0
AC009248.3	ENSG00000287386	0	1.08745	0	0	1.11154	0	0	0	0	1.13065	0	0
AC009262.1	ENSG00000236212	0	1.08745	0	0	0	0	0	0.868695	0	1.13065	0.899504	0
AC009264.1	ENSG00000234352	7.671	8.69962	3.31116	5.73072	3.33463	6.04807	11.9441	7.81825	4.44311	7.91452	9.89455	12.0481
AC009268.2	ENSG00000278472	4.38343	4.34981	8.82975	13.3717	5.55771	4.32005	15.2016	3.47478	4.44311	4.52258	5.39703	5.56067
AC009271.1	ENSG00000267327	132.599	120.707	120.305	85.0057	107.82	106.273	92.2952	116.405	110.189	118.718	111.539	120.481
AC009271.2	ENSG00000287248	4.38343	6.52472	8.82975	7.64096	12.227	5.18406	6.51496	6.08086	4.44311	3.39194	5.39703	5.56067
AC009283.1	ENSG00000273576	58.0804	82.6464	78.364	57.3072	68.9156	78.625	80.3511	72.9704	65.758	74.6226	63.8648	73.2155
AC009292.1	ENSG00000245719	0	0	2.20744	0	0	0	0	0.868695	0.888621	0	0	0
AC009292.2	ENSG00000259410	0	0	1.10372	0	0	0	0	0	0.888621	0	0.899504	0
AC009299.1	ENSG00000225813	69.039	86.9962	84.9863	62.0828	95.5926	57.0247	68.407	90.3443	95.9711	63.3161	80.0559	54.6799
AC009299.2	ENSG00000235724	5.47928	1.08745	5.51859	2.86536	6.66925	6.04807	6.51496	1.73739	1.77724	3.39194	2.69851	7.41423
AC009303.1	ENSG00000224967	1.09586	1.08745	0	0	2.22308	0	0	3.47478	0	0	2.69851	0.926778
AC009303.2	ENSG00000235066	5.47928	0	2.20744	5.73072	2.22308	1.72802	2.17165	6.08086	0.888621	3.39194	0.899504	2.78033
AC009303.4	ENSG00000279227	48.2177	32.6236	45.2525	47.756	23.3424	38.0165	39.0897	33.0104	35.5448	26.0048	25.1861	39.8515
AC009309.1	ENSG00000200241	0	0	0	0.95512	0	2.59203	0	0	2.66586	0	0	0
AC009309.2	ENSG00000273080	27.3964	23.924	24.2818	21.9678	37.7924	30.2404	26.0598	34.7478	26.6586	30.5274	30.5831	24.0962
AC009314.1	ENSG00000271081	0	0	2.20744	0	0	0	0	0	0	1.13065	0	0
AC009315.1	ENSG00000286797	17.5337	32.6236	28.6967	18.1473	11.1154	5.18406	20.6307	24.3235	28.4359	18.0903	21.5881	20.3891
AC009318.1	ENSG00000257176	75.6141	52.1977	67.3268	55.397	55.5771	63.0728	76.0078	55.5965	52.4286	48.6177	59.3673	74.1423
AC009318.2	ENSG00000273680	8.76685	13.0494	11.0372	13.3717	12.227	6.91209	4.3433	7.81825	14.2179	16.9597	9.89455	10.1946
AC009318.3	ENSG00000274315	12.0544	10.8745	8.82975	12.4166	22.2308	11.2321	10.8583	24.3235	22.2155	6.78387	15.2916	10.1946
AC009318.4	ENSG00000275476	5.47928	6.52472	7.72603	3.82048	2.22308	1.72802	4.3433	4.34347	5.33173	4.52258	3.59802	1.85356
AC009336.1	ENSG00000272729	1.09586	0	0	0	0	0.864011	0	1.73739	1.77724	1.13065	0	0
AC009403.1	ENSG00000216895	180.816	166.38	175.491	176.697	182.293	190.082	163.96	181.557	201.717	175.25	179.901	182.575
AC009403.2	ENSG00000283128	16.4378	14.1369	16.5558	5.73072	17.7847	12.0961	23.8882	14.7678	11.5521	13.5677	13.4926	12.0481
AC009404.1	ENSG00000236255	242.184	247.939	247.233	221.588	180.07	197.858	228.023	242.366	275.473	230.652	226.675	206.672
AC009407.1	ENSG00000261829	1.09586	1.08745	2.20744	1.91024	0	2.59203	0	4.34347	0	2.26129	0.899504	0.926778
AC009411.1	ENSG00000228538	1.09586	0	2.20744	0.95512	3.33463	0.864011	1.08583	0	0.888621	2.26129	1.79901	0.926778
AC009411.2	ENSG00000235537	2.19171	0	2.20744	2.86536	3.33463	2.59203	4.3433	1.73739	1.77724	1.13065	1.79901	3.70711
AC009464.1	ENSG00000278475	0	0	0	1.91024	0	1.72802	0	0.868695	0	2.26129	1.79901	0
AC009468.1	ENSG00000228627	0	0	1.10372	0	1.11154	0	0	0	0.888621	0	0.899504	0
AC009468.2	ENSG00000234105	0	0	0	0	0	0.864011	0	1.73739	0	0	0	0
AC009486.1	ENSG00000261117	20.8213	14.1369	20.9707	12.4166	18.8962	8.64011	17.3732	15.6365	18.661	23.7435	19.7891	15.7552
AC009486.2	ENSG00000286427	51.5053	35.8859	29.8004	51.5765	50.0194	39.7445	44.5189	52.9904	49.7628	44.0952	58.4678	46.3389
AC009487.2	ENSG00000251621	0	0	0	0	0	0.864011	0	0.868695	0	0	0	0
AC009495.1	ENSG00000229195	0	0	0	0.95512	0	0	0	0.868695	0	1.13065	0	0
AC009495.2	ENSG00000232411	0	0	0	0	1.11154	2.59203	1.08583	0	0	0	0	0
AC009501.2	ENSG00000286480	5.47928	1.08745	1.10372	4.7756	4.44617	0	4.3433	5.21217	0.888621	1.13065	4.49752	5.56067
AC009506.1	ENSG00000224152	62.4638	58.7224	56.2896	66.8584	76.6964	81.217	59.7204	72.9704	51.54	63.3161	71.0608	83.41
AC009509.1	ENSG00000252585	0	1.08745	0	0	0	0.864011	1.08583	0	0	0	0	0
AC009509.2	ENSG00000256377	2.19171	5.43726	0	0.95512	1.11154	0	3.25748	1.73739	4.44311	3.39194	2.69851	0
AC009509.5	ENSG00000276261	1.09586	1.08745	1.10372	0.95512	1.11154	1.72802	0	3.47478	0.888621	1.13065	1.79901	1.85356
AC009511.2	ENSG00000256747	0	0	0	0	0	0.864011	0	1.73739	0.888621	0	0	0.926778
AC009522.1	ENSG00000258216	0	0	0	0	0	0	0	0	0.888621	0	0	1.85356
AC009533.1	ENSG00000111788	635.597	660.084	754.943	614.142	645.806	585.799	637.38	701.905	636.253	589.066	632.352	595.918
AC009533.2	ENSG00000255753	4.38343	2.17491	6.62231	0.95512	3.33463	2.59203	10.8583	3.47478	3.55448	1.13065	3.59802	3.70711
AC009542.1	ENSG00000231794	6.57514	0	1.10372	0.95512	1.11154	0	0	0	1.77724	0	0	1.85356
AC009542.2	ENSG00000276067	2.19171	0	4.41487	2.86536	0	0	0	0.868695	0.888621	0	0.899504	0.926778
AC009549.1	ENSG00000270607	3.28757	0	0	0	0	0	0	0	0	0	0.899504	0
AC009554.1	ENSG00000259564	0	0	0	0	0	0	0	1.73739	0	0	0	0
AC009554.2	ENSG00000285863	6.57514	4.34981	7.72603	4.7756	5.55771	4.32005	4.3433	3.47478	5.33173	2.26129	3.59802	0.926778
AC009560.3	ENSG00000286457	0	1.08745	0	0	3.33463	1.72802	5.42913	5.21217	1.77724	1.13065	0	0
AC009560.4	ENSG00000287508	0	0	1.10372	0	1.11154	0	1.08583	0	0	1.13065	0.899504	1.85356
AC009562.1	ENSG00000259720	1.09586	0	1.10372	0	0	0	1.08583	0	0	0	1.79901	1.85356
AC009563.1	ENSG00000253961	1.09586	6.52472	8.82975	6.68584	6.66925	3.45604	7.60078	6.08086	3.55448	3.39194	4.49752	3.70711
AC009570.1	ENSG00000272986	9.86271	3.26236	3.31116	1.91024	3.33463	3.45604	7.60078	0.868695	3.55448	4.52258	6.29653	5.56067
AC009570.2	ENSG00000286848	0	0	0	0	0	0.864011	0	0	0	1.13065	0.899504	0
AC009630.1	ENSG00000253133	1.09586	0	3.31116	2.86536	2.22308	2.59203	2.17165	5.21217	1.77724	3.39194	5.39703	3.70711
AC009630.2	ENSG00000253174	13.1503	13.0494	24.2818	20.0575	14.45	19.8722	17.3732	18.2426	20.4383	13.5677	23.3871	24.0962
AC009630.4	ENSG00000287535	8.76685	5.43726	8.82975	2.86536	8.89233	0	6.51496	4.34347	2.66586	5.65323	6.29653	4.63389
AC009652.1	ENSG00000255160	1.09586	0	0	0	0	0.864011	0	0.868695	0.888621	0	0	0
AC009690.1	ENSG00000260729	3.28757	2.17491	3.31116	0.95512	3.33463	0	2.17165	0.868695	4.44311	3.39194	2.69851	4.63389
AC009690.2	ENSG00000261460	2.19171	3.26236	1.10372	2.86536	1.11154	2.59203	3.25748	4.34347	5.33173	3.39194	2.69851	8.341
AC009704.1	ENSG00000264340	0	0	0	1.91024	0	0	0	0	0	0	0	0
AC009704.2	ENSG00000276934	5.47928	0	2.20744	3.82048	2.22308	1.72802	1.08583	2.60608	1.77724	1.13065	1.79901	1.85356
AC009704.3	ENSG00000287689	1.09586	1.08745	0	0	0	0	0	0.868695	0.888621	0	0	0
AC009716.1	ENSG00000263982	2.19171	2.17491	0	0.95512	2.22308	3.45604	3.25748	1.73739	4.44311	7.91452	7.19603	6.48745
AC009731.1	ENSG00000287229	0	0	1.10372	0	0	0	0	0	0	0	0	0.926778
AC009754.1	ENSG00000259935	0	0	1.10372	0	1.11154	0.864011	0	0	0.888621	0	0	2.78033
AC009754.2	ENSG00000287500	0	0	0	0	0	0	1.08583	0.868695	0	0	0.899504	0
AC009779.1	ENSG00000257384	1.09586	1.08745	4.41487	0.95512	1.11154	0.864011	1.08583	0.868695	0	1.13065	0	0
AC009779.2	ENSG00000258056	199.446	226.19	210.81	197.71	202.301	208.227	219.337	201.537	215.935	220.476	204.187	222.427
AC009779.3	ENSG00000258311	53.697	55.4601	36.4227	32.4741	46.6848	33.6964	44.5189	49.5156	32.879	49.7484	30.5831	37.0711
AC009784.1	ENSG00000236503	0	0	0	0	0	0	0	0	0	0	2.69851	0
AC009802.1	ENSG00000283667	0	0	1.10372	0.95512	0	0	0	0	0	0	0	0
AC009804.1	ENSG00000274879	0	0	0	0	0	0	0	0	1.77724	0	0	0
AC009812.1	ENSG00000251867	37.2591	31.5361	25.3855	34.3843	30.0116	47.5206	30.4031	35.6165	27.5473	27.1355	35.0807	38.9247
AC009812.3	ENSG00000254162	7.671	4.34981	4.41487	12.4166	3.33463	3.45604	4.3433	5.21217	5.33173	6.78387	3.59802	3.70711
AC009812.4	ENSG00000260317	3.28757	3.26236	8.82975	7.64096	8.89233	9.50412	11.9441	7.81825	11.5521	4.52258	3.59802	8.341
AC009831.1	ENSG00000263823	64.6555	46.7605	58.4971	50.6214	37.7924	50.1126	57.5488	52.1217	61.3149	56.5323	40.4777	51.8996
AC009831.3	ENSG00000274275	1.09586	1.08745	0	0	0	0	0	0	0.888621	0	0.899504	0
AC009878.1	ENSG00000278840	1.09586	1.08745	1.10372	2.86536	0	0.864011	1.08583	0	3.55448	1.13065	1.79901	1.85356
AC009879.3	ENSG00000285791	0	0	0	0	1.11154	0	0	0	0	0	0	0.926778
AC009879.4	ENSG00000287127	7.671	1.08745	2.20744	0	0	0.864011	1.08583	0.868695	0.888621	0	0	1.85356
AC009902.2	ENSG00000254027	1.09586	3.26236	8.82975	0	4.44617	6.04807	1.08583	6.94956	2.66586	2.26129	5.39703	5.56067
AC009902.3	ENSG00000272425	1.09586	3.26236	1.10372	1.91024	2.22308	0.864011	0	1.73739	2.66586	3.39194	0	0
AC009908.1	ENSG00000253513	2.19171	0	0	1.91024	3.33463	4.32005	4.3433	3.47478	3.55448	2.26129	2.69851	7.41423
AC009927.1	ENSG00000250031	0	4.34981	1.10372	0.95512	1.11154	0.864011	5.42913	1.73739	0.888621	1.13065	0	0.926778
AC009945.1	ENSG00000234356	2.19171	0	0	0	1.11154	0	3.25748	0	1.77724	0	1.79901	1.85356
AC009948.1	ENSG00000270277	4.38343	6.52472	7.72603	9.5512	3.33463	10.3681	6.51496	4.34347	7.99759	11.3065	4.49752	8.341
AC009948.2	ENSG00000270956	2.19171	4.34981	8.82975	1.91024	3.33463	6.04807	2.17165	6.08086	7.99759	2.26129	4.49752	0.926778
AC009948.3	ENSG00000279598	0	0	1.10372	0.95512	0	0	3.25748	1.73739	0.888621	0	0	0.926778
AC009949.1	ENSG00000279964	1.09586	0	2.20744	2.86536	1.11154	0	1.08583	2.60608	1.77724	0	1.79901	0.926778
AC009950.1	ENSG00000225963	6.57514	0	1.10372	7.64096	1.11154	1.72802	3.25748	0.868695	0.888621	2.26129	5.39703	1.85356
AC009951.4	ENSG00000279166	0	1.08745	0	0.95512	1.11154	0	0	2.60608	0	0	0	0.926778
AC009951.5	ENSG00000283118	1.09586	0	0	0	0	0	1.08583	0	0	0	0.899504	0
AC009951.6	ENSG00000287115	4.38343	2.17491	6.62231	4.7756	5.55771	12.9602	14.1157	3.47478	12.4407	11.3065	11.6936	6.48745
AC009955.1	ENSG00000228973	0	0	2.20744	0	0	0	0	0	0	0	0	0
AC009955.2	ENSG00000267919	1.09586	0	1.10372	0	0	0	0	0	0	0	0	0
AC009955.3	ENSG00000268896	0	2.17491	1.10372	0	0	0.864011	0	1.73739	0	0	0	0
AC009955.4	ENSG00000269068	4.38343	8.69962	3.31116	3.82048	2.22308	0.864011	5.42913	2.60608	3.55448	3.39194	0.899504	1.85356
AC009961.1	ENSG00000226266	37.2591	22.8365	34.2153	31.519	38.904	25.0563	43.433	41.6974	33.7676	30.5274	28.7841	34.2908
AC009961.3	ENSG00000287091	69.039	52.1977	58.4971	48.7111	71.1387	71.7129	72.7503	56.4652	61.3149	55.4016	68.3623	56.5335
AC009962.1	ENSG00000260742	23.013	19.5741	18.7632	11.4614	22.2308	21.6003	22.8023	20.8487	13.3293	28.2661	17.9901	28.7301
AC009974.2	ENSG00000286154	0	0	0	0	1.11154	0	1.08583	0	0	0	0	0
AC009994.1	ENSG00000271779	2.19171	1.08745	0	0	0	0.864011	0	3.47478	0.888621	0	0	0
AC009996.1	ENSG00000259659	18.6296	20.6616	15.4521	15.2819	16.6731	19.0082	21.7165	14.7678	22.2155	10.1758	18.8896	14.8285
AC010092.1	ENSG00000286115	1.09586	4.34981	3.31116	3.82048	2.22308	3.45604	5.42913	1.73739	3.55448	3.39194	6.29653	3.70711
AC010096.1	ENSG00000234597	0	0	1.10372	0	0	0	1.08583	0	0	0	0	0
AC010105.1	ENSG00000237498	1.09586	1.08745	0	0	0	0	0	0	0	0	0	0.926778
AC010132.3	ENSG00000256646	3.28757	3.26236	3.31116	6.68584	5.55771	3.45604	1.08583	1.73739	0.888621	1.13065	2.69851	1.85356
AC010132.4	ENSG00000261019	2.19171	8.69962	7.72603	5.73072	2.22308	3.45604	1.08583	3.47478	4.44311	6.78387	2.69851	1.85356
AC010148.1	ENSG00000235726	15.342	10.8745	14.3483	23.878	12.227	25.0563	21.7165	23.4548	24.8814	11.3065	18.8896	18.5356
AC010149.1	ENSG00000235419	1.09586	2.17491	1.10372	4.7756	0	0	4.3433	4.34347	2.66586	4.52258	0.899504	2.78033
AC010149.2	ENSG00000283202	0	0	0	0.95512	2.22308	0	0	0	0	0	0	0.926778
AC010168.1	ENSG00000214772	2.19171	2.17491	2.20744	0	2.22308	0	1.08583	0	0	3.39194	1.79901	1.85356
AC010173.1	ENSG00000258101	19.7254	20.6616	11.0372	16.237	11.1154	14.6882	13.0299	22.5861	12.4407	21.4823	12.5931	7.41423
AC010185.1	ENSG00000255644	1.09586	0	0	0	0	0.864011	0	0	0	0	1.79901	0
AC010186.1	ENSG00000256442	6.57514	4.34981	1.10372	1.91024	1.11154	1.72802	0	1.73739	1.77724	0	0	0.926778
AC010186.2	ENSG00000256594	27.3964	55.4601	41.9413	35.3394	30.0116	41.4725	40.1756	46.9095	30.2131	33.9194	38.6787	41.705
AC010186.3	ENSG00000257027	65.7514	80.4715	73.9491	82.1403	73.3618	98.4972	87.9519	89.4756	93.3052	78.0145	83.6539	84.3368
AC010197.2	ENSG00000285854	1.09586	3.26236	1.10372	1.91024	2.22308	3.45604	0	2.60608	0	0	0.899504	2.78033
AC010198.1	ENSG00000246331	0	1.08745	1.10372	0	0	0.864011	0	0	0	0	0	0
AC010201.1	ENSG00000271259	0	0	0	0	1.11154	0	0	1.73739	0	0	0	0
AC010201.2	ENSG00000271327	2.19171	1.08745	1.10372	0	0	0.864011	0	0	0	0	0	0.926778
AC010201.3	ENSG00000286608	0	2.17491	2.20744	1.91024	0	0	1.08583	0	0.888621	0	0	3.70711
AC010203.1	ENSG00000257489	43.8343	27.1863	24.2818	20.0575	26.677	26.7843	27.1456	23.4548	34.6562	22.6129	28.7841	32.4372
AC010203.2	ENSG00000257696	1.09586	3.26236	0	3.82048	1.11154	0.864011	3.25748	5.21217	1.77724	3.39194	2.69851	2.78033
AC010205.1	ENSG00000274560	0	0	1.10372	0.95512	4.44617	3.45604	5.42913	1.73739	0	1.13065	1.79901	0.926778
AC010207.1	ENSG00000260633	0	0	0	0	0	0	0	0	0.888621	0	0	0.926778
AC010210.1	ENSG00000250608	20.8213	27.1863	17.6595	21.0126	10.0039	12.9602	21.7165	16.5052	31.9904	16.9597	25.1861	17.6088
AC010226.1	ENSG00000249249	16.4378	13.0494	26.4892	11.4614	12.227	22.4643	16.2874	14.7678	17.7724	26.0048	26.9851	11.1213
AC010240.1	ENSG00000229738	0	0	0	0	0	1.72802	2.17165	0	0	0	0	0
AC010240.2	ENSG00000235253	0	0	0	0	0	0.864011	0	0	1.77724	0	0	0
AC010240.3	ENSG00000272023	1.09586	0	3.31116	0.95512	4.44617	1.72802	3.25748	2.60608	0.888621	1.13065	0.899504	2.78033
AC010245.2	ENSG00000272040	23.013	8.69962	15.4521	17.1922	12.227	10.3681	11.9441	20.8487	11.5521	18.0903	11.6936	10.1946
AC010247.1	ENSG00000254887	0	0	0	0	0	0	0	0.868695	0	0	0	0.926778
AC010255.2	ENSG00000249610	2.19171	0	0	0	0	0	0	0	0	2.26129	1.79901	1.85356
AC010255.3	ENSG00000250803	0	1.08745	2.20744	0.95512	1.11154	0	0	0.868695	1.77724	3.39194	1.79901	0
AC010260.1	ENSG00000251675	1.09586	1.08745	1.10372	0.95512	1.11154	0	1.08583	0	2.66586	0	0	1.85356
AC010261.1	ENSG00000250882	0	0	0	0	0	0	0	0	0	0	0.899504	0.926778
AC010261.2	ENSG00000251187	1.09586	0	0	0	3.33463	0	0	0.868695	0	0	0	0.926778
AC010266.2	ENSG00000261037	1.09586	0	0	0	0	0	0	1.73739	0	0	0	0.926778
AC010271.1	ENSG00000268366	33.9716	26.0989	28.6967	22.9229	26.677	25.0563	21.7165	22.5861	23.1041	21.4823	24.2866	26.8766
AC010271.2	ENSG00000277453	1.09586	1.08745	7.72603	3.82048	4.44617	0	1.08583	3.47478	1.77724	3.39194	2.69851	0.926778
AC010273.2	ENSG00000248664	6.57514	1.08745	4.41487	1.91024	4.44617	0.864011	5.42913	3.47478	2.66586	5.65323	3.59802	1.85356
AC010275.1	ENSG00000248268	15.342	13.0494	19.8669	14.3268	27.7885	17.2802	21.7165	24.3235	15.1066	24.8742	17.9901	25.023
AC010280.2	ENSG00000248884	6.57514	3.26236	5.51859	10.5063	2.22308	6.04807	5.42913	4.34347	1.77724	0	8.09554	3.70711
AC010285.1	ENSG00000249412	1.09586	1.08745	1.10372	0	1.11154	0	1.08583	0	3.55448	1.13065	1.79901	0.926778
AC010285.2	ENSG00000249876	1.09586	1.08745	0	0	0	0	1.08583	0.868695	0	0	0	0
AC010285.3	ENSG00000285865	2.19171	2.17491	3.31116	2.86536	0	2.59203	2.17165	0	0.888621	0	0	2.78033
AC010300.1	ENSG00000267934	0	1.08745	1.10372	2.86536	0	0	3.25748	0	0	0	0.899504	3.70711
AC010307.2	ENSG00000248245	0	0	0	0	0	0	0	0	0.888621	1.13065	0	0
AC010319.1	ENSG00000254503	8.76685	7.61217	6.62231	8.59608	6.66925	9.50412	14.1157	11.293	9.77483	7.91452	17.0906	10.1946
AC010319.3	ENSG00000269053	0	2.17491	1.10372	4.7756	2.22308	0.864011	0	1.73739	3.55448	1.13065	0.899504	3.70711
AC010319.4	ENSG00000269481	25.2047	10.8745	23.1781	23.878	31.1232	11.2321	17.3732	25.1922	21.3269	18.0903	22.4876	13.9017
AC010320.2	ENSG00000268015	1.09586	0	1.10372	0	0	0.864011	1.08583	0.868695	0	2.26129	0	3.70711
AC010320.3	ENSG00000269102	5.47928	2.17491	6.62231	12.4166	3.33463	7.7761	10.8583	6.94956	7.99759	6.78387	5.39703	4.63389
AC010320.4	ENSG00000269535	1.09586	0	3.31116	6.68584	3.33463	2.59203	3.25748	2.60608	3.55448	3.39194	7.19603	0.926778
AC010323.1	ENSG00000167774	1.09586	2.17491	2.20744	4.7756	2.22308	4.32005	5.42913	1.73739	2.66586	2.26129	0.899504	3.70711
AC010323.2	ENSG00000268884	0	0	1.10372	0	1.11154	0	1.08583	0.868695	0	0	0	0
AC010325.1	ENSG00000261341	4.38343	8.69962	5.51859	5.73072	7.78079	6.91209	15.2016	7.81825	4.44311	7.91452	9.89455	4.63389
AC010325.2	ENSG00000268375	1.09586	1.08745	1.10372	0.95512	2.22308	0.864011	2.17165	0.868695	0	0	2.69851	0
AC010325.3	ENSG00000284711	0	0	0	0	0	0	1.08583	0	0.888621	0	0	0
AC010326.3	ENSG00000269867	93.1478	89.1711	86.09	76.4096	78.9195	90.7211	105.325	89.4756	119.075	74.6226	93.5485	95.4582
AC010326.4	ENSG00000270804	42.7384	34.7985	62.912	65.9033	53.354	56.1607	79.2653	60.8086	71.9783	47.4871	44.9752	50.046
AC010327.2	ENSG00000267110	0	0	0	0	0	0.864011	0	0.868695	0	0	0.899504	0
AC010327.3	ENSG00000267507	0	2.17491	0	1.91024	1.11154	4.32005	0	2.60608	1.77724	3.39194	0.899504	8.341
AC010327.4	ENSG00000267577	0	3.26236	0	2.86536	0	0.864011	0	2.60608	3.55448	0	0.899504	1.85356
AC010327.5	ENSG00000267649	13.1503	22.8365	20.9707	9.5512	18.8962	8.64011	17.3732	15.6365	7.99759	15.829	15.2916	9.26778
AC010327.6	ENSG00000276570	123.832	138.106	115.89	148.044	124.493	122.69	149.844	148.547	119.964	133.416	111.539	127.895
AC010327.7	ENSG00000286230	12.0544	8.69962	14.3483	18.1473	11.1154	11.2321	6.51496	9.55564	15.9952	7.91452	17.0906	8.341
AC010327.8	ENSG00000287170	12.0544	8.69962	12.1409	8.59608	8.89233	10.3681	13.0299	14.7678	17.7724	16.9597	7.19603	12.0481
AC010328.1	ENSG00000267943	1.09586	4.34981	2.20744	1.91024	3.33463	7.7761	3.25748	1.73739	0	4.52258	0	6.48745
AC010328.2	ENSG00000268282	0	0	0	1.91024	0	0	0	0.868695	2.66586	1.13065	0.899504	0
AC010329.1	ENSG00000268416	0	2.17491	0	0	1.11154	0	0	0	0	0	0	0
AC010331.1	ENSG00000277383	35.0674	43.4981	54.0822	21.9678	40.0155	37.1525	52.1196	55.5965	39.0993	28.2661	44.9752	50.046
AC010332.1	ENSG00000277977	0	0	0	0.95512	0	0	0	0	1.77724	0	0.899504	0.926778
AC010332.3	ENSG00000288253	0	0	0	0	1.11154	0	0	0	0.888621	0	0	0
AC010333.2	ENSG00000259899	0	0	0	0.95512	0	1.72802	0	0	0	0	0	0
AC010333.3	ENSG00000274834	0	1.08745	2.20744	0.95512	0	0	0	0	0	0	0	0
AC010335.1	ENSG00000268199	3.28757	6.52472	2.20744	2.86536	3.33463	2.59203	4.3433	2.60608	6.22035	1.13065	2.69851	9.26778
AC010336.1	ENSG00000214248	1.09586	2.17491	15.4521	6.68584	10.0039	6.91209	7.60078	7.81825	13.3293	5.65323	6.29653	8.341
AC010336.2	ENSG00000260500	7.671	6.52472	4.41487	8.59608	17.7847	10.3681	11.9441	10.4243	10.6635	4.52258	4.49752	3.70711
AC010336.5	ENSG00000269139	0	0	1.10372	3.82048	3.33463	0	1.08583	3.47478	0	1.13065	0	0
AC010336.7	ENSG00000286138	44.9301	55.4601	39.7339	35.3394	35.5693	47.5206	70.5787	45.1721	44.4311	45.2258	55.7693	50.046
AC010342.1	ENSG00000226432	1.09586	0	1.10372	1.91024	0	0	3.25748	0.868695	0	1.13065	0.899504	0.926778
AC010343.1	ENSG00000240376	53.697	67.4221	67.3268	42.9804	67.804	50.9766	61.8921	54.7278	41.7652	79.1452	80.9554	105.653
AC010343.2	ENSG00000250672	1.09586	0	0	0	0	0	0	0	0	1.13065	0.899504	0
AC010350.1	ENSG00000250847	0	0	2.20744	0	0	0	0	0	0	0	0	0
AC010359.2	ENSG00000269961	2.19171	10.8745	7.72603	7.64096	12.227	5.18406	6.51496	9.55564	5.33173	7.91452	11.6936	8.341
AC010359.3	ENSG00000286314	0	0	0	1.91024	0	0.864011	1.08583	0.868695	0.888621	3.39194	1.79901	1.85356
AC010378.1	ENSG00000286403	972.025	977.62	1001.07	909.274	934.807	984.972	1171.61	1114.54	1074.34	885.295	915.695	875.805
AC010385.1	ENSG00000226400	1.09586	2.17491	0	0	2.22308	0.864011	0	0.868695	0	2.26129	0	1.85356
AC010385.2	ENSG00000271035	16.4378	20.6616	15.4521	18.1473	16.6731	25.9203	18.459	19.1113	20.4383	18.0903	29.6836	12.9749
AC010385.3	ENSG00000277878	0	0	0	0	3.33463	3.45604	0	1.73739	0.888621	1.13065	0.899504	0
AC010387.2	ENSG00000287199	0	2.17491	0	0	0	0	0	0	0	0	0	0
AC010401.1	ENSG00000262732	2.19171	1.08745	2.20744	1.91024	4.44617	0	1.08583	2.60608	0	1.13065	3.59802	2.78033
AC010409.1	ENSG00000213663	0	0	0	0.95512	0	0	0	0.868695	0	0	0	0
AC010422.1	ENSG00000230310	0	8.69962	4.41487	2.86536	3.33463	2.59203	0	1.73739	1.77724	3.39194	4.49752	1.85356
AC010422.2	ENSG00000268945	15.342	13.0494	17.6595	5.73072	15.5616	12.0961	9.77243	8.68695	7.99759	20.3516	8.09554	13.9017
AC010422.3	ENSG00000269242	0	1.08745	0	0.95512	0	0.864011	0	0	0	1.13065	0.899504	0.926778
AC010422.4	ENSG00000269560	4.38343	2.17491	6.62231	2.86536	6.66925	0.864011	10.8583	5.21217	7.10897	5.65323	2.69851	0.926778
AC010422.8	ENSG00000285589	93.1478	91.346	83.8826	64.9482	85.5887	78.625	89.0377	84.2634	87.0849	68.9693	85.4529	74.1423
AC010435.1	ENSG00000279557	2.19171	0	2.20744	0.95512	2.22308	1.72802	5.42913	3.47478	1.77724	7.91452	2.69851	4.63389
AC010442.2	ENSG00000250645	21.9171	11.962	16.5558	20.0575	21.1193	9.50412	16.2874	20.8487	21.3269	19.221	22.4876	15.7552
AC010442.3	ENSG00000288622	0	0	0	0	0	0	0	0	2.66586	0	0	0
AC010457.1	ENSG00000251257	0	1.08745	0	0.95512	0	0.864011	1.08583	0	0	0	2.69851	3.70711
AC010460.3	ENSG00000250332	0	1.08745	0	0.95512	1.11154	0	3.25748	1.73739	4.44311	2.26129	5.39703	2.78033
AC010463.3	ENSG00000269815	13.1503	21.7491	11.0372	21.0126	18.8962	19.0082	15.2016	13.0304	11.5521	4.52258	26.0856	7.41423
AC010469.1	ENSG00000224282	0	3.26236	1.10372	0.95512	0	1.72802	3.25748	3.47478	1.77724	4.52258	2.69851	4.63389
AC010476.2	ENSG00000287963	0	1.08745	1.10372	0	0	0.864011	0	0.868695	0.888621	0	0	0
AC010485.1	ENSG00000266985	0	0	0	0	0	0	0	0	0	1.13065	0.899504	0
AC010486.2	ENSG00000249023	0	0	0	0	0	0.864011	1.08583	0	0	0	0	0
AC010487.1	ENSG00000269646	14.2461	9.78707	12.1409	0.95512	10.0039	6.04807	13.0299	13.0304	15.9952	6.78387	8.09554	8.341
AC010491.1	ENSG00000261360	19.7254	20.6616	29.8004	23.878	25.5655	21.6003	28.2315	22.5861	34.6562	12.4371	18.8896	30.5837
AC010491.2	ENSG00000286970	1.09586	4.34981	0	10.5063	0	2.59203	1.08583	5.21217	5.33173	4.52258	2.69851	3.70711
AC010503.5	ENSG00000275234	3.28757	1.08745	2.20744	0.95512	3.33463	0.864011	1.08583	0	0	1.13065	0.899504	0
AC010504.1	ENSG00000267219	10.9586	11.962	3.31116	4.7756	5.55771	4.32005	7.60078	9.55564	11.5521	5.65323	14.3921	12.0481
AC010507.1	ENSG00000282051	1.09586	2.17491	3.31116	0.95512	3.33463	1.72802	3.25748	6.08086	5.33173	1.13065	4.49752	6.48745
AC010519.1	ENSG00000268746	0	2.17491	3.31116	0.95512	1.11154	0	2.17165	2.60608	7.10897	2.26129	0.899504	0.926778
AC010522.1	ENSG00000268750	2.19171	9.78707	6.62231	4.7756	3.33463	2.59203	4.3433	10.4243	5.33173	4.52258	8.09554	0.926778
AC010524.1	ENSG00000268157	0	1.08745	6.62231	2.86536	2.22308	1.72802	3.25748	3.47478	1.77724	2.26129	0.899504	0
AC010525.1	ENSG00000267117	7.671	6.52472	3.31116	1.91024	7.78079	0.864011	0	8.68695	1.77724	2.26129	6.29653	1.85356
AC010530.1	ENSG00000270165	4.38343	0	3.31116	6.68584	6.66925	5.18406	4.3433	3.47478	7.10897	9.04516	12.5931	2.78033
AC010531.1	ENSG00000131152	0	0	0	0.95512	0	0	1.08583	0	0	0	0.899504	0
AC010531.3	ENSG00000261592	1.09586	0	1.10372	0	2.22308	7.7761	1.08583	2.60608	2.66586	7.91452	4.49752	0.926778
AC010531.4	ENSG00000261697	0	4.34981	1.10372	1.91024	0	2.59203	4.3433	3.47478	1.77724	0	3.59802	2.78033
AC010531.5	ENSG00000269901	12.0544	7.61217	13.2446	10.5063	10.0039	4.32005	7.60078	9.55564	2.66586	9.04516	9.89455	7.41423
AC010531.6	ENSG00000270006	20.8213	22.8365	37.5264	17.1922	35.5693	19.0082	19.5449	21.7174	29.3245	24.8742	31.4827	29.6569
AC010531.8	ENSG00000280419	3.28757	3.26236	0	0	2.22308	0	1.08583	0	0	0	0	0.926778
AC010536.1	ENSG00000226180	59.1763	69.597	62.912	72.5891	77.8079	69.1209	82.5228	68.6269	73.7556	61.0548	76.4579	77.8494
AC010536.2	ENSG00000260671	9.86271	5.43726	7.72603	11.4614	12.227	6.04807	14.1157	10.4243	18.661	13.5677	10.7941	8.341
AC010536.3	ENSG00000277504	2.19171	5.43726	4.41487	0.95512	2.22308	2.59203	2.17165	6.08086	0.888621	5.65323	2.69851	1.85356
AC010538.1	ENSG00000275734	67.9431	92.4335	73.9491	63.993	51.1309	55.2967	80.3511	75.5765	72.8669	61.0548	59.3673	56.5335
AC010542.1	ENSG00000260650	0	0	1.10372	0	0	0	0	0	0	1.13065	0	0
AC010542.4	ENSG00000261519	3.28757	4.34981	1.10372	2.86536	6.66925	2.59203	1.08583	5.21217	5.33173	1.13065	7.19603	3.70711
AC010542.5	ENSG00000277978	9.86271	29.3612	23.1781	19.1024	17.7847	30.2404	22.8023	19.98	20.4383	15.829	31.4827	11.1213
AC010547.1	ENSG00000247324	5.47928	1.08745	2.20744	0.95512	1.11154	1.72802	3.25748	0.868695	2.66586	2.26129	0.899504	2.78033
AC010547.4	ENSG00000261611	0	1.08745	1.10372	0.95512	0	1.72802	1.08583	0.868695	0.888621	0	0	1.85356
AC010595.1	ENSG00000250874	32.8757	25.0114	26.4892	21.0126	23.3424	25.9203	30.4031	33.8791	28.4359	26.0048	26.0856	40.7782
AC010598.1	ENSG00000251374	0	1.08745	0	3.82048	0	0.864011	3.25748	0	2.66586	0	0.899504	0.926778
AC010601.1	ENSG00000259929	4.38343	0	9.93347	7.64096	2.22308	0	3.25748	6.94956	3.55448	5.65323	6.29653	3.70711
AC010615.1	ENSG00000213976	0	0	0	1.91024	0	0	0	0	0	0	0	0
AC010615.2	ENSG00000268119	1114.49	1121.16	1121.38	1063.05	934.807	1023.85	1106.46	1197.06	1188.09	1043.59	1062.31	986.092
AC010618.1	ENSG00000243771	0	0	1.10372	0	0	0	1.08583	0.868695	0	0	0	0
AC010618.2	ENSG00000269161	6.57514	14.1369	8.82975	13.3717	6.66925	8.64011	11.9441	12.1617	11.5521	9.04516	8.99504	11.1213
AC010618.3	ENSG00000269439	81.0934	79.384	100.438	74.4994	78.9195	68.2568	89.0377	90.3443	86.1962	79.1452	81.8549	86.1904
AC010619.2	ENSG00000273189	13.1503	3.26236	2.20744	3.82048	13.3385	6.91209	7.60078	5.21217	2.66586	1.13065	1.79901	5.56067
AC010620.1	ENSG00000268892	0	0	1.10372	0	0	1.72802	0	0	0	0	0	0
AC010623.1	ENSG00000286721	6.57514	5.43726	6.62231	0.95512	1.11154	0.864011	2.17165	4.34347	4.44311	3.39194	0	1.85356
AC010624.1	ENSG00000204666	1.09586	2.17491	0	0.95512	0	3.45604	3.25748	3.47478	2.66586	4.52258	4.49752	4.63389
AC010624.2	ENSG00000267890	3.28757	6.52472	4.41487	8.59608	6.66925	6.04807	5.42913	6.08086	4.44311	9.04516	7.19603	4.63389
AC010624.3	ENSG00000269091	6.57514	14.1369	15.4521	8.59608	6.66925	11.2321	20.6307	10.4243	12.4407	20.3516	10.7941	17.6088
AC010624.5	ENSG00000287001	28.4923	18.4867	22.0744	11.4614	14.45	10.3681	18.459	13.8991	25.77	10.1758	17.0906	17.6088
AC010632.1	ENSG00000267345	2.19171	2.17491	3.31116	3.82048	4.44617	6.04807	4.3433	3.47478	4.44311	3.39194	0.899504	7.41423
AC010632.2	ENSG00000267672	3.28757	11.962	1.10372	2.86536	2.22308	0	0	0	3.55448	4.52258	1.79901	0.926778
AC010636.1	ENSG00000268560	2.19171	0	3.31116	0	0	0	0	1.73739	0.888621	0	0	0
AC010641.1	ENSG00000267443	0	1.08745	0	0.95512	1.11154	0	0	0	0	0	1.79901	0.926778
AC010641.2	ENSG00000286667	0	0	4.41487	0	0	2.59203	0	2.60608	1.77724	2.26129	1.79901	0
AC010642.1	ENSG00000269794	2.19171	0	7.72603	4.7756	3.33463	6.04807	6.51496	2.60608	1.77724	0	3.59802	0.926778
AC010642.2	ENSG00000283103	143.557	146.806	165.558	148.999	164.508	129.602	116.183	158.102	142.179	136.808	154.715	137.163
AC010643.1	ENSG00000268686	1.09586	1.08745	5.51859	3.82048	1.11154	7.7761	1.08583	2.60608	6.22035	12.4371	7.19603	3.70711
AC010653.1	ENSG00000262140	2.19171	0	4.41487	0	2.22308	0	0	0.868695	0.888621	0	1.79901	0
AC010653.3	ENSG00000283057	0	2.17491	0	2.86536	0	0.864011	4.3433	0	2.66586	0	2.69851	0.926778
AC010654.1	ENSG00000277369	10.9586	6.52472	7.72603	5.73072	7.78079	10.3681	6.51496	8.68695	12.4407	5.65323	7.19603	4.63389
AC010655.2	ENSG00000240758	1.09586	2.17491	0	0	0	1.72802	0	0	0	1.13065	0.899504	0
AC010680.1	ENSG00000267784	0	2.17491	0	0	0	0	0	0	0	0	0	0
AC010680.2	ENSG00000270574	3.28757	5.43726	4.41487	1.91024	3.33463	1.72802	4.3433	2.60608	3.55448	1.13065	8.99504	0.926778
AC010680.5	ENSG00000271401	1.09586	0	2.20744	1.91024	2.22308	0.864011	2.17165	0.868695	3.55448	0	1.79901	0.926778
AC010719.1	ENSG00000270933	47.1218	43.4981	46.3562	51.5765	51.1309	45.7926	52.1196	45.1721	53.3173	40.7032	46.7742	59.3138
AC010735.1	ENSG00000261379	0	1.08745	0	1.91024	2.22308	0	0	0	0	0	0	0.926778
AC010735.2	ENSG00000272622	3.28757	2.17491	1.10372	1.91024	1.11154	4.32005	7.60078	3.47478	3.55448	6.78387	2.69851	1.85356
AC010745.2	ENSG00000228876	0	0	0	0	0	0.864011	0	0	0.888621	0	0	0
AC010746.1	ENSG00000202434	1.09586	1.08745	4.41487	1.91024	2.22308	1.72802	2.17165	0	1.77724	0	0.899504	1.85356
AC010761.1	ENSG00000264577	264.101	213.141	240.611	170.011	185.627	162.434	203.049	172.87	213.269	198.994	201.489	177.941
AC010761.2	ENSG00000265073	0	0	0	0	0	0	1.08583	0	0	1.13065	0	0.926778
AC010761.3	ENSG00000265205	17.5337	9.78707	22.0744	21.0126	13.3385	18.1442	22.8023	14.7678	21.3269	13.5677	24.2866	4.63389
AC010761.4	ENSG00000265474	12.0544	19.5741	15.4521	16.237	18.8962	12.9602	15.2016	23.4548	15.1066	11.3065	14.3921	12.0481
AC010761.6	ENSG00000267729	4.38343	7.61217	3.31116	5.73072	5.55771	6.04807	4.3433	3.47478	4.44311	4.52258	5.39703	3.70711
AC010789.1	ENSG00000224817	79.9975	55.4601	61.8082	68.7686	85.5887	89.8571	83.6086	68.6269	77.31	57.6629	94.448	62.0941
AC010789.2	ENSG00000286489	6.57514	15.2243	13.2446	7.64096	5.55771	2.59203	1.08583	13.8991	9.77483	7.91452	8.09554	5.56067
AC010809.1	ENSG00000259287	4.38343	7.61217	9.93347	6.68584	3.33463	1.72802	4.3433	6.94956	3.55448	2.26129	5.39703	3.70711
AC010809.2	ENSG00000259408	8.76685	14.1369	17.6595	3.82048	13.3385	11.2321	24.974	12.1617	14.2179	10.1758	9.89455	8.341
AC010809.3	ENSG00000276702	2.19171	1.08745	1.10372	0.95512	0	0.864011	0	0.868695	0.888621	1.13065	0	0
AC010834.2	ENSG00000253848	1.09586	1.08745	1.10372	1.91024	5.55771	6.04807	1.08583	4.34347	2.66586	1.13065	2.69851	1.85356
AC010834.3	ENSG00000253854	47.1218	38.0608	39.7339	50.6214	34.4578	28.5124	44.5189	30.4043	47.9855	36.1806	44.0757	47.2657
AC010864.1	ENSG00000273008	23.013	31.5361	35.319	25.7882	26.677	31.1044	26.0598	23.4548	38.2107	20.3516	23.3871	32.4372
AC010883.1	ENSG00000234936	10.9586	6.52472	3.31116	6.68584	6.66925	6.91209	10.8583	6.94956	2.66586	4.52258	7.19603	0.926778
AC010883.2	ENSG00000286796	0	0	0	0	0	0.864011	0	0	0.888621	0	0.899504	0.926778
AC010883.3	ENSG00000287387	18.6296	14.1369	17.6595	19.1024	10.0039	16.4162	16.2874	17.3739	17.7724	10.1758	15.2916	19.4623
AC010894.1	ENSG00000226853	7.671	5.43726	8.82975	5.73072	5.55771	11.2321	10.8583	14.7678	20.4383	9.04516	11.6936	13.9017
AC010894.2	ENSG00000236449	233.417	210.966	215.225	224.453	197.854	220.323	196.534	212.83	206.16	196.732	224.876	218.72
AC010894.3	ENSG00000237798	1.09586	0	3.31116	0.95512	2.22308	1.72802	3.25748	8.68695	0.888621	2.26129	0.899504	3.70711
AC010894.4	ENSG00000279884	1.09586	0	2.20744	1.91024	0	0	1.08583	4.34347	0.888621	1.13065	0.899504	0.926778
AC010896.1	ENSG00000286707	5.47928	4.34981	2.20744	1.91024	6.66925	2.59203	4.3433	3.47478	3.55448	1.13065	3.59802	2.78033
AC010904.2	ENSG00000272002	7.671	8.69962	5.51859	10.5063	2.22308	1.72802	2.17165	1.73739	2.66586	3.39194	3.59802	8.341
AC010907.2	ENSG00000237370	3.28757	4.34981	5.51859	7.64096	7.78079	5.18406	14.1157	6.94956	4.44311	9.04516	12.5931	4.63389
AC010913.1	ENSG00000272702	2.19171	1.08745	2.20744	0	3.33463	0.864011	3.25748	0.868695	0.888621	1.13065	1.79901	2.78033
AC010928.1	ENSG00000267382	0	0	0	0.95512	0	0	1.08583	0	0.888621	0	0	0
AC010947.1	ENSG00000278902	0	2.17491	0	0	0	0	1.08583	0	0	0	0.899504	0
AC010969.2	ENSG00000269973	99.723	86.9962	81.6752	63.993	80.031	61.3448	62.9779	76.4452	85.3076	80.2758	80.0559	74.1423
AC010973.1	ENSG00000243433	35.0674	33.711	23.1781	25.7882	21.1193	14.6882	38.0039	27.7982	32.879	18.0903	22.4876	21.3159
AC010973.2	ENSG00000244151	32.8757	14.1369	33.1116	24.8331	23.3424	19.8722	22.8023	28.6669	15.9952	19.221	22.4876	29.6569
AC010976.1	ENSG00000231731	79.9975	73.9468	75.0529	67.8135	63.3579	78.625	96.6385	74.7078	88.8621	72.3613	86.3524	80.6297
AC010978.1	ENSG00000235522	0	1.08745	0	0	2.22308	0.864011	2.17165	0	0	0	2.69851	0.926778
AC010983.1	ENSG00000235056	0	0	0	0.95512	0	0	0	1.73739	0	0	0	0
AC010991.1	ENSG00000235431	4.38343	7.61217	2.20744	4.7756	4.44617	0	5.42913	2.60608	1.77724	1.13065	4.49752	3.70711
AC010996.1	ENSG00000287016	29.5881	16.3118	29.8004	25.7882	31.1232	26.7843	28.2315	34.7478	20.4383	32.7887	21.5881	24.0962
AC010997.2	ENSG00000236842	0	1.08745	2.20744	0.95512	3.33463	2.59203	1.08583	6.08086	1.77724	3.39194	0	0.926778
AC010997.4	ENSG00000272692	23.013	13.0494	18.7632	16.237	17.7847	17.2802	13.0299	16.5052	12.4407	16.9597	19.7891	23.1695
AC010997.5	ENSG00000273248	4.38343	3.26236	1.10372	3.82048	3.33463	6.04807	0	2.60608	5.33173	0	3.59802	4.63389
AC010997.6	ENSG00000279814	0	1.08745	1.10372	0	0	0	0	0	0	0	0	0
AC010998.2	ENSG00000271670	7.671	2.17491	2.20744	5.73072	6.66925	0.864011	2.17165	5.21217	3.55448	5.65323	12.5931	4.63389
AC010999.1	ENSG00000275343	0	1.08745	0	0	1.11154	0	0	1.73739	0.888621	0	0	0
AC010999.2	ENSG00000276524	1.09586	3.26236	3.31116	1.91024	0	0.864011	1.08583	0	0.888621	2.26129	3.59802	0.926778
AC011005.1	ENSG00000230626	20.8213	19.5741	13.2446	9.5512	18.8962	15.5522	26.0598	11.293	9.77483	20.3516	22.4876	17.6088
AC011005.4	ENSG00000243230	8.76685	13.0494	8.82975	11.4614	8.89233	11.2321	15.2016	13.0304	10.6635	2.26129	8.99504	10.1946
AC011008.1	ENSG00000253695	0	1.08745	2.20744	1.91024	1.11154	2.59203	1.08583	1.73739	0	3.39194	0	0.926778
AC011008.2	ENSG00000280294	0	0	0	0	0	0	1.08583	0.868695	0	0	0.899504	0
AC011029.1	ENSG00000287352	26.3006	20.6616	24.2818	20.0575	24.4539	23.3283	29.3173	25.1922	30.2131	29.3968	28.7841	33.364
AC011092.2	ENSG00000255476	0	0	0	1.91024	1.11154	0	0	0	0	0	0	0
AC011120.1	ENSG00000264196	0	0	0	0	0	3.45604	0	0	0	0	0	0.926778
AC011195.2	ENSG00000266826	0	1.08745	3.31116	0	0	0.864011	0	0.868695	0.888621	1.13065	1.79901	1.85356
AC011199.1	ENSG00000280053	1.09586	3.26236	2.20744	1.91024	2.22308	0.864011	3.25748	2.60608	1.77724	2.26129	0	4.63389
AC011228.2	ENSG00000286404	0	1.08745	0	0	0	0	0	0	0	0	0.899504	0
AC011228.3	ENSG00000288525	1.09586	0	0	0.95512	0	0	1.08583	0	0	0	0	0
AC011242.1	ENSG00000229695	0	0	0	0.95512	0	0.864011	0	0	0	0	0	0
AC011246.1	ENSG00000286481	82.1892	75.0342	55.1859	70.6789	50.0194	59.6167	77.0936	56.4652	79.9759	63.3161	64.7643	68.5816
AC011247.1	ENSG00000235586	17.5337	32.6236	29.8004	19.1024	20.0078	28.5124	24.974	31.273	24.8814	20.3516	23.3871	20.3891
AC011247.2	ENSG00000271443	0	0	0	0	0	0	0	0	0.888621	0	0.899504	0
AC011257.1	ENSG00000253926	2.19171	0	1.10372	0	0	2.59203	3.25748	0.868695	0	0	0.899504	1.85356
AC011287.1	ENSG00000229618	29.5881	33.711	35.319	42.0253	31.1232	38.8805	32.5748	32.1417	44.4311	38.4419	48.5732	33.364
AC011287.2	ENSG00000237713	1.09586	2.17491	0	0	0	0	1.08583	0.868695	0	0	0	0
AC011290.1	ENSG00000227172	2.19171	3.26236	0	0.95512	6.66925	4.32005	4.3433	3.47478	1.77724	3.39194	2.69851	4.63389
AC011290.2	ENSG00000236015	37.2591	32.6236	40.8376	28.6536	46.6848	33.6964	41.2614	35.6165	32.879	22.6129	31.4827	39.8515
AC011298.1	ENSG00000219159	0	0	0	1.91024	0	0	0	0	0	0	0.899504	0.926778
AC011306.1	ENSG00000272180	0	1.08745	3.31116	0.95512	2.22308	0	0	1.73739	1.77724	0	6.29653	3.70711
AC011317.1	ENSG00000287688	4.38343	0	0	2.86536	1.11154	1.72802	0	0	0	0	3.59802	0
AC011322.1	ENSG00000286017	6.57514	6.52472	7.72603	4.7756	4.44617	5.18406	5.42913	8.68695	7.99759	7.91452	10.7941	4.63389
AC011330.1	ENSG00000249839	5.47928	3.26236	7.72603	6.68584	10.0039	10.3681	8.68661	12.1617	5.33173	10.1758	10.7941	11.1213
AC011330.2	ENSG00000275601	5.47928	3.26236	9.93347	8.59608	5.55771	6.04807	4.3433	4.34347	10.6635	4.52258	9.89455	4.63389
AC011337.1	ENSG00000271795	12.0544	4.34981	3.31116	1.91024	4.44617	4.32005	6.51496	7.81825	10.6635	5.65323	8.99504	1.85356
AC011346.1	ENSG00000247199	28.4923	43.4981	34.2153	39.1599	22.2308	45.7926	56.4629	40.8287	35.5448	31.6581	48.5732	37.0711
AC011370.1	ENSG00000287630	7.671	4.34981	4.41487	0.95512	5.55771	1.72802	1.08583	2.60608	1.77724	7.91452	2.69851	1.85356
AC011374.1	ENSG00000260581	0	1.08745	0	0	0	0	0	0	0	0	0	0.926778
AC011375.1	ENSG00000277568	1.09586	0	4.41487	0.95512	1.11154	1.72802	2.17165	1.73739	3.55448	1.13065	0	0
AC011379.1	ENSG00000250069	0	0	0	2.86536	1.11154	0	0	0	2.66586	0	0.899504	0
AC011379.2	ENSG00000254363	12.0544	4.34981	8.82975	11.4614	10.0039	5.18406	2.17165	8.68695	7.99759	6.78387	7.19603	9.26778
AC011383.1	ENSG00000253852	0	2.17491	1.10372	0	1.11154	0.864011	0	0	1.77724	0	0	0.926778
AC011388.1	ENSG00000286331	9.86271	14.1369	4.41487	9.5512	2.22308	12.0961	4.3433	6.08086	11.5521	3.39194	12.5931	0.926778
AC011399.1	ENSG00000200051	2.19171	0	0	0	0	0	0	0	0	1.13065	0	0
AC011405.1	ENSG00000249593	0	1.08745	1.10372	0	0	0.864011	0	0	0	3.39194	0	3.70711
AC011406.1	ENSG00000248696	0	2.17491	0	0	0	0.864011	0	0	0.888621	0	0	0
AC011411.1	ENSG00000249363	14.2461	13.0494	5.51859	10.5063	7.78079	5.18406	5.42913	5.21217	4.44311	10.1758	7.19603	6.48745
AC011416.3	ENSG00000283897	4.38343	0	3.31116	2.86536	3.33463	2.59203	4.3433	3.47478	0	3.39194	4.49752	1.85356
AC011416.4	ENSG00000286615	1.09586	0	0	0.95512	0	0	0	0.868695	0	1.13065	0.899504	5.56067
AC011442.1	ENSG00000266936	5.47928	2.17491	9.93347	8.59608	5.55771	4.32005	4.3433	0.868695	7.99759	10.1758	8.99504	12.9749
AC011443.1	ENSG00000269172	1.09586	0	0	0	0	0.864011	1.08583	0.868695	0	0	0	0
AC011444.1	ENSG00000266983	87.6685	63.0723	82.7789	61.1277	64.4694	42.3365	54.2913	59.9399	67.5352	54.271	71.9603	51.8996
AC011444.3	ENSG00000267299	0	0	0	1.91024	1.11154	0.864011	0	0	0	2.26129	0.899504	0
AC011445.1	ENSG00000269246	3.28757	11.962	9.93347	8.59608	8.89233	6.04807	11.9441	1.73739	6.22035	6.78387	5.39703	9.26778
AC011447.2	ENSG00000267220	1.09586	0	1.10372	0	0	1.72802	0	0	0.888621	0	0	0
AC011447.3	ENSG00000267383	20.8213	16.3118	32.0078	4.7756	21.1193	9.50412	11.9441	20.8487	18.661	18.0903	21.5881	14.8285
AC011447.4	ENSG00000267771	0	0	0	0	1.11154	0	0	0	0.888621	0	0	0
AC011447.6	ENSG00000279039	0	2.17491	1.10372	0	0	0	0	0	0	0	0	0
AC011447.7	ENSG00000280079	13.1503	3.26236	2.20744	11.4614	10.0039	8.64011	5.42913	5.21217	5.33173	1.13065	8.09554	5.56067
AC011448.1	ENSG00000258674	84.381	71.7719	79.4677	64.9482	87.8118	70.8489	90.1235	98.1625	79.0873	48.6177	64.7643	51.8996
AC011450.1	ENSG00000197813	18.6296	22.8365	29.8004	21.0126	32.2347	26.7843	22.8023	39.96	26.6586	24.8742	24.2866	14.8285
AC011451.2	ENSG00000270614	2.19171	1.08745	9.93347	2.86536	0	0.864011	5.42913	7.81825	4.44311	2.26129	4.49752	2.78033
AC011451.3	ENSG00000283108	4.38343	5.43726	0	0.95512	0	0	2.17165	0	0	1.13065	0	0.926778
AC011451.4	ENSG00000287275	2.19171	2.17491	0	2.86536	1.11154	0.864011	2.17165	0.868695	0.888621	0	2.69851	0
AC011453.1	ENSG00000269842	0	0	0	0	0	0	0	0	1.77724	0	0	0
AC011455.1	ENSG00000269050	0	0	0	0	0	0	0	0	2.66586	1.13065	0	0
AC011455.2	ENSG00000269547	1.09586	2.17491	2.20744	0	0	0	0	0.868695	1.77724	0	0	0
AC011455.6	ENSG00000287271	3.28757	2.17491	5.51859	7.64096	3.33463	1.72802	5.42913	6.94956	1.77724	0	1.79901	0.926778
AC011458.1	ENSG00000270402	1.09586	1.08745	0	2.86536	2.22308	2.59203	0	1.73739	1.77724	0	0	0.926778
AC011461.1	ENSG00000267197	25.2047	25.0114	30.9041	25.7882	31.1232	25.9203	27.1456	30.4043	23.1041	24.8742	16.1911	23.1695
AC011462.3	ENSG00000268987	5.47928	3.26236	0	1.91024	2.22308	3.45604	3.25748	2.60608	0.888621	0	0	2.78033
AC011462.4	ENSG00000277744	7.671	13.0494	18.7632	15.2819	14.45	19.8722	14.1157	22.5861	17.7724	11.3065	15.2916	10.1946
AC011462.5	ENSG00000286177	44.9301	43.4981	44.1487	27.6985	35.5693	46.6566	24.974	45.1721	30.2131	36.1806	49.4727	32.4372
AC011465.1	ENSG00000268764	0	0	0	0.95512	0	0.864011	0	0	0	0	0	0
AC011466.1	ENSG00000268583	7.671	8.69962	9.93347	7.64096	2.22308	11.2321	8.68661	5.21217	12.4407	4.52258	17.9901	10.1946
AC011466.2	ENSG00000269321	3.28757	2.17491	2.20744	3.82048	2.22308	0.864011	0	2.60608	3.55448	0	2.69851	1.85356
AC011466.3	ENSG00000269534	15.342	10.8745	22.0744	6.68584	15.5616	19.0082	10.8583	6.94956	15.1066	7.91452	12.5931	13.9017
AC011466.4	ENSG00000280353	5.47928	18.4867	13.2446	12.4166	16.6731	16.4162	15.2016	8.68695	15.9952	13.5677	17.9901	12.0481
AC011468.1	ENSG00000260160	21.9171	25.0114	24.2818	25.7882	28.9001	30.2404	27.1456	26.0608	25.77	22.6129	23.3871	19.4623
AC011468.4	ENSG00000270248	3.28757	0	0	0.95512	4.44617	0	0	0.868695	1.77724	0	0.899504	1.85356
AC011468.5	ENSG00000275055	2.19171	7.61217	4.41487	2.86536	4.44617	4.32005	7.60078	6.08086	3.55448	6.78387	2.69851	7.41423
AC011471.4	ENSG00000284490	7.671	17.3992	16.5558	4.7756	15.5616	5.18406	13.0299	12.1617	8.88621	2.26129	16.1911	9.26778
AC011472.1	ENSG00000267082	5.47928	14.1369	17.6595	12.4166	27.7885	17.2802	20.6307	19.98	17.7724	12.4371	16.1911	11.1213
AC011472.2	ENSG00000267174	3.28757	2.17491	0	1.91024	2.22308	4.32005	1.08583	2.60608	0.888621	1.13065	1.79901	5.56067
AC011472.4	ENSG00000273733	2.19171	2.17491	2.20744	4.7756	2.22308	4.32005	4.3433	4.34347	4.44311	3.39194	2.69851	2.78033
AC011472.5	ENSG00000279807	9.86271	3.26236	9.93347	2.86536	4.44617	3.45604	3.25748	4.34347	2.66586	2.26129	6.29653	1.85356
AC011476.2	ENSG00000267149	44.9301	44.5856	46.3562	38.2048	37.7924	31.9684	38.0039	38.2226	53.3173	56.5323	48.5732	38.9247
AC011476.3	ENSG00000267265	222.459	180.517	196.462	175.742	173.401	188.354	200.878	184.163	178.613	162.813	189.795	150.138
AC011476.8	ENSG00000275012	0	0	0	0	0	1.72802	0	0	0	0	0	0
AC011477.1	ENSG00000267481	8.76685	4.34981	4.41487	4.7756	8.89233	2.59203	9.77243	7.81825	7.99759	10.1758	7.19603	4.63389
AC011477.2	ENSG00000267565	56.9845	46.7605	51.8748	50.6214	42.2386	44.9286	45.6047	44.3034	50.6514	59.9242	38.6787	47.2657
AC011477.3	ENSG00000267581	0	0	1.10372	0	0	0	1.08583	0	0	0	0	0
AC011479.2	ENSG00000268499	3.28757	1.08745	6.62231	0.95512	0	0.864011	4.3433	4.34347	4.44311	2.26129	3.59802	3.70711
AC011479.3	ENSG00000269653	3.28757	0	0	0.95512	0	1.72802	0	0	0	0	0.899504	0
AC011481.1	ENSG00000267114	27.3964	20.6616	23.1781	9.5512	11.1154	10.3681	16.2874	14.7678	15.9952	13.5677	10.7941	12.0481
AC011481.2	ENSG00000267282	2.19171	0	0	0.95512	1.11154	2.59203	4.3433	0	0.888621	0	1.79901	0.926778
AC011481.3	ENSG00000280087	15.342	10.8745	11.0372	17.1922	20.0078	9.50412	17.3732	13.0304	15.1066	13.5677	13.4926	9.26778
AC011487.1	ENSG00000213777	0	0	1.10372	0	0	0.864011	1.08583	1.73739	0	0	0	0
AC011487.3	ENSG00000269608	0	0	0	0	0	1.72802	0	0	2.66586	1.13065	0	0
AC011491.1	ENSG00000214347	0	1.08745	0	0.95512	2.22308	0.864011	1.08583	1.73739	1.77724	1.13065	0.899504	0
AC011491.2	ENSG00000269444	9.86271	7.61217	8.82975	4.7756	5.55771	6.04807	2.17165	11.293	11.5521	4.52258	3.59802	10.1946
AC011491.3	ENSG00000269802	0	0	1.10372	0	0	0	0	0	0	0	0	1.85356
AC011492.1	ENSG00000269765	0	2.17491	0	1.91024	1.11154	0	0	1.73739	0.888621	0	0	0.926778
AC011495.1	ENSG00000243829	119.448	105.483	96.0235	77.3647	118.935	70.8489	64.0637	85.1321	69.3124	107.411	117.835	129.749
AC011497.2	ENSG00000269374	0	1.08745	0	0	1.11154	0.864011	0	0	0	0	0.899504	0
AC011498.1	ENSG00000267011	14.2461	10.8745	7.72603	9.5512	13.3385	3.45604	14.1157	3.47478	14.2179	7.91452	4.49752	3.70711
AC011498.3	ENSG00000267255	5.47928	4.34981	8.82975	5.73072	2.22308	3.45604	10.8583	3.47478	0	4.52258	1.79901	0.926778
AC011498.4	ENSG00000267385	8.76685	2.17491	2.20744	4.7756	2.22308	4.32005	7.60078	6.94956	3.55448	2.26129	9.89455	2.78033
AC011498.6	ENSG00000267769	8.76685	10.8745	6.62231	3.82048	11.1154	5.18406	10.8583	6.08086	14.2179	5.65323	3.59802	5.56067
AC011498.7	ENSG00000280239	56.9845	47.8479	44.1487	36.2946	35.5693	33.6964	39.0897	59.0713	39.0993	37.3113	35.9802	38.9247
AC011499.1	ENSG00000267157	0	1.08745	0	1.91024	0	1.72802	1.08583	0.868695	0	2.26129	0	0
AC011500.3	ENSG00000269792	0	0	0	0	0	0	0	1.73739	1.77724	0	0	0
AC011503.1	ENSG00000269289	0	1.08745	3.31116	0.95512	0	1.72802	3.25748	0	0	0	0.899504	0.926778
AC011503.2	ENSG00000269397	61.368	34.7985	41.9413	27.6985	23.3424	35.4244	42.3472	46.0408	39.0993	31.6581	40.4777	34.2908
AC011503.3	ENSG00000269421	2.19171	4.34981	7.72603	4.7756	2.22308	6.04807	5.42913	6.08086	5.33173	4.52258	2.69851	4.63389
AC011503.4	ENSG00000287399	0	0	2.20744	0.95512	0	0.864011	1.08583	0	0	1.13065	0	0
AC011506.1	ENSG00000242411	1.09586	0	1.10372	0	1.11154	0	0	0	0	0	0	0
AC011509.2	ENSG00000267723	0	0	1.10372	0	0	0	0	0	0	1.13065	0.899504	0
AC011511.1	ENSG00000167807	15.342	7.61217	8.82975	8.59608	15.5616	12.0961	9.77243	13.8991	14.2179	4.52258	8.09554	4.63389
AC011511.2	ENSG00000266978	1.09586	0	0	0.95512	0	1.72802	1.08583	0	0.888621	6.78387	0	0.926778
AC011511.4	ENSG00000267303	4.38343	10.8745	4.41487	1.91024	5.55771	6.04807	2.17165	5.21217	3.55448	2.26129	5.39703	4.63389
AC011511.5	ENSG00000267607	3.28757	3.26236	5.51859	4.7756	8.89233	4.32005	6.51496	2.60608	5.33173	0	4.49752	0.926778
AC011523.1	ENSG00000267968	0	0	0	0	0	0	0	0	0.888621	0	0.899504	0
AC011586.2	ENSG00000253496	5.47928	6.52472	6.62231	6.68584	5.55771	6.04807	2.17165	4.34347	3.55448	1.13065	5.39703	2.78033
AC011593.1	ENSG00000286290	0	0	0	0	1.11154	0.864011	4.3433	0	0	0	0.899504	0.926778
AC011603.1	ENSG00000200309	0	5.43726	0	0	2.22308	0	1.08583	0	0	0	0	0
AC011603.2	ENSG00000257346	2.19171	11.962	3.31116	4.7756	2.22308	6.91209	3.25748	6.94956	4.44311	4.52258	5.39703	7.41423
AC011603.3	ENSG00000258017	32.8757	40.2357	32.0078	27.6985	23.3424	33.6964	23.8882	42.566	28.4359	22.6129	39.5782	25.9498
AC011603.5	ENSG00000277672	0	0	0	0	0	0	0	0.868695	0	1.13065	0	0
AC011611.2	ENSG00000257329	0	0	1.10372	0	0	0	0	0	0	0	0	0.926778
AC011611.3	ENSG00000257453	0	0	1.10372	0	0	0	0	0	0	2.26129	1.79901	0
AC011611.5	ENSG00000257941	3.28757	1.08745	3.31116	0	0	2.59203	4.3433	5.21217	5.33173	3.39194	2.69851	3.70711
AC011632.1	ENSG00000253706	147.941	142.456	147.898	196.755	152.281	189.218	160.702	157.234	169.727	192.21	177.202	168.674
AC011676.1	ENSG00000253307	9.86271	9.78707	12.1409	10.5063	4.44617	8.64011	4.3433	18.2426	7.99759	14.6984	7.19603	7.41423
AC011676.3	ENSG00000254197	0	0	0	0	0	0	0	0	1.77724	0	0	0
AC011676.5	ENSG00000280035	2.19171	0	4.41487	2.86536	0	0.864011	6.51496	3.47478	0.888621	1.13065	2.69851	1.85356
AC011700.1	ENSG00000274895	14.2461	11.962	12.1409	16.237	11.1154	8.64011	16.2874	19.98	9.77483	14.6984	13.4926	7.41423
AC011726.1	ENSG00000253430	0	0	0	0.95512	0	0	0	0	0.888621	2.26129	0	0
AC011726.2	ENSG00000254362	0	5.43726	1.10372	1.91024	1.11154	0.864011	1.08583	0.868695	0.888621	3.39194	0.899504	6.48745
AC011731.1	ENSG00000266495	0	0	0	1.91024	0	0.864011	0	0	0	0	1.79901	0
AC011742.1	ENSG00000227133	1.09586	0	1.10372	0	0	0	1.08583	2.60608	0	3.39194	0	0.926778
AC011767.1	ENSG00000259425	0	3.26236	2.20744	7.64096	0	0	3.25748	1.73739	0.888621	6.78387	1.79901	1.85356
AC011773.1	ENSG00000254208	25.2047	25.0114	29.8004	18.1473	25.5655	14.6882	29.3173	15.6365	16.8838	13.5677	33.2817	13.9017
AC011773.2	ENSG00000257962	0	0	0	0.95512	0	0	0	0	0	1.13065	0	0
AC011773.3	ENSG00000258256	2.19171	6.52472	3.31116	0	2.22308	2.59203	1.08583	0.868695	1.77724	2.26129	0.899504	0.926778
AC011773.4	ENSG00000260493	1.09586	4.34981	1.10372	1.91024	1.11154	2.59203	1.08583	2.60608	0.888621	2.26129	0	0
AC011815.1	ENSG00000268573	243.28	252.289	213.018	276.03	246.762	251.427	264.942	256.265	251.48	258.918	267.153	252.084
AC011815.2	ENSG00000274184	2.19171	4.34981	4.41487	7.64096	2.22308	0	3.25748	1.73739	4.44311	5.65323	2.69851	5.56067
AC011815.3	ENSG00000279989	24.1088	31.5361	38.6301	20.0575	32.2347	30.2404	33.6606	31.273	39.0993	27.1355	29.6836	15.7552
AC011816.1	ENSG00000234073	4.38343	5.43726	1.10372	1.91024	3.33463	2.59203	3.25748	2.60608	6.22035	1.13065	3.59802	0.926778
AC011816.2	ENSG00000272334	1.09586	2.17491	0	1.91024	3.33463	6.04807	4.3433	6.08086	7.99759	7.91452	6.29653	2.78033
AC011825.1	ENSG00000214917	1.09586	1.08745	2.20744	0.95512	3.33463	0	1.08583	2.60608	4.44311	2.26129	3.59802	4.63389
AC011825.2	ENSG00000263393	7.671	8.69962	6.62231	9.5512	5.55771	6.91209	15.2016	8.68695	10.6635	12.4371	9.89455	11.1213
AC011825.4	ENSG00000265008	2.19171	1.08745	4.41487	3.82048	1.11154	4.32005	6.51496	1.73739	3.55448	0	5.39703	0.926778
AC011840.3	ENSG00000263860	3.28757	0	1.10372	0	0	1.72802	0	0	2.66586	2.26129	0.899504	0
AC011840.5	ENSG00000279431	0	1.08745	1.10372	2.86536	1.11154	1.72802	0	1.73739	1.77724	1.13065	0.899504	0
AC011890.1	ENSG00000181511	0	0	1.10372	0	0	0	0	0	0.888621	0	0	0.926778
AC011891.1	ENSG00000199470	0	0	0	0	0	0.864011	1.08583	0	0	1.13065	0	0
AC011904.1	ENSG00000260445	1.09586	0	0	0	0	0	0	0	0	0	1.79901	0
AC011912.1	ENSG00000279145	19.7254	18.4867	23.1781	31.519	10.0039	19.8722	17.3732	30.4043	23.9928	24.8742	19.7891	16.682
AC011921.1	ENSG00000259349	30.684	50.0228	37.5264	25.7882	34.4578	32.8324	43.433	39.0913	33.7676	24.8742	36.8797	21.3159
AC011921.3	ENSG00000270553	2.19171	0	0	0	0	0	2.17165	0	0.888621	0	1.79901	0
AC011933.1	ENSG00000228007	19.7254	25.0114	12.1409	16.237	26.677	18.1442	8.68661	20.8487	16.8838	35.05	26.9851	30.5837
AC011933.2	ENSG00000264853	0	2.17491	1.10372	1.91024	1.11154	0	0	1.73739	0	0	0.899504	0
AC011933.3	ENSG00000265342	1.09586	0	1.10372	0	1.11154	0	1.08583	1.73739	0	2.26129	1.79901	1.85356
AC011939.1	ENSG00000259924	2.19171	1.08745	4.41487	2.86536	1.11154	0.864011	3.25748	1.73739	5.33173	6.78387	2.69851	3.70711
AC011944.2	ENSG00000279235	0	0	1.10372	0	0	0	4.3433	0.868695	0	0	0	0
AC011978.1	ENSG00000253555	10.9586	15.2243	8.82975	4.7756	6.66925	6.04807	11.9441	4.34347	12.4407	10.1758	16.1911	12.0481
AC011978.2	ENSG00000261542	24.1088	21.7491	24.2818	16.237	12.227	20.7363	14.1157	18.2426	26.6586	19.221	16.1911	28.7301
AC011979.1	ENSG00000239470	13.1503	10.8745	9.93347	3.82048	11.1154	3.45604	4.3433	1.73739	7.99759	9.04516	8.99504	12.9749
AC011997.1	ENSG00000222017	1.09586	0	0	1.91024	0	1.72802	0	0	0	3.39194	1.79901	0
AC011997.2	ENSG00000286020	0	0	0	0	0	0	1.08583	0.868695	0	0	0	0
AC011998.1	ENSG00000227241	0	1.08745	1.10372	0.95512	6.66925	0.864011	0	0	0	0	0.899504	2.78033
AC012005.1	ENSG00000279274	1.09586	0	0	0	0	0.864011	0	0	0	0	0.899504	0.926778
AC012020.1	ENSG00000279277	10.9586	16.3118	24.2818	9.5512	12.227	11.2321	18.459	20.8487	14.2179	13.5677	9.89455	14.8285
AC012055.1	ENSG00000250957	0	0	0	0	0	0	0	0	1.77724	0	0	1.85356
AC012063.1	ENSG00000227252	39.4508	54.3726	36.4227	34.3843	44.4617	44.9286	44.5189	33.0104	43.5424	33.9194	35.0807	43.5586
AC012066.1	ENSG00000287085	1.09586	0	1.10372	0	0	0.864011	0	0	0	0	0	0
AC012073.1	ENSG00000271936	186.296	195.741	198.669	232.094	186.739	220.323	194.363	210.224	217.712	196.732	187.097	151.065
AC012076.1	ENSG00000286864	2.19171	0	0	2.86536	2.22308	0	4.3433	0	1.77724	0	0	1.85356
AC012078.2	ENSG00000286050	0	0	0	1.91024	2.22308	0	2.17165	1.73739	0	0	1.79901	1.85356
AC012085.1	ENSG00000186076	51.5053	63.0723	60.7045	38.2048	51.1309	49.2486	44.5189	31.273	30.2131	63.3161	45.8747	61.1674
AC012085.2	ENSG00000258274	200.542	206.616	208.603	223.498	210.081	209.955	198.706	233.679	218.601	236.305	210.484	161.259
AC012087.1	ENSG00000265028	1.09586	0	0	0	1.11154	0	3.25748	0.868695	3.55448	0	0	0.926778
AC012100.1	ENSG00000241130	0	0	0	0	0	1.72802	0	0	0	0	0	0
AC012103.1	ENSG00000253376	141.366	142.456	129.135	153.774	120.047	168.482	130.299	152.89	148.4	152.637	131.328	135.31
AC012146.1	ENSG00000234327	247.664	325.148	290.278	270.299	267.882	289.444	239.968	262.346	232.819	240.827	259.957	274.326
AC012146.3	ENSG00000262693	0	0	0	0	0	0	1.08583	0	0	0	0	0.926778
AC012157.2	ENSG00000258034	5.47928	3.26236	3.31116	0	3.33463	1.72802	3.25748	0.868695	2.66586	1.13065	1.79901	0.926778
AC012157.3	ENSG00000286991	0	0	0	0	0	0	2.17165	0	0	0	0.899504	0
AC012158.1	ENSG00000243024	5.47928	4.34981	4.41487	1.91024	4.44617	6.04807	5.42913	2.60608	4.44311	0	1.79901	2.78033
AC012170.1	ENSG00000242737	1.09586	1.08745	2.20744	0	0	1.72802	1.08583	0	0.888621	0	4.49752	0.926778
AC012173.1	ENSG00000260350	0	0	1.10372	0.95512	4.44617	1.72802	1.08583	1.73739	0.888621	1.13065	5.39703	0.926778
AC012178.1	ENSG00000260071	1.09586	0	0	0	0	0	0	2.60608	0	0	0	0.926778
AC012181.1	ENSG00000261114	6.57514	5.43726	4.41487	1.91024	2.22308	2.59203	7.60078	13.0304	7.99759	4.52258	3.59802	7.41423
AC012181.2	ENSG00000261270	12.0544	9.78707	14.3483	7.64096	12.227	6.91209	9.77243	11.293	12.4407	10.1758	9.89455	9.26778
AC012183.1	ENSG00000279889	0	0	0	0	0	0	2.17165	0	0	0	0.899504	2.78033
AC012184.2	ENSG00000260537	5.47928	6.52472	4.41487	1.91024	4.44617	1.72802	6.51496	0	9.77483	4.52258	13.4926	8.341
AC012184.3	ENSG00000261777	21.9171	25.0114	27.593	25.7882	35.5693	32.8324	31.4889	39.0913	31.1017	26.0048	30.5831	38.9247
AC012184.4	ENSG00000285710	1.09586	3.26236	6.62231	2.86536	0	3.45604	2.17165	6.94956	3.55448	3.39194	14.3921	7.41423
AC012186.2	ENSG00000261131	1.09586	2.17491	2.20744	1.91024	4.44617	1.72802	6.51496	4.34347	7.10897	4.52258	3.59802	7.41423
AC012186.3	ENSG00000280376	0	0	0	0	0	0.864011	2.17165	0	2.66586	0	0	0
AC012213.1	ENSG00000253477	0	1.08745	0	0	0	0	0	1.73739	0	0	0	0
AC012213.2	ENSG00000261670	1.09586	1.08745	1.10372	2.86536	0	0	0	0	0.888621	1.13065	0	0.926778
AC012213.3	ENSG00000266289	0	2.17491	2.20744	0	2.22308	1.72802	1.08583	1.73739	1.77724	4.52258	2.69851	0.926778
AC012236.1	ENSG00000259772	2.19171	0	1.10372	0	0	0	0	0	0	0	0	0
AC012254.1	ENSG00000266957	0	0	1.10372	0	1.11154	2.59203	0	1.73739	4.44311	1.13065	0.899504	0
AC012254.3	ENSG00000267724	19.7254	7.61217	14.3483	7.64096	10.0039	6.91209	10.8583	7.81825	20.4383	9.04516	5.39703	18.5356
AC012254.4	ENSG00000267800	1.09586	2.17491	0	3.82048	3.33463	1.72802	1.08583	1.73739	5.33173	10.1758	2.69851	0
AC012254.5	ENSG00000280212	7.671	4.34981	2.20744	7.64096	4.44617	0.864011	3.25748	3.47478	5.33173	4.52258	5.39703	0.926778
AC012291.2	ENSG00000259415	0	0	2.20744	0	0	0	0	0	0	0	0	0
AC012291.3	ENSG00000285667	17.5337	14.1369	15.4521	13.3717	15.5616	6.91209	15.2016	10.4243	17.7724	14.6984	16.1911	11.1213
AC012301.2	ENSG00000286777	2.19171	0	0	1.91024	1.11154	0.864011	0	5.21217	1.77724	0	0.899504	2.78033
AC012306.2	ENSG00000272667	66.8473	63.0723	70.638	101.243	64.4694	88.1291	81.4369	88.6069	64.8693	83.6677	76.4579	75.069
AC012306.3	ENSG00000286873	14.2461	21.7491	19.8669	23.878	15.5616	25.0563	20.6307	25.1922	21.3269	19.221	24.2866	23.1695
AC012308.1	ENSG00000235742	1.09586	0	1.10372	0	0	0	0	0	0	0	0.899504	0
AC012309.1	ENSG00000267360	0	0	2.20744	0	0	0.864011	0	0.868695	0	0	0.899504	0
AC012309.2	ENSG00000267437	0	0	1.10372	0	0	0	0	0	0.888621	0	0	0
AC012313.1	ENSG00000232098	1053.12	1118.99	1163.32	1028.66	1229.37	1072.24	1147.72	1152.76	1151.65	1023.23	1051.52	998.14
AC012313.10	ENSG00000279611	9.86271	4.34981	12.1409	6.68584	13.3385	6.04807	10.8583	16.5052	8.88621	10.1758	4.49752	4.63389
AC012313.2	ENSG00000268049	20.8213	22.8365	37.5264	17.1922	17.7847	14.6882	22.8023	14.7678	14.2179	30.5274	21.5881	8.341
AC012313.3	ENSG00000268230	39.4508	54.3726	34.2153	27.6985	42.2386	37.1525	44.5189	51.253	55.9831	39.5726	44.9752	35.2176
AC012313.4	ENSG00000268543	74.5182	67.4221	55.1859	75.4545	60.0233	47.5206	44.5189	54.7278	60.4262	54.271	41.3772	37.9979
AC012313.5	ENSG00000268912	32.8757	30.4487	34.2153	44.8906	31.1232	44.9286	41.2614	45.1721	55.9831	32.7887	27.8846	20.3891
AC012313.6	ENSG00000269054	38.355	23.924	24.2818	24.8331	23.3424	27.6483	23.8882	17.3739	24.8814	35.05	28.7841	14.8285
AC012313.8	ENSG00000269473	61.368	59.8099	52.9785	46.8009	52.2425	63.0728	47.7763	56.4652	71.0897	64.4468	53.9703	44.4854
AC012313.9	ENSG00000273901	4.38343	1.08745	2.20744	5.73072	3.33463	1.72802	5.42913	3.47478	1.77724	3.39194	6.29653	0.926778
AC012317.2	ENSG00000279756	23.013	10.8745	12.1409	10.5063	16.6731	7.7761	4.3433	17.3739	22.2155	24.8742	14.3921	12.0481
AC012322.1	ENSG00000261028	0	2.17491	0	0.95512	0	0	0	0	0	0	0	0.926778
AC012358.1	ENSG00000203327	15.342	11.962	13.2446	8.59608	7.78079	7.7761	10.8583	13.0304	12.4407	3.39194	4.49752	8.341
AC012358.2	ENSG00000206964	5.47928	0	3.31116	1.91024	0	3.45604	1.08583	1.73739	3.55448	0	1.79901	0.926778
AC012358.3	ENSG00000240401	4.38343	3.26236	11.0372	7.64096	4.44617	3.45604	10.8583	11.293	3.55448	4.52258	5.39703	3.70711
AC012360.1	ENSG00000235319	2.19171	5.43726	1.10372	7.64096	4.44617	3.45604	2.17165	1.73739	6.22035	4.52258	1.79901	3.70711
AC012360.2	ENSG00000272861	2.19171	1.08745	1.10372	0.95512	1.11154	0.864011	2.17165	0	2.66586	0	2.69851	0
AC012360.3	ENSG00000272994	461.356	463.255	452.525	416.432	399.043	438.053	537.484	489.075	500.294	361.806	492.928	409.636
AC012368.1	ENSG00000225889	58.0804	52.1977	66.2231	47.756	52.2425	52.7046	46.6905	58.2026	47.9855	64.4468	44.0757	62.0941
AC012368.2	ENSG00000228079	0	0	1.10372	0	3.33463	0.864011	1.08583	0.868695	1.77724	1.13065	0.899504	4.63389
AC012368.3	ENSG00000270354	0	0	0	0.95512	0	0	0	0	0	0	0	0.926778
AC012370.1	ENSG00000232693	3.28757	1.08745	1.10372	0.95512	0	0.864011	0	1.73739	0.888621	3.39194	0.899504	0
AC012370.2	ENSG00000234255	1.09586	0	0	0.95512	0	0	1.08583	0.868695	0.888621	0	0	0
AC012378.2	ENSG00000285805	1.09586	2.17491	2.20744	1.91024	3.33463	4.32005	1.08583	2.60608	6.22035	3.39194	2.69851	1.85356
AC012379.2	ENSG00000259700	2.19171	0	0	0.95512	0	0	0	0	0.888621	0	0	0
AC012409.1	ENSG00000259359	1.09586	1.08745	0	1.91024	2.22308	0.864011	0	0	0	0	0	0.926778
AC012409.2	ENSG00000275443	0	3.26236	1.10372	4.7756	5.55771	0.864011	2.17165	0.868695	2.66586	2.26129	2.69851	0.926778
AC012409.3	ENSG00000277135	1.09586	0	4.41487	3.82048	1.11154	0.864011	0	2.60608	3.55448	0	0.899504	2.78033
AC012409.5	ENSG00000280048	4.38343	4.34981	6.62231	5.73072	2.22308	5.18406	2.17165	5.21217	10.6635	3.39194	0.899504	1.85356
AC012414.4	ENSG00000260409	1.09586	0	2.20744	0.95512	0	0	0	1.73739	0	3.39194	0	2.78033
AC012417.1	ENSG00000263698	0	0	0	0.95512	0	0	1.08583	0	0	0	0	0
AC012435.2	ENSG00000260103	4.38343	3.26236	1.10372	7.64096	5.55771	1.72802	4.3433	7.81825	3.55448	4.52258	3.59802	2.78033
AC012435.3	ENSG00000261775	5.47928	9.78707	1.10372	5.73072	5.55771	5.18406	7.60078	4.34347	3.55448	1.13065	8.09554	0.926778
AC012441.1	ENSG00000227080	0	0	1.10372	0.95512	0	1.72802	0	0	0	0	0	0
AC012442.1	ENSG00000228251	10.9586	13.0494	7.72603	5.73072	7.78079	8.64011	8.68661	10.4243	9.77483	13.5677	6.29653	12.9749
AC012442.2	ENSG00000243389	7.671	6.52472	6.62231	6.68584	5.55771	2.59203	4.3433	6.94956	7.99759	11.3065	5.39703	6.48745
AC012443.2	ENSG00000286207	36.1633	29.3612	33.1116	37.2497	40.0155	40.6085	52.1196	31.273	41.7652	41.8339	38.6787	30.5837
AC012447.1	ENSG00000265451	5.47928	6.52472	11.0372	7.64096	10.0039	6.91209	1.08583	13.0304	7.99759	10.1758	11.6936	3.70711
AC012456.2	ENSG00000230790	5.47928	7.61217	4.41487	3.82048	2.22308	0.864011	5.42913	4.34347	2.66586	5.65323	7.19603	5.56067
AC012459.1	ENSG00000287299	8.76685	8.69962	12.1409	7.64096	7.78079	3.45604	6.51496	10.4243	10.6635	3.39194	8.09554	3.70711
AC012462.1	ENSG00000225166	0	1.08745	1.10372	1.91024	2.22308	0	2.17165	3.47478	0	0	0.899504	0
AC012462.3	ENSG00000230695	2.19171	4.34981	1.10372	0	2.22308	0.864011	1.08583	0.868695	0	3.39194	0	0
AC012464.1	ENSG00000257283	12.0544	6.52472	14.3483	7.64096	7.78079	13.8242	8.68661	6.94956	10.6635	5.65323	17.9901	9.26778
AC012464.2	ENSG00000258303	17.5337	22.8365	11.0372	26.7434	17.7847	17.2802	15.2016	18.2426	23.1041	11.3065	11.6936	17.6088
AC012464.3	ENSG00000271382	2.19171	1.08745	0	0	2.22308	0.864011	1.08583	0.868695	0	0	3.59802	0
AC012467.1	ENSG00000271916	0	1.08745	0	0	0	0	0	0	0	0	0.899504	0.926778
AC012467.2	ENSG00000271976	294.785	266.426	300.211	242.6	223.42	254.883	267.113	326.629	239.039	263.44	232.072	258.571
AC012485.1	ENSG00000225057	5.47928	0	4.41487	5.73072	8.89233	1.72802	3.25748	7.81825	8.88621	3.39194	5.39703	3.70711
AC012485.3	ENSG00000283635	19.7254	5.43726	7.72603	13.3717	11.1154	12.9602	7.60078	12.1617	5.33173	5.65323	12.5931	13.9017
AC012486.1	ENSG00000280176	0	0	0	0	0	0.864011	0	0	0.888621	0	0	0
AC012494.1	ENSG00000227088	0	3.26236	0	0.95512	5.55771	3.45604	4.3433	2.60608	0.888621	1.13065	3.59802	2.78033
AC012494.2	ENSG00000229494	2.19171	1.08745	5.51859	0	2.22308	0	2.17165	0	1.77724	1.13065	0	0.926778
AC012508.3	ENSG00000286971	0	0	1.10372	0	0	0	0	0	0	0	0.899504	0
AC012510.1	ENSG00000273466	1.09586	0	1.10372	0	0	0	0	0	0	0	0	0
AC012511.1	ENSG00000272564	0	0	0	0	1.11154	0.864011	0	0	0	1.13065	0.899504	1.85356
AC012513.2	ENSG00000236478	0	1.08745	0	0.95512	0	0	0	0.868695	1.77724	0	0	0.926778
AC012513.3	ENSG00000279348	294.785	277.3	274.826	262.658	197.854	233.283	262.77	269.295	296.799	254.395	263.555	243.743
AC012531.1	ENSG00000260597	13.1503	18.4867	18.7632	19.1024	10.0039	11.2321	19.5449	18.2426	31.9904	18.0903	20.6886	11.1213
AC012531.4	ENSG00000274817	3.28757	1.08745	1.10372	5.73072	1.11154	0.864011	2.17165	3.47478	1.77724	2.26129	2.69851	0.926778
AC012531.6	ENSG00000277129	1.09586	0	1.10372	0	3.33463	0	4.3433	2.60608	0	1.13065	0	0.926778
AC012555.1	ENSG00000257327	5.47928	11.962	7.72603	5.73072	3.33463	5.18406	4.3433	4.34347	4.44311	2.26129	1.79901	7.41423
AC012555.2	ENSG00000257754	0	1.08745	0	0.95512	0	0	0	0	0	0	0	0
AC012557.1	ENSG00000271843	5.47928	4.34981	2.20744	6.68584	4.44617	4.32005	0	5.21217	4.44311	1.13065	0.899504	2.78033
AC012557.2	ENSG00000272181	0	0	0	0	0	1.72802	0	0	0.888621	0	0	0
AC012569.1	ENSG00000267293	1.09586	0	4.41487	3.82048	3.33463	1.72802	1.08583	4.34347	0.888621	0	1.79901	5.56067
AC012615.1	ENSG00000261526	181.912	157.681	156.728	152.819	191.185	165.026	161.788	181.557	163.506	159.421	168.207	160.333
AC012615.4	ENSG00000267141	33.9716	26.0989	28.6967	31.519	35.5693	30.2404	31.4889	32.1417	26.6586	18.0903	26.0856	37.0711
AC012615.6	ENSG00000267244	210.404	208.791	207.499	215.857	244.539	176.258	224.766	251.922	194.608	179.773	195.192	188.136
AC012618.1	ENSG00000213293	3.28757	3.26236	2.20744	1.91024	2.22308	0	1.08583	3.47478	2.66586	1.13065	0.899504	1.85356
AC012618.2	ENSG00000234750	12.0544	9.78707	18.7632	11.4614	14.45	11.2321	20.6307	18.2426	11.5521	13.5677	12.5931	10.1946
AC012618.3	ENSG00000234773	5.47928	4.34981	5.51859	5.73072	10.0039	5.18406	9.77243	11.293	11.5521	7.91452	7.19603	2.78033
AC012625.1	ENSG00000251361	0	0	0	0.95512	1.11154	0	0	2.60608	0	2.26129	0	1.85356
AC012629.2	ENSG00000272324	0	0	0	0.95512	0	0	0	0	0.888621	0	0	0
AC012640.1	ENSG00000248968	10.9586	5.43726	3.31116	13.3717	8.89233	8.64011	9.77243	8.68695	13.3293	5.65323	2.69851	13.9017
AC012640.2	ENSG00000259802	53.697	44.5856	37.5264	44.8906	52.2425	40.6085	38.0039	41.6974	41.7652	46.3564	46.7742	50.9728
AC012640.3	ENSG00000271715	4.38343	2.17491	2.20744	2.86536	1.11154	3.45604	4.3433	2.60608	4.44311	2.26129	3.59802	2.78033
AC012640.4	ENSG00000271980	3.28757	4.34981	2.20744	2.86536	0	1.72802	2.17165	0	1.77724	2.26129	4.49752	0.926778
AC012640.5	ENSG00000280369	5.47928	3.26236	4.41487	3.82048	6.66925	5.18406	3.25748	0.868695	2.66586	2.26129	1.79901	1.85356
AC012645.1	ENSG00000250616	10.9586	6.52472	15.4521	17.1922	14.45	14.6882	4.3433	12.1617	11.5521	18.0903	19.7891	12.0481
AC012645.2	ENSG00000261367	0	2.17491	1.10372	0	1.11154	1.72802	0	0	0	0	0	0.926778
AC012645.3	ENSG00000261416	2.19171	0	0	0	1.11154	0.864011	1.08583	1.73739	0.888621	0	0	0.926778
[truncated: 32,108 more rows]

## Sheet: NSP15vsPCMVF
Gene symbol	Ensembl ID	NSP15 vs. PCMVF								Up-regulated DEGs			36
		baseMean	log2FoldChange	lfcSE	stat	pvalue	padj			Down-regulated DEGs			14
TAF10	ENSG00000166337	183.616	1.3235	0.192643	6.87019	6.41149e-12	2.34297e-08					Total	50
ATP6V0C	ENSG00000185883	230.113	0.969747	0.282067	3.43801	0.000586013	0.0308868		PCMVF is the reference group here.
SRXN1	ENSG00000271303	280.823	0.909944	0.166971	5.44971	5.04516e-08	3.07278e-05
CHCHD10	ENSG00000250479	4323.57	0.899603	0.0858718	10.4761	1.11211e-25	1.21921e-21
GET4	ENSG00000239857	483.718	0.842054	0.196744	4.27994	1.86945e-05	0.00330562
CEBPD	ENSG00000221869	282.746	0.777452	0.123868	6.27643	3.46433e-10	6.32991e-07
TXNDC5	ENSG00000239264	209.527	0.744611	0.146456	5.08419	3.69193e-07	0.000155671
GTF2IRD2B	ENSG00000174428	168.132	0.642231	0.145531	4.41301	1.01942e-05	0.00208393
PDXP	ENSG00000241360	269.861	0.634067	0.163262	3.88374	0.00010286	0.0106479
C4orf48	ENSG00000243449	1300.75	0.588662	0.169622	3.47044	0.000519606	0.0290204
FAM171A2	ENSG00000161682	518.876	0.577855	0.109558	5.2744	1.33192e-07	6.63722e-05
HES4	ENSG00000188290	426.77	0.544519	0.117289	4.64254	3.44154e-06	0.000786032
PXMP2	ENSG00000176894	315.671	0.483657	0.116384	4.15572	3.24266e-05	0.00500694
EBPL	ENSG00000123179	728.803	0.449299	0.0793471	5.66246	1.4922e-08	1.1685e-05
NUDT3	ENSG00000272325	775.816	0.448492	0.117927	3.80314	0.000142875	0.0127345
CEBPB	ENSG00000172216	966.598	0.440724	0.0888186	4.96206	6.97486e-07	0.000238954
NUDT8	ENSG00000167799	312.966	0.422044	0.125291	3.36852	0.000755718	0.036443
MMP24OS	ENSG00000126005	613.451	0.409962	0.09293	4.41152	1.02647e-05	0.00208393
TMEM158	ENSG00000249992	3521.94	0.405984	0.069739	5.82148	5.83299e-09	4.91901e-06
RAB5IF	ENSG00000101084	1629.41	0.405276	0.0816408	4.96414	6.90061e-07	0.000238954
TSR3	ENSG00000007520	2084.74	0.401569	0.0687569	5.84041	5.20711e-09	4.75713e-06
MT-TL1	ENSG00000209082	491.424	0.384845	0.108754	3.53867	0.000402145	0.0246297
ZNF414	ENSG00000133250	538.767	0.36978	0.092631	3.99197	6.55272e-05	0.00774146
CTXN1	ENSG00000178531	1377.64	0.368657	0.0942014	3.9135	9.09674e-05	0.01005
MEX3D	ENSG00000181588	1120.85	0.361035	0.0868069	4.15906	3.19555e-05	0.00500469
MRPL2	ENSG00000112651	785.098	0.355018	0.0756583	4.69239	2.7003e-06	0.000657852
SCAND1	ENSG00000171222	1109.37	0.344573	0.102019	3.37753	0.000731399	0.0354793
SAC3D1	ENSG00000168061	1019.7	0.341037	0.0883657	3.85938	0.000113674	0.0111456
HBG1	ENSG00000213934	2876.12	0.340886	0.0706547	4.82467	1.40233e-06	0.000384345
CISD3	ENSG00000277972	721.58	0.335386	0.0956442	3.5066	0.000453876	0.0263272
NR2F6	ENSG00000160113	1835.66	0.335231	0.0680325	4.92751	8.32839e-07	0.000276679
PMF1	ENSG00000160783	620.236	0.334724	0.0825876	4.05295	5.05752e-05	0.00649917
SIAH2	ENSG00000181788	1017	0.327405	0.0633573	5.16759	2.37129e-07	0.000113028
TMEM54	ENSG00000121900	545.393	0.324629	0.0880069	3.68867	0.000225426	0.0166983
NRGN	ENSG00000154146	396.216	0.323075	0.09313	3.46908	0.000522253	0.0290204
ATP5F1D	ENSG00000099624	4561.48	0.322942	0.0847827	3.80906	0.000139495	0.0127345
TUFMP1	ENSG00000265646	150.898	-0.614259	0.142508	-4.31036	1.62988e-05	0.00302854
HSPD1P1	ENSG00000213430	175.652	-0.530346	0.143082	-3.70658	0.000210078	0.0159904
BMS1P8	ENSG00000260518	189.151	-0.516173	0.12599	-4.09693	4.18665e-05	0.00603924
STAG3L5P	ENSG00000242294	513.766	-0.489641	0.0813838	-6.01644	1.78294e-09	2.17181e-06
RPL7P1	ENSG00000214485	275.522	-0.489433	0.146516	-3.34047	0.000836356	0.0383639
AC010761.1	ENSG00000264577	200.295	-0.473922	0.13299	-3.56358	0.000365828	0.0227873
KLF10	ENSG00000155090	1204.11	-0.443095	0.0626541	-7.07208	1.52625e-12	8.36616e-09
AC073957.3	ENSG00000273151	213.17	-0.437343	0.130129	-3.36084	0.000777062	0.0371201
YJEFN3	ENSG00000250067	682.564	-0.408031	0.0905133	-4.50797	6.54513e-06	0.00143509
AC109460.2	ENSG00000260853	557.651	-0.380436	0.0883498	-4.30602	1.66216e-05	0.00303705
SEC31B	ENSG00000075826	368.381	-0.375449	0.109011	-3.44414	0.000572875	0.0304461
CSAD	ENSG00000139631	359.814	-0.370791	0.10146	-3.65454	0.000257641	0.0181059
AC115223.1	ENSG00000243199	353.408	-0.363675	0.110145	-3.30179	0.000960703	0.0422432
TTLL3	ENSG00000214021	1856.74	-0.320149	0.0640977	-4.9947	5.89262e-07	0.000222761
ZNF785	ENSG00000197162	479.947	-0.301222	0.0873617	-3.44798	0.000564789	0.0302038
ZNF331	ENSG00000130844	579.2	-0.292339	0.075321	-3.88124	0.000103925	0.0106479
TAFA2	ENSG00000198673	1654.93	-0.282232	0.0584242	-4.83074	1.36026e-06	0.000382373
GVQW3	ENSG00000179240	566.262	-0.278553	0.0830454	-3.35423	0.000795866	0.0375566
RPS29	ENSG00000213741	6679.18	-0.273228	0.0735851	-3.71308	0.000204751	0.0157609
XRCC2	ENSG00000196584	2294.74	-0.272926	0.0489833	-5.57181	2.52107e-08	1.72492e-05
PTPN14	ENSG00000152104	1102.19	-0.262526	0.0811113	-3.23661	0.00120957	0.0485731
ZNF852	ENSG00000178917	622.1	-0.256543	0.0747003	-3.4343	0.000594095	0.0311387
KHDC4	ENSG00000132680	5015.04	-0.254743	0.042528	-5.99001	2.09831e-09	2.30038e-06
TRIP11	ENSG00000100815	1787.6	-0.236967	0.0732842	-3.23353	0.00122269	0.0489209
TRIM52	ENSG00000183718	855.551	-0.231557	0.0687578	-3.36772	0.000757914	0.036443
ADAT2	ENSG00000189007	1016.92	-0.228954	0.0696816	-3.28572	0.00101722	0.0443144
CDK5RAP3	ENSG00000108465	1473.77	-0.225011	0.0620669	-3.6253	0.00028863	0.0192404
HERC2P3	ENSG00000180229	2880.78	-0.222679	0.059297	-3.75532	0.000173118	0.0143141
AHSA2P	ENSG00000173209	3507.2	-0.220443	0.049075	-4.49197	7.05684e-06	0.00151694
THUMPD3-AS1	ENSG00000206573	1647.1	-0.215787	0.0518098	-4.16499	3.11364e-05	0.00494708
GOLGA8A	ENSG00000175265	2569.85	-0.215231	0.0549984	-3.91342	9.09992e-05	0.01005
FN1	ENSG00000115414	23977.4	-0.213768	0.0348169	-6.13976	8.2644e-10	1.29432e-06
PARD3B	ENSG00000116117	1387.92	-0.20574	0.0637608	-3.22675	0.00125206	0.0496433
ZFC3H1	ENSG00000133858	4585.98	-0.204645	0.0511088	-4.00411	6.22522e-05	0.00749968
BPTF	ENSG00000171634	3704	-0.196919	0.0540617	-3.64248	0.000270021	0.0182731
TXNIP	ENSG00000265972	8041.29	-0.196893	0.0407409	-4.83281	1.34621e-06	0.000382373
ARGLU1	ENSG00000134884	5634.13	-0.195033	0.043126	-4.52241	6.11393e-06	0.0013679
POLH	ENSG00000170734	2037.28	-0.194315	0.0532833	-3.64683	0.000265496	0.0182731
EIF4A2	ENSG00000156976	15098.4	-0.193215	0.0387665	-4.98407	6.22594e-07	0.000227516
HERC2P2	ENSG00000276550	4756.93	-0.192384	0.0434214	-4.43064	9.39552e-06	0.00198083
IGF2R	ENSG00000197081	11927.7	-0.190908	0.0490017	-3.89594	9.78185e-05	0.0104115
DDX39B	ENSG00000198563	6845.01	-0.190145	0.0454948	-4.17949	2.92163e-05	0.0047326
BTAF1	ENSG00000095564	4280.07	-0.189807	0.052583	-3.60966	0.000306594	0.0199085
FLNB	ENSG00000136068	3549.39	-0.189151	0.0550946	-3.43321	0.000596473	0.0311387
CCDC127	ENSG00000164366	1349.56	-0.184963	0.0543891	-3.40073	0.000672056	0.033797
ZNF121	ENSG00000197961	5164.4	-0.181812	0.0445975	-4.07672	4.56753e-05	0.00611158
CHD7	ENSG00000171316	3815.41	-0.178976	0.0462731	-3.86782	0.000109815	0.0110449
RSRP1	ENSG00000117616	2789.12	-0.178319	0.0512578	-3.47887	0.000503539	0.0285196
CLK1	ENSG00000013441	2228.47	-0.176366	0.053701	-3.28421	0.00102267	0.0443144
CLK2	ENSG00000176444	2857.21	-0.176113	0.0510526	-3.44964	0.000561345	0.0302038
MUC20-OT1	ENSG00000242086	2062.49	-0.174038	0.0525303	-3.31309	0.000922698	0.0407885
DCAF5	ENSG00000139990	2836.77	-0.161929	0.0441588	-3.66698	0.000245433	0.0176328
YLPM1	ENSG00000119596	5231.37	-0.158648	0.0440833	-3.59882	0.000319668	0.0204921
SNHG1	ENSG00000255717	9057.42	-0.154711	0.0456965	-3.38562	0.000710187	0.0346324
SPTAN1	ENSG00000197694	5040.61	-0.152161	0.0409135	-3.7191	0.000199936	0.0155454
NCBP3	ENSG00000074356	2499.88	-0.14659	0.0439726	-3.33366	0.000857118	0.0389463
KLF6	ENSG00000067082	4394.41	-0.14573	0.0450055	-3.23805	0.00120349	0.0485731
PDCD11	ENSG00000148843	7110.02	-0.144896	0.0416619	-3.47789	0.00050537	0.0285196
GAS5	ENSG00000234741	8866.2	-0.144068	0.0367076	-3.92473	8.68254e-05	0.00991528
SNHG4	ENSG00000281398	4594.43	-0.142934	0.0443039	-3.22623	0.00125433	0.0496433
EIF4G3	ENSG00000075151	4495.18	-0.141262	0.0423851	-3.33282	0.00085971	0.0389463
MYH10	ENSG00000133026	8348.78	-0.129289	0.0356814	-3.62344	0.000290714	0.0192404
DDX17	ENSG00000100201	28982.8	-0.129155	0.0343634	-3.7585	0.000170932	0.0143141
SUGP2	ENSG00000064607	7866.95	-0.126794	0.038742	-3.27277	0.00106499	0.0447335
MAT2A	ENSG00000168906	20621.5	-0.125756	0.0383731	-3.2772	0.00104842	0.0444798
CHD3	ENSG00000170004	6135.07	-0.115844	0.0358857	-3.22813	0.00124604	0.0496433
AC079466.1	ENSG00000266976	24704.2	-0.102375	0.0299535	-3.4178	0.000631299	0.0321904
RPL3	ENSG00000100316	76468.3	0.0922113	0.0283065	3.25761	0.00112356	0.0461332
GNB1	ENSG00000078369	12951.1	0.105763	0.0322533	3.27915	0.00104119	0.0444798
ATP5F1B	ENSG00000110955	51427.8	0.106192	0.028537	3.7212	0.000198278	0.0155266
ENO1	ENSG00000074800	106728	0.108721	0.0317613	3.42307	0.000619182	0.0320193
PGAM1	ENSG00000171314	8202.51	0.11688	0.0333289	3.50688	0.00045339	0.0263272
PGK1	ENSG00000102144	12804.2	0.116905	0.0318208	3.67386	0.000238912	0.0173456
RPL6	ENSG00000089009	58377.7	0.117663	0.0339535	3.46541	0.000529425	0.0290204
MAPKAPK2	ENSG00000162889	4829.11	0.121394	0.0367745	3.30103	0.000963312	0.0422432
KHDRBS1	ENSG00000121774	13539.8	0.124819	0.0346976	3.59733	0.000321504	0.0204921
MRPS18B	ENSG00000204568	4423.23	0.125654	0.038342	3.27719	0.00104845	0.0444798
ELAVL1	ENSG00000066044	7088.18	0.127126	0.0344527	3.68988	0.000224364	0.0166983
PEBP1	ENSG00000089220	10028.6	0.127733	0.0334879	3.81431	0.000136566	0.0126879
MYL12B	ENSG00000118680	7926.4	0.128251	0.0374879	3.42114	0.000623596	0.0320962
RAC1	ENSG00000136238	8816.81	0.129525	0.0390367	3.31802	0.000906575	0.040238
SLBP	ENSG00000163950	5028.83	0.130612	0.0391577	3.33554	0.000851343	0.0388887
PRDX6	ENSG00000117592	11480.2	0.132367	0.0381694	3.46788	0.000524587	0.0290204
PSMB4	ENSG00000159377	12832.4	0.132519	0.0355506	3.72762	0.000193295	0.0152453
TPI1	ENSG00000111669	23687.9	0.133326	0.0344945	3.86515	0.000111022	0.0110649
TUBB	ENSG00000196230	68468.2	0.134123	0.0319844	4.1934	2.74808e-05	0.00456473
TMEM248	ENSG00000106609	4388.32	0.134889	0.0398444	3.38539	0.000710781	0.0346324
HDGF	ENSG00000143321	19125.2	0.135753	0.0358792	3.78361	0.000154572	0.0135566
PPIF	ENSG00000108179	6752.16	0.136107	0.0363575	3.74357	0.000181424	0.0145579
C8orf33	ENSG00000182307	4194.55	0.136869	0.0400394	3.41837	0.00062998	0.0321904
EIF5A	ENSG00000132507	33411.3	0.138267	0.0379353	3.6448	0.000267595	0.0182731
PHB2	ENSG00000215021	10624.6	0.138955	0.0400889	3.46618	0.000527902	0.0290204
ACTR1A	ENSG00000138107	4155.04	0.141571	0.0425284	3.32886	0.000872024	0.0393416
RAB7A	ENSG00000075785	7366	0.141901	0.0364981	3.8879	0.000101117	0.0106479
WIPI2	ENSG00000157954	3305.48	0.142172	0.042514	3.34412	0.000825439	0.038177
IRF2BP2	ENSG00000168264	3085.18	0.144863	0.0436325	3.32007	0.00089994	0.0402011
AKR1C1	ENSG00000187134	6518.08	0.145458	0.0397153	3.66251	0.000249752	0.0177795
MRPL40	ENSG00000185608	6391.15	0.150604	0.0395652	3.80647	0.000140964	0.0127345
PSMD3	ENSG00000108344	17604.2	0.151999	0.044059	3.4499	0.00056079	0.0302038
CLTA	ENSG00000122705	2662.4	0.154684	0.0456762	3.38654	0.000707803	0.0346324
AHCY	ENSG00000101444	11534.8	0.154818	0.0383951	4.03222	5.52518e-05	0.00673029
DANCR	ENSG00000226950	3675.72	0.154972	0.0427757	3.62289	0.000291335	0.0192404
RPL10	ENSG00000147403	61708.1	0.15704	0.0387651	4.05107	5.09832e-05	0.00649917
VPS37B	ENSG00000139722	3235.27	0.157813	0.0481168	3.27979	0.00103884	0.0444798
TUBA1C	ENSG00000167553	12696.8	0.159088	0.0364493	4.36464	1.27331e-05	0.00253805
PSMB5	ENSG00000100804	5504.83	0.159509	0.0463259	3.4432	0.000574874	0.0304461
PPP2R1A	ENSG00000105568	8134.7	0.160145	0.04606	3.47688	0.000507281	0.0285196
RPL19	ENSG00000108298	51496.4	0.161233	0.0394258	4.08952	4.32261e-05	0.00611151
RACK1	ENSG00000204628	47996	0.162528	0.0421168	3.85897	0.000113865	0.0111456
PSMB3	ENSG00000277791	5379.11	0.162742	0.0496025	3.28092	0.00103469	0.0444798
CAPNS1	ENSG00000126247	9356.65	0.163997	0.044731	3.6663	0.000246084	0.0176328
ECI2	ENSG00000198721	2201.72	0.164359	0.0495146	3.31941	0.000902078	0.0402011
KCTD5	ENSG00000167977	2529.89	0.16543	0.0442202	3.74105	0.000183252	0.0145579
TYMS	ENSG00000176890	3043.01	0.166147	0.0442713	3.75293	0.000174779	0.0143141
MYBL2	ENSG00000101057	8618.8	0.16628	0.0435342	3.81953	0.000133706	0.0126364
UBE2E1	ENSG00000170142	1760.85	0.166452	0.050801	3.27655	0.00105083	0.0444798
CFL1	ENSG00000172757	23204	0.169052	0.0449009	3.76501	0.000166542	0.0143141
CCDC86	ENSG00000110104	5810.02	0.169517	0.046916	3.61321	0.00030243	0.0198535
PEF1	ENSG00000162517	1987.04	0.169677	0.0480876	3.5285	0.000417918	0.0253129
KRT18	ENSG00000111057	7901.84	0.172481	0.0426866	4.04064	5.33057e-05	0.00656618
C1QBP	ENSG00000108561	10036.1	0.173511	0.0353181	4.91282	8.97776e-07	0.000281209
RPL15	ENSG00000174748	34840.9	0.173536	0.0364345	4.76296	1.90778e-06	0.000497977
COX6B1	ENSG00000126267	6104.61	0.173671	0.0471954	3.67982	0.000233403	0.0171731
MPLKIP	ENSG00000168303	1675.9	0.175858	0.0500821	3.51139	0.000445776	0.0261701
TUBB4B	ENSG00000188229	25170.8	0.176658	0.0436437	4.04774	5.1714e-05	0.00651656
GAPDH	ENSG00000111640	58018.3	0.178087	0.0327931	5.43064	5.61518e-08	3.23996e-05
LGALS1	ENSG00000100097	5994.1	0.1781	0.0466213	3.82013	0.000133381	0.0126364
SRSF9	ENSG00000111786	6499.39	0.17888	0.0495595	3.60941	0.000306899	0.0199085
PSMD8	ENSG00000099341	8095.55	0.17969	0.0521101	3.44828	0.000564176	0.0302038
NANS	ENSG00000095380	2528.8	0.180368	0.053931	3.34443	0.000824531	0.038177
UNG	ENSG00000076248	2942.95	0.181709	0.043824	4.14634	3.37834e-05	0.005144
ACTG1	ENSG00000184009	28275.5	0.181933	0.0445711	4.08185	4.46786e-05	0.00611158
TNFRSF1B	ENSG00000028137	2192.45	0.183498	0.0521327	3.51983	0.000431824	0.0257287
RBM15B	ENSG00000259956	3336.03	0.184101	0.0550706	3.34299	0.000828799	0.038177
RAC2	ENSG00000128340	3174.1	0.185207	0.0565787	3.27345	0.00106245	0.0447335
SLC25A23	ENSG00000125648	4626.28	0.185765	0.0537629	3.45527	0.000549739	0.029984
TXNL4A	ENSG00000141759	2968.39	0.186095	0.045418	4.09738	4.17856e-05	0.00603924
THAP11	ENSG00000168286	1480.46	0.186106	0.0547984	3.39619	0.000683304	0.0340716
TMOD1	ENSG00000136842	1233.46	0.186524	0.0575559	3.24075	0.00119215	0.0484055
TAGLN2	ENSG00000158710	17008.5	0.187045	0.0370704	5.04568	4.51921e-07	0.000183497
SLC25A33	ENSG00000171612	1722.53	0.187965	0.0524447	3.58407	0.000338279	0.0214367
COTL1	ENSG00000103187	3255.15	0.18797	0.0461102	4.07653	4.57128e-05	0.00611158
CTSD	ENSG00000117984	2480.3	0.189843	0.0556216	3.41312	0.000642235	0.0325964
TMEM203	ENSG00000187713	2316.65	0.191185	0.048347	3.95444	7.67128e-05	0.00885266
AP000547.3	ENSG00000283633	3656.06	0.191889	0.0511335	3.75271	0.000174933	0.0143141
UBA52	ENSG00000221983	20593.7	0.193405	0.059286	3.26224	0.00110536	0.0457284
ATP5MC2	ENSG00000135390	8646.14	0.194651	0.0511574	3.80495	0.000141834	0.0127345
COPRS	ENSG00000172301	1543.7	0.195922	0.0549694	3.5642	0.000364973	0.0227873
OAZ1	ENSG00000104904	19563.8	0.197338	0.0409839	4.81501	1.47193e-06	0.000393579
ATP6V1F	ENSG00000128524	2475.45	0.197578	0.0608427	3.24736	0.0011648	0.0476483
RAB1B	ENSG00000174903	3572.7	0.198584	0.0507287	3.91462	9.05477e-05	0.01005
FTL	ENSG00000087086	82180.8	0.19974	0.0589167	3.39022	0.00069837	0.0346324
RPL29	ENSG00000162244	37255.3	0.200216	0.0546927	3.66075	0.00025148	0.0177869
NRARP	ENSG00000198435	1128.36	0.200553	0.0592346	3.38574	0.000709854	0.0346324
MRPS34	ENSG00000074071	5412.17	0.202109	0.0480988	4.20195	2.64631e-05	0.0044633
CIB1	ENSG00000185043	1732.19	0.202279	0.0619933	3.26292	0.00110273	0.0457284
GTF3A	ENSG00000122034	6032.95	0.202941	0.0414202	4.89957	9.60462e-07	0.000292487
ACTB	ENSG00000075624	92448.3	0.204382	0.0493496	4.14151	3.45034e-05	0.00518165
HEBP2	ENSG00000051620	1574.56	0.205304	0.0602722	3.40627	0.000658568	0.0332713
H1-2	ENSG00000187837	6748.58	0.20649	0.0419895	4.91765	8.75896e-07	0.000281209
UQCRQ	ENSG00000164405	4685.85	0.209289	0.0537011	3.89729	9.72749e-05	0.0104115
MAZ	ENSG00000103495	4075.09	0.209397	0.0641457	3.2644	0.00109698	0.0457284
HIGD2A	ENSG00000146066	2042.1	0.209867	0.0565366	3.71206	0.000205583	0.0157609
YWHAH	ENSG00000128245	7040.03	0.214732	0.0421301	5.09688	3.45292e-07	0.000151417
YBX1	ENSG00000065978	56188.3	0.215491	0.0352253	6.11751	9.50468e-10	1.3025e-06
SNRPA	ENSG00000077312	4999.19	0.215702	0.0582212	3.70488	0.000211494	0.0159904
CLTB	ENSG00000175416	4466.35	0.216226	0.061986	3.48831	0.000486088	0.0279005
FTH1	ENSG00000167996	35110.9	0.218035	0.0651761	3.34533	0.000821853	0.038177
SH3BGRL3	ENSG00000142669	1295.61	0.219549	0.0654704	3.35342	0.000798201	0.0375566
MIEN1	ENSG00000141741	840.564	0.21962	0.0668625	3.28464	0.00102111	0.0443144
GPRIN1	ENSG00000169258	1663.44	0.220604	0.0539618	4.08815	4.34824e-05	0.00611151
HMGA1	ENSG00000137309	47266.3	0.222528	0.0593051	3.75226	0.000175247	0.0143141
SLC25A1	ENSG00000100075	14328	0.22311	0.0576262	3.87167	0.00010809	0.0109722
SAPCD2	ENSG00000186193	3282.11	0.224252	0.0675388	3.32034	0.000899069	0.0402011
RALY	ENSG00000125970	8022.55	0.225061	0.0629217	3.57684	0.000347776	0.0219119
SLC52A2	ENSG00000185803	2524.16	0.226897	0.0668126	3.39602	0.000683732	0.0340716
EFHD2	ENSG00000142634	3591.4	0.227185	0.0607132	3.74194	0.000182606	0.0145579
RBM38	ENSG00000132819	1910.21	0.227455	0.0642033	3.54273	0.000396004	0.0243899
RRP36	ENSG00000124541	3976.7	0.228658	0.0411144	5.56149	2.67479e-08	1.72492e-05
CDIPT	ENSG00000103502	1423.47	0.229081	0.0649819	3.5253	0.000422996	0.0253504
ETV4	ENSG00000175832	1440.13	0.230273	0.0611803	3.76383	0.000167328	0.0143141
DGCR6L	ENSG00000128185	5242.06	0.230774	0.0710937	3.24606	0.00117016	0.0476895
APRT	ENSG00000198931	5745.3	0.231565	0.0641925	3.60735	0.000309335	0.0199484
GSK3A	ENSG00000105723	2671.77	0.23222	0.0545829	4.25446	2.09558e-05	0.00360795
CTDNEP1	ENSG00000175826	2672.46	0.235491	0.0582573	4.04227	5.29373e-05	0.00656618
HDHD5	ENSG00000069998	2627.8	0.235578	0.0563797	4.17841	2.93548e-05	0.0047326
ALG3	ENSG00000214160	2979.83	0.236361	0.0579101	4.08152	4.4743e-05	0.00611158
BAMBI	ENSG00000095739	1045.38	0.236768	0.0630319	3.75633	0.000172426	0.0143141
MRPL12	ENSG00000262814	1631.2	0.237402	0.0676101	3.51134	0.000445854	0.0261701
MARCKSL1	ENSG00000175130	6917.66	0.239096	0.0579411	4.12653	3.68279e-05	0.00545601
UQCRFS1	ENSG00000169021	5676.51	0.2391	0.0475418	5.02925	4.92398e-07	0.000192791
ZFP36L2	ENSG00000152518	2050.42	0.239698	0.0684759	3.50047	0.000464434	0.0267978
PI4K2A	ENSG00000155252	710.523	0.240228	0.0742128	3.23702	0.00120787	0.0485731
PPP1R14B	ENSG00000173457	8715.25	0.241049	0.0629928	3.82661	0.000129922	0.0124942
MRPL4	ENSG00000105364	2994.91	0.24108	0.0703679	3.42599	0.000612561	0.0318271
UBXN6	ENSG00000167671	2334.21	0.241504	0.0633594	3.81166	0.000138039	0.012717
MFSD12	ENSG00000161091	2861.68	0.241574	0.0661422	3.65233	0.000259867	0.018146
TMEM115	ENSG00000126062	858.658	0.243161	0.0745805	3.26039	0.00111259	0.0458547
MRPL57	ENSG00000173141	1340.64	0.243701	0.0725249	3.36023	0.000778767	0.0371201
PITX1	ENSG00000069011	6451.06	0.243887	0.0694632	3.51102	0.000446393	0.0261701
GSTP1	ENSG00000084207	21202	0.245042	0.0614967	3.98464	6.75824e-05	0.00788198
BLVRB	ENSG00000090013	6346.18	0.248174	0.0671929	3.69345	0.000221234	0.0166122
HGH1	ENSG00000235173	2004.44	0.24997	0.0615974	4.05812	4.94691e-05	0.00645631
TUBA1B	ENSG00000123416	29309	0.250265	0.0396148	6.31746	2.65901e-10	5.83013e-07
GNB2	ENSG00000172354	7790.85	0.251832	0.0588352	4.2803	1.86642e-05	0.00330562
MRPS12	ENSG00000128626	2273.98	0.252178	0.0753869	3.34512	0.000822482	0.038177
FAM117A	ENSG00000121104	1891.1	0.252237	0.0530849	4.75157	2.01846e-06	0.000514614
ISOC2	ENSG00000063241	3587.04	0.253323	0.0754625	3.35694	0.000788097	0.0374022
PRDX2	ENSG00000167815	6952.33	0.253485	0.0544423	4.65604	3.22352e-06	0.000768249
TLE5	ENSG00000104964	7862.9	0.254431	0.0547778	4.64478	3.40434e-06	0.000786032
BLOC1S4	ENSG00000186222	745.63	0.263638	0.0742789	3.5493	0.00038626	0.0239241
H2AX	ENSG00000188486	6206.36	0.264989	0.0751698	3.5252	0.000423161	0.0253504
FHL3	ENSG00000183386	1581.98	0.265946	0.0681851	3.90035	9.60529e-05	0.0104115
YBX3	ENSG00000060138	7285.89	0.270486	0.041643	6.49535	8.28401e-11	2.27044e-07
SLC10A4	ENSG00000145248	1086.07	0.273878	0.0628771	4.35577	1.32597e-05	0.00259582
EIF4EBP1	ENSG00000187840	2414.82	0.277156	0.0734322	3.77431	0.000160448	0.0139603
NUMBL	ENSG00000105245	1093.28	0.278579	0.0733994	3.79539	0.000147413	0.0130329
RNF220	ENSG00000187147	2536.52	0.279781	0.0528204	5.29684	1.17824e-07	6.15096e-05
NTMT1	ENSG00000148335	1487.16	0.280914	0.0691375	4.06312	4.84212e-05	0.00639568
MRPS2	ENSG00000122140	3237.44	0.281212	0.0646498	4.34977	1.36279e-05	0.00262111
ECI1	ENSG00000167969	2508.76	0.281566	0.0598873	4.7016	2.58129e-06	0.000643151
H2BC12	ENSG00000197903	8564.2	0.284467	0.0506528	5.61603	1.95399e-08	1.42811e-05
MZT2B	ENSG00000152082	2174.62	0.286474	0.0737772	3.88296	0.000103192	0.0106479
TCTA	ENSG00000145022	498.759	0.289588	0.0830543	3.48673	0.000488971	0.0279197
H4C9	ENSG00000276180	2882.75	0.293369	0.0603912	4.85782	1.18687e-06	0.000351665
NDUFS7	ENSG00000115286	1333.95	0.294848	0.0767593	3.8412	0.000122432	0.0118781
GAL	ENSG00000069482	5685.77	0.296578	0.0697285	4.25332	2.10626e-05	0.00360795
ANKRD9	ENSG00000156381	798.761	0.297358	0.0910922	3.26436	0.00109711	0.0457284
PLPPR3	ENSG00000129951	2312.15	0.299507	0.0822214	3.64269	0.000269802	0.0182731
CENPV	ENSG00000166582	2018.86	0.299704	0.0564177	5.31223	1.08292e-07	5.93604e-05
FAM89A	ENSG00000182118	615.678	0.300406	0.0787382	3.81525	0.000136046	0.0126879
CMTM3	ENSG00000140931	1520.26	0.300425	0.0587639	5.11241	3.1808e-07	0.000145296
RPP25	ENSG00000178718	1067.19	0.301368	0.0755034	3.99145	6.56714e-05	0.00774146
LYL1	ENSG00000104903	7077.15	0.301481	0.0819719	3.67786	0.000235199	0.0171899
SSBP4	ENSG00000130511	4437.71	0.301631	0.0771111	3.91164	9.16716e-05	0.01005
TOMM40	ENSG00000130204	10805.7	0.309496	0.0528956	5.85107	4.88414e-09	4.75713e-06
ORAI1	ENSG00000276045	1042.28	0.309719	0.0716876	4.32041	1.55743e-05	0.00294381
PAQR4	ENSG00000162073	545.708	0.312448	0.0860109	3.63265	0.000280523	0.0188673
SOCS1	ENSG00000185338	2112.36	0.313636	0.0887263	3.53487	0.000407978	0.0248482
NDUFAF8	ENSG00000224877	2514.34	0.31663	0.0867674	3.64918	0.00026308	0.0182541
FAM174C	ENSG00000228300	1682.77	0.319472	0.0851742	3.75081	0.000176265	0.0143141
NKTR	ENSG00000114857	8719.39	-0.13116	0.0407094	-3.22186	0.0012736	0.0502249
FAM210B	ENSG00000124098	2036.24	0.159501	0.049554	3.21873	0.00128761	0.0504146
GSDMB	ENSG00000073605	361.944	-0.341071	0.105949	-3.21919	0.00128552	0.0504146
CDC34	ENSG00000099804	5324.58	0.186053	0.0579336	3.21148	0.00132054	0.0513576
TPGS2	ENSG00000134779	4823.03	0.116682	0.0363341	3.21136	0.00132107	0.0513576
RMI2	ENSG00000175643	1702.22	0.21139	0.0659295	3.2063	0.00134452	0.0520846
RPSA	ENSG00000168028	81121.6	0.113149	0.0353049	3.2049	0.0013511	0.0521554
POLDIP2	ENSG00000004142	5676.69	0.143396	0.0447803	3.20221	0.00136377	0.0522763
SUMO3	ENSG00000184900	5566.22	0.120817	0.0377173	3.20322	0.00135901	0.0522763
ANKS1A	ENSG00000064999	2033.23	-0.159816	0.0499651	-3.19855	0.00138119	0.0527595
PDCD6	ENSG00000249915	710.532	-0.263304	0.0824038	-3.19528	0.00139693	0.0531755
KEAP1	ENSG00000079999	4842.75	0.169358	0.0530264	3.19383	0.00140397	0.0532587
NDUFA3	ENSG00000170906	1569.98	0.234783	0.0736745	3.18677	0.00143873	0.054389
SLC25A39	ENSG00000013306	11596.4	0.206343	0.0647712	3.18571	0.00144397	0.0543994
PRRC2C	ENSG00000117523	11807.8	-0.149804	0.0470735	-3.18233	0.00146093	0.05485
NFS1	ENSG00000244005	1551.41	0.160904	0.050717	3.17259	0.00151088	0.0565316
BBC3	ENSG00000105327	593.049	0.3027	0.0956253	3.16548	0.00154825	0.0577329
ARMC6	ENSG00000105676	3343.44	0.175999	0.0556664	3.16166	0.00156871	0.0579048
EEF1A1P12	ENSG00000214199	205.394	-0.635624	0.201012	-3.16213	0.00156622	0.0579048
PSMB1	ENSG00000008018	12903.8	0.106427	0.0336511	3.16267	0.00156329	0.0579048
FKBP1A	ENSG00000088832	9563.75	0.0992986	0.0314742	3.15492	0.00160541	0.0588632
PIM3	ENSG00000198355	3068.86	0.20114	0.06375	3.15514	0.0016042	0.0588632
CARS2	ENSG00000134905	1950.3	0.162461	0.0515648	3.15063	0.00162918	0.0589463
HERC2P7	ENSG00000274471	579.361	-0.253917	0.0805639	-3.15174	0.001623	0.0589463
LRFN4	ENSG00000173621	471.627	0.276896	0.0878628	3.15146	0.00162458	0.0589463
MDH2	ENSG00000146701	16801.7	0.14482	0.0459247	3.15342	0.00161372	0.0589463
MYSM1	ENSG00000162601	3263.12	-0.176912	0.0562367	-3.14584	0.00165613	0.059545
NBPF8	ENSG00000270231	1217.65	-0.215948	0.0686476	-3.14575	0.00165659	0.059545
CCDC93	ENSG00000125633	2500.68	-0.13761	0.0437956	-3.1421	0.0016774	0.0597055
RCC2	ENSG00000179051	13339.3	0.0954071	0.0303579	3.14274	0.00167375	0.0597055
SUPT6H	ENSG00000109111	9749.7	-0.117157	0.0372758	-3.14297	0.00167244	0.0597055
AAK1	ENSG00000115977	1973	-0.192142	0.061313	-3.1338	0.0017256	0.0607101
PFN1	ENSG00000108518	20143	0.158576	0.0506078	3.13343	0.00172777	0.0607101
PPP1R11	ENSG00000204619	2239.36	0.14985	0.047804	3.13469	0.00172037	0.0607101
SSR2	ENSG00000163479	3507.59	0.195838	0.0624441	3.13621	0.00171144	0.0607101
RAB22A	ENSG00000124209	756.399	0.250893	0.080141	3.13064	0.00174427	0.0610939
EID2	ENSG00000176396	1232.1	0.210807	0.0673692	3.12913	0.00175324	0.0611406
FAM118A	ENSG00000100376	6569.52	-0.159347	0.0509334	-3.12854	0.00175675	0.0611406
PSMB2	ENSG00000126067	16011.7	0.112805	0.0360732	3.12712	0.00176526	0.0612421
EGLN1	ENSG00000135766	489.925	0.310585	0.099456	3.12284	0.00179118	0.0613646
EIF3I	ENSG00000084623	13960.3	0.106532	0.034109	3.12327	0.00178854	0.0613646
POLR2I	ENSG00000105258	449.355	0.32117	0.10282	3.1236	0.00178651	0.0613646
PRPF19	ENSG00000110107	15474.4	0.108751	0.0347998	3.12505	0.00177774	0.0613646
BCL2L1	ENSG00000171552	5110.08	0.1485	0.0475981	3.11988	0.00180924	0.0617905
PCBP1	ENSG00000169564	955.034	0.257616	0.0826196	3.1181	0.00182022	0.0619724
STK4	ENSG00000101109	2656.97	-0.139021	0.0446027	-3.11687	0.00182785	0.0620392
MALAT1	ENSG00000251562	14302.9	-0.176414	0.0566699	-3.11302	0.00185183	0.0625283
UBE2D2	ENSG00000131508	5983.94	0.118497	0.0380685	3.11273	0.00185366	0.0625283
MAGEA6	ENSG00000197172	4607.06	0.128076	0.0411675	3.11108	0.00186401	0.0626846
NOMO2	ENSG00000185164	2539.53	-0.14506	0.046701	-3.10616	0.00189536	0.0635439
AKT1S1	ENSG00000204673	3089.8	0.208652	0.067208	3.10457	0.00190553	0.0636901
FOSL1	ENSG00000175592	668.708	0.237902	0.0767228	3.1008	0.00192999	0.0643116
SNRPC	ENSG00000124562	7681.48	0.137791	0.0444863	3.09739	0.00195234	0.0648592
AIMP2	ENSG00000106305	957.567	0.198247	0.0641369	3.091	0.00199483	0.0658715
UQCR10	ENSG00000184076	1705.63	0.233024	0.0753799	3.09133	0.00199261	0.0658715
C8orf82	ENSG00000213563	1450.18	0.287233	0.093047	3.08696	0.00202214	0.0665728
TRAPPC4	ENSG00000196655	3273.26	0.143673	0.0465662	3.08535	0.0020331	0.0667331
CCDC150	ENSG00000144395	777.756	-0.234823	0.0761367	-3.08423	0.00204082	0.0667867
CCDC102A	ENSG00000135736	270.022	0.381383	0.123702	3.08308	0.0020487	0.0668451
ATF4	ENSG00000128272	13059	0.110498	0.0358794	3.0797	0.00207207	0.0674068
TMEM141	ENSG00000244187	1093.29	0.214537	0.0697005	3.07799	0.00208403	0.0675952
CMTM7	ENSG00000153551	681.734	0.265851	0.0864882	3.07384	0.00211322	0.0681389
UBE2L3	ENSG00000185651	25096.3	0.09573	0.0311385	3.07433	0.00210979	0.0681389
ITGAM	ENSG00000169896	4192.77	-0.162119	0.0527845	-3.07135	0.00213096	0.0685095
ATF5	ENSG00000169136	1109.35	0.185685	0.0605482	3.06673	0.00216411	0.0691694
DGAT1	ENSG00000185000	1659.39	0.215024	0.0700951	3.0676	0.00215788	0.0691694
TUT7	ENSG00000083223	1160.16	-0.206403	0.0673432	-3.06494	0.00217712	0.0693831
SRRM2	ENSG00000167978	37962.3	-0.15794	0.0515471	-3.06399	0.00218405	0.0694022
SSNA1	ENSG00000176101	4230.62	0.205363	0.0670978	3.06064	0.00220862	0.0699801
AL590666.2	ENSG00000229953	375.851	0.331507	0.108392	3.05839	0.00222527	0.0703045
PARP4	ENSG00000102699	2901.27	-0.14153	0.0463624	-3.05269	0.00226797	0.0714476
MAF1	ENSG00000179632	3196.42	0.199255	0.0653209	3.0504	0.00228533	0.0715831
PSMA7	ENSG00000101182	8858.33	0.128011	0.0419544	3.05119	0.0022794	0.0715831
NSUN5P1	ENSG00000223705	2409.17	-0.212388	0.0697843	-3.04349	0.00233852	0.0726266
RRAGA	ENSG00000155876	1159.32	0.187861	0.061699	3.04479	0.0023284	0.0726266
SOX12	ENSG00000177732	3154.91	0.216895	0.0712498	3.04415	0.00233342	0.0726266
TIMP1	ENSG00000102265	4596.11	0.188842	0.0621615	3.03793	0.00238208	0.0737704
AL135905.2	ENSG00000285976	303.385	0.392597	0.129371	3.03465	0.00240813	0.074367
RRAS2	ENSG00000133818	830.885	0.211887	0.0699389	3.0296	0.00244878	0.0754101
ATP5MPL	ENSG00000156411	3340.88	0.152021	0.050246	3.02553	0.00248195	0.0754214
EEF1A1P5	ENSG00000196205	3420.41	-0.202471	0.0668744	-3.02763	0.00246482	0.0754214
HBZ	ENSG00000130656	2496.48	0.429022	0.141809	3.02534	0.00248355	0.0754214
RNF187	ENSG00000168159	4144.82	0.145885	0.0482118	3.02592	0.00247877	0.0754214
RPL41P1	ENSG00000227063	1846.14	0.472869	0.156196	3.0274	0.00246664	0.0754214
RPL7A	ENSG00000148303	91511.1	0.102173	0.0337993	3.02293	0.00250341	0.0757327
TUBB2A	ENSG00000137267	1516.41	0.181704	0.0601188	3.02242	0.00250761	0.0757327
NAA40	ENSG00000110583	2743.78	-0.151491	0.0501482	-3.02087	0.0025205	0.0759129
JAGN1	ENSG00000171135	2032.01	0.159305	0.0527588	3.0195	0.00253196	0.076049
RAB35	ENSG00000111737	4664.83	0.128833	0.0427065	3.01669	0.00255548	0.0765456
FNDC10	ENSG00000228594	823.557	0.334171	0.110845	3.01475	0.00257194	0.076829
GPI	ENSG00000105220	13392.5	0.128523	0.0426483	3.01356	0.00258206	0.0769216
MKI67	ENSG00000148773	9455.19	-0.115496	0.03837	-3.01005	0.00261205	0.0776042
CRLS1	ENSG00000088766	417.054	0.37303	0.124003	3.00823	0.00262772	0.0778586
MTLN	ENSG00000175701	249.248	0.373427	0.124176	3.00724	0.00263631	0.0779025
AC241952.1	ENSG00000275131	2771.32	-0.160845	0.0535359	-3.00443	0.00266079	0.0782043
TMEM147	ENSG00000105677	3307.43	0.173279	0.057674	3.00445	0.00266064	0.0782043
ATP5PB	ENSG00000116459	16107.6	0.138122	0.046032	3.00056	0.00269487	0.0782415
DYNLL1	ENSG00000088986	7005.54	0.107068	0.035683	3.00053	0.00269508	0.0782415
RIN3	ENSG00000100599	837.847	0.241144	0.0803635	3.00067	0.00269386	0.0782415
TTC7B	ENSG00000165914	1695.35	0.154223	0.0513863	3.00126	0.00268867	0.0782415
ZNF266	ENSG00000174652	1314.5	-0.173906	0.0579641	-3.00023	0.00269774	0.0782415
FNBP1L	ENSG00000137942	1038.56	-0.232486	0.0775173	-2.99916	0.00270728	0.0783112
GNAS	ENSG00000087460	19351.6	0.106577	0.0355965	2.99403	0.00275315	0.0794183
LINC01003	ENSG00000261455	414.391	0.306524	0.102431	2.9925	0.00276703	0.0794183
MILR1	ENSG00000271605	536.642	-0.243046	0.0812191	-2.99247	0.00276729	0.0794183
GIPR	ENSG00000010310	1202.72	-0.257518	0.086088	-2.99133	0.00277763	0.0795069
MRPL49	ENSG00000149792	4259.67	0.138218	0.0462391	2.98921	0.00279703	0.0798537
ASB16	ENSG00000161664	224.361	-0.404798	0.135572	-2.98585	0.00282793	0.0803177
TSC1	ENSG00000165699	3236.87	-0.121381	0.0406515	-2.98588	0.00282764	0.0803177
AGPAT1	ENSG00000204310	2768.21	0.159506	0.0534901	2.98198	0.00286394	0.0811303
CCNL1	ENSG00000163660	4462.86	-0.137809	0.0462633	-2.97879	0.00289389	0.0811563
H2AC6	ENSG00000180573	1675.56	0.164119	0.0550805	2.97963	0.00288598	0.0811563
S100A11	ENSG00000163191	7263.05	0.15066	0.0505781	2.97877	0.00289409	0.0811563
YJU2	ENSG00000105248	1362.4	0.219474	0.0736803	2.97873	0.00289447	0.0811563
LINC02193	ENSG00000260923	1324.08	0.196764	0.0660922	2.97712	0.00290973	0.081376
RPS3AP26	ENSG00000214389	445.743	-0.40356	0.135595	-2.97622	0.00291824	0.0814062
CICP14	ENSG00000281490	552.21	-0.28618	0.0962007	-2.97482	0.00293159	0.081571
HYOU1	ENSG00000149428	11905.2	-0.109012	0.0366774	-2.97217	0.00295699	0.0820696
ANXA7	ENSG00000138279	5436.12	0.120785	0.0406648	2.97026	0.00297545	0.0823316
MPDU1	ENSG00000129255	1925.15	0.148469	0.0499955	2.96964	0.00298145	0.0823316
ANXA11	ENSG00000122359	5813.14	0.156056	0.0525815	2.96789	0.00299855	0.0825958
IFT172	ENSG00000138002	1061.59	-0.198222	0.0668494	-2.9652	0.00302481	0.0831104
IER3	ENSG00000137331	275.935	0.324231	0.109375	2.96441	0.00303267	0.0831178
ABHD12	ENSG00000100997	1173.2	0.20132	0.0680011	2.96054	0.00307102	0.0839591
SNTA1	ENSG00000101400	1538.4	0.214939	0.0727566	2.95421	0.00313468	0.0854656
UBE2S	ENSG00000108106	11235.1	0.317316	0.107436	2.95352	0.00314171	0.0854656
CNP	ENSG00000173786	2629.38	0.153518	0.0520057	2.95194	0.00315787	0.0855245
ERC1	ENSG00000082805	1209.75	-0.189451	0.0642316	-2.9495	0.00318289	0.0855245
GYPC	ENSG00000136732	3920.74	0.207933	0.0704671	2.95077	0.00316979	0.0855245
HS3ST3A1	ENSG00000153976	1734.89	0.173796	0.0589167	2.94986	0.00317915	0.0855245
NPLOC4	ENSG00000182446	10869.3	0.128573	0.043585	2.94994	0.00317839	0.0855245
FKBP4	ENSG00000004478	14426.8	0.105331	0.0357599	2.94552	0.00322413	0.086421
STARD3NL	ENSG00000010270	1712.9	0.158255	0.0537959	2.94176	0.00326351	0.087263
PEPD	ENSG00000124299	2273.08	0.194524	0.0661792	2.93935	0.00328905	0.0875847
SLC10A3	ENSG00000126903	1348.29	0.245548	0.0835448	2.93911	0.00329152	0.0875847
FAM214A	ENSG00000047346	259.369	-0.348059	0.118564	-2.93562	0.00332878	0.0881483
GABRE	ENSG00000102287	3020	-0.168172	0.0572852	-2.9357	0.00332795	0.0881483
CHD8	ENSG00000100888	4087.04	-0.116745	0.0398026	-2.9331	0.00335592	0.0886529
LAMB1	ENSG00000091136	3125.15	-0.148	0.0504928	-2.9311	0.00337763	0.0890119
DOP1A	ENSG00000083097	552.907	-0.245537	0.0838314	-2.92894	0.00340118	0.0892035
SGTA	ENSG00000104969	6916.66	0.17783	0.0607134	2.92902	0.00340036	0.0892035
BCL7C	ENSG00000099385	1171.05	0.231171	0.0790517	2.9243	0.00345236	0.0903298
ATP5MF	ENSG00000241468	4400.88	0.226529	0.0775141	2.92242	0.00347321	0.0906591
CKB	ENSG00000166165	13231.4	0.203985	0.0698898	2.91867	0.00351527	0.0908913
CYB5R3	ENSG00000100243	5044.86	0.200703	0.0687193	2.92061	0.00349343	0.0908913
PSENEN	ENSG00000205155	525.4	0.263806	0.0903669	2.91927	0.00350847	0.0908913
SPAG9	ENSG00000008294	5428.94	-0.140169	0.0480076	-2.91973	0.00350333	0.0908913
PNISR	ENSG00000132424	8106.97	-0.171557	0.0588167	-2.91681	0.00353635	0.0910069
RPLP0	ENSG00000089157	81610	0.0901346	0.0308957	2.91739	0.0035298	0.0910069
LPCAT4	ENSG00000176454	830.561	-0.235473	0.0808619	-2.91204	0.00359075	0.0921907
CARHSP1	ENSG00000153048	1953.12	0.173371	0.0596062	2.90861	0.00363042	0.0929913
KDM3B	ENSG00000120733	5725.7	-0.10549	0.0362929	-2.90663	0.00365341	0.0933622
GRIPAP1	ENSG00000068400	3812.91	-0.126687	0.0436268	-2.90389	0.00368562	0.0935364
MACROH2A1	ENSG00000113648	9168.88	0.100821	0.034709	2.90477	0.00367525	0.0935364
NDUFAF3	ENSG00000178057	1069.91	0.206103	0.0709754	2.90387	0.00368583	0.0935364
EIF3A	ENSG00000107581	23030.4	-0.141189	0.0486602	-2.90152	0.00371353	0.0939727
KNL1	ENSG00000137812	2699.46	-0.224669	0.0774462	-2.90096	0.00372016	0.0939727
AUNIP	ENSG00000127423	960.843	0.193448	0.06673	2.89897	0.00374396	0.0943564
ZPR1	ENSG00000109917	3907.82	0.130454	0.0450266	2.89726	0.00376437	0.0946532
GFI1B	ENSG00000165702	1532.65	0.208164	0.0719039	2.89503	0.00379127	0.0949683
SNN	ENSG00000184602	397.313	0.2782	0.0961039	2.89478	0.00379423	0.0949683
MAGT1	ENSG00000102158	3015.37	-0.171244	0.0591962	-2.89283	0.00381793	0.0953438
WBP2	ENSG00000132471	2992.57	0.171828	0.0594376	2.89089	0.00384153	0.0957153
AC093323.1	ENSG00000170846	1830.54	0.16167	0.0559619	2.88893	0.00386556	0.0960955
EPN1	ENSG00000063245	6225.65	0.20027	0.0694619	2.88316	0.00393708	0.0966611
ERI3	ENSG00000117419	1913.93	0.166305	0.0576174	2.88637	0.00389719	0.0966611
JPT1	ENSG00000189159	5451.51	0.11183	0.0387748	2.88409	0.00392548	0.0966611
MORN4	ENSG00000171160	506.099	-0.245172	0.0850516	-2.88263	0.00394368	0.0966611
MYH9	ENSG00000100345	19070	-0.121412	0.0420916	-2.88446	0.00392085	0.0966611
NUP93	ENSG00000102900	5023.69	0.11621	0.0403309	2.88142	0.00395885	0.0966611
PARP12	ENSG00000059378	1190.41	0.174168	0.0604057	2.8833	0.00393536	0.0966611
SCN9A	ENSG00000169432	1845.04	-0.177753	0.0616825	-2.88174	0.00395491	0.0966611
PRPF39	ENSG00000185246	1438.27	-0.179506	0.0623202	-2.88038	0.00397192	0.0967647
PTTG1	ENSG00000164611	2836.03	0.1347	0.0468044	2.87793	0.00400288	0.0973029
NENF	ENSG00000117691	996.31	0.218036	0.0758147	2.87591	0.00402866	0.0974971
ZNF333	ENSG00000160961	375.226	-0.27098	0.0942041	-2.87652	0.00402082	0.0974971
APOL1	ENSG00000100342	5748.48	-0.114946	0.0399851	-2.87473	0.00404378	0.0976475
ELOB	ENSG00000103363	5131.81	0.169107	0.0588959	2.87128	0.0040881	0.0985007
KAT6A	ENSG00000083168	3546.1	-0.137298	0.0478652	-2.86842	0.00412528	0.0991786
PPP2R5D	ENSG00000112640	2743.69	0.149879	0.0523151	2.86493	0.00417097	0.100058
AKAP11	ENSG00000023516	2087.44	-0.178755	0.0624442	-2.86264	0.0042013	0.100466
CCND3	ENSG00000112576	8093.62	0.143951	0.0502929	2.86226	0.00420634	0.100466
SHMT2	ENSG00000182199	8274.7	0.111477	0.0389606	2.86128	0.00421934	0.100558
HSPA1A	ENSG00000204389	10723.1	0.164278	0.0574683	2.85859	0.00425527	0.100975
SPATA24	ENSG00000170469	190.297	-0.365265	0.127772	-2.85872	0.00425349	0.100975
C12orf57	ENSG00000111678	555.696	0.288669	0.101158	2.85365	0.00432196	0.102116
HAUS4	ENSG00000092036	421.913	0.301342	0.105586	2.85399	0.00431745	0.102116
DIP2A	ENSG00000160305	2702.98	-0.152568	0.0534788	-2.85287	0.00433261	0.102147
PPIAP11	ENSG00000251495	141.105	-0.623101	0.218679	-2.84939	0.00438029	0.10305
PRDX4	ENSG00000123131	2868	0.138983	0.0488288	2.84634	0.00442252	0.10382
GATAD2A	ENSG00000167491	9010.36	0.119792	0.0421227	2.84389	0.00445661	0.104397
ATP6V0A1	ENSG00000033627	8380.34	-0.102505	0.0360538	-2.84311	0.00446763	0.104432
ALYREF	ENSG00000183684	6974.62	0.0959475	0.033842	2.83516	0.00458031	0.105717
ANKRD16	ENSG00000134461	361.145	0.348185	0.122757	2.83638	0.00456276	0.105717
KIF13B	ENSG00000197892	1072.71	-0.171095	0.0603621	-2.83448	0.0045901	0.105717
MPG	ENSG00000103152	843.086	0.305395	0.107738	2.8346	0.0045883	0.105717
NQO1	ENSG00000181019	4236.19	0.131321	0.0463151	2.83538	0.0045771	0.105717
PEX19	ENSG00000162735	2356.17	0.139199	0.0490556	2.83758	0.00454575	0.105717
ZNF431	ENSG00000196705	1363.79	-0.184835	0.0651236	-2.83821	0.0045367	0.105717
THAP7	ENSG00000184436	4749.72	0.193045	0.068174	2.83165	0.00463091	0.106433
IRF2BP1	ENSG00000170604	1576.77	0.222398	0.0786082	2.8292	0.00466651	0.107027
NDUFB7	ENSG00000099795	2750.77	0.246557	0.0871809	2.82811	0.0046823	0.107165
HSP90AA2P	ENSG00000224411	304.695	-0.444675	0.157444	-2.82433	0.00473792	0.108091
MSRB1	ENSG00000198736	2040.9	0.156413	0.0553866	2.82403	0.00474246	0.108091
RPL27A	ENSG00000166441	24129.8	0.14968	0.0530221	2.82297	0.00475811	0.108222
CARM1	ENSG00000142453	4021.93	0.165948	0.058801	2.82219	0.00476963	0.108259
PKP3	ENSG00000184363	2338.05	0.179553	0.0636368	2.82153	0.00477946	0.108259
ADRM1	ENSG00000130706	4388.88	0.210528	0.0747342	2.81702	0.00484712	0.108368
ATRN	ENSG00000088812	2219.62	-0.144905	0.0514318	-2.81741	0.00484123	0.108368
FXYD5	ENSG00000089327	4537.3	0.149501	0.0530394	2.81869	0.00482207	0.108368
IQGAP3	ENSG00000183856	2809.17	-0.166824	0.059211	-2.81745	0.00484064	0.108368
PNMA6A	ENSG00000235961	749.298	0.272764	0.0968132	2.81743	0.00484096	0.108368
POLG2	ENSG00000256525	1608.45	-0.158152	0.05615	-2.8166	0.00485348	0.108368
TRIM56	ENSG00000169871	2613.14	-0.140535	0.0498453	-2.81942	0.00481104	0.108368
TRMT44	ENSG00000155275	715.244	-0.226805	0.0805721	-2.81494	0.00487869	0.10871
ANTKMT	ENSG00000103254	1226.32	0.25901	0.0920619	2.81344	0.00490148	0.108775
CPTP	ENSG00000224051	907.035	0.241758	0.0859148	2.81393	0.00489394	0.108775
PNN	ENSG00000100941	10005	-0.152525	0.0542817	-2.80987	0.00495608	0.109765
GJC1	ENSG00000182963	1542.16	-0.156455	0.0557206	-2.80785	0.00498733	0.109791
MT-ND2	ENSG00000198763	71996.6	0.213208	0.0759245	2.80816	0.0049825	0.109791
PEMT	ENSG00000133027	501.298	0.268158	0.0954903	2.80823	0.0049815	0.109791
NLK	ENSG00000087095	1632.81	-0.156935	0.0559225	-2.8063	0.00501145	0.110101
ADORA2B	ENSG00000170425	544.045	0.224158	0.0800459	2.80036	0.00510449	0.110176
CENPB	ENSG00000125817	4019.84	0.161849	0.0578007	2.80012	0.00510832	0.110176
GCN1	ENSG00000089154	13795.9	-0.133976	0.0478143	-2.802	0.00507867	0.110176
PRPF4B	ENSG00000112739	9515.84	-0.155434	0.0554985	-2.80068	0.00509949	0.110176
RNF20	ENSG00000155827	2546.02	-0.159433	0.0568786	-2.80304	0.00506241	0.110176
RTL8C	ENSG00000134590	2255.29	0.198743	0.0709285	2.80202	0.00507832	0.110176
SLC39A4	ENSG00000147804	1194.13	0.216165	0.0772105	2.79968	0.00511534	0.110176
UBL4A	ENSG00000102178	6947.73	0.117458	0.0419118	2.8025	0.00507088	0.110176
VTI1B	ENSG00000100568	2749.35	0.130086	0.0464253	2.80204	0.005078	0.110176
VWA1	ENSG00000179403	201.925	0.366626	0.130722	2.80462	0.00503766	0.110176
ARF1	ENSG00000143761	15276.2	0.12581	0.0449709	2.79759	0.00514849	0.110429
EGFL8	ENSG00000241404	142.687	-0.462342	0.165334	-2.79641	0.00516737	0.110429
SYNGR2	ENSG00000108639	4526.1	0.197517	0.070609	2.79733	0.00515271	0.110429
TBC1D10B	ENSG00000169221	3428.28	0.166313	0.0594629	2.79692	0.00515927	0.110429
NDUFAB1	ENSG00000004779	4769.65	0.13257	0.0474421	2.79435	0.00520036	0.110917
ARL5A	ENSG00000162980	2411.04	0.192119	0.0688291	2.79124	0.00525058	0.111604
SPTBN1	ENSG00000115306	8561.18	-0.115032	0.041214	-2.7911	0.00525291	0.111604
ANTXR2	ENSG00000163297	2541.29	-0.170647	0.0611595	-2.79019	0.00526773	0.111702
VPS13C	ENSG00000129003	1525.77	-0.202661	0.0726896	-2.78804	0.00530288	0.112231
THRB	ENSG00000151090	601.428	-0.226811	0.081434	-2.78521	0.00534934	0.112996
TP53BP1	ENSG00000067369	2495.82	-0.135427	0.0486484	-2.78379	0.00537282	0.113274
ZNF358	ENSG00000198816	280.982	0.332741	0.11957	2.78282	0.00538886	0.113394
CALM3	ENSG00000160014	14498.5	0.111427	0.0400509	2.78214	0.00540024	0.113415
GEMIN4	ENSG00000179409	1940.86	0.147356	0.0530112	2.77972	0.00544059	0.114044
ACAD8	ENSG00000151498	1856.49	-0.138914	0.050004	-2.77806	0.00546852	0.114411
CMTR1	ENSG00000137200	6511.19	-0.110963	0.0399658	-2.77645	0.00549569	0.114681
HSPA5	ENSG00000044574	29561.4	-0.133957	0.0482652	-2.77543	0.00551283	0.114681
NHP2	ENSG00000145912	2806.33	0.135224	0.0487147	2.77583	0.00550613	0.114681
BAGE2	ENSG00000187172	876.565	-0.204273	0.0736291	-2.77434	0.00553132	0.114848
EMC8	ENSG00000131148	2287.17	0.156796	0.0565455	2.77292	0.00555552	0.115133
HSP90AB3P	ENSG00000183199	212.846	-0.437531	0.157942	-2.77021	0.00560205	0.115878
BTN2A3P	ENSG00000124549	271.653	-0.31101	0.11236	-2.76798	0.00564046	0.116453
AFDN	ENSG00000130396	7320.23	-0.111351	0.0402461	-2.76677	0.00566155	0.116668
G6PC3	ENSG00000141349	2261.35	0.162613	0.0588142	2.76486	0.00569475	0.117132
SOD1	ENSG00000142168	10264.9	0.111619	0.0403811	2.76413	0.00570741	0.117135
TXN2	ENSG00000100348	4807.88	0.120993	0.0437803	2.76363	0.00571623	0.117135
CYP20A1	ENSG00000119004	1013.73	-0.185636	0.0671922	-2.76276	0.00573153	0.117229
UCP2	ENSG00000175567	3625.51	0.141712	0.0513709	2.7586	0.00580497	0.11851
B3GALT6	ENSG00000176022	1020.18	0.197612	0.0716714	2.75719	0.00583004	0.118801
BOD1L1	ENSG00000038219	2861.64	-0.19376	0.0703161	-2.75555	0.00585929	0.119104
LAPTM4B	ENSG00000104341	28291.2	0.124236	0.0450924	2.75514	0.00586667	0.119104
AURKAIP1	ENSG00000175756	7988.96	0.178351	0.0649668	2.74527	0.00604615	0.121322
BRWD3	ENSG00000165288	1401.17	-0.225194	0.0820476	-2.74468	0.00605697	0.121322
COX8A	ENSG00000176340	4315.13	0.221979	0.0808807	2.74452	0.00606	0.121322
DCTPP1	ENSG00000179958	3439.09	0.153954	0.0560837	2.74508	0.00604959	0.121322
GRINA	ENSG00000178719	3593.35	0.181637	0.0661099	2.7475	0.00600524	0.121322
RBM6	ENSG00000004534	3757.34	-0.123672	0.0450655	-2.74428	0.00606443	0.121322
TMEM52	ENSG00000178821	156.926	0.410779	0.14959	2.74603	0.00603211	0.121322
UBC	ENSG00000150991	22996.8	0.0810381	0.0294884	2.74814	0.00599349	0.121322
SRSF7	ENSG00000115875	11584.2	-0.100259	0.0365557	-2.74263	0.00609484	0.121708
E2F2	ENSG00000007968	2512.51	0.133153	0.0485892	2.74038	0.00613676	0.122322
ALDOC	ENSG00000109107	879.723	0.245048	0.089515	2.7375	0.00619079	0.122894
CCNL2	ENSG00000221978	9552.82	-0.126079	0.0460507	-2.73784	0.00618446	0.122894
PSMB6	ENSG00000142507	6131.37	0.140462	0.0513268	2.73662	0.00620746	0.122894
ZNF251	ENSG00000198169	573.953	-0.213436	0.0779968	-2.73647	0.00621029	0.122894
CDCA4	ENSG00000170779	2273.99	0.15026	0.0549725	2.73337	0.00626903	0.123833
AL390728.4	ENSG00000227671	1621	-0.173792	0.0636156	-2.73191	0.00629692	0.12403
BLOC1S1	ENSG00000135441	336.122	0.35561	0.130209	2.73107	0.00631293	0.12403
LMBR1L	ENSG00000139636	1176.33	-0.17731	0.0649122	-2.73153	0.00630412	0.12403
AFG3L2	ENSG00000141385	4590.08	0.141488	0.0518827	2.72708	0.00638971	0.125228
MCCC2	ENSG00000131844	5113.36	0.109765	0.040264	2.72613	0.00640818	0.125228
PCNA	ENSG00000132646	9654.17	0.096102	0.0352495	2.72634	0.00640418	0.125228
AQP10	ENSG00000143595	214.033	0.342987	0.125967	2.72283	0.00647261	0.126176
KLF4	ENSG00000136826	240.397	0.35383	0.129967	2.72246	0.00647972	0.126176
TRIB3	ENSG00000101255	3761.21	0.155996	0.0573367	2.7207	0.00651429	0.126624
PPP1R35	ENSG00000160813	493.354	0.253796	0.0933439	2.71894	0.00654917	0.127077
CELF1	ENSG00000149187	5367.13	-0.10496	0.0386159	-2.71806	0.00656652	0.127189
CST3	ENSG00000101439	2936.15	0.182353	0.0671314	2.71636	0.00660038	0.127619
SEC13	ENSG00000157020	6569.04	0.112231	0.0413448	2.71451	0.00663745	0.12811
DCUN1D5	ENSG00000137692	4487.76	0.126836	0.0467745	2.71165	0.00669487	0.128991
DHRS13	ENSG00000167536	583.016	0.264317	0.0975322	2.71005	0.0067273	0.129162
TMEM39A	ENSG00000176142	918.397	-0.186633	0.0688618	-2.71026	0.00672307	0.129162
CCDC85B	ENSG00000175602	2094.48	0.239631	0.0884569	2.70901	0.00674847	0.129342
EIF6	ENSG00000242372	3801.77	0.143161	0.0529059	2.70596	0.00681063	0.129653
HOOK3	ENSG00000168172	3769.12	-0.166167	0.061371	-2.70758	0.00677766	0.129653
UGGT1	ENSG00000136731	7360.69	-0.131164	0.0484678	-2.70621	0.00680559	0.129653
WRNIP1	ENSG00000124535	2646.56	0.129993	0.0480408	2.7059	0.00681203	0.129653
ARID3B	ENSG00000179361	1943.63	0.1489	0.0551109	2.70182	0.00689608	0.130849
PEAK1	ENSG00000173517	1105.54	-0.178619	0.0661233	-2.70131	0.00690677	0.130849
RHOC	ENSG00000155366	2887.33	0.157209	0.0582015	2.70112	0.00691067	0.130849
CTU2	ENSG00000174177	1560.67	0.179792	0.0666143	2.699	0.00695482	0.131458
FSCN1	ENSG00000075618	20840.2	0.199901	0.0741066	2.69748	0.00698673	0.131834
SERPINB6	ENSG00000124570	6445.85	0.111136	0.0412213	2.69608	0.00701608	0.13216
FAM83H	ENSG00000180921	3294.42	0.199072	0.0738971	2.69391	0.00706184	0.132794
DPM2	ENSG00000136908	2956.13	0.146946	0.0545841	2.69211	0.00710021	0.133287
GSTZ1	ENSG00000100577	724.2	0.19781	0.0734948	2.69148	0.00711355	0.133309
TRIM28	ENSG00000130726	24052.8	0.147327	0.0547796	2.68944	0.00715711	0.133897
NOP10	ENSG00000182117	1896.92	0.159988	0.059525	2.68774	0.00719381	0.134354
PCBP1-AS1	ENSG00000179818	828.593	-0.199943	0.074418	-2.68676	0.00721483	0.134517
H2BC20P	ENSG00000261716	403.635	-0.242336	0.090241	-2.68543	0.00724365	0.134681
INTS2	ENSG00000108506	1240.75	-0.159521	0.0594072	-2.68522	0.0072482	0.134681
METRN	ENSG00000103260	594.317	0.286296	0.106679	2.68373	0.00728065	0.134827
SLC2A1	ENSG00000117394	6437.08	0.136039	0.050683	2.68411	0.00727237	0.134827
AAR2	ENSG00000131043	1669.37	0.168519	0.0628231	2.68243	0.00730889	0.134893
AC006547.1	ENSG00000236540	267.943	-0.318176	0.118604	-2.68267	0.00730366	0.134893
SLC25A5	ENSG00000005022	9790.53	0.0893185	0.0333045	2.68187	0.00732113	0.134893
NEURL4	ENSG00000215041	2308.51	-0.161789	0.0603655	-2.68016	0.00735863	0.135357
FLVCR1	ENSG00000162769	1328.09	-0.17824	0.0665225	-2.67939	0.00737557	0.135441
CLN8	ENSG00000182372	955.214	-0.170904	0.063809	-2.67838	0.00739803	0.135626
C19orf48	ENSG00000167747	5375.52	0.172227	0.0644263	2.67324	0.00751216	0.13577
CCDC71	ENSG00000177352	591.447	0.221567	0.0828902	2.67301	0.00751732	0.13577
CHST14	ENSG00000169105	451.315	0.235932	0.0882172	2.67444	0.00748538	0.13577
MORN1	ENSG00000116151	318.78	-0.273446	0.102178	-2.67618	0.00744659	0.13577
PTMS	ENSG00000159335	7637.07	0.19531	0.0730459	2.67379	0.00749983	0.13577
R3HCC1	ENSG00000104679	1780.89	0.157428	0.058823	2.6763	0.00744401	0.13577
SDHA	ENSG00000073578	984.151	0.206005	0.0770534	2.67354	0.00750557	0.13577
TMEM189	ENSG00000240849	645.603	0.221804	0.0829511	2.67392	0.00749707	0.13577
VAPA	ENSG00000101558	14004.4	0.106228	0.0397367	2.6733	0.00751089	0.13577
CHRAC1	ENSG00000104472	4956.59	0.107732	0.040335	2.67092	0.00756443	0.135949
HSPB1	ENSG00000106211	11154.5	0.297493	0.111371	2.67119	0.0075582	0.135949
LAPTM5	ENSG00000162511	14780	0.110549	0.0413746	2.6719	0.00754229	0.135949
LAMTOR2	ENSG00000116586	1747.39	0.145464	0.0545143	2.66836	0.00762228	0.136764
ARF5	ENSG00000004059	2097.02	0.178489	0.0669667	2.66534	0.00769104	0.137101
CCDC61	ENSG00000104983	547.693	0.295921	0.110968	2.66673	0.00765931	0.137101
CDT1	ENSG00000167513	5816.81	0.191996	0.0720068	2.66637	0.00766763	0.137101
RIOX1	ENSG00000170468	862.5	0.201641	0.0756478	2.66553	0.00768679	0.137101
ECH1	ENSG00000104823	1862.27	0.170026	0.0639069	2.66052	0.00780193	0.138852
INTS5	ENSG00000185085	1692.12	0.162111	0.0609566	2.65945	0.00782688	0.13907
ITM2C	ENSG00000135916	4005.45	0.131605	0.0495301	2.65707	0.00788223	0.139192
PCF11	ENSG00000165494	4928.24	-0.112205	0.0422108	-2.6582	0.00785585	0.139192
PCGF1	ENSG00000115289	725.507	-0.209012	0.0786785	-2.65653	0.00789494	0.139192
SPATS2	ENSG00000123352	1566.28	-0.146714	0.0552299	-2.65643	0.00789725	0.139192
ZNF621	ENSG00000172888	4610.7	-0.109139	0.0410763	-2.65699	0.00788412	0.139192
SNHG20	ENSG00000234912	714.692	-0.196955	0.0741657	-2.65561	0.00791648	0.139307
ZNF589	ENSG00000164048	1343.22	-0.14787	0.0556942	-2.65503	0.00793006	0.139322
LRRC59	ENSG00000108829	15050.4	0.0852604	0.0321364	2.65308	0.00797615	0.139546
RC3H2	ENSG00000056586	2633.18	-0.146226	0.0551199	-2.65287	0.00798096	0.139546
RPS26	ENSG00000197728	8870.83	0.132882	0.050071	2.65386	0.00795757	0.139546
CFAP70	ENSG00000156042	199.642	-0.330913	0.1249	-2.64942	0.00806291	0.140586
HMGN2P5	ENSG00000234664	255.618	-0.406604	0.153476	-2.64929	0.00806608	0.140586
STUB1	ENSG00000103266	2673.53	0.202775	0.076576	2.64803	0.00809624	0.140887
MFSD5	ENSG00000182544	1103.52	0.159279	0.0601983	2.64591	0.00814725	0.140905
PUM1	ENSG00000134644	3755.75	-0.115456	0.0436257	-2.6465	0.00813286	0.140905
RPN2	ENSG00000118705	18359.2	0.086643	0.0327391	2.64647	0.00813369	0.140905
SLC35C2	ENSG00000080189	1593.11	0.148705	0.0562087	2.64559	0.00815493	0.140905
ZNF581	ENSG00000171425	862.092	0.202111	0.0764036	2.64531	0.00816152	0.140905
RCC1L	ENSG00000274523	4804.86	0.117557	0.044475	2.64322	0.0082121	0.141555
SERP1	ENSG00000120742	7795.76	0.093566	0.0354073	2.64256	0.00822808	0.141608
CSTB	ENSG00000160213	3829.3	0.126432	0.0478721	2.64104	0.00826516	0.142023
CD276	ENSG00000103855	1423.06	0.167063	0.0632694	2.6405	0.00827827	0.142026
MAEA	ENSG00000090316	3618.5	0.114221	0.0432709	2.63967	0.00829864	0.142071
RPS11	ENSG00000142534	33447.5	0.130521	0.049462	2.63881	0.00831977	0.142071
SMG9	ENSG00000105771	2135.78	0.158206	0.0599449	2.63919	0.00831035	0.142071
YDJC	ENSG00000161179	10798.4	0.195639	0.0741707	2.63768	0.00834747	0.142322
GIGYF2	ENSG00000204120	4429.3	-0.129952	0.0493	-2.63594	0.00839056	0.142613
RPL13A	ENSG00000142541	67986.9	0.142531	0.0540678	2.63615	0.00838538	0.142613
PGLS	ENSG00000130313	1291.12	0.180694	0.0685745	2.635	0.0084137	0.142775
TEX261	ENSG00000144043	3540.47	0.105616	0.0400976	2.63398	0.00843911	0.142775
ZC3H13	ENSG00000123200	2883.14	-0.17049	0.0647194	-2.63429	0.00843133	0.142775
AUTS2	ENSG00000158321	225.969	0.327839	0.124563	2.63192	0.00849041	0.143048
DHX32	ENSG00000089876	970.471	0.184054	0.0699497	2.63124	0.00850743	0.143048
HMGCR	ENSG00000113161	6905.46	-0.147325	0.0559862	-2.63145	0.00850219	0.143048
RBM12B	ENSG00000183808	2058.53	-0.13857	0.0526608	-2.63138	0.00850397	0.143048
CTBP1	ENSG00000159692	4089.57	0.140944	0.0536483	2.62719	0.00860939	0.14454
GCLM	ENSG00000023909	4061.48	0.154632	0.0588717	2.62658	0.00862468	0.144575
RPL7AP6	ENSG00000242071	423.991	-0.316665	0.120638	-2.62491	0.00866712	0.145065
MCM5	ENSG00000100297	12620.9	0.123631	0.0471459	2.62232	0.00873347	0.145838
ZCCHC3	ENSG00000247315	3331.74	0.145994	0.0556791	2.62207	0.00873988	0.145838
ATP6V0B	ENSG00000117410	7099.3	0.16067	0.0613336	2.61962	0.0088029	0.146666
AKAP9	ENSG00000127914	2176.09	-0.158352	0.0604782	-2.61833	0.00883605	0.146917
TPGS1	ENSG00000141933	446.231	0.274461	0.104836	2.618	0.00884479	0.146917
SLC29A4	ENSG00000164638	513.641	0.289927	0.110783	2.61707	0.00886872	0.147092
CHD2	ENSG00000173575	2534.17	-0.127598	0.0487658	-2.61654	0.00888248	0.147098
HBA2	ENSG00000188536	626.197	0.326758	0.125073	2.61253	0.00898738	0.14861
THAP4	ENSG00000176946	3186.01	0.17335	0.0663791	2.61151	0.00901428	0.148831
MRPL15	ENSG00000137547	3851.17	0.113727	0.0435645	2.61054	0.00904003	0.148951
RPL23A	ENSG00000198242	15467.2	0.142828	0.0547189	2.61021	0.00904877	0.148951
NOB1	ENSG00000141101	2617.54	0.124674	0.047854	2.60531	0.00917923	0.150872
PRR13	ENSG00000205352	4791.99	0.142174	0.0546102	2.60343	0.00922952	0.151472
VPS51	ENSG00000149823	3232.41	0.184974	0.0710843	2.60218	0.00926323	0.151798
SNHG8	ENSG00000269893	877.814	-0.200496	0.0770646	-2.60167	0.00927724	0.151801
DAZAP2	ENSG00000183283	3959.28	0.110263	0.0424	2.60054	0.00930784	0.152074
TRAPPC2L	ENSG00000167515	2279.55	0.142607	0.0548495	2.59997	0.00932326	0.1521
FDXR	ENSG00000161513	3325.47	0.145084	0.0558332	2.59853	0.00936245	0.152512
HNRNPA1P48	ENSG00000224578	470.575	-0.274758	0.105905	-2.59439	0.00947594	0.153771
LAMTOR5	ENSG00000134248	2832.7	0.117525	0.0453038	2.59414	0.00948272	0.153771
LSM4	ENSG00000130520	8090.06	0.160303	0.0618057	2.59367	0.00949583	0.153771
POLR2C	ENSG00000102978	4660	0.0927985	0.0357602	2.59502	0.00945856	0.153771
SNRPB	ENSG00000125835	10776.2	0.14045	0.0541993	2.59136	0.00955961	0.154575
SPHK2	ENSG00000063176	963.371	0.218118	0.0842309	2.58952	0.00961094	0.155176
BOLA3	ENSG00000163170	1318.13	0.196998	0.0761037	2.58854	0.00963832	0.15539
CSGALNACT2	ENSG00000169826	594.378	-0.217426	0.0840178	-2.58785	0.00965766	0.155473
RAPGEF2	ENSG00000109756	2926.65	-0.11636	0.0449763	-2.58715	0.00967741	0.155562
ZNF445	ENSG00000185219	4146.79	-0.119098	0.0460531	-2.58611	0.0097066	0.155803
RPL18A	ENSG00000105640	32965.3	0.152035	0.0588186	2.58482	0.00974302	0.155931
TK1	ENSG00000167900	5406.18	0.154058	0.0595935	2.58514	0.00973396	0.155931
DNMT3B	ENSG00000088305	5415.07	0.0891537	0.0345144	2.58309	0.00979202	0.155992
EEF1A1P19	ENSG00000249855	342.787	-0.420451	0.162707	-2.5841	0.00976337	0.155992
HPCAL1	ENSG00000115756	1943.07	0.171176	0.0662786	2.58267	0.00980377	0.155992
IVNS1ABP	ENSG00000116679	5066.85	-0.134643	0.0521157	-2.58354	0.00977913	0.155992
LRIG2	ENSG00000198799	1359.55	-0.150228	0.0581983	-2.58132	0.00984242	0.15638
DTYMK	ENSG00000168393	3865	0.156506	0.0606566	2.58019	0.00987464	0.156665
AC139769.1	ENSG00000233836	487.86	-0.227491	0.0884148	-2.573	0.0100821	0.157459
APOC1	ENSG00000130208	3931.75	0.20869	0.0810005	2.5764	0.00998352	0.157459
ATAD2B	ENSG00000119778	1592.44	-0.155566	0.0603688	-2.57692	0.00996846	0.157459
C2orf88	ENSG00000187699	2509.02	0.140522	0.0545367	2.57666	0.00997614	0.157459
DNAJC3	ENSG00000102580	1745.35	-0.178189	0.0692285	-2.57393	0.0100551	0.157459
GADD45GIP1	ENSG00000179271	4241.24	0.199795	0.0775394	2.57669	0.00997509	0.157459
MRPS22	ENSG00000175110	3285.06	0.128921	0.0500964	2.57346	0.0100688	0.157459
PPP1R3E	ENSG00000235194	388.27	-0.273991	0.106398	-2.57514	0.0100199	0.157459
PVT1	ENSG00000249859	1623.28	0.137007	0.0532469	2.57306	0.0100804	0.157459
TAB1	ENSG00000100324	1821.66	0.160401	0.0623077	2.57434	0.0100431	0.157459
TMEM256	ENSG00000205544	270.939	0.361997	0.140692	2.57298	0.0100826	0.157459
NBPF26	ENSG00000273136	403.314	-0.291353	0.113288	-2.57179	0.0101174	0.157777
SELENOK	ENSG00000113811	2115.96	-0.164487	0.0639804	-2.5709	0.0101436	0.15796
BAIAP2	ENSG00000175866	1287.03	0.160549	0.0624858	2.56936	0.0101886	0.158075
EPM2AIP1	ENSG00000178567	5292.45	-0.117902	0.0459035	-2.56847	0.0102148	0.158075
RAB5C	ENSG00000108774	1269.68	0.164559	0.0640756	2.56819	0.010223	0.158075
TEAD4	ENSG00000197905	956.348	0.191451	0.0745388	2.56848	0.0102147	0.158075
ZKSCAN1	ENSG00000106261	4253.36	-0.146819	0.0571418	-2.56937	0.0101883	0.158075
SHISA5	ENSG00000164054	2620.72	0.153411	0.0597672	2.56682	0.0102637	0.15848
MRPL37	ENSG00000116221	5407.33	0.113263	0.0441379	2.56613	0.0102841	0.158572
CEBPA	ENSG00000245848	222.547	0.343662	0.134151	2.56176	0.0104144	0.160356
FOXL2	ENSG00000183770	1468.62	0.201774	0.078864	2.55851	0.0105123	0.161374
FXR2	ENSG00000129245	2426.8	0.136391	0.0533172	2.5581	0.0105247	0.161374
REEP6	ENSG00000115255	4340.35	0.198801	0.0777029	2.55848	0.0105132	0.161374
REL	ENSG00000162924	630.723	-0.237281	0.0928456	-2.55565	0.010599	0.162059
TMEM69	ENSG00000159596	1738.54	0.136743	0.0534994	2.55597	0.0105893	0.162059
PRPF38B	ENSG00000134186	8066.84	-0.12088	0.0473102	-2.55504	0.0106175	0.162117
RBSN	ENSG00000131381	1888.86	-0.128048	0.0501798	-2.55179	0.0107172	0.163411
CCNT1	ENSG00000129315	4033.99	-0.15263	0.0598777	-2.54903	0.0108024	0.163647
FOXG1	ENSG00000176165	638.596	-0.205759	0.0807257	-2.54887	0.0108073	0.163647
LSM12	ENSG00000161654	2085.27	0.13865	0.0543672	2.55025	0.0107647	0.163647
MYADM	ENSG00000179820	2792.58	0.160581	0.0629709	2.55008	0.0107699	0.163647
SPACA6	ENSG00000182310	508.563	-0.250781	0.0983673	-2.54944	0.0107897	0.163647
TIMM13	ENSG00000099800	4207.53	0.164354	0.0645239	2.54719	0.0108595	0.164211
CIAPIN1	ENSG00000005194	3149.25	0.111124	0.0436842	2.54381	0.0109651	0.165152
DDX28	ENSG00000182810	997.753	0.1594	0.0626465	2.54444	0.0109452	0.165152
WDR26	ENSG00000162923	4093.08	-0.114069	0.044843	-2.54375	0.010967	0.165152
IFITM1	ENSG00000185885	2921.01	0.117154	0.046098	2.54141	0.0110407	0.165327
NXT1	ENSG00000132661	880.019	0.177496	0.0698548	2.54092	0.011056	0.165327
RPS27	ENSG00000177954	18256.2	0.168174	0.0661467	2.54244	0.0110083	0.165327
SYNGR3	ENSG00000127561	1161.3	0.192315	0.0756703	2.54148	0.0110384	0.165327
UQCC3	ENSG00000204922	570.595	0.214186	0.0843081	2.54051	0.0110691	0.165327
WDR18	ENSG00000065268	3676.34	0.192458	0.0757184	2.54176	0.0110296	0.165327
UVSSA	ENSG00000163945	858.834	-0.169052	0.0665981	-2.53838	0.0111365	0.166109
AKR1C2	ENSG00000151632	2083.43	0.12608	0.0497087	2.53637	0.0112009	0.166842
IFNGR2	ENSG00000159128	967.072	0.1646	0.0649645	2.5337	0.0112867	0.167664
OCRL	ENSG00000122126	1861.57	-0.132233	0.0521878	-2.5338	0.0112833	0.167664
SEPHS1	ENSG00000086475	2854.38	0.117749	0.0465103	2.53167	0.0113521	0.168407
SLC35A4	ENSG00000176087	5300.29	0.112725	0.0445732	2.52899	0.0114392	0.16947
ABCC5	ENSG00000114770	4912.87	-0.09822	0.0388745	-2.52659	0.0115176	0.169912
C9orf16	ENSG00000171159	2435.76	0.194237	0.0768877	2.52625	0.0115288	0.169912
CHKA	ENSG00000110721	1119.72	0.160146	0.0633972	2.52607	0.0115346	0.169912
NCBP2AS2	ENSG00000270170	1795.9	0.162994	0.0645212	2.52621	0.0115301	0.169912
SH3D21	ENSG00000214193	553.051	-0.249219	0.0986911	-2.52524	0.011562	0.169912
ZNF768	ENSG00000169957	2563.14	0.172285	0.0682168	2.52556	0.0115516	0.169912
FJX1	ENSG00000179431	525.742	0.253122	0.100315	2.52327	0.0116269	0.170637
TPD52L1	ENSG00000111907	1263.63	0.160576	0.063654	2.52263	0.011648	0.170718
MRPL54	ENSG00000183617	1588.19	0.146913	0.0582853	2.52058	0.0117161	0.171487
DOLPP1	ENSG00000167130	2295.3	0.120946	0.0479932	2.52006	0.0117336	0.171514
NAGLU	ENSG00000108784	1297.68	0.168491	0.0669156	2.51796	0.0118036	0.172307
FIP1L1	ENSG00000145216	1303.65	0.157172	0.0624492	2.51679	0.0118428	0.17242
GLRX5	ENSG00000182512	2474.17	0.123209	0.0489516	2.51695	0.0118377	0.17242
ATG2B	ENSG00000066739	1287.64	-0.154263	0.0613383	-2.51496	0.0119047	0.172462
LRRC4B	ENSG00000131409	683.659	0.249358	0.0991364	2.5153	0.0118932	0.172462
SHOX2	ENSG00000168779	1021.2	-0.175374	0.0697355	-2.51484	0.0119086	0.172462
TMEM101	ENSG00000091947	1598.83	0.164699	0.0654834	2.51513	0.0118988	0.172462
DSCR8	ENSG00000198054	284.196	0.310579	0.123689	2.51096	0.0120405	0.173866
NFE2	ENSG00000123405	3792.39	0.133364	0.053137	2.50981	0.0120796	0.173866
NUDT19	ENSG00000213965	1450.11	0.147426	0.0587463	2.50954	0.012089	0.173866
QPRT	ENSG00000103485	7794.61	0.128016	0.0510469	2.50781	0.0121482	0.173866
RFC2	ENSG00000049541	3267.51	0.102107	0.0407152	2.50784	0.0121473	0.173866
RNPEP	ENSG00000176393	2664.33	0.137185	0.0546682	2.50942	0.0120931	0.173866
SDF4	ENSG00000078808	10355.4	0.117352	0.0467689	2.50919	0.012101	0.173866
TMEM223	ENSG00000168569	734.644	0.234228	0.093384	2.50823	0.0121339	0.173866
ZNF440	ENSG00000171295	1114.14	-0.164551	0.0655709	-2.50951	0.01209	0.173866
C7orf50	ENSG00000146540	2450.37	0.151888	0.0606087	2.50605	0.0122089	0.174506
ATP2A2	ENSG00000174437	20481.7	-0.0888873	0.0354871	-2.50478	0.0122528	0.174692
SCYL1	ENSG00000142186	4177.48	0.135712	0.0541819	2.50475	0.0122538	0.174692
MRPL11	ENSG00000174547	4178.51	0.105994	0.0423363	2.50361	0.0122933	0.175028
GTF3C2	ENSG00000115207	3637.42	0.100421	0.0401283	2.50251	0.0123318	0.175124
ITM2B	ENSG00000136156	2207.13	0.140928	0.0563151	2.5025	0.012332	0.175124
PABPC1L	ENSG00000101104	783.591	-0.23635	0.0945017	-2.50102	0.0123838	0.175526
SLC25A25-AS1	ENSG00000234771	372.82	-0.277944	0.111143	-2.50077	0.0123923	0.175526
ERG28	ENSG00000133935	1406.22	0.161495	0.0645976	2.50001	0.0124189	0.175566
IL27RA	ENSG00000104998	2305.74	0.135178	0.0540762	2.49978	0.0124272	0.175566
ATOX1	ENSG00000177556	1003.19	0.197002	0.0788356	2.4989	0.0124581	0.175776
PITHD1	ENSG00000057757	4134.99	0.0921418	0.0369352	2.49468	0.0126069	0.177192
RNF26	ENSG00000173456	2017.2	0.151261	0.0606244	2.49505	0.0125939	0.177192
SREK1	ENSG00000153914	6551.99	-0.159254	0.0638372	-2.49469	0.0126067	0.177192
C2orf49	ENSG00000135974	1615.4	-0.127925	0.051313	-2.49304	0.0126655	0.177376
MRNIP	ENSG00000161010	1183.57	-0.177782	0.0712971	-2.49354	0.0126477	0.177376
ZNF280B	ENSG00000275004	2138.74	-0.119505	0.0479373	-2.49295	0.0126685	0.177376
AC007663.4	ENSG00000273343	154.29	-0.374959	0.150507	-2.49131	0.0127273	0.177439
IKZF3	ENSG00000161405	1323.57	-0.140993	0.0566007	-2.49102	0.0127378	0.177439
NCOA3	ENSG00000124151	1544.68	-0.154125	0.0618648	-2.49132	0.0127268	0.177439
RSU1	ENSG00000148484	1810.17	0.138713	0.0556798	2.49126	0.012729	0.177439
GNL3L	ENSG00000130119	3633.73	-0.117617	0.0472265	-2.49048	0.0127571	0.177482
RNF169	ENSG00000166439	1692.92	-0.130034	0.0522467	-2.48884	0.0128161	0.177782
SETP14	ENSG00000240489	175.247	-0.375863	0.151	-2.48915	0.0128047	0.177782
UBAC1	ENSG00000130560	16196.4	0.0997204	0.040072	2.48853	0.0128273	0.177782
AC135050.6	ENSG00000278133	352.093	-0.242597	0.097607	-2.48545	0.0129389	0.178717
ATP7A	ENSG00000165240	1604.66	-0.161889	0.065181	-2.48369	0.013003	0.178717
CPT2	ENSG00000157184	850.681	0.167233	0.0673262	2.48392	0.0129946	0.178717
GORASP2	ENSG00000115806	4221.65	0.098458	0.0396442	2.48354	0.0130082	0.178717
MRPL10	ENSG00000159111	2332.58	0.138647	0.0558164	2.48398	0.0129922	0.178717
SIVA1	ENSG00000184990	2751.28	0.15304	0.0615664	2.48578	0.0129268	0.178717
UBL7-AS1	ENSG00000247240	160.206	0.364017	0.146573	2.48353	0.0130089	0.178717
ARL2	ENSG00000213465	674.146	0.265627	0.107008	2.48232	0.0130532	0.178877
ZNF321P	ENSG00000213801	227.41	-0.291325	0.117345	-2.48263	0.0130415	0.178877
FOXM1	ENSG00000111206	2673.05	0.117762	0.047467	2.48092	0.0131043	0.178907
MT-CO1	ENSG00000198804	303875	0.182718	0.0736243	2.48176	0.0130736	0.178907
RAC3	ENSG00000169750	1988.06	0.158721	0.063969	2.48121	0.0130937	0.178907
GPSM1	ENSG00000160360	1928.49	0.171268	0.0690659	2.47977	0.0131467	0.179263
ANXA2	ENSG00000182718	15189	0.0763848	0.0308108	2.47916	0.0131694	0.179349
STAG3L2	ENSG00000277072	759.055	-0.200924	0.0810784	-2.47815	0.0132066	0.179633
RAP2B	ENSG00000181467	1439.78	0.133886	0.0540464	2.47725	0.0132399	0.179649
ZNF641	ENSG00000167528	686.301	-0.182995	0.0738706	-2.47723	0.0132405	0.179649
G6PD	ENSG00000160211	9576.91	0.135529	0.0548176	2.47236	0.0134226	0.181669
KIF5A	ENSG00000155980	611.478	-0.182862	0.0739503	-2.47277	0.0134071	0.181669
GNB3	ENSG00000111664	158.548	-0.366388	0.148243	-2.47153	0.0134537	0.181865
WDR77	ENSG00000116455	3870.12	0.100254	0.0405765	2.47074	0.0134834	0.182043
CPEB2	ENSG00000137449	236.449	-0.335102	0.135653	-2.47028	0.0135008	0.182053
SPAG17	ENSG00000155761	332.438	-0.259572	0.105102	-2.46971	0.0135223	0.18212
ANKRD6	ENSG00000135299	246.522	0.32447	0.13154	2.46671	0.0136361	0.182309
CAPRIN2	ENSG00000110888	706.69	-0.18234	0.0738819	-2.46799	0.0135872	0.182309
RBM39	ENSG00000131051	12799.5	-0.0971197	0.0393691	-2.4669	0.0136287	0.182309
STAR	ENSG00000147465	8618.52	0.0892817	0.0361709	2.46833	0.0135745	0.182309
WDR34	ENSG00000119333	3610.01	0.176706	0.0716186	2.46732	0.0136129	0.182309
ZNF692	ENSG00000171163	3425.64	-0.167494	0.0678889	-2.46718	0.0136183	0.182309
PNP	ENSG00000198805	2510.08	0.120012	0.0486925	2.46469	0.0137131	0.182499
SDHAF1	ENSG00000205138	750.433	0.205224	0.0832692	2.46459	0.013717	0.182499
TAF9	ENSG00000273841	3162.11	0.138272	0.0560879	2.46527	0.0136909	0.182499
UCA1	ENSG00000214049	1693.48	0.146014	0.0592366	2.46492	0.0137044	0.182499
MRTO4	ENSG00000053372	7935.9	0.0915696	0.0371785	2.46297	0.013779	0.183102
ACP1	ENSG00000143727	2829.12	0.107939	0.0438417	2.46202	0.0138155	0.183365
AFAP1-AS1	ENSG00000272620	495.809	0.218173	0.0887002	2.45967	0.0139066	0.18435
SSBP3	ENSG00000157216	5354.84	0.0950371	0.0386489	2.45899	0.013933	0.184478
ALDOA	ENSG00000149925	944.314	0.216468	0.0880769	2.45772	0.0139824	0.184685
KLF9	ENSG00000119138	505.406	0.21217	0.0863201	2.45794	0.0139737	0.184685
KCND1	ENSG00000102057	246.272	-0.289149	0.11783	-2.45394	0.0141299	0.185738
LTBR	ENSG00000111321	2661.26	0.161746	0.0658918	2.45473	0.0140992	0.185738
MSN	ENSG00000147065	17695.2	0.074427	0.0303175	2.45492	0.0140915	0.185738
TLCD1	ENSG00000160606	268.756	0.27808	0.113315	2.45404	0.0141263	0.185738
CYP3A5	ENSG00000106258	332.632	-0.257798	0.10508	-2.45335	0.0141531	0.185821
HECW2	ENSG00000138411	3350.39	-0.113858	0.0464632	-2.45051	0.0142655	0.186892
KLHL24	ENSG00000114796	567.466	-0.204358	0.0833969	-2.45042	0.0142688	0.186892
POP7	ENSG00000172336	2021.85	0.157854	0.0644423	2.44954	0.0143039	0.187128
ARPC4	ENSG00000241553	2415.81	0.122747	0.0501262	2.44876	0.0143349	0.18731
RPL32P3	ENSG00000251474	646.983	-0.200217	0.0817771	-2.44833	0.0143519	0.18731
CREBRF	ENSG00000164463	414.695	-0.282955	0.115616	-2.44737	0.0143905	0.187367
HMGB3	ENSG00000029993	4139.82	0.122424	0.0500314	2.44694	0.0144076	0.187367
PUF60	ENSG00000179950	7913.69	0.165328	0.0675535	2.44736	0.0143906	0.187367
ANKRD50	ENSG00000151458	1268.01	-0.173059	0.0707809	-2.445	0.0144851	0.187669
FBRSL1	ENSG00000112787	5616.99	0.192315	0.0786284	2.44588	0.0144501	0.187669
NECAB3	ENSG00000125967	2358.94	0.187166	0.0765613	2.44465	0.0144992	0.187669
TRIM44	ENSG00000166326	6667.04	-0.0963941	0.039428	-2.44482	0.0144926	0.187669
EIF3D	ENSG00000100353	12095.1	0.0724478	0.0296469	2.44369	0.0145378	0.187946
APOBEC3B	ENSG00000179750	2427.2	0.123608	0.0506103	2.44235	0.0145922	0.188205
NDUFS8	ENSG00000110717	3147.2	0.202917	0.0830753	2.44256	0.0145834	0.188205
DMAP1	ENSG00000178028	1734.5	-0.157299	0.0644181	-2.44185	0.0146123	0.188242
CTDSP1	ENSG00000144579	4187.03	0.156269	0.0640429	2.44007	0.0146843	0.18867
NLRP1	ENSG00000091592	5269	-0.149913	0.0614457	-2.43976	0.0146971	0.18867
RPS19BP1	ENSG00000187051	4688.36	0.152884	0.0626485	2.44034	0.0146734	0.18867
CD81	ENSG00000110651	4235.83	0.139514	0.057202	2.43898	0.0147288	0.188856
PDP2	ENSG00000172840	1142.46	-0.145017	0.0594841	-2.43791	0.0147725	0.188974
RFXANK	ENSG00000064490	1644.29	0.166667	0.0683635	2.43795	0.0147709	0.188974
HOXB8	ENSG00000120068	394.272	0.223925	0.0918963	2.43672	0.0148213	0.189378
BAD	ENSG00000002330	406.338	0.256735	0.105384	2.43619	0.0148427	0.189419
DNMT1	ENSG00000130816	13000	-0.0937223	0.0384771	-2.4358	0.0148591	0.189419
NDUFS5	ENSG00000168653	6369.23	0.0966535	0.0396898	2.43523	0.0148825	0.189497
PROSER2	ENSG00000148426	675.983	0.199094	0.0818147	2.43347	0.0149549	0.190198
BRMS1	ENSG00000174744	3105.45	0.135604	0.055769	2.43153	0.015035	0.190554
CCNF	ENSG00000162063	3991.73	0.103655	0.0426267	2.43168	0.015029	0.190554
MRPS16	ENSG00000182180	4690.22	0.0931526	0.0383004	2.43216	0.0150092	0.190554
PGGHG	ENSG00000142102	2837.11	-0.170143	0.0700081	-2.43033	0.0150849	0.190965
MAD2L1BP	ENSG00000124688	1551.63	0.133669	0.0550189	2.4295	0.0151196	0.191183
IGFBP2	ENSG00000115457	409.12	0.256101	0.105532	2.42677	0.0152337	0.192405
IER5	ENSG00000162783	3667.92	0.135787	0.0560145	2.42414	0.0153446	0.193244
UPF3A	ENSG00000169062	3883.14	-0.0945468	0.0390054	-2.42394	0.0153531	0.193244
ZNF628	ENSG00000197483	583.565	0.260007	0.107259	2.42411	0.0153461	0.193244
RELA	ENSG00000173039	3112.25	0.132718	0.0548291	2.42059	0.0154955	0.194813
DYNC1LI2	ENSG00000135720	3950.2	-0.102121	0.0422454	-2.41733	0.0156349	0.195223
MRPL23	ENSG00000214026	1323.37	0.17153	0.0709273	2.4184	0.0155891	0.195223
POLQ	ENSG00000051341	1296.46	-0.167517	0.0692611	-2.41863	0.0155789	0.195223
RAMAC	ENSG00000169612	579.154	0.194848	0.0805917	2.41772	0.015618	0.195223
SMIM10	ENSG00000184785	646.04	0.18561	0.0767759	2.41755	0.0156252	0.195223
ZNF83	ENSG00000167766	1507.25	-0.156425	0.0646574	-2.4193	0.0155505	0.195223
PINK1	ENSG00000158828	228.226	0.303884	0.125757	2.41644	0.0156732	0.195256
SLC7A8	ENSG00000092068	2418.02	0.138429	0.057282	2.41662	0.0156654	0.195256
TYW1	ENSG00000198874	1434.24	-0.148319	0.0614204	-2.41481	0.0157434	0.195908
B4GALT2	ENSG00000117411	1873.85	0.169355	0.0701687	2.41354	0.0157986	0.196281
GINS1	ENSG00000101003	1693.38	-0.125027	0.0518118	-2.4131	0.0158173	0.196281
MZT2A	ENSG00000173272	4315.91	0.199482	0.082688	2.41247	0.015845	0.196281
PA2G4	ENSG00000170515	16942.4	0.0748419	0.0310215	2.41258	0.01584	0.196281
ZNF808	ENSG00000198482	410.481	-0.215029	0.0891613	-2.41168	0.0158791	0.196482
EDEM1	ENSG00000134109	3463.68	-0.114144	0.0473485	-2.41071	0.0159214	0.196783
BEND3	ENSG00000178409	661.063	0.189907	0.078824	2.40926	0.0159849	0.197123
GINS3	ENSG00000181938	1301.06	0.142466	0.059123	2.40966	0.0159675	0.197123
NBEAL1	ENSG00000144426	527.645	-0.239118	0.0992974	-2.4081	0.016036	0.197531
DPAGT1	ENSG00000172269	2601.2	0.109532	0.0454989	2.40735	0.0160688	0.197713
AC009404.1	ENSG00000236255	228.894	-0.295601	0.122924	-2.40474	0.016184	0.198101
AC012513.3	ENSG00000279348	260.939	-0.283157	0.117757	-2.40459	0.0161907	0.198101
AC245297.1	ENSG00000215861	5746.74	0.091716	0.0381349	2.40504	0.0161707	0.198101
DNAJB1	ENSG00000132002	4799.21	0.0987616	0.0410664	2.40492	0.0161758	0.198101
MT-ND4	ENSG00000198886	162568	0.265985	0.110546	2.4061	0.0161237	0.198101
FBXO25	ENSG00000147364	402.836	0.229293	0.09543	2.40274	0.016273	0.198739
NR2F2	ENSG00000185551	2071.94	0.122717	0.0510908	2.40194	0.0163083	0.198739
PIM2	ENSG00000102096	7550.78	0.0995771	0.0414596	2.40178	0.0163153	0.198739
TBL3	ENSG00000183751	4260.81	0.15801	0.06578	2.40209	0.0163015	0.198739
MDK	ENSG00000110492	5260.46	0.147927	0.0616312	2.40019	0.0163864	0.199383
SMYD5	ENSG00000135632	2401.44	0.125931	0.0524951	2.39892	0.0164437	0.199858
MAP1A	ENSG00000166963	5869.69	-0.106085	0.0442706	-2.39629	0.016562	0.200851
TMEM18	ENSG00000151353	750.775	0.166136	0.0693273	2.3964	0.0165572	0.200851
RPS4X	ENSG00000198034	24025.2	0.105282	0.0439714	2.39433	0.0166506	0.201702
CHD9	ENSG00000177200	2867.02	-0.139059	0.0581017	-2.39337	0.0166943	0.201733
MAPK8IP3	ENSG00000138834	2875.91	-0.214566	0.0896614	-2.39306	0.0167083	0.201733
S100PBP	ENSG00000116497	1592.41	-0.134889	0.056349	-2.39382	0.0166741	0.201733
BCL2L12	ENSG00000126453	2381.54	0.182188	0.0761908	2.39121	0.0167929	0.20253
FEN1	ENSG00000168496	9455.55	0.0753863	0.0315575	2.38885	0.0169011	0.20346
TEKT4P2	ENSG00000188681	210.868	0.332876	0.139353	2.38872	0.016907	0.20346
ATG16L1	ENSG00000085978	1392.65	-0.129519	0.0543114	-2.38474	0.0170911	0.205072
CAND2	ENSG00000144712	988.206	0.188647	0.0791368	2.38381	0.0171345	0.205072
SEC61A2	ENSG00000065665	263.392	-0.278328	0.11674	-2.38417	0.0171175	0.205072
VPS13A	ENSG00000197969	2560.99	-0.163156	0.0684192	-2.38465	0.0170956	0.205072
ZDHHC12	ENSG00000160446	1130.11	0.204155	0.0856188	2.38446	0.0171042	0.205072
CKAP5	ENSG00000175216	8800.29	-0.123002	0.051612	-2.38321	0.0171623	0.205181
CXXC5	ENSG00000171604	3334.53	0.131661	0.0552932	2.38114	0.0172593	0.206115
RPL13	ENSG00000167526	76655.1	0.153853	0.0646443	2.37999	0.0173129	0.20653
ATRAID	ENSG00000138085	1644.45	0.136952	0.0575949	2.37784	0.0174142	0.207081
HIGD1A	ENSG00000181061	5517.78	0.178899	0.0752369	2.37781	0.0174157	0.207081
MAPRE2	ENSG00000166974	2733.77	0.118119	0.0496636	2.37837	0.0173893	0.207081
PPIL1	ENSG00000137168	4026.53	0.105485	0.0443755	2.3771	0.0174495	0.207145
RPS8	ENSG00000142937	49798.3	0.0739961	0.0311314	2.3769	0.0174589	0.207145
TKT	ENSG00000163931	19846.1	0.127762	0.0538794	2.37127	0.0177273	0.210102
CREBZF	ENSG00000137504	5195.06	-0.0896171	0.0377999	-2.37083	0.0177482	0.210123
FNIP2	ENSG00000052795	2265.39	-0.123495	0.0521123	-2.36978	0.0177985	0.21049
BCL2L2	ENSG00000129473	1208.37	-0.158077	0.066751	-2.36816	0.0178766	0.211186
FBXW11	ENSG00000072803	2122.47	-0.139946	0.0591362	-2.3665	0.0179573	0.211911
PMS2P3	ENSG00000127957	521.256	-0.189659	0.0802456	-2.36349	0.0181039	0.213183
THOC3	ENSG00000051596	2787.58	0.120049	0.0507861	2.36381	0.0180879	0.213183
AL391684.1	ENSG00000224934	232.875	-0.295477	0.125088	-2.36215	0.0181692	0.213721
FRAT2	ENSG00000181274	678.674	0.196455	0.0832196	2.36068	0.0182413	0.213881
MAGEA1	ENSG00000198681	5826.79	0.0908878	0.038498	2.36084	0.0182334	0.213881
PPP1R12B	ENSG00000077157	972.116	-0.164177	0.0695446	-2.36074	0.0182386	0.213881
RTN4RL2	ENSG00000186907	166.668	0.381496	0.161671	2.35971	0.0182894	0.21391
SLC5A3	ENSG00000198743	2292.99	-0.14837	0.0628835	-2.35945	0.0183022	0.21391
TWIST1	ENSG00000122691	337.469	0.239255	0.1014	2.35952	0.0182985	0.21391
BAG1	ENSG00000107262	2674.76	0.11412	0.0483773	2.35896	0.0183264	0.213964
FAM155A	ENSG00000204442	140.957	-0.403188	0.171059	-2.35701	0.0184226	0.21463
PHLDA2	ENSG00000181649	209.081	0.382634	0.162335	2.35706	0.0184202	0.21463
HNRNPUL2	ENSG00000214753	1833.68	-0.139205	0.0590834	-2.35607	0.0184695	0.214948
RPS18	ENSG00000231500	75601	0.0959241	0.0407214	2.35562	0.0184919	0.214981
IL18BP	ENSG00000137496	419.851	-0.230957	0.0980931	-2.35447	0.0185492	0.215324
KLHL21	ENSG00000162413	2982.93	0.132617	0.0563313	2.35424	0.0185608	0.215324
CLPTM1	ENSG00000104853	6830.46	0.125993	0.0535528	2.3527	0.0186379	0.215991
ERGIC1	ENSG00000113719	4760.87	0.100733	0.0428782	2.3493	0.018809	0.217284
ERMAP	ENSG00000164010	1079.73	0.156157	0.0664603	2.34963	0.0187923	0.217284
SNX3	ENSG00000112335	3993.55	0.0902945	0.0384303	2.34956	0.0187954	0.217284
CRTAP	ENSG00000170275	3877.51	0.0974955	0.041543	2.34686	0.0189326	0.218482
NFATC2	ENSG00000101096	361.185	0.237544	0.101245	2.34624	0.0189638	0.218612
H2BC8	ENSG00000273802	367.856	-0.210254	0.089648	-2.34533	0.0190101	0.218916
CAPN1	ENSG00000014216	6469.78	0.12183	0.0519563	2.34487	0.0190339	0.21896
HP1BP3	ENSG00000127483	9299.91	-0.0896335	0.0382428	-2.3438	0.0190882	0.219354
AGTRAP	ENSG00000177674	2248.84	0.170724	0.0728812	2.3425	0.0191549	0.219431
NBPF9	ENSG00000269713	1038.41	-0.151636	0.064724	-2.34281	0.019139	0.219431
PILRB	ENSG00000121716	338.533	-0.260407	0.111145	-2.34295	0.0191321	0.219431
INAFM2	ENSG00000259330	846.523	0.165959	0.0709123	2.34035	0.0192659	0.220472
TCTE3	ENSG00000184786	315.45	-0.264498	0.113044	-2.33978	0.0192951	0.220576
HNRNPAB	ENSG00000197451	19899.7	0.0860462	0.0367863	2.33908	0.0193312	0.220758
AL627309.1	ENSG00000238009	190.268	0.316796	0.135497	2.33804	0.0193852	0.221027
ECHS1	ENSG00000127884	4577.1	0.0979831	0.0419116	2.33785	0.0193951	0.221027
RXRA	ENSG00000186350	3256.49	0.140102	0.0599658	2.33636	0.0194726	0.22168
AL390728.6	ENSG00000259865	379.592	-0.260385	0.111554	-2.33415	0.0195878	0.222529
RBM25	ENSG00000119707	11091.4	-0.133851	0.057336	-2.33451	0.0195691	0.222529
EGFL7	ENSG00000172889	2715.82	0.176503	0.075649	2.33318	0.0196388	0.222647
HLA-C	ENSG00000204525	847.929	0.181368	0.0777331	2.33321	0.0196372	0.222647
DIMT1	ENSG00000086189	1375.59	0.130195	0.0558681	2.33039	0.0197854	0.224078
IMPDH1	ENSG00000106348	2245.15	0.135438	0.0581281	2.32999	0.0198065	0.224085
PRKDC	ENSG00000253729	24732.9	-0.132496	0.0568828	-2.32928	0.0198442	0.22428
AMFR	ENSG00000159461	3686.1	0.0996492	0.0428164	2.32736	0.0199459	0.224957
CCDC186	ENSG00000165813	567.9	-0.251671	0.108171	-2.32661	0.0199861	0.224957
MLF2	ENSG00000089693	6182.48	0.134042	0.0576092	2.32674	0.019979	0.224957
ZDHHC2	ENSG00000104219	2157.19	0.155483	0.0668088	2.32728	0.0199505	0.224957
FUCA2	ENSG00000001036	4464.29	0.101966	0.0438544	2.32509	0.0200669	0.225221
NUDT16L1	ENSG00000168101	1269.51	0.19055	0.081949	2.32523	0.0200599	0.225221
PSMA3-AS1	ENSG00000257621	1366.3	-0.162318	0.0698138	-2.32501	0.0200712	0.225221
ATG16L2	ENSG00000168010	1100.77	-0.211251	0.0909359	-2.32307	0.0201754	0.225284
CAV2	ENSG00000105971	905.617	0.166396	0.0716016	2.32392	0.0201299	0.225284
MFSD14C	ENSG00000196312	2378.27	-0.112238	0.0482952	-2.324	0.0201254	0.225284
NIPSNAP1	ENSG00000184117	1968.53	0.113061	0.0486703	2.32299	0.0201796	0.225284
NUBP2	ENSG00000095906	2969.04	0.170518	0.0734011	2.3231	0.0201738	0.225284
CDKN2AIPNL	ENSG00000237190	1854.05	0.133888	0.0576648	2.32183	0.020242	0.225593
EXOSC3	ENSG00000107371	2220.92	0.125609	0.0541018	2.32171	0.0202484	0.225593
ABHD8	ENSG00000127220	341.162	0.286676	0.123566	2.32003	0.0203395	0.226327
RPL36	ENSG00000130255	19144.7	0.144172	0.0621593	2.31939	0.020374	0.226327
TMEM132D-AS1	ENSG00000249196	594.354	0.187974	0.0810459	2.31935	0.0203762	0.226327
BNIP1	ENSG00000113734	555.783	0.187105	0.0807177	2.31802	0.0204482	0.226697
HPS1	ENSG00000107521	2300.16	0.125609	0.0542037	2.31735	0.0204845	0.226697
KLF16	ENSG00000129911	2174.55	0.179941	0.0776541	2.31721	0.0204922	0.226697
PLD3	ENSG00000105223	8152.9	0.142856	0.0616347	2.31778	0.0204611	0.226697
HAX1	ENSG00000143575	3886.7	0.102324	0.0441697	2.31661	0.0205249	0.226829
MDM4	ENSG00000198625	2724.33	-0.129443	0.0558869	-2.31617	0.0205492	0.226869
POMGNT2	ENSG00000144647	1504.19	0.149138	0.0644139	2.31531	0.020596	0.226929
SF3B4	ENSG00000143368	4565.3	0.124099	0.0535941	2.31554	0.0205834	0.226929
AC025171.2	ENSG00000215068	321.889	-0.243533	0.105249	-2.31388	0.0206744	0.227226
ALKBH6	ENSG00000239382	311.794	-0.259385	0.112089	-2.3141	0.0206623	0.227226
MT-ND4L	ENSG00000212907	23231.1	0.299706	0.129555	2.31335	0.0207032	0.227226
PDF	ENSG00000258429	543.817	0.269643	0.116574	2.31305	0.0207196	0.227226
XRCC3	ENSG00000126215	1082.84	0.181002	0.0782569	2.31293	0.0207266	0.227226
METTL3	ENSG00000165819	2316.9	-0.106281	0.0459825	-2.31134	0.0208139	0.227954
ABHD18	ENSG00000164074	913.106	-0.173523	0.0752005	-2.30748	0.0210282	0.228023
DDX49	ENSG00000105671	3357.58	0.128763	0.0557701	2.30882	0.0209534	0.228023
HNRNPC	ENSG00000092199	35810.6	0.0814225	0.0352673	2.30873	0.0209587	0.228023
MT-ATP6	ENSG00000198899	112545	0.240539	0.1042	2.30843	0.0209754	0.228023
NBPF11	ENSG00000263956	728.815	-0.191269	0.0828295	-2.30918	0.0209333	0.228023
NPC1	ENSG00000141458	1939.41	-0.118711	0.0514372	-2.30788	0.021006	0.228023
RPL5P34	ENSG00000234009	177.97	-0.38527	0.166952	-2.30766	0.0210178	0.228023
SLC19A1	ENSG00000173638	3385.72	0.132495	0.0573952	2.30846	0.0209735	0.228023
UROD	ENSG00000126088	7850.34	0.0829528	0.0359281	2.30885	0.0209517	0.228023
ZBTB48	ENSG00000204859	1307.56	-0.159733	0.069194	-2.30848	0.0209724	0.228023
CDK2AP2	ENSG00000167797	1419.07	0.189694	0.0823008	2.30488	0.0211731	0.228558
GAS2	ENSG00000148935	638.354	-0.19106	0.0828992	-2.30473	0.0211817	0.228558
LRG1	ENSG00000171236	966.44	0.162189	0.0703706	2.30478	0.0211788	0.228558
PTBP1	ENSG00000011304	25915.7	0.110594	0.0479703	2.30546	0.0211406	0.228558
RTN2	ENSG00000125744	431.023	0.225354	0.0977348	2.30577	0.0211236	0.228558
MIA3	ENSG00000154305	2566.3	-0.136857	0.059405	-2.3038	0.021234	0.228897
AC010615.2	ENSG00000268119	1080.19	-0.149889	0.0652261	-2.29799	0.0215622	0.229273
ANKZF1	ENSG00000163516	1420.32	-0.131282	0.0571086	-2.29881	0.0215159	0.229273
CDR2L	ENSG00000109089	680.424	0.186735	0.0812599	2.298	0.021562	0.229273
CHD6	ENSG00000124177	1429.91	-0.141448	0.0614756	-2.30088	0.0213984	0.229273
COLGALT1	ENSG00000130309	8943.81	0.0927197	0.0403466	2.29808	0.0215572	0.229273
CYC1	ENSG00000179091	8960.16	0.136383	0.0593712	2.29712	0.0216119	0.229273
DNAAF5	ENSG00000164818	3588.68	0.115381	0.0502331	2.2969	0.0216244	0.229273
FBXO6	ENSG00000116663	528.573	0.195522	0.0849465	2.30171	0.0213516	0.229273
FLYWCH2	ENSG00000162076	711.536	0.220257	0.0956567	2.30258	0.0213027	0.229273
JUP	ENSG00000173801	3309.71	0.165891	0.0721625	2.29885	0.0215135	0.229273
MRPS28	ENSG00000147586	460.327	0.205282	0.08927	2.29956	0.021473	0.229273
NAGK	ENSG00000124357	722.664	-0.17395	0.07558	-2.30153	0.0213617	0.229273
ODF2	ENSG00000136811	3601.69	-0.0919702	0.0399982	-2.29936	0.0214846	0.229273
RBPMS2	ENSG00000166831	2087.1	0.129794	0.0565	2.29724	0.0216051	0.229273
RPUSD1	ENSG00000007376	2414.74	0.194488	0.0845422	2.30048	0.0214212	0.229273
TBX1	ENSG00000184058	5235.07	0.190624	0.0829576	2.29785	0.0215705	0.229273
TSSC4	ENSG00000184281	1303.17	0.164033	0.071412	2.29699	0.0216191	0.229273
C18orf54	ENSG00000166845	439.914	-0.252935	0.110186	-2.29553	0.0217028	0.229438
RPS5	ENSG00000083845	30778.6	0.136902	0.0596322	2.29578	0.0216886	0.229438
SHARPIN	ENSG00000179526	1135.01	0.196418	0.0855455	2.29607	0.021672	0.229438
MRPS15	ENSG00000116898	4151.17	0.0865323	0.0377089	2.29474	0.0217479	0.229473
ZNF594	ENSG00000180626	409.883	-0.238989	0.104135	-2.29498	0.0217341	0.229473
DDX12P	ENSG00000214826	558.787	-0.205601	0.0896755	-2.29272	0.0218644	0.230065
HIP1	ENSG00000127946	766.804	-0.159492	0.0695659	-2.29267	0.0218669	0.230065
SLF2	ENSG00000119906	1643.64	-0.143085	0.0623984	-2.29308	0.0218431	0.230065
ALKBH7	ENSG00000125652	1405.93	0.200916	0.0877483	2.28968	0.0220398	0.230116
C19orf53	ENSG00000104979	3334.67	0.13274	0.0579645	2.29003	0.0220197	0.230116
COMT	ENSG00000093010	15318.8	0.130013	0.0567631	2.29045	0.0219953	0.230116
EIF3K	ENSG00000178982	8853.5	0.0760802	0.0332022	2.29142	0.0219393	0.230116
EZH1	ENSG00000108799	1500.48	-0.140608	0.0613937	-2.29026	0.0220061	0.230116
GHITM	ENSG00000165678	15652.3	0.092771	0.0404823	2.29164	0.0219263	0.230116
SCAMP3	ENSG00000116521	3255	0.134313	0.0586418	2.2904	0.0219981	0.230116
SMCHD1	ENSG00000101596	5655.23	-0.149845	0.0654256	-2.29031	0.0220035	0.230116
FAM98C	ENSG00000130244	524.458	-0.22056	0.0964152	-2.28761	0.0221603	0.230716
MFSD4B	ENSG00000173214	734.671	-0.186164	0.0813614	-2.28811	0.0221313	0.230716
STMN1	ENSG00000117632	21369.5	0.102383	0.0447487	2.28796	0.02214	0.230716
H3P6	ENSG00000235655	1862.13	0.178769	0.0781604	2.28721	0.0221837	0.23074
YIF1B	ENSG00000167645	4005.54	0.148511	0.064949	2.28658	0.0222203	0.230901
AC108865.1	ENSG00000250829	156.801	-0.365445	0.159926	-2.28508	0.0223079	0.231295
DBNDD1	ENSG00000003249	1198.69	0.172334	0.0754364	2.28449	0.0223426	0.231295
EFHD1	ENSG00000115468	2410.93	0.129672	0.0567444	2.28519	0.0223018	0.231295
XRN1	ENSG00000114127	1745.07	-0.170069	0.0744347	-2.28481	0.022324	0.231295
GABPB2	ENSG00000143458	540.995	-0.19069	0.0835278	-2.28296	0.0224329	0.231643
NOM1	ENSG00000146909	3557.64	-0.0959602	0.0420354	-2.28284	0.0224395	0.231643
PISD	ENSG00000241878	2733.96	0.110141	0.0482426	2.28306	0.0224266	0.231643
PDLIM4	ENSG00000131435	463.459	0.268856	0.11784	2.28152	0.0225175	0.232229
ZNF865	ENSG00000261221	1430.4	0.209052	0.0916536	2.28089	0.022555	0.232397
HIVEP1	ENSG00000095951	1242.45	-0.135915	0.0596298	-2.27932	0.0226481	0.233088
PSMC5	ENSG00000087191	8354.06	0.0938392	0.0411877	2.27833	0.0227069	0.233088
SMG1P7	ENSG00000261556	339.978	-0.251454	0.110362	-2.27846	0.0226994	0.233088
WDR27	ENSG00000184465	1229.88	-0.141557	0.0621318	-2.27833	0.0227071	0.233088
ZFP62	ENSG00000196670	1088.82	-0.160622	0.0705806	-2.27573	0.0228623	0.234462
AKR7A2	ENSG00000053371	2049.91	0.144722	0.0636478	2.2738	0.0229779	0.234987
MTFP1	ENSG00000242114	274.895	0.299753	0.131809	2.27414	0.0229575	0.234987
SEL1L	ENSG00000071537	3303.08	-0.140836	0.061931	-2.27408	0.0229613	0.234987
OGT	ENSG00000147162	6606.89	-0.113947	0.050122	-2.2734	0.023002	0.235015
EIF3F	ENSG00000175390	4757.5	0.091727	0.0403544	2.27304	0.0230239	0.23502
VASP	ENSG00000125753	8894.02	0.114053	0.0501926	2.27231	0.0230675	0.235246
ZNF561	ENSG00000171469	1209.81	-0.143577	0.0632061	-2.27157	0.0231122	0.235483
LY6E	ENSG00000160932	4260.6	0.175347	0.0772492	2.26989	0.0232144	0.235866
PHF23	ENSG00000040633	2147.14	0.113653	0.0500612	2.27028	0.0231905	0.235866
SMC5	ENSG00000198887	1891.34	-0.166178	0.0732085	-2.26993	0.0232117	0.235866
DNASE2	ENSG00000105612	1141.32	0.14844	0.0654424	2.26825	0.023314	0.236221
FDFT1	ENSG00000079459	12377.2	0.0713288	0.031442	2.26859	0.0232935	0.236221
REXO1	ENSG00000079313	3052.25	0.172955	0.0762379	2.26862	0.0232917	0.236221
JMJD4	ENSG00000081692	340.757	0.238728	0.105272	2.26773	0.0233458	0.236325
TPTEP2	ENSG00000244627	290.669	-0.235933	0.104129	-2.26576	0.0234659	0.237322
RPS7	ENSG00000171863	24953	0.0962339	0.0424868	2.26503	0.023511	0.237558
AGBL5	ENSG00000084693	2643.57	0.121795	0.053827	2.26271	0.0236539	0.238446
MCRS1	ENSG00000187778	4084.92	0.116835	0.0516448	2.26228	0.0236802	0.238446
ZCCHC9	ENSG00000131732	1673.85	-0.121934	0.0539008	-2.26219	0.0236858	0.238446
ZYX	ENSG00000159840	2094.16	0.173836	0.0768257	2.26273	0.0236525	0.238446
SLC44A5	ENSG00000137968	157.084	-0.317488	0.140373	-2.26174	0.0237137	0.238507
DNAJC4	ENSG00000110011	670.142	0.195537	0.0864853	2.26092	0.0237641	0.238795
ISG15	ENSG00000187608	408.605	0.221366	0.0980092	2.25862	0.0239068	0.240009
ARF3	ENSG00000134287	9502.97	0.0763143	0.033807	2.25736	0.0239859	0.240423
MYBL1	ENSG00000185697	157.298	-0.314407	0.13933	-2.25656	0.0240358	0.240423
RGL2	ENSG00000237441	1828.23	-0.134621	0.0596556	-2.25663	0.0240309	0.240423
RNF130	ENSG00000113269	2873.71	0.0987885	0.0437775	2.25661	0.0240327	0.240423
MYL6	ENSG00000092841	12579.9	0.104121	0.0461536	2.25596	0.0240732	0.240526
SNU13	ENSG00000100138	9831.24	0.0852913	0.0378116	2.25569	0.0240899	0.240526
SDHAP1	ENSG00000185485	1552.95	-0.154623	0.068585	-2.25448	0.0241663	0.241069
IKZF2	ENSG00000030419	922.555	-0.173246	0.0769136	-2.25247	0.0242926	0.241889
TOP2A	ENSG00000131747	19574.2	-0.150297	0.0667151	-2.25281	0.0242709	0.241889
CHCHD2	ENSG00000106153	18729.2	0.0881713	0.0391711	2.25093	0.0243902	0.242096
PLK1	ENSG00000166851	7918.2	0.125603	0.0557968	2.25107	0.0243809	0.242096
QTRT1	ENSG00000213339	1904.17	-0.15734	0.0698825	-2.25149	0.0243543	0.242096
ZNF574	ENSG00000105732	1085.48	0.189503	0.0841959	2.25075	0.0244017	0.242096
CARD8	ENSG00000105483	990.566	-0.141264	0.062811	-2.24903	0.0245107	0.242958
UQCRC1	ENSG00000010256	6417.41	0.125217	0.0556924	2.24837	0.0245528	0.243155
AUP1	ENSG00000115307	9674.74	0.111954	0.0498354	2.24648	0.024673	0.244063
CEP128	ENSG00000100629	793.755	-0.200182	0.0891261	-2.24605	0.0247009	0.244063
CLIC1	ENSG00000213719	39139.8	0.0626103	0.0278821	2.24554	0.0247336	0.244063
PRUNE1	ENSG00000143363	861.174	0.144017	0.0641338	2.24557	0.0247316	0.244063
SNHG19	ENSG00000260260	1053.97	-0.190213	0.0847551	-2.24427	0.0248152	0.244649
TGFBR3	ENSG00000069702	2811.17	-0.130456	0.0581684	-2.24274	0.0249139	0.245401
WIPF2	ENSG00000171475	2429.3	-0.115453	0.0515059	-2.24155	0.0249905	0.245934
SNRNP27	ENSG00000124380	1914.43	0.157616	0.070364	2.24001	0.02509	0.246692
ZNF462	ENSG00000148143	415.632	-0.216525	0.0966826	-2.23954	0.0251206	0.246772
AFF1	ENSG00000172493	4858.69	-0.101017	0.0451141	-2.23915	0.025146	0.2468
COA1	ENSG00000106603	3493.78	0.101278	0.0452518	2.2381	0.0252146	0.247031
GATA1	ENSG00000102145	7303.06	0.134063	0.0598929	2.23838	0.0251963	0.247031
KCNH2	ENSG00000055118	22537	0.145522	0.0650456	2.23723	0.0252713	0.247145
MYL4	ENSG00000198336	1375	0.134326	0.0600354	2.23744	0.0252575	0.247145
FAU	ENSG00000149806	11937.3	0.135528	0.0606221	2.23561	0.0253771	0.247761
NCOA7	ENSG00000111912	1016.78	-0.150942	0.0675181	-2.23558	0.0253795	0.247761
SNAPC2	ENSG00000104976	1080.76	0.167553	0.0749667	2.23503	0.0254153	0.24789
HTATSF1P2	ENSG00000271361	448.873	-0.190681	0.0853409	-2.23434	0.0254607	0.248111
AIF1L	ENSG00000126878	2387.13	0.105642	0.047302	2.23336	0.0255251	0.248518
AGPAT2	ENSG00000169692	2308.29	0.155354	0.0695811	2.2327	0.0255684	0.24872
FAM149B1	ENSG00000138286	356.141	-0.225215	0.100947	-2.23101	0.0256802	0.249585
RELN	ENSG00000189056	997.832	-0.163063	0.0731094	-2.23039	0.0257214	0.249764
MATR3	ENSG00000015479	159.58	-0.357181	0.160197	-2.22964	0.0257716	0.249809
NES	ENSG00000132688	2510.82	-0.111995	0.0502285	-2.22971	0.0257667	0.249809
PLPP2	ENSG00000141934	577.303	0.202951	0.0910682	2.22856	0.0258432	0.250281
GNG5	ENSG00000174021	936.141	0.211932	0.0951651	2.22699	0.0259479	0.251074
FOXP4	ENSG00000137166	2313.89	0.165612	0.0743857	2.2264	0.0259874	0.251172
SPEN	ENSG00000065526	8262.45	-0.129425	0.0581383	-2.22615	0.0260038	0.251172
C15orf39	ENSG00000167173	2647.39	0.167056	0.0750714	2.2253	0.0260611	0.251503
CS	ENSG00000062485	15280.4	0.0671067	0.0301632	2.22478	0.0260957	0.251616
STX16	ENSG00000124222	1629.68	-0.126758	0.0569901	-2.22421	0.0261345	0.251768
CHMP1A	ENSG00000131165	5603.27	0.120106	0.0540077	2.22386	0.0261576	0.25177
CAD	ENSG00000084774	7492.27	-0.115229	0.0518461	-2.22252	0.0262479	0.252132
FGD1	ENSG00000102302	365.676	0.224325	0.100943	2.22228	0.0262643	0.252132
RPS15	ENSG00000115268	28560	0.143219	0.0644327	2.22277	0.0262314	0.252132
BNIP3L	ENSG00000104765	4064.32	0.119204	0.0536987	2.21988	0.0264271	0.253252
DCAF1	ENSG00000145041	3236.06	-0.110555	0.0498012	-2.21991	0.0264245	0.253252
RTL8A	ENSG00000203950	1145.47	0.159613	0.0719178	2.21938	0.0264611	0.253356
CDC42	ENSG00000070831	9198.68	0.0951885	0.042901	2.21879	0.0265008	0.253515
CDC45	ENSG00000093009	11880.5	0.0759003	0.0342195	2.21804	0.0265518	0.253731
TCF3	ENSG00000071564	9132.85	0.143679	0.064792	2.21753	0.0265866	0.253731
TUFM	ENSG00000178952	19544.3	0.0721483	0.0325367	2.21744	0.0265928	0.253731
ACACA	ENSG00000278540	5189.99	-0.136004	0.0613941	-2.21526	0.0267425	0.25432
DBP	ENSG00000105516	167.484	0.32975	0.148889	2.21474	0.0267776	0.25432
H2BC11	ENSG00000124635	1209.42	0.158945	0.07176	2.21495	0.0267635	0.25432
HCFC1R1	ENSG00000103145	766.779	0.231575	0.10453	2.2154	0.0267329	0.25432
MDH1	ENSG00000014641	7309.05	0.100466	0.0453539	2.21516	0.0267494	0.25432
TEAD1	ENSG00000187079	2515.78	-0.118596	0.053554	-2.21451	0.0267937	0.25432
INPP5F	ENSG00000198825	479.547	-0.185291	0.0837192	-2.21324	0.0268809	0.254821
NUP214	ENSG00000126883	18573.4	-0.0788582	0.035633	-2.21307	0.0268932	0.254821
PCBP2	ENSG00000197111	7584.52	0.0774214	0.0349891	2.21273	0.0269163	0.254821
CDPF1	ENSG00000205643	247.967	0.255228	0.115389	2.2119	0.0269733	0.254921
TMEM25	ENSG00000149582	179.637	-0.293823	0.132821	-2.21218	0.0269545	0.254921
AC245060.5	ENSG00000274422	181.679	-0.318887	0.1445	-2.20684	0.0273256	0.256051
CEMIP2	ENSG00000135048	1464.25	-0.128695	0.0582477	-2.20944	0.0271443	0.256051
CROCCP3	ENSG00000080947	158.541	-0.326409	0.147888	-2.20714	0.0273041	0.256051
CTNNBIP1	ENSG00000178585	515.633	0.184902	0.0837035	2.20901	0.0271736	0.256051
CTU1	ENSG00000142544	437.378	0.261643	0.118509	2.2078	0.0272582	0.256051
DCTN2	ENSG00000175203	5069.81	0.0784658	0.0355362	2.20805	0.0272406	0.256051
GGCX	ENSG00000115486	1170.4	-0.141425	0.0640921	-2.20659	0.027343	0.256051
KDM5B	ENSG00000117139	3760.17	-0.098053	0.0444035	-2.20823	0.0272283	0.256051
PGAP6	ENSG00000129925	3398.13	0.154457	0.0700013	2.20649	0.0273498	0.256051
RRS1	ENSG00000179041	2167.69	0.11912	0.0539706	2.20712	0.0273055	0.256051
USP22	ENSG00000124422	9003.74	0.0856091	0.0387893	2.20703	0.027312	0.256051
ABCF2	ENSG00000033050	1485.29	0.140582	0.0637255	2.20605	0.0273804	0.256119
ATP5F1A	ENSG00000152234	19300	0.0738636	0.0334883	2.20566	0.0274081	0.256159
TECR	ENSG00000099797	5244.71	0.115829	0.052528	2.20509	0.027448	0.256314
PARGP1	ENSG00000239883	326.967	-0.221647	0.100536	-2.20465	0.0274783	0.256379
RFC5	ENSG00000111445	3171.25	0.106582	0.0483602	2.20392	0.02753	0.256642
PPIA	ENSG00000196262	52839.4	0.0658124	0.0298806	2.20251	0.0276292	0.257348
WDR1	ENSG00000071127	8679.43	0.093421	0.04243	2.20177	0.0276818	0.25762
EXOSC4	ENSG00000178896	953.627	0.220198	0.100097	2.19983	0.0278186	0.258186
HMBS	ENSG00000256269	4345.26	0.107672	0.0489513	2.19958	0.0278369	0.258186
PUSL1	ENSG00000169972	953.232	0.188425	0.085631	2.20043	0.0277762	0.258186
RPL7P9	ENSG00000137970	350.314	-0.265668	0.120762	-2.19993	0.0278115	0.258186
CDC42EP1	ENSG00000128283	5069.93	0.177542	0.0807287	2.19924	0.0278609	0.258191
GRHPR	ENSG00000137106	4384.48	0.140831	0.0640477	2.19884	0.0278893	0.258235
CCDC8	ENSG00000169515	1933.09	0.137168	0.0624709	2.19571	0.0281129	0.258993
KRT10	ENSG00000186395	2457.61	0.117591	0.0535148	2.19735	0.0279954	0.258993
MICOS13	ENSG00000174917	1771.3	0.172957	0.0787702	2.19572	0.0281122	0.258993
RNF126	ENSG00000070423	3175.26	0.182512	0.0831038	2.19619	0.0280781	0.258993
UBALD2	ENSG00000185262	1633.5	0.158708	0.0722725	2.19596	0.0280948	0.258993
ZNF777	ENSG00000196453	1158.34	0.138408	0.0630109	2.19657	0.0280513	0.258993
ENDOG	ENSG00000167136	295.17	0.296896	0.135334	2.1938	0.0282498	0.259166
MCM2	ENSG00000073111	6098.63	0.106853	0.0486796	2.19504	0.028161	0.259166
RNF181	ENSG00000168894	1796.66	0.147357	0.0671672	2.19388	0.0282443	0.259166
UBR5	ENSG00000104517	6884.61	-0.0952957	0.0434226	-2.19461	0.0281916	0.259166
ZNRF1	ENSG00000186187	1402.62	0.128147	0.0584051	2.19411	0.0282272	0.259166
FBXO21	ENSG00000135108	614.397	0.187871	0.0857029	2.19212	0.0283707	0.25984
WDR19	ENSG00000157796	921.877	-0.157608	0.0718943	-2.19222	0.0283636	0.25984
MAP4K2	ENSG00000168067	867.335	0.18773	0.0856658	2.19143	0.0284208	0.260082
GDF15	ENSG00000130513	3653.9	0.162499	0.0741877	2.19038	0.0284968	0.26056
GAMT	ENSG00000130005	2266.76	0.199989	0.0913783	2.18858	0.0286273	0.261534
CCDC14	ENSG00000175455	2740.62	-0.125441	0.0574167	-2.18474	0.0289078	0.263004
ETFA	ENSG00000140374	4986.54	0.0811499	0.0371479	2.18451	0.028925	0.263004
LSM10	ENSG00000181817	1470.37	0.139159	0.0636596	2.18599	0.0288162	0.263004
PCNT	ENSG00000160299	3867.44	-0.119124	0.0545282	-2.18462	0.0289164	0.263004
TBRG4	ENSG00000136270	7294	0.109633	0.0501889	2.18441	0.0289321	0.263004
ZNF37BP	ENSG00000234420	477.888	-0.184967	0.0846752	-2.18443	0.028931	0.263004
ATM	ENSG00000149311	2036.34	-0.161767	0.0740858	-2.18351	0.0289983	0.263363
SLFN13	ENSG00000154760	146.762	-0.370277	0.169602	-2.18322	0.0290197	0.263363
FNDC4	ENSG00000115226	170.511	0.295332	0.135435	2.18061	0.029212	0.264889
SPI1	ENSG00000066336	1489	0.176825	0.0811309	2.17951	0.029294	0.265414
SESN1	ENSG00000080546	538.314	-0.206937	0.0949687	-2.179	0.0293316	0.265534
NME4	ENSG00000103202	5340.2	0.153453	0.0704941	2.17682	0.0294943	0.266567
ZDHHC16	ENSG00000171307	938.847	0.161023	0.0739677	2.17694	0.0294854	0.266567
ANKRD36C	ENSG00000174501	227.617	-0.307417	0.141319	-2.17534	0.0296049	0.267347
FBXL19-AS1	ENSG00000260852	269.823	-0.246423	0.11331	-2.17477	0.0296475	0.267511
EIF3L	ENSG00000100129	8610.45	0.0933856	0.0429915	2.17218	0.0298418	0.269042
MRPS18A	ENSG00000096080	1446.51	0.135846	0.0625541	2.17165	0.029882	0.269183
SLC25A37	ENSG00000147454	7926.52	-0.0820223	0.0377809	-2.171	0.029931	0.269404
ATP5F1C	ENSG00000165629	8205.2	0.103953	0.047913	2.16961	0.030036	0.269647
GK5	ENSG00000175066	1649.7	-0.124647	0.0574818	-2.16847	0.0301232	0.269647
LRWD1	ENSG00000161036	1803.77	0.156046	0.0719333	2.16932	0.0300584	0.269647
NOC4L	ENSG00000184967	2172.36	0.15842	0.0730036	2.17004	0.0300041	0.269647
SYNGAP1	ENSG00000197283	1311.51	-0.143463	0.0661291	-2.16944	0.030049	0.269647
VEGFA	ENSG00000112715	3630.01	-0.109209	0.0503521	-2.16891	0.0300895	0.269647
ZNF280C	ENSG00000056277	498.994	-0.194458	0.0896791	-2.16837	0.0301302	0.269647
RBM48	ENSG00000127993	750.991	-0.175984	0.0811811	-2.1678	0.0301739	0.269818
CFAP126	ENSG00000188931	405.202	-0.201293	0.0929393	-2.16585	0.0303224	0.269908
CTC1	ENSG00000178971	908.092	0.145623	0.0672248	2.1662	0.0302955	0.269908
ERAL1	ENSG00000132591	3763.12	0.102301	0.0472459	2.16528	0.0303659	0.269908
FRMD1	ENSG00000153303	206.239	0.294502	0.135901	2.16704	0.0302321	0.269908
FUNDC2	ENSG00000165775	1993.91	0.117279	0.0541742	2.16485	0.0303994	0.269908
LMBRD2	ENSG00000164187	1703.47	-0.17072	0.0788479	-2.16518	0.0303736	0.269908
SMARCB1	ENSG00000099956	5998.12	0.115273	0.0532497	2.16477	0.0304056	0.269908
TUT4	ENSG00000134744	3356.94	-0.109576	0.0505973	-2.16565	0.0303376	0.269908
ZNF562	ENSG00000171466	2383.88	-0.127769	0.0589834	-2.16618	0.0302977	0.269908
AAMP	ENSG00000127837	8051.42	0.0941973	0.0435386	2.16353	0.0305002	0.270092
COX7C	ENSG00000127184	6922.72	0.113212	0.0523239	2.16368	0.030489	0.270092
TMEM41B	ENSG00000166471	1912.5	-0.119845	0.0553905	-2.16364	0.0304922	0.270092
ARHGAP1	ENSG00000175220	1176.04	0.152178	0.0704013	2.16158	0.0306509	0.270118
CFDP1	ENSG00000153774	1511.57	0.150469	0.0695936	2.16211	0.0306099	0.270118
MRPL20	ENSG00000242485	3585.35	0.1121	0.0518408	2.16239	0.0305881	0.270118
MRPL48	ENSG00000175581	1412.5	0.123111	0.0569223	2.16279	0.0305572	0.270118
PIGU	ENSG00000101464	1151.68	0.129014	0.0596696	2.16214	0.0306073	0.270118
PSMD11	ENSG00000108671	16102.6	0.0685951	0.0317318	2.16172	0.03064	0.270118
POM121	ENSG00000196313	6760.57	0.0971551	0.0449871	2.15962	0.0308022	0.27058
SLC9A3-AS1	ENSG00000225138	990	-0.222698	0.103112	-2.15976	0.0307912	0.27058
VAC14	ENSG00000103043	2696.45	0.13586	0.0628846	2.16046	0.030737	0.27058
ZNF197	ENSG00000186448	2216.69	-0.129609	0.0600043	-2.15999	0.0307734	0.27058
MPV17L2	ENSG00000254858	1355.2	0.200782	0.0930294	2.15826	0.0309075	0.271288
F12	ENSG00000131187	345.147	0.255392	0.118367	2.15762	0.030957	0.271506
AC011632.1	ENSG00000253706	166.858	0.302097	0.140141	2.15567	0.0311097	0.272019
CEP295	ENSG00000166004	1319.11	-0.180361	0.0836775	-2.15544	0.0311278	0.272019
CYP27B1	ENSG00000111012	355.314	-0.236122	0.109555	-2.15528	0.0311397	0.272019
HNRNPCP2	ENSG00000204253	322.94	-0.242637	0.112567	-2.15549	0.0311234	0.272019
NELFA	ENSG00000185049	2482.03	0.136119	0.0631297	2.15618	0.0310694	0.272019
RPA2	ENSG00000117748	4503.61	0.0862463	0.0400263	2.15474	0.0311821	0.272173
RIOK3	ENSG00000101782	2892.6	-0.109131	0.0506745	-2.15357	0.0312737	0.272755
ZBTB25	ENSG00000089775	521.303	-0.187181	0.0869378	-2.15304	0.0313155	0.272903
UCK2	ENSG00000143179	3360.71	0.0863474	0.0401155	2.15247	0.0313601	0.273075
CEP83	ENSG00000173588	1216.01	-0.163887	0.0761804	-2.15129	0.031453	0.273666
GOT2	ENSG00000125166	8823.57	0.0693452	0.032246	2.15051	0.031515	0.273988
FADS2	ENSG00000134824	754.172	0.172197	0.0800884	2.15009	0.0315479	0.274057
ETFB	ENSG00000105379	1824.08	0.112755	0.0525032	2.14758	0.0317469	0.275447
PARP6	ENSG00000137817	909.954	-0.172523	0.0803388	-2.14744	0.0317582	0.275447
BACH2	ENSG00000112182	774.936	-0.163167	0.0760282	-2.14614	0.0318617	0.275885
CDC25C	ENSG00000158402	531.733	0.189471	0.0882962	2.14586	0.0318841	0.275885
LRCH3	ENSG00000186001	1172.48	-0.12427	0.0579113	-2.14586	0.0318842	0.275885
ARHGDIA	ENSG00000141522	9055.76	0.12632	0.0588819	2.14531	0.0319282	0.276022
GYPA	ENSG00000170180	1610.71	0.186054	0.0867499	2.14472	0.0319756	0.276022
TSC22D1	ENSG00000102804	3473.82	0.0931853	0.0434466	2.14482	0.0319669	0.276022
AC246817.2	ENSG00000254319	923.83	0.145474	0.0678455	2.1442	0.0320168	0.276161
TTLL12	ENSG00000100304	10017.2	0.117201	0.0546964	2.14276	0.0321326	0.276942
AGPAT4	ENSG00000026652	1041.75	-0.128585	0.0600521	-2.14123	0.0322554	0.277077
CHMP4B	ENSG00000101421	4114.42	0.0953368	0.0445292	2.14099	0.0322746	0.277077
PPA2	ENSG00000138777	2586.06	0.0933167	0.0435834	2.1411	0.0322656	0.277077
PPIL2	ENSG00000100023	13619	0.101017	0.0471731	2.14142	0.0322402	0.277077
RPL37	ENSG00000145592	51204.5	0.144328	0.06739	2.14168	0.0322192	0.277077
SRSF6	ENSG00000124193	4995.53	0.107304	0.0501559	2.13942	0.0324019	0.277952
MRPL36	ENSG00000171421	1394.51	0.13953	0.0652352	2.13888	0.0324454	0.278107
PRKACA	ENSG00000072062	4711.19	0.101174	0.0473215	2.138	0.0325165	0.278499
AFG3L1P	ENSG00000223959	1927.58	-0.133016	0.0622259	-2.13764	0.0325462	0.278535
WBP11	ENSG00000084463	4787.84	0.0829138	0.0387995	2.13698	0.0325994	0.278773
AHI1	ENSG00000135541	1194.68	-0.150924	0.0706871	-2.1351	0.0327528	0.279649
SUPT5H	ENSG00000196235	11403.5	-0.100849	0.0472314	-2.13521	0.0327438	0.279649
PRELID1	ENSG00000169230	6317.65	0.12633	0.0591813	2.13462	0.0327917	0.279763
TOGARAM1	ENSG00000198718	354.65	-0.226353	0.106075	-2.13389	0.0328515	0.279838
TUBB6	ENSG00000176014	5090.95	0.112086	0.0525197	2.13418	0.0328283	0.279838
KDM2B	ENSG00000089094	2879.33	0.108899	0.0510752	2.13214	0.0329957	0.280764
LUC7L	ENSG00000007392	3889.03	-0.0965593	0.0452917	-2.13194	0.0330114	0.280764
ALOX5	ENSG00000012779	942.015	-0.16622	0.0780004	-2.13101	0.0330883	0.2812
KIAA0586	ENSG00000100578	1919.29	-0.136874	0.0642523	-2.13027	0.0331497	0.281285
TOR4A	ENSG00000198113	3800.53	0.132073	0.0619961	2.13034	0.0331437	0.281285
GPR160	ENSG00000173890	305.473	0.216388	0.101613	2.12953	0.0332108	0.281585
ZNRD2	ENSG00000173465	1630.33	0.152826	0.0717824	2.12902	0.0332526	0.281722
CYSTM1	ENSG00000120306	1338.69	0.146374	0.0687876	2.12791	0.0333443	0.282281
PRPSAP2	ENSG00000141127	1237.93	0.121617	0.0571708	2.12726	0.0333987	0.282523
ZNF385A	ENSG00000161642	1082.21	0.184873	0.0869482	2.12624	0.0334834	0.283021
FOXL2NB	ENSG00000206262	991.296	-0.153656	0.0723928	-2.12253	0.0337931	0.284857
MT-RNR2	ENSG00000210082	161777	0.157861	0.0743789	2.1224	0.0338045	0.284857
PDCD2	ENSG00000071994	5585.42	0.0865733	0.0407857	2.12264	0.0337843	0.284857
ROBO2	ENSG00000185008	620.574	-0.164161	0.077319	-2.12316	0.0337401	0.284857
ADSL	ENSG00000239900	722.123	-0.154124	0.072645	-2.12161	0.0338708	0.285196
DAPK1	ENSG00000196730	2682.66	-0.0929017	0.0438166	-2.12024	0.0339859	0.285946
CYTOR	ENSG00000222041	1852.67	0.136127	0.0642566	2.11849	0.0341335	0.286438
IFT80	ENSG00000068885	773.99	-0.196214	0.0926348	-2.11815	0.0341626	0.286438
NT5C2	ENSG00000076685	1157.18	-0.13393	0.063234	-2.118	0.034175	0.286438
UTP20	ENSG00000120800	4274.34	-0.119748	0.0565316	-2.11825	0.0341535	0.286438
ZNF511	ENSG00000198546	440.806	0.188105	0.0887814	2.11874	0.0341121	0.286438
GOLIM4	ENSG00000173905	3192.16	-0.125061	0.0590811	-2.11677	0.0342793	0.286699
LASP1	ENSG00000002834	8235.1	0.0825405	0.0389932	2.11679	0.0342773	0.286699
TSC22D4	ENSG00000166925	2105.93	0.158843	0.0750424	2.11671	0.0342847	0.286699
LINC00648	ENSG00000259129	153.321	0.304687	0.144035	2.11537	0.0343986	0.287353
ZADH2	ENSG00000180011	1387.97	0.1212	0.0573003	2.11517	0.0344153	0.287353
JUND	ENSG00000130522	5287.33	0.254762	0.120483	2.11451	0.0344722	0.287609
PPM1F-AS1	ENSG00000224086	952.302	-0.158219	0.0748862	-2.1128	0.0346183	0.288609
METTL1	ENSG00000037897	760.043	0.155874	0.073803	2.11203	0.0346837	0.288934
DPP3	ENSG00000254986	2657.15	0.119518	0.0566068	2.11138	0.03474	0.288964
MDC1	ENSG00000137337	7451.52	-0.0839308	0.0397471	-2.11162	0.0347189	0.288964
GAREM2	ENSG00000157833	946.934	0.147765	0.0700082	2.11067	0.0348003	0.289178
MYL12A	ENSG00000101608	4985.23	0.105194	0.0498731	2.10924	0.0349239	0.289178
NDUFA2	ENSG00000131495	1653.4	0.119596	0.0566755	2.11018	0.0348425	0.289178
STIP1	ENSG00000168439	21280.2	0.0658042	0.0311953	2.10942	0.034908	0.289178
TMX2	ENSG00000213593	8146.97	0.101231	0.047987	2.10954	0.034898	0.289178
TNIK	ENSG00000154310	5286.34	-0.0974197	0.0461675	-2.11013	0.0348468	0.289178
CCDC106	ENSG00000173581	1861.78	0.189264	0.0897686	2.10835	0.0350007	0.289376
TRAF2	ENSG00000127191	2778.87	0.112471	0.0533399	2.10856	0.0349824	0.289376
MARCHF9	ENSG00000139266	547.89	0.169998	0.080664	2.10748	0.0350758	0.289778
ACIN1	ENSG00000100813	11989.5	-0.0735462	0.0349078	-2.10687	0.0351289	0.289999
PHF19	ENSG00000119403	8066.52	0.0999736	0.0474712	2.10599	0.0352055	0.290413
CYP2S1	ENSG00000167600	381.964	0.223283	0.106101	2.10444	0.0353404	0.290787
MAPK3	ENSG00000102882	1777.44	0.147163	0.0699461	2.10394	0.0353835	0.290787
PHACTR4	ENSG00000204138	2760.18	-0.102374	0.0486408	-2.10468	0.035319	0.290787
VHL	ENSG00000134086	3923.33	-0.0967761	0.0459959	-2.10401	0.0353772	0.290787
ZNF841	ENSG00000197608	538.473	-0.175971	0.0836271	-2.10423	0.0353584	0.290787
CLUHP3	ENSG00000131797	578.51	-0.173094	0.0823108	-2.10293	0.0354715	0.291291
GRN	ENSG00000030582	5328.15	0.135736	0.0646118	2.10079	0.0356594	0.292615
JMJD6	ENSG00000070495	3336.49	-0.0894333	0.0426026	-2.09924	0.0357953	0.293511
AC018638.5	ENSG00000243679	343.876	0.233579	0.111369	2.09734	0.0359636	0.293752
DNASE1	ENSG00000213918	971.939	-0.130368	0.0621372	-2.09807	0.0358988	0.293752
KIF13A	ENSG00000137177	3158.24	-0.108782	0.0518728	-2.09709	0.0359855	0.293752
PPIAP31	ENSG00000217094	138.696	-0.46607	0.222137	-2.09813	0.0358941	0.293752
RBM3	ENSG00000102317	13239	-0.0909059	0.0433371	-2.09765	0.0359363	0.293752
UBR2	ENSG00000024048	3689.33	-0.102689	0.0489653	-2.09718	0.0359778	0.293752
SFI1	ENSG00000198089	1107.04	-0.180249	0.0860046	-2.09581	0.0360992	0.294461
CBARP	ENSG00000099625	507.831	0.237337	0.113377	2.09334	0.0363184	0.295315
KLHDC3	ENSG00000124702	7428.78	0.0934494	0.0446475	2.09305	0.036345	0.295315
LAGE3	ENSG00000196976	2184.16	0.176235	0.0842116	2.09277	0.0363699	0.295315
LINC01088	ENSG00000249307	1658.04	0.113828	0.054351	2.09432	0.0362316	0.295315
MLST8	ENSG00000167965	2866.01	0.16661	0.0795993	2.09311	0.036339	0.295315
NEDD8	ENSG00000129559	1610.37	0.178125	0.0850726	2.0938	0.0362777	0.295315
TPP2	ENSG00000134900	4691.86	-0.111212	0.0531477	-2.09252	0.0363924	0.295315
CBY1	ENSG00000100211	226.253	-0.262179	0.125336	-2.09181	0.0364551	0.295552
SLC39A3	ENSG00000141873	3227.74	0.142797	0.0682721	2.09159	0.0364756	0.295552
AC100810.1	ENSG00000253982	194.684	0.279214	0.133614	2.0897	0.0366447	0.295877
CPPED1	ENSG00000103381	1648.19	0.110439	0.0528458	2.08984	0.036632	0.295877
HMGN1	ENSG00000205581	17496.3	0.0793335	0.0379584	2.09001	0.0366167	0.295877
NLE1	ENSG00000073536	2230.15	0.118332	0.0566279	2.08964	0.0366506	0.295877
RPS6KA1	ENSG00000117676	1988.07	0.109487	0.0523754	2.09044	0.0365786	0.295877
MAGEA3	ENSG00000221867	6474.35	0.0743111	0.0355726	2.089	0.0367077	0.296074
MAP2K2	ENSG00000126934	6479.67	0.120429	0.0576559	2.08876	0.0367291	0.296074
ZIC2	ENSG00000043355	525.775	0.195305	0.0935277	2.08821	0.0367789	0.296258
SLC43A1	ENSG00000149150	1496.53	0.132174	0.0633118	2.08767	0.036828	0.296436
B4GALT3	ENSG00000158850	2567.55	0.122682	0.0588322	2.08528	0.0370436	0.29708
LRRC61	ENSG00000127399	1335.43	0.158269	0.0758703	2.08604	0.0369746	0.29708
TUBG1	ENSG00000131462	5580.29	0.124832	0.0598588	2.08543	0.03703	0.29708
VPS13B	ENSG00000132549	1955.27	-0.146641	0.0703012	-2.0859	0.0369874	0.29708
ZNF689	ENSG00000156853	1063.18	0.123677	0.0593089	2.0853	0.037042	0.29708
PPP1CA	ENSG00000172531	8028.5	0.120477	0.0578585	2.08227	0.0373174	0.299057
GMPR	ENSG00000137198	1924.02	0.114139	0.0548432	2.08119	0.0374164	0.299447
MRPL27	ENSG00000108826	2183.32	0.106779	0.0513078	2.08115	0.0374206	0.299447
AVPI1	ENSG00000119986	177.892	0.303318	0.145899	2.07895	0.0376218	0.300714
GALK1	ENSG00000108479	932.159	0.184545	0.0887738	2.07882	0.0376339	0.300714
MRPL41	ENSG00000182154	4579.55	0.159359	0.0766801	2.07824	0.0376877	0.300925
H1-10	ENSG00000184897	2077.17	0.191235	0.0920356	2.07784	0.0377245	0.301
CCDC90B	ENSG00000137500	1507.81	0.13809	0.0665183	2.07598	0.0378962	0.301743
DPY30	ENSG00000162961	1682.22	0.107174	0.0516269	2.07593	0.0379002	0.301743
PIK3C2A	ENSG00000011405	1218.62	-0.167017	0.0804462	-2.07613	0.037882	0.301743
SMYD3	ENSG00000185420	4462.06	0.0868305	0.0418432	2.07514	0.0379738	0.30211
CKS1B	ENSG00000173207	3892.52	0.0856024	0.04133	2.07119	0.0383408	0.30305
ORC1	ENSG00000085840	4340.16	0.0867211	0.0418438	2.0725	0.0382193	0.30305
PRF1	ENSG00000180644	199.65	0.259607	0.125342	2.0712	0.0383405	0.30305
RSRC2	ENSG00000111011	4421	-0.0943021	0.0455025	-2.07246	0.0382227	0.30305
SPATA5	ENSG00000145375	2994.5	-0.117234	0.0565733	-2.07224	0.038243	0.30305
ZNF169	ENSG00000175787	326.933	-0.221258	0.106733	-2.07301	0.0381713	0.30305
ZNF24	ENSG00000172466	6475.39	-0.104718	0.0505568	-2.07129	0.0383316	0.30305
ZNF441	ENSG00000197044	375.438	-0.247321	0.11939	-2.07154	0.0383081	0.30305
ZNF771	ENSG00000179965	577.124	0.199699	0.0964165	2.07121	0.0383395	0.30305
KIAA0895L	ENSG00000196123	1914.98	-0.164402	0.0793881	-2.07086	0.0383716	0.303075
AL162595.1	ENSG00000177788	618.897	-0.164652	0.0795303	-2.0703	0.0384243	0.303273
DPY19L4	ENSG00000156162	1270.12	-0.131162	0.0634662	-2.06664	0.038768	0.30483
FOXK2	ENSG00000141568	5167.93	0.0811122	0.0392383	2.06717	0.038718	0.30483
NDUFC1	ENSG00000109390	2293.47	0.120358	0.0582124	2.06757	0.0386808	0.30483
QPCTL	ENSG00000011478	964.872	-0.14632	0.0708071	-2.06646	0.0387851	0.30483
SLC35B2	ENSG00000157593	3047.34	0.105593	0.0510995	2.06642	0.0387884	0.30483
TET2	ENSG00000168769	1203.87	-0.123314	0.0596583	-2.067	0.0387338	0.30483
LSR	ENSG00000105699	1543.39	0.167238	0.0809737	2.06534	0.0388907	0.305196
OST4	ENSG00000228474	2201.82	0.139007	0.067297	2.06557	0.0388686	0.305196
ARF4	ENSG00000168374	3487.1	0.0967482	0.0468518	2.06499	0.0389243	0.305241
LPAR2	ENSG00000064547	315.186	-0.214011	0.103687	-2.064	0.0390175	0.305753
AC015871.3	ENSG00000278600	185.217	-0.308464	0.149614	-2.06173	0.0392335	0.306337
PRPF3	ENSG00000117360	3044.12	-0.0947681	0.0459516	-2.06235	0.0391748	0.306337
RNF139-AS1	ENSG00000245149	429.119	-0.213223	0.103415	-2.06182	0.0392251	0.306337
SF3A2	ENSG00000104897	4832	0.152897	0.0741697	2.06145	0.0392597	0.306337
TMEM97	ENSG00000109084	4162.25	0.0872883	0.0423387	2.06167	0.0392394	0.306337
TNFSF9	ENSG00000125657	2410.28	0.127326	0.0617541	2.06182	0.0392246	0.306337
RPS27AP16	ENSG00000224631	379.91	-0.252243	0.122417	-2.06053	0.0393478	0.306806
RBMX2	ENSG00000134597	1728.22	0.11655	0.0566289	2.05813	0.0395773	0.308377
DGUOK	ENSG00000114956	1601.8	0.120331	0.0584927	2.05719	0.0396679	0.308727
DNAL1	ENSG00000119661	590.722	-0.199547	0.0970048	-2.05708	0.0396786	0.308727
SEPTIN6	ENSG00000125354	1419.14	0.116246	0.056519	2.05675	0.03971	0.308752
TPR	ENSG00000047410	10600.9	-0.112685	0.0548053	-2.0561	0.0397733	0.309025
DDX11	ENSG00000013573	3068.72	-0.11456	0.0557521	-2.05481	0.0398975	0.309771
AL359894.1	ENSG00000287453	154.113	-0.301767	0.147	-2.05283	0.0400886	0.310397
KIF14	ENSG00000118193	3166.53	-0.129268	0.0629522	-2.05343	0.0400309	0.310397
MT-ND1	ENSG00000198888	53423.3	0.244887	0.119288	2.0529	0.0400819	0.310397
MYO18A	ENSG00000196535	2637.61	-0.103026	0.0501951	-2.05251	0.0401198	0.310397
NT5DC2	ENSG00000168268	6892.45	0.111529	0.0543338	2.05266	0.0401056	0.310397
GABBR1	ENSG00000204681	473.959	-0.190899	0.093034	-2.05193	0.0401769	0.31062
AC232271.1	ENSG00000270012	275.391	-0.231143	0.112706	-2.05084	0.0402825	0.311182
TAOK2	ENSG00000149930	3983.41	-0.0922886	0.0450058	-2.0506	0.0403063	0.311182
NAPA	ENSG00000105402	1683.85	0.109453	0.0533984	2.04975	0.040389	0.311601
CCDC159	ENSG00000183401	230.957	-0.264738	0.129243	-2.04838	0.0405226	0.311762
DLGAP1-AS2	ENSG00000262001	459.272	-0.192273	0.0938587	-2.04853	0.040508	0.311762
HPS6	ENSG00000166189	544.735	0.184787	0.0901917	2.04883	0.040479	0.311762
NCAPG2	ENSG00000146918	5791.31	-0.0980824	0.0478831	-2.04837	0.0405237	0.311762
BECN1	ENSG00000126581	2203.57	-0.0951474	0.0465556	-2.04374	0.0409797	0.311974
C14orf93	ENSG00000100802	261.348	0.259875	0.12718	2.04336	0.0410164	0.311974
CEP135	ENSG00000174799	1356.33	-0.16872	0.0825888	-2.04289	0.0410634	0.311974
CHPT1	ENSG00000111666	4824.74	0.0903932	0.0442128	2.0445	0.0409037	0.311974
CYB5B	ENSG00000103018	4893.76	0.0878247	0.0429639	2.04415	0.0409389	0.311974
DBI	ENSG00000155368	1880.43	0.112425	0.0549898	2.04448	0.0409066	0.311974
DSG2	ENSG00000046604	5494.42	-0.107386	0.0524966	-2.04558	0.0407977	0.311974
EYA3	ENSG00000158161	3949.58	-0.0881909	0.0431131	-2.04557	0.0407985	0.311974
LMAN2	ENSG00000169223	12276.6	0.0913096	0.0446161	2.04656	0.0407012	0.311974
MYO18B	ENSG00000133454	2317.15	-0.135428	0.0662774	-2.04335	0.041018	0.311974
RASSF1	ENSG00000068028	1222.11	0.152079	0.0744345	2.04313	0.0410398	0.311974
SF3B5	ENSG00000169976	3703.34	0.101767	0.0497989	2.04355	0.0409977	0.311974
SIPA1L1	ENSG00000197555	1741.48	-0.100064	0.0489241	-2.04529	0.0408261	0.311974
SMARCD2	ENSG00000108604	4048.54	0.0944488	0.0461868	2.04493	0.0408617	0.311974
SNTB2	ENSG00000168807	739.377	-0.154461	0.075564	-2.04411	0.0409424	0.311974
SOCS5	ENSG00000171150	919.463	-0.147877	0.0723623	-2.04357	0.0409964	0.311974
WDR60	ENSG00000126870	1146.73	-0.12756	0.0623441	-2.04606	0.0407504	0.311974
WSB1	ENSG00000109046	7797.11	-0.0913758	0.0446908	-2.04462	0.0408924	0.311974
BCL7B	ENSG00000106635	1822.03	0.144654	0.0708361	2.0421	0.0411419	0.312354
SPIDR	ENSG00000164808	1516.27	-0.12138	0.0594639	-2.04123	0.0412279	0.31279
XIAP	ENSG00000101966	1471.72	-0.149097	0.0730594	-2.04077	0.0412736	0.31292
RBM42	ENSG00000126254	5251.9	0.145251	0.0711952	2.04019	0.0413318	0.313145
HSF1	ENSG00000185122	4802.27	0.144802	0.0710137	2.03907	0.0414427	0.313551
TICRR	ENSG00000140534	1514.43	-0.112236	0.0550409	-2.03915	0.0414355	0.313551
EMD	ENSG00000102119	3524.38	0.120152	0.0589433	2.03843	0.0415072	0.313652
HES6	ENSG00000144485	3219.7	0.18177	0.0891866	2.03808	0.0415418	0.313652
MANBA	ENSG00000109323	1541.75	-0.131435	0.0644857	-2.03821	0.0415293	0.313652
ATP6V1E1	ENSG00000131100	8829.07	0.0652549	0.0320257	2.03758	0.0415919	0.313814
DAD1	ENSG00000129562	2280.47	0.0959493	0.0471371	2.03554	0.0417967	0.314926
GPR107	ENSG00000148358	3979.85	-0.105549	0.051853	-2.03555	0.0417955	0.314926
NBL1	ENSG00000158747	332.041	0.208221	0.102321	2.03497	0.0418539	0.315141
RARA	ENSG00000131759	650.32	0.167392	0.0822893	2.0342	0.0419319	0.315511
ZNF721	ENSG00000182903	1270.24	-0.141337	0.0694966	-2.03373	0.0419787	0.315647
YIPF3	ENSG00000137207	3023.68	0.103797	0.0510451	2.03344	0.0420081	0.315651
CEBPG	ENSG00000153879	3095.88	-0.0975594	0.0479998	-2.03249	0.0421036	0.316152
LINC00174	ENSG00000179406	569.631	-0.185063	0.0910705	-2.03208	0.0421453	0.316248
STAT2	ENSG00000170581	1598.46	-0.113354	0.0557932	-2.03169	0.0421854	0.316333
EIF4H	ENSG00000106682	21750.6	0.0706559	0.0347962	2.03057	0.0422989	0.316515
MAP3K9	ENSG00000006432	479.126	-0.185762	0.0914944	-2.03031	0.0423252	0.316515
PHC2	ENSG00000134686	1492.89	0.123292	0.0607075	2.03092	0.0422634	0.316515
RPL23	ENSG00000125691	23373.1	0.0820393	0.0403978	2.03079	0.0422768	0.316515
IFT81	ENSG00000122970	631.091	-0.177364	0.0873905	-2.02955	0.0424021	0.316838
LTK	ENSG00000062524	376.847	-0.247967	0.122192	-2.02932	0.0424262	0.316838
GYPE	ENSG00000197465	1931.35	0.144161	0.0710767	2.02824	0.0425358	0.317441
BOD1	ENSG00000145919	1101.66	-0.118508	0.0584723	-2.02674	0.042689	0.317573
FAM32A	ENSG00000105058	3251.08	0.0841971	0.0415359	2.02709	0.0426532	0.317573
RPS14	ENSG00000164587	53776.4	-0.111062	0.0547932	-2.02694	0.0426689	0.317573
SNRNP200	ENSG00000144028	23336.2	-0.0730524	0.0360459	-2.02665	0.0426984	0.317573
ZSWIM9	ENSG00000185453	211.888	-0.265344	0.130893	-2.02718	0.0426438	0.317573
FLCN	ENSG00000154803	1233.39	-0.128477	0.0634115	-2.02608	0.0427561	0.317786
CTSZ	ENSG00000101160	3123.49	0.100125	0.0494381	2.02527	0.0428396	0.318192
HMGB1	ENSG00000189403	21295.3	0.10219	0.0504858	2.02413	0.0429568	0.318415
IDH3G	ENSG00000067829	2242.36	0.127173	0.0628114	2.02469	0.0428996	0.318415
SMIM10L1	ENSG00000256537	1306.85	0.138337	0.0683426	2.02417	0.042953	0.318415
TRUB2	ENSG00000167112	4375.04	0.0841136	0.0415784	2.02301	0.043072	0.319053
AAMDC	ENSG00000087884	149.114	0.289606	0.143184	2.02262	0.0431126	0.319138
AC012467.2	ENSG00000271976	264.099	-0.253937	0.125671	-2.02065	0.0433158	0.320426
SNHG32	ENSG00000204387	5005.6	-0.140099	0.0693733	-2.01949	0.0434365	0.32067
TPTEP1	ENSG00000100181	4068.05	-0.0956835	0.0473742	-2.01974	0.0434106	0.32067
TRAF7	ENSG00000131653	5629.02	0.116826	0.0578396	2.01982	0.0434019	0.32067
CBR1	ENSG00000159228	696.726	0.15465	0.0765894	2.0192	0.043466	0.320672
BSG	ENSG00000172270	40089.1	0.104846	0.0519343	2.01882	0.0435064	0.320753
CCDC18-AS1	ENSG00000223745	786.864	-0.146878	0.0727803	-2.0181	0.0435808	0.320978
GRWD1	ENSG00000105447	4844.96	0.116505	0.0577341	2.01796	0.0435954	0.320978
IFT140	ENSG00000187535	519.897	-0.190771	0.0945991	-2.01663	0.0437341	0.321389
LYSMD4	ENSG00000183060	535.135	-0.166432	0.0825141	-2.01701	0.0436946	0.321389
MAVS	ENSG00000088888	7054.75	-0.0785425	0.0389483	-2.01658	0.0437392	0.321389
PURB	ENSG00000146676	3744.61	-0.108749	0.0539522	-2.01566	0.0438354	0.32188
NMNAT1	ENSG00000173614	534.279	-0.183857	0.0912329	-2.01525	0.0438788	0.321984
AC139887.2	ENSG00000249592	246.31	-0.235661	0.117105	-2.01238	0.0441798	0.323543
PGAM5	ENSG00000247077	5363.1	0.0902987	0.0448709	2.01241	0.0441764	0.323543
TMEM79	ENSG00000163472	581.6	-0.181734	0.090298	-2.0126	0.0441564	0.323543
ADD2	ENSG00000075340	1434.19	0.109427	0.0543865	2.01203	0.044217	0.323599
TNRC6A	ENSG00000090905	4350.16	-0.0989116	0.0491689	-2.01167	0.0442548	0.323659
PTGES2	ENSG00000148334	4269.49	0.139113	0.0691956	2.01043	0.0443861	0.324403
TIMM23	ENSG00000265354	4154.21	0.076666	0.0381482	2.00969	0.0444638	0.324755
FAM227A	ENSG00000184949	141.572	-0.315917	0.157256	-2.00893	0.0445442	0.324909
PLD1	ENSG00000075651	715.735	-0.153553	0.0764272	-2.00915	0.0445216	0.324909
MCM3AP-AS1	ENSG00000215424	472.784	-0.173769	0.0865354	-2.00807	0.044636	0.324909
NTAN1	ENSG00000157045	425.832	0.179896	0.0896349	2.00698	0.0447516	0.324909
PAN2	ENSG00000135473	1869.33	-0.116303	0.0579425	-2.00722	0.0447265	0.324909
RANBP3	ENSG00000031823	3082.54	0.100303	0.0499457	2.00823	0.0446185	0.324909
RPLP0P6	ENSG00000213553	491.279	-0.266216	0.13261	-2.00751	0.044695	0.324909
SH2B3	ENSG00000111252	2189.03	0.0921615	0.0459064	2.0076	0.044686	0.324909
TMEM160	ENSG00000130748	1205.69	0.193836	0.096548	2.00767	0.0446788	0.324909
CD151	ENSG00000177697	3507.42	0.129648	0.0646174	2.0064	0.0448139	0.325146
ASH1L	ENSG00000116539	2313.53	-0.118104	0.0588914	-2.00546	0.0449137	0.325427
KTI12	ENSG00000198841	236.952	0.248236	0.12377	2.00563	0.0448955	0.325427
RAVER1	ENSG00000161847	3303.25	0.159021	0.0793042	2.0052	0.0449417	0.325427
ARHGEF25	ENSG00000240771	175.602	-0.274941	0.137172	-2.00435	0.0450326	0.325655
FAM3A	ENSG00000071889	2237.52	0.157109	0.0783836	2.00436	0.0450316	0.325655
RTRAF	ENSG00000087302	2843.46	0.108386	0.054087	2.00392	0.0450781	0.325769
KDELR1	ENSG00000105438	6229.9	0.0904714	0.045174	2.00273	0.045206	0.325834
KIAA1522	ENSG00000162522	4105.78	0.114546	0.057188	2.00298	0.0451799	0.325834
MAN2A1	ENSG00000112893	1287.59	-0.137624	0.0687117	-2.00292	0.0451862	0.325834
PROX1	ENSG00000117707	450.053	-0.179717	0.0897316	-2.00283	0.0451958	0.325834
GALT	ENSG00000213930	251.933	-0.30782	0.153736	-2.00226	0.0452565	0.325945
PRDX1	ENSG00000117450	20151.6	0.0882392	0.0440747	2.00204	0.0452809	0.325945
BET1L	ENSG00000177951	1442.16	0.123634	0.0618124	2.00014	0.0454849	0.326342
L3MBTL3	ENSG00000198945	441.137	-0.193743	0.0968513	-2.00042	0.0454554	0.326342
LYSMD2	ENSG00000140280	235.549	0.252363	0.12612	2.00097	0.0453955	0.326342
PGP	ENSG00000184207	2670.24	0.277574	0.138747	2.00058	0.045438	0.326342
PPDPF	ENSG00000125534	2091.62	0.283375	0.14163	2.0008	0.0454136	0.326342
ABCB10	ENSG00000135776	2434.32	0.119197	0.0596368	1.99872	0.0456387	0.327018
QSOX2	ENSG00000165661	3337.94	-0.0924086	0.0462283	-1.99896	0.0456126	0.327018
FAM72C	ENSG00000263513	222.215	0.241795	0.121005	1.99822	0.0456923	0.327188
MTFMT	ENSG00000103707	435.497	0.18557	0.0929032	1.99745	0.0457763	0.327362
XRCC1	ENSG00000073050	1717.12	0.111175	0.055658	1.99747	0.0457746	0.327362
KIDINS220	ENSG00000134313	3890.51	-0.104142	0.0521518	-1.9969	0.0458357	0.32744
NMRAL1	ENSG00000153406	1965.71	0.106199	0.0531848	1.9968	0.045847	0.32744
CUTA	ENSG00000112514	4628.48	0.0989821	0.0495916	1.99595	0.0459398	0.327453
TAF9B	ENSG00000187325	907.829	0.1652	0.0827662	1.99598	0.0459361	0.327453
TSEN34	ENSG00000170892	1335.37	0.158386	0.0793379	1.99634	0.0458966	0.327453
ZKSCAN3	ENSG00000189298	1347.45	-0.11414	0.0571932	-1.99568	0.0459683	0.327453
NIPA1	ENSG00000170113	2872.38	-0.0960719	0.0481681	-1.99451	0.0460961	0.327646
POLR2E	ENSG00000099817	8947.32	0.127113	0.0637243	1.99473	0.0460719	0.327646
RILP	ENSG00000167705	1010.46	0.158234	0.0793417	1.99434	0.046115	0.327646
SORBS3	ENSG00000120896	1368.76	0.132931	0.0666483	1.99451	0.0460962	0.327646
HEXA	ENSG00000213614	766.207	0.162674	0.0816197	1.99308	0.0462532	0.328203
TWF1	ENSG00000151239	1312.12	0.120395	0.0604006	1.99327	0.0462318	0.328203
CDKN1C	ENSG00000129757	270.437	0.243677	0.122293	1.99256	0.0463098	0.328392
SLC35E3	ENSG00000175782	955.701	-0.144266	0.0724387	-1.99156	0.0464194	0.328957
FAM120B	ENSG00000112584	1357.96	0.110223	0.0553702	1.99066	0.0465182	0.329231
ZNF14	ENSG00000105708	218.939	-0.268393	0.134816	-1.99081	0.0465016	0.329231
MBNL2	ENSG00000139793	726.826	-0.159633	0.0802321	-1.98964	0.0466311	0.329605
NME1	ENSG00000239672	4270.71	0.104867	0.0527007	1.98986	0.0466064	0.329605
DCAF8	ENSG00000132716	1501.1	-0.123855	0.0622754	-1.98883	0.0467204	0.330023
ESD	ENSG00000139684	4029.07	0.0994058	0.050017	1.98744	0.0468737	0.330893
EHD2	ENSG00000024422	1361.53	0.144821	0.0728795	1.98714	0.0469074	0.330917
ERLIN1	ENSG00000107566	1015.66	-0.141699	0.0713265	-1.98662	0.0469643	0.331106
LINC00205	ENSG00000223768	1063.79	-0.12459	0.0627309	-1.9861	0.0470223	0.331302
MRPL28	ENSG00000086504	4687.34	0.112331	0.0565785	1.9854	0.0470999	0.331635
COQ2	ENSG00000173085	465.96	0.183879	0.0927235	1.98309	0.0473573	0.332199
FAM126B	ENSG00000155744	1774.73	-0.142995	0.0721085	-1.98305	0.0473618	0.332199
MIR17HG	ENSG00000215417	2235.79	0.131712	0.0663905	1.98389	0.0472677	0.332199
PIGH	ENSG00000100564	890.83	0.126783	0.0639251	1.9833	0.0473339	0.332199
SLC9A3R2	ENSG00000065054	1169.64	0.174848	0.0881548	1.98341	0.0473212	0.332199
SOS1	ENSG00000115904	2230.81	-0.138983	0.0700828	-1.98312	0.0473541	0.332199
GAS2L1	ENSG00000185340	1220.39	0.167385	0.0844315	1.9825	0.0474237	0.332421
H2BC19P	ENSG00000220323	155.792	-0.287684	0.145212	-1.98113	0.0475771	0.332944
THEMIS2	ENSG00000130775	772.95	0.147995	0.0747065	1.98102	0.0475894	0.332944
VPS26B	ENSG00000151502	2170.06	0.0991197	0.0500232	1.98147	0.0475381	0.332944
FAM83A	ENSG00000147689	10099.1	0.0926751	0.0468041	1.98007	0.047696	0.333477
MIR4458HG	ENSG00000247516	434.786	-0.197559	0.0997946	-1.97966	0.0477417	0.333583
HYAL3	ENSG00000186792	146.131	0.313212	0.15826	1.97909	0.0478056	0.333817
EIF4A3	ENSG00000141543	6861.02	0.0823169	0.0416077	1.97841	0.0478828	0.334143
NDUFB10	ENSG00000140990	5230.03	0.108518	0.0548738	1.97759	0.0479748	0.33436
SLC33A1	ENSG00000169359	599.545	-0.200092	0.101171	-1.97776	0.0479558	0.33436
CTDP1	ENSG00000060069	1582.66	0.135541	0.0685655	1.97681	0.0480627	0.334759
MCM8	ENSG00000125885	1370.33	-0.112531	0.056949	-1.97599	0.0481556	0.335056
NDUFA10	ENSG00000130414	5910.19	0.0765913	0.0387638	1.97585	0.0481722	0.335056
RPL18	ENSG00000063177	31057	0.112594	0.0569917	1.97563	0.0481969	0.335056
NOP53	ENSG00000105373	9365.56	0.108254	0.0548073	1.97518	0.048248	0.335198
POLR3H	ENSG00000100413	2728.1	0.105349	0.0533597	1.97432	0.0483456	0.335664
CDK5RAP2	ENSG00000136861	5686.83	-0.0776781	0.0394623	-1.96842	0.0490203	0.335712
CTBP1-DT	ENSG00000196810	573.471	0.166612	0.0845097	1.97151	0.0486654	0.335712
DNAJC19	ENSG00000205981	1665.47	0.124556	0.0631177	1.9734	0.0484504	0.335712
ENGASE	ENSG00000167280	2217.96	-0.141143	0.071704	-1.96842	0.04902	0.335712
GPX4	ENSG00000167468	6173.66	0.122623	0.0622776	1.96898	0.0489559	0.335712
GTPBP2	ENSG00000172432	5718.6	-0.0888442	0.0450701	-1.97125	0.0486957	0.335712
GUCD1	ENSG00000138867	3793.27	0.0860827	0.0436828	1.97063	0.0487659	0.335712
HACD1	ENSG00000165996	231.237	0.253467	0.128732	1.96895	0.0489584	0.335712
KANSL2	ENSG00000139620	1973.1	-0.101684	0.0516118	-1.97017	0.0488184	0.335712
LEMD3	ENSG00000174106	2511.55	-0.104718	0.0532071	-1.96811	0.0490549	0.335712
LMTK2	ENSG00000164715	2101.08	-0.102635	0.0520529	-1.97174	0.0486397	0.335712
MAP7D1	ENSG00000116871	5262.17	0.116208	0.058949	1.97133	0.0486863	0.335712
MORN2	ENSG00000188010	418.58	0.190154	0.0965294	1.96991	0.0488487	0.335712
MZF1	ENSG00000099326	749.388	-0.226412	0.114873	-1.97098	0.0487257	0.335712
NAA60	ENSG00000122390	1956.44	0.143919	0.0731164	1.96836	0.0490265	0.335712
NBPF1	ENSG00000219481	3424.58	-0.0835232	0.0423559	-1.97194	0.0486168	0.335712
PDIA6	ENSG00000143870	14062.8	-0.100108	0.0507148	-1.97394	0.0483889	0.335712
RENBP	ENSG00000102032	579.48	-0.168926	0.0857458	-1.97008	0.0488291	0.335712
RPS3	ENSG00000149273	61839.1	0.0668486	0.0338897	1.97253	0.0485486	0.335712
SREBF1	ENSG00000072310	7369.92	0.131108	0.0666258	1.96783	0.0490875	0.335712
STOML2	ENSG00000165283	5534.59	0.0929139	0.0472117	1.96803	0.0490648	0.335712
STPG1	ENSG00000001460	210.199	-0.239411	0.121515	-1.97022	0.0488134	0.335712
TMEM179B	ENSG00000185475	573.216	0.160057	0.0812139	1.97081	0.0487454	0.335712
USP34	ENSG00000115464	4687.34	-0.125549	0.0637036	-1.97082	0.048744	0.335712
GATB	ENSG00000059691	1546.12	0.103401	0.0525544	1.96751	0.0491249	0.335758
C19orf81	ENSG00000235034	336.319	0.192611	0.0981395	1.96263	0.0496895	0.337738
EGR1	ENSG00000120738	3871.47	0.093474	0.0476129	1.96321	0.0496223	0.337738
NFE2L2	ENSG00000116044	2440.8	0.113494	0.057828	1.96261	0.0496918	0.337738
POLE	ENSG00000177084	10044	-0.0989927	0.0503883	-1.9646	0.0494608	0.337738
SUZ12P1	ENSG00000264538	985.596	-0.138008	0.0702778	-1.96374	0.0495598	0.337738
TMEM109	ENSG00000110108	4072.4	0.120422	0.0613037	1.96435	0.0494896	0.337738
TUSC2	ENSG00000114383	1238.23	0.140841	0.0717529	1.96286	0.0496625	0.337738
ZBTB26	ENSG00000171448	942.602	-0.139483	0.0710631	-1.9628	0.0496689	0.337738
ZNF573	ENSG00000189144	193.925	-0.27608	0.140589	-1.96374	0.04956	0.337738
ATP5F1E	ENSG00000124172	4816.7	0.112571	0.0573767	1.96197	0.0497664	0.337826
GS1-600G8.3	ENSG00000231216	170.716	-0.277922	0.141642	-1.96215	0.0497448	0.337826
RASGEF1A	ENSG00000198915	1131.62	0.112296	0.0572475	1.96158	0.0498112	0.337921
DTNB	ENSG00000138101	245.407	0.218337	0.111341	1.96097	0.0498821	0.338193
AC087741.1	ENSG00000262580	149.061	-0.311933	0.159134	-1.96019	0.0499736	0.338384
KIAA0040	ENSG00000235750	212.987	0.248152	0.126581	1.96041	0.0499473	0.338384
ZNF687	ENSG00000143373	1424.34	0.120286	0.0613726	1.95994	0.0500029	0.338384
AP4E1	ENSG00000081014	960.923	-0.152024	0.0775931	-1.95925	0.0500832	0.338718
EIPR1	ENSG00000032389	1093.27	0.127177	0.0649499	1.95807	0.0502215	0.338895
PINX1	ENSG00000254093	915.979	0.143745	0.0734151	1.95797	0.0502331	0.338895
SCARB1	ENSG00000073060	4984.87	0.100403	0.0512696	1.95834	0.0501907	0.338895
SLC66A1	ENSG00000040487	1052.23	0.16457	0.0840291	1.95849	0.0501726	0.338895
ANKRD20A21P	ENSG00000277112	343.206	-0.197905	0.101127	-1.95699	0.0503487	0.339283
GALM	ENSG00000143891	2185.87	0.0944074	0.0482419	1.95696	0.0503523	0.339283
DLK1	ENSG00000185559	10136.6	0.125258	0.064026	1.95636	0.0504224	0.339546
ZNF213	ENSG00000085644	736.397	0.177074	0.0905336	1.95589	0.0504784	0.339714
STK17A	ENSG00000164543	1846.35	0.111792	0.0571733	1.95531	0.0505464	0.339778
WIZ	ENSG00000011451	2940.46	0.159116	0.0813774	1.95528	0.0505498	0.339778
DHCR24	ENSG00000116133	17204.5	0.0647977	0.0331486	1.95476	0.0506109	0.339833
NPRL3	ENSG00000103148	2111.33	0.144925	0.074145	1.95462	0.0506282	0.339833
STRIP2	ENSG00000128578	2271.46	-0.0930224	0.0475958	-1.95442	0.050651	0.339833
CENPF	ENSG00000117724	8825.39	-0.110374	0.0565172	-1.95293	0.0508284	0.340499
MAP1S	ENSG00000130479	1776.03	0.175259	0.0897284	1.95322	0.0507937	0.340499
TGFB1	ENSG00000105329	8062.15	0.119799	0.0613472	1.9528	0.0508435	0.340499
JAK2	ENSG00000096968	2792.01	-0.107865	0.0552546	-1.95214	0.0509217	0.340607
PHKA2	ENSG00000044446	685.934	-0.144923	0.0742331	-1.95227	0.0509056	0.340607
GMPPA	ENSG00000144591	4492.09	0.125143	0.0641144	1.95187	0.0509536	0.340612
ACOT7	ENSG00000097021	2171.52	0.134117	0.0688252	1.94866	0.0513356	0.340628
ARMC10	ENSG00000170632	1680.96	0.145503	0.0745696	1.95124	0.0510284	0.340628
ASAP1	ENSG00000153317	2217.84	-0.101818	0.0521786	-1.95134	0.0510161	0.340628
CENPBD1P1	ENSG00000213753	733.918	0.159286	0.0817117	1.94937	0.0512513	0.340628
ELP1	ENSG00000070061	3945.05	-0.0910805	0.046697	-1.95045	0.051122	0.340628
FAT1	ENSG00000083857	509.298	-0.176886	0.0907892	-1.94831	0.0513776	0.340628
GOLGB1	ENSG00000173230	2283.32	-0.140666	0.0722032	-1.9482	0.0513909	0.340628
KARS1	ENSG00000065427	11703.9	0.0723156	0.0371036	1.94902	0.0512933	0.340628
KRT19	ENSG00000171345	3632.81	0.112513	0.0577393	1.94863	0.0513396	0.340628
NDUFB8	ENSG00000166136	358.579	0.225942	0.115954	1.94856	0.0513482	0.340628
S100A10	ENSG00000197747	747.385	0.145449	0.0746548	1.94828	0.0513809	0.340628
S1PR1	ENSG00000170989	155.078	-0.276327	0.141811	-1.94856	0.0513482	0.340628
SPPL3	ENSG00000157837	1175.18	0.116611	0.059786	1.95048	0.0511192	0.340628
ZNF789	ENSG00000198556	912.862	-0.12821	0.0657847	-1.94894	0.0513029	0.340628
MRPS7	ENSG00000125445	4216.05	0.0805175	0.0413406	1.94766	0.0514554	0.340849
ADCK2	ENSG00000133597	260.328	0.240731	0.123667	1.94661	0.0515811	0.34127
PYCR3	ENSG00000104524	1123.76	0.165007	0.0847631	1.94669	0.0515725	0.34127
ZNF426	ENSG00000130818	1067.99	-0.14066	0.0722794	-1.94606	0.0516475	0.341503
TMTC3	ENSG00000139324	822.28	-0.166347	0.0854965	-1.94566	0.0516961	0.341618
AKR1C3	ENSG00000196139	910.403	0.120429	0.0619452	1.94412	0.051881	0.342427
ATP1B1	ENSG00000143153	214.015	0.255015	0.131161	1.94429	0.0518605	0.342427
HOXB3	ENSG00000120093	1084.27	-0.130505	0.067151	-1.94345	0.0519614	0.342751
LINC01578	ENSG00000272888	469.997	0.167583	0.0862546	1.94289	0.05203	0.342822
UBE2R2	ENSG00000107341	2502.3	0.0993116	0.0511165	1.94285	0.0520347	0.342822
REXO2	ENSG00000076043	3426.3	0.0884101	0.0455116	1.94259	0.0520663	0.342824
SIK3	ENSG00000160584	2000.99	-0.092273	0.0475088	-1.94223	0.0521092	0.342901
LSM11	ENSG00000155858	913.453	-0.14208	0.0731646	-1.94192	0.052147	0.342944
ABCC1	ENSG00000103222	3351.47	-0.0777804	0.0400709	-1.94107	0.0522498	0.343129
RICTOR	ENSG00000164327	2405.61	-0.132309	0.0681685	-1.94091	0.0522691	0.343129
RPL21P28	ENSG00000220749	300.021	-0.234504	0.120807	-1.94115	0.0522401	0.343129
PDXK	ENSG00000160209	5200.53	0.0913658	0.0470829	1.94053	0.0523151	0.343226
UQCR11	ENSG00000127540	1205.79	0.134622	0.069385	1.94021	0.0523538	0.343274
TRMU	ENSG00000100416	3583.36	-0.103549	0.0533796	-1.93986	0.0523964	0.343349
MRPS6	ENSG00000243927	840.499	0.149729	0.0772236	1.93891	0.0525125	0.343713
R3HDM4	ENSG00000198858	4089.48	0.119837	0.061807	1.93889	0.0525147	0.343713
FTSJ1	ENSG00000068438	2795.16	0.0875346	0.0451854	1.93723	0.0527169	0.34483
CDCA7	ENSG00000144354	3995.13	-0.0869703	0.0449258	-1.93586	0.0528843	0.345307
CLIC2	ENSG00000155962	2165.02	0.148627	0.0767571	1.93633	0.052827	0.345307
NMI	ENSG00000123609	1555	0.128456	0.0663526	1.93597	0.0528718	0.345307
AC068831.6	ENSG00000284946	268.783	-0.211682	0.109364	-1.93557	0.0529208	0.345339
AP1B1	ENSG00000100280	6938.85	0.114554	0.0592045	1.93489	0.0530039	0.345471
USPL1	ENSG00000132952	862.413	-0.148156	0.0765643	-1.93505	0.0529844	0.345471
APOE	ENSG00000130203	11972.5	0.132707	0.068671	1.9325	0.0532977	0.347179
C22orf46	ENSG00000184208	1302.63	-0.113205	0.0586197	-1.93117	0.0534619	0.347835
ID1	ENSG00000125968	3089.07	0.138657	0.0717945	1.9313	0.0534456	0.347835
CALM1	ENSG00000198668	11078	0.0640895	0.0332064	1.93004	0.0536023	0.348542
GRB2	ENSG00000177885	9201.7	0.0723779	0.0375355	1.92825	0.053824	0.349777
TFAP4	ENSG00000090447	1315.95	0.126505	0.0656157	1.92797	0.0538589	0.349796
ERCC1	ENSG00000012061	1995.13	0.117705	0.0610615	1.92765	0.0538991	0.34985
AP1S1	ENSG00000106367	2408.43	0.10944	0.0567948	1.92694	0.0539873	0.349948
API5	ENSG00000166181	4825.15	-0.106017	0.0550101	-1.92722	0.0539518	0.349948
LARS2	ENSG00000011376	5080.24	-0.0767983	0.0398614	-1.92663	0.0540255	0.349948
THEM4	ENSG00000159445	3052.02	0.0844233	0.0438221	1.9265	0.054042	0.349948
ETV3	ENSG00000117036	1511.54	-0.109086	0.0566391	-1.92599	0.0541054	0.350047
SETD2	ENSG00000181555	5978.33	-0.098349	0.0510674	-1.92587	0.0541211	0.350047
B9D1	ENSG00000108641	346.21	0.225851	0.117366	1.92433	0.0543131	0.350875
PRXL2C	ENSG00000158122	740.545	0.153565	0.0798007	1.92435	0.0543102	0.350875
KIAA2013	ENSG00000116685	3167.61	0.121292	0.063062	1.92338	0.054432	0.351436
ALG8	ENSG00000159063	2661.95	0.121587	0.0632771	1.9215	0.0546687	0.352549
HOXB2	ENSG00000173917	1680.96	0.120385	0.0626448	1.92171	0.0546421	0.352549
AQP3	ENSG00000165272	883.126	0.140313	0.0730559	1.92063	0.0547786	0.352678
CGN	ENSG00000143375	531.648	-0.159549	0.0830625	-1.92083	0.054753	0.352678
TBXA2R	ENSG00000006638	399.301	0.197031	0.102589	1.92058	0.0547853	0.352678
HERC2P9	ENSG00000206149	1275.27	-0.118657	0.061809	-1.91973	0.0548919	0.353157
COX17	ENSG00000138495	840.113	0.134332	0.0700139	1.91865	0.0550281	0.353237
FIGNL1	ENSG00000132436	1662.8	-0.108414	0.0564921	-1.91911	0.054971	0.353237
MRPS11	ENSG00000181991	824.399	0.127023	0.0662055	1.91861	0.0550332	0.353237
TNPO2	ENSG00000105576	6333.7	-0.0906964	0.047254	-1.91934	0.0549415	0.353237
ZDHHC4	ENSG00000136247	1193.62	0.125756	0.0656605	1.91524	0.0554621	0.355782
MRPS27	ENSG00000113048	4565.87	0.0709786	0.0370793	1.91424	0.0555896	0.356012
POMP	ENSG00000132963	6390.91	0.082535	0.0431209	1.91404	0.0556152	0.356012
TOR1A	ENSG00000136827	3103.4	0.0798284	0.0417021	1.91425	0.055588	0.356012
TRIM8	ENSG00000171206	800.281	0.140432	0.0733735	1.91394	0.0556279	0.356012
LIF	ENSG00000128342	1318.04	-0.126254	0.0659845	-1.91338	0.0556993	0.356261
TNFRSF10B	ENSG00000120889	2223.37	-0.0986439	0.0515628	-1.91308	0.0557378	0.356299
AC073861.1	ENSG00000242299	383.497	-0.242515	0.126805	-1.91251	0.0558114	0.356562
GIPC3	ENSG00000179855	563.072	0.182707	0.0955757	1.91164	0.0559219	0.35706
KDM4A	ENSG00000066135	721.831	-0.134554	0.0703964	-1.91138	0.0559558	0.357068
GLUD1P3	ENSG00000250959	226.162	-0.233339	0.122169	-1.90998	0.056136	0.35801
ZNF778	ENSG00000170100	981.743	-0.124919	0.0654132	-1.90969	0.0561733	0.358039
DONSON	ENSG00000159147	2015.72	0.102713	0.0538242	1.9083	0.0563525	0.358348
LYSMD3	ENSG00000176018	1999.39	-0.137772	0.0721879	-1.90852	0.0563245	0.358348
NDUFA6	ENSG00000184983	3905.11	0.0980254	0.0513595	1.90861	0.0563121	0.358348
SAMD1	ENSG00000141858	3863.03	0.123262	0.0645752	1.90882	0.0562856	0.358348
ANKRD36	ENSG00000135976	452.42	-0.162093	0.0849689	-1.90767	0.0564333	0.358409
DUSP13	ENSG00000079393	942.974	0.164395	0.0862208	1.90668	0.0565622	0.358409
MGAT5	ENSG00000152127	4571.75	-0.0853957	0.044767	-1.90756	0.0564479	0.358409
MTERF2	ENSG00000120832	500.094	-0.158387	0.083079	-1.90646	0.0565909	0.358409
SLC2A4RG	ENSG00000125520	1256.63	0.155854	0.0817499	1.90647	0.0565894	0.358409
TLCD2	ENSG00000185561	185.244	-0.257733	0.135147	-1.90705	0.0565135	0.358409
ZC2HC1A	ENSG00000104427	239.306	-0.235867	0.123663	-1.90733	0.0564779	0.358409
SAMD5	ENSG00000203727	410.679	-0.179664	0.0943058	-1.90512	0.0567641	0.359298
H2AZ1	ENSG00000164032	14300.8	0.085844	0.0450672	1.9048	0.0568063	0.359358
NDUFB3	ENSG00000119013	2730.43	0.104011	0.0546204	1.90425	0.0568779	0.359603
CINP	ENSG00000100865	1765.66	0.111207	0.0584281	1.90331	0.0570005	0.359963
FCHO1	ENSG00000130475	189.6	0.264566	0.138987	1.90353	0.0569719	0.359963
GRAMD1A	ENSG00000089351	2006.26	0.12275	0.0645116	1.90276	0.0570717	0.360003
TFAP2B	ENSG00000008196	754.969	0.142272	0.0747717	1.90276	0.0570725	0.360003
FAN1	ENSG00000198690	1122.65	-0.114355	0.0601152	-1.90226	0.0571367	0.360201
AP3S1	ENSG00000177879	2124.24	0.11117	0.058455	1.9018	0.0571967	0.360366
PYCARD	ENSG00000103490	280.492	0.217162	0.114202	1.90156	0.0572286	0.360366
GIPC1	ENSG00000123159	3105.53	0.126142	0.0663845	1.90017	0.0574113	0.361309
RNF139	ENSG00000170881	1384.42	0.136886	0.0720982	1.89861	0.0576164	0.362391
KLK13	ENSG00000167759	151.396	0.286631	0.151006	1.89815	0.0576769	0.362564
CDR2	ENSG00000140743	1536.36	0.111666	0.0588623	1.89707	0.0578185	0.363038
OSBPL3	ENSG00000070882	1826.65	-0.105442	0.0555809	-1.89709	0.0578162	0.363038
CEP162	ENSG00000135315	1073.03	-0.174497	0.0920317	-1.89605	0.0579529	0.363366
RRP9	ENSG00000114767	3210.94	0.109575	0.0577949	1.89592	0.0579701	0.363366
ZNF195	ENSG00000005801	1439.89	-0.114643	0.0604532	-1.89639	0.0579085	0.363366
COX15	ENSG00000014919	1379.69	0.112581	0.0594066	1.8951	0.0580794	0.363843
MGST2	ENSG00000085871	868.394	0.135688	0.0716201	1.89455	0.0581523	0.363931
MIB1	ENSG00000101752	3799.84	-0.121349	0.0640619	-1.89424	0.0581931	0.363931
NIPBL	ENSG00000164190	6297.12	-0.135132	0.0713335	-1.89437	0.0581764	0.363931
PDIK1L	ENSG00000175087	1361.54	-0.127484	0.067325	-1.89357	0.0582825	0.364282
POLR2J	ENSG00000005075	2221.68	0.135058	0.0713572	1.89271	0.0583971	0.36479
MAPK15	ENSG00000181085	423.093	-0.225353	0.119086	-1.89235	0.0584438	0.364841
NOP56	ENSG00000101361	21919.3	-0.0602888	0.0318627	-1.89214	0.0584717	0.364841
APAF1	ENSG00000120868	969.513	-0.130887	0.0692052	-1.89128	0.0585867	0.365065
MRPL16	ENSG00000166902	5257.5	0.0667627	0.0353078	1.89088	0.0586409	0.365065
TMBIM1	ENSG00000135926	5456.76	0.0815257	0.0431017	1.89147	0.0585614	0.365065
TNIP1	ENSG00000145901	2821.61	0.0864172	0.0456987	1.89102	0.0586217	0.365065
NBR2	ENSG00000198496	593.672	-0.171612	0.0907855	-1.8903	0.0587176	0.365336
CACNB1	ENSG00000067191	207.941	-0.234254	0.124001	-1.88913	0.0588743	0.36546
FGF17	ENSG00000158815	150.825	-0.288209	0.152579	-1.88891	0.0589042	0.36546
GRK6	ENSG00000198055	5599.67	0.107795	0.0570661	1.88895	0.0588982	0.36546
SPATC1L	ENSG00000160284	1197.31	0.156608	0.0828772	1.88964	0.0588065	0.36546
STXBP4	ENSG00000166263	875.68	-0.133454	0.0706309	-1.88945	0.058831	0.36546
GIGYF1	ENSG00000146830	6277.61	-0.114848	0.0608222	-1.88826	0.0589908	0.36579
YBEY	ENSG00000182362	312.448	0.200272	0.106079	1.88796	0.0590319	0.365837
CCNB2	ENSG00000157456	2049.89	0.0932302	0.0493985	1.88731	0.0591189	0.365899
MSANTD3	ENSG00000066697	995.721	0.140483	0.0744356	1.88731	0.0591183	0.365899
ZFYVE16	ENSG00000039319	1845.93	-0.135276	0.0716834	-1.88714	0.0591419	0.365899
MBOAT7	ENSG00000125505	6808.53	0.111406	0.0590648	1.88617	0.059272	0.366497
NDST1	ENSG00000070614	5607.35	0.0742164	0.0393544	1.88585	0.0593153	0.366558
ST6GALNAC1	ENSG00000070526	2813.77	0.0942731	0.0500159	1.88486	0.0594486	0.367175
PYCR1	ENSG00000183010	7199	0.116337	0.0617583	1.88375	0.0595994	0.367899
MRPS9	ENSG00000135972	1477.64	0.114562	0.0608413	1.88297	0.0597049	0.368228
MSX1	ENSG00000163132	280.066	0.212375	0.112794	1.88286	0.0597199	0.368228
AC006449.6	ENSG00000277969	178.18	0.285711	0.151965	1.88011	0.0600927	0.368692
ATAD3A	ENSG00000197785	8186.76	0.108865	0.0579172	1.87967	0.0601527	0.368692
BACH1	ENSG00000156273	2367.34	-0.10664	0.0567318	-1.87972	0.0601464	0.368692
EFHC1	ENSG00000096093	696.507	-0.143741	0.0764558	-1.88006	0.0601	0.368692
FAM122B	ENSG00000156504	3569.97	-0.0771013	0.0410204	-1.87958	0.0601651	0.368692
FMNL2	ENSG00000157827	1754.47	-0.109173	0.0580484	-1.88072	0.06001	0.368692
LINC00680	ENSG00000215190	377.432	0.182974	0.0973362	1.87981	0.0601341	0.368692
RNF214	ENSG00000167257	984.174	-0.120055	0.0637984	-1.88178	0.0598655	0.368692
YTHDC2	ENSG00000047188	2273.32	-0.0979496	0.0521099	-1.87967	0.0601524	0.368692
ZNF48	ENSG00000180035	814.6	0.150353	0.0799177	1.88135	0.0599243	0.368692
ZNF888	ENSG00000213793	869.725	-0.155801	0.0828795	-1.87985	0.0601288	0.368692
CLEC18B	ENSG00000140839	495.813	-0.187474	0.099815	-1.87822	0.0603514	0.369287
PWP1	ENSG00000136045	4706.7	0.0729084	0.0388196	1.87813	0.0603632	0.369287
UBR1	ENSG00000159459	1524.9	-0.108138	0.0575636	-1.87859	0.0603012	0.369287
EGLN2	ENSG00000269858	462.528	-0.176285	0.0939028	-1.87732	0.0604747	0.369364
FRYL	ENSG00000075539	2891.14	-0.125188	0.0666897	-1.87717	0.0604948	0.369364
YRDC	ENSG00000196449	2043.4	0.0973509	0.0518489	1.87759	0.0604374	0.369364
ZNF767P	ENSG00000133624	788.148	-0.156085	0.0831541	-1.87705	0.0605106	0.369364
CDC42EP4	ENSG00000179604	2406.89	0.0984017	0.052482	1.87496	0.0607982	0.370501
MSTO2P	ENSG00000203761	349.89	-0.184766	0.098529	-1.87524	0.0607594	0.370501
SIGIRR	ENSG00000185187	510.899	0.239598	0.127776	1.87514	0.0607739	0.370501
ENC1	ENSG00000171617	631.653	-0.143946	0.0767939	-1.87444	0.0608693	0.370532
RNF216P1	ENSG00000196204	750.026	0.157076	0.0837992	1.87443	0.0608709	0.370532
LIX1L	ENSG00000271601	1609.02	0.0951302	0.0507619	1.87405	0.0609239	0.370649
CEP97	ENSG00000182504	844.862	-0.138087	0.0737253	-1.87299	0.0610697	0.370713
PCBD1	ENSG00000166228	1511.35	0.099946	0.0533524	1.87332	0.0610245	0.370713
TFPT	ENSG00000105619	574.891	0.171237	0.0914211	1.87306	0.0610602	0.370713
TMEM250	ENSG00000238227	2560.1	0.143434	0.0765504	1.87371	0.0609697	0.370713
NAA16	ENSG00000172766	795.472	-0.140488	0.0750448	-1.87206	0.0611989	0.371291
AL390719.1	ENSG00000217801	150.65	-0.265049	0.141616	-1.87161	0.0612611	0.371463
GTF3C1	ENSG00000077235	6681.35	-0.0759616	0.0406032	-1.87083	0.0613688	0.371911
COMMD8	ENSG00000169019	608.032	0.174351	0.0932589	1.86954	0.0615476	0.372216
QRSL1	ENSG00000130348	1368.43	-0.124056	0.0663613	-1.8694	0.0615668	0.372216
RHBDF1	ENSG00000007384	346.9	-0.223093	0.119349	-1.86924	0.061589	0.372216
SLC25A6	ENSG00000169100	6448	0.108005	0.0577543	1.87008	0.0614726	0.372216
STAT5B	ENSG00000173757	6240.34	-0.0634282	0.0339289	-1.86945	0.0615606	0.372216
KMT5A	ENSG00000183955	7374.01	0.0627409	0.0335831	1.86823	0.06173	0.372247
MANEAL	ENSG00000185090	800.833	0.133478	0.0714431	1.86831	0.0617185	0.372247
RPL11	ENSG00000142676	41694.7	0.0742481	0.0397354	1.86856	0.0616836	0.372247
SPIN3	ENSG00000204271	505.353	-0.15476	0.0828244	-1.86853	0.061688	0.372247
ARRDC3	ENSG00000113369	1056.62	-0.124263	0.0665546	-1.86708	0.06189	0.372477
ASH2L	ENSG00000129691	7145.81	0.0651218	0.0348853	1.86674	0.0619379	0.372477
PKM	ENSG00000067225	50784.1	0.0643721	0.0344708	1.86744	0.0618399	0.372477
RANBP6	ENSG00000137040	2153.95	-0.11249	0.060248	-1.86711	0.0618859	0.372477
SRRM1	ENSG00000133226	8810.13	-0.0661707	0.0354464	-1.86678	0.0619324	0.372477
AC060780.1	ENSG00000267002	1044.03	-0.136947	0.073391	-1.86599	0.0620427	0.372902
PPM1G	ENSG00000115241	13470	0.0622779	0.0333951	1.86488	0.0621976	0.373628
DHX38	ENSG00000140829	5385.01	-0.0817065	0.0438335	-1.86402	0.0623187	0.373742
NDUFA1	ENSG00000125356	1680.47	0.13483	0.0723284	1.86414	0.0623016	0.373742
TNFAIP3	ENSG00000118503	695.584	-0.141043	0.0756633	-1.86409	0.0623096	0.373742
COPE	ENSG00000105669	3728.94	0.144435	0.0775137	1.86335	0.0624125	0.373895
RBM14	ENSG00000239306	4638.21	0.120281	0.0645445	1.86353	0.0623872	0.373895
BIRC5	ENSG00000089685	7184.19	0.0661827	0.0355324	1.8626	0.0625182	0.37412
RUVBL2	ENSG00000183207	12894	0.0967947	0.0519612	1.86283	0.0624867	0.37412
ARHGAP19	ENSG00000213390	1433.4	-0.136417	0.0733072	-1.8609	0.0627586	0.374989
CARD8-AS1	ENSG00000268001	543.193	-0.168472	0.0905411	-1.86072	0.0627832	0.374989
GOLGA8B	ENSG00000215252	1018.64	-0.127548	0.068552	-1.8606	0.0628004	0.374989
NAPRT	ENSG00000147813	767.386	0.191098	0.102676	1.86117	0.0627205	0.374989
CHROMR	ENSG00000223960	540.585	-0.155886	0.0838196	-1.85978	0.0629171	0.375482
PSMD13	ENSG00000185627	7260.57	0.0744546	0.0400953	1.85694	0.0633198	0.37768
EMP3	ENSG00000142227	4938.95	0.105726	0.0569725	1.85574	0.0634901	0.377869
ERP29	ENSG00000089248	7375.08	0.0859621	0.0463281	1.85551	0.0635239	0.377869
METTL16	ENSG00000127804	2571.38	-0.113927	0.0613941	-1.85566	0.0635017	0.377869
MTBP	ENSG00000172167	704.756	-0.144657	0.0779258	-1.85634	0.0634055	0.377869
UPF2	ENSG00000151461	3338.75	-0.114055	0.0614453	-1.85621	0.063424	0.377869
ZDHHC7	ENSG00000153786	3927.87	0.0736219	0.0396886	1.85499	0.063598	0.378105
MED23	ENSG00000112282	1076.39	-0.12042	0.0649334	-1.85452	0.0636651	0.378179
PPM1K	ENSG00000163644	832.308	-0.135351	0.0729882	-1.85442	0.0636796	0.378179
BDP1	ENSG00000145734	3675.05	-0.129471	0.0698437	-1.85372	0.0637793	0.37825
LRRC47	ENSG00000130764	3801.2	0.0970957	0.052382	1.85361	0.063795	0.37825
PTAR1	ENSG00000188647	1996.23	-0.137808	0.0743415	-1.85371	0.06378	0.37825
METTL9	ENSG00000197006	5316.62	0.079225	0.0427496	1.85323	0.063849	0.378365
CNN2	ENSG00000064666	1583.77	0.125307	0.067627	1.85291	0.063895	0.378433
EVI2B	ENSG00000185862	393.531	0.18583	0.100342	1.85197	0.0640303	0.379031
ZSCAN12	ENSG00000158691	1298.02	-0.118091	0.0637763	-1.85165	0.0640757	0.379095
SPIN1	ENSG00000106723	1820.09	-0.117547	0.0634963	-1.85125	0.064134	0.379235
AC009533.1	ENSG00000111788	640.77	-0.153602	0.0830111	-1.85038	0.0642593	0.379319
FABP5	ENSG00000164687	1143.36	0.121891	0.0658891	1.84995	0.0643213	0.379319
POLR3A	ENSG00000148606	3631.14	-0.0851083	0.0459984	-1.85024	0.0642785	0.379319
PRDM2	ENSG00000116731	2651.78	-0.0905605	0.0489495	-1.85008	0.0643018	0.379319
RPRD1A	ENSG00000141425	3825.86	-0.0937758	0.0506901	-1.84998	0.0643163	0.379319
GPR180	ENSG00000152749	626.963	-0.161682	0.087462	-1.8486	0.0645154	0.380055
LACTB2	ENSG00000147592	585.401	0.160378	0.0867549	1.84864	0.0645104	0.380055
SUV39H1	ENSG00000101945	1595.33	0.124617	0.0674245	1.84824	0.064568	0.380161
ZKSCAN8	ENSG00000198315	4087.18	-0.0976805	0.0528798	-1.84722	0.0647155	0.380824
IRF2BPL	ENSG00000119669	3120.49	0.129392	0.0700785	1.84638	0.0648367	0.381311
KLHL11	ENSG00000178502	649.453	-0.1363	0.0738283	-1.84617	0.0648677	0.381311
NEMP1	ENSG00000166881	4646.14	-0.105029	0.0569103	-1.84551	0.064963	0.381666
CLPP	ENSG00000125656	3035.95	0.135865	0.0736538	1.84465	0.0650885	0.38179
FAHD1	ENSG00000180185	1121.65	0.11299	0.0612421	1.84497	0.065042	0.38179
HOXB-AS1	ENSG00000230148	184.994	-0.25459	0.137997	-1.84489	0.0650538	0.38179
PRPF31	ENSG00000105618	3605.26	0.0806745	0.0437437	1.84425	0.0651463	0.381925
CSK	ENSG00000103653	2451.64	0.093092	0.0504846	1.84397	0.0651877	0.381963
PKHD1L1	ENSG00000205038	1102.77	-0.121835	0.0660897	-1.84348	0.065259	0.382176
PPP1R8	ENSG00000117751	3045.92	0.0821977	0.0445981	1.84308	0.0653179	0.382317
FARSA	ENSG00000179115	8435.58	0.117003	0.0634995	1.84258	0.06539	0.382331
HFE	ENSG00000010704	199.689	0.266734	0.144746	1.84278	0.0653611	0.382331
PREB	ENSG00000138073	3857.74	0.103138	0.0559987	1.8418	0.0655046	0.382797
NFXL1	ENSG00000170448	882.301	-0.133261	0.0723833	-1.84105	0.0656147	0.383236
ANKRD17	ENSG00000132466	8702.17	-0.0920815	0.0500725	-1.83896	0.0659205	0.383941
BAZ2A	ENSG00000076108	7795.49	-0.0738776	0.0401787	-1.83872	0.0659558	0.383941
LIMD2	ENSG00000136490	224.311	0.268039	0.145764	1.83885	0.0659368	0.383941
NBDY	ENSG00000204272	138.201	0.273836	0.148878	1.83932	0.0658675	0.383941
SEPTIN9	ENSG00000184640	7231.42	0.100422	0.0546202	1.83856	0.0659806	0.383941
SPG21	ENSG00000090487	1547.44	0.10452	0.0568291	1.8392	0.065886	0.383941
ZNF417	ENSG00000173480	291.517	-0.199629	0.108542	-1.83918	0.0658882	0.383941
SRM	ENSG00000116649	7209.97	0.123442	0.0671495	1.83831	0.0660168	0.383948
TRAF3IP1	ENSG00000204104	1235.37	-0.117068	0.0636973	-1.83788	0.0660808	0.384116
KRTCAP2	ENSG00000163463	313.371	-0.205549	0.111885	-1.83715	0.0661884	0.384538
MOCS1	ENSG00000124615	526.861	0.163037	0.0887746	1.83653	0.066279	0.384861
TMEM161A	ENSG00000064545	2238.2	0.148123	0.0806653	1.83627	0.0663178	0.384882
ACTR8	ENSG00000113812	2127.7	-0.0950909	0.0517924	-1.836	0.0663572	0.384907
NUCB1	ENSG00000104805	13759.6	0.0713202	0.0388656	1.83505	0.0664987	0.38532
ZNF611	ENSG00000213020	694.667	-0.13616	0.0741942	-1.83519	0.066478	0.38532
SOCS2	ENSG00000120833	11556.2	0.0574169	0.0313201	1.83323	0.0667681	0.386473
ZNF318	ENSG00000171467	3258.83	-0.085406	0.0465859	-1.8333	0.0667577	0.386473
FBXW2	ENSG00000119402	3557.44	-0.0851981	0.0465528	-1.83014	0.0672293	0.388502
H2AC13	ENSG00000196747	281.036	0.212818	0.116314	1.82969	0.067296	0.388502
LRFN1	ENSG00000128011	1032.48	0.185731	0.101508	1.82971	0.0672933	0.388502
MCUB	ENSG00000005059	714.498	0.141546	0.0773528	1.82987	0.0672694	0.388502
NTHL1	ENSG00000065057	1210.37	0.129569	0.0707815	1.83054	0.0671687	0.388502
GOLGA4	ENSG00000144674	6558.08	-0.12686	0.06936	-1.829	0.0673993	0.388894
RIPOR3	ENSG00000042062	817.253	-0.129128	0.0706104	-1.82874	0.067439	0.388918
GSPT1	ENSG00000103342	13538.7	0.0730876	0.0399845	1.8279	0.0675649	0.389048
SURF6	ENSG00000148296	7918.61	0.0776913	0.0425036	1.82788	0.067568	0.389048
TYMSOS	ENSG00000176912	138.139	0.296031	0.161934	1.8281	0.067535	0.389048
COPZ1	ENSG00000111481	6841.23	0.0701827	0.0384088	1.82726	0.0676611	0.38938
APOL6	ENSG00000221963	511.032	-0.165176	0.0904267	-1.82663	0.067755	0.389699
METRNL	ENSG00000176845	756.103	0.173346	0.0949225	1.82618	0.0678232	0.389699
TUBGCP6	ENSG00000128159	3870.93	-0.125307	0.0686151	-1.82623	0.0678155	0.389699
HAUS3	ENSG00000214367	1711.75	-0.118742	0.0650394	-1.8257	0.0678955	0.389873
HERC4	ENSG00000148634	1633.41	-0.103184	0.0565234	-1.82551	0.0679246	0.389873
S1PR2	ENSG00000267534	186.85	-0.231045	0.126651	-1.82426	0.0681124	0.390746
RRP7BP	ENSG00000182841	1308.28	-0.142973	0.0784111	-1.82338	0.0682454	0.391305
GRK3	ENSG00000100077	1321.87	-0.114903	0.0630598	-1.82212	0.0684368	0.391897
PROCA1	ENSG00000167525	323.358	-0.186862	0.102534	-1.82244	0.068388	0.391897
SH3BGRL	ENSG00000131171	1406.13	0.130485	0.0716167	1.82199	0.0684559	0.391897
CHP1	ENSG00000187446	3792.2	0.0869949	0.0477688	1.82117	0.0685815	0.392085
RPP14	ENSG00000163684	314.985	-0.191452	0.105132	-1.82107	0.0685961	0.392085
SEC63	ENSG00000025796	3158.27	-0.113766	0.0624712	-1.8211	0.0685916	0.392085
CHPF2	ENSG00000033100	1135.04	0.12047	0.0661694	1.82063	0.0686629	0.392262
MRE11	ENSG00000020922	2025.71	-0.116512	0.0640127	-1.82014	0.0687379	0.392282
STAMBP	ENSG00000124356	1822.68	0.0897125	0.0492879	1.82017	0.0687326	0.392282
CES3	ENSG00000172828	368.033	-0.173407	0.0953176	-1.81926	0.0688723	0.392836
CITED2	ENSG00000164442	4539.72	0.0924992	0.0508508	1.81903	0.0689066	0.392836
GGT7	ENSG00000131067	1583.88	-0.126258	0.069438	-1.81829	0.0690197	0.393075
MFSD3	ENSG00000167700	523.444	0.191943	0.105567	1.81821	0.0690316	0.393075
QDPR	ENSG00000151552	1374.64	0.106928	0.0588147	1.81805	0.0690561	0.393075
ALAS1	ENSG00000023330	2894.16	0.0828268	0.0455877	1.81687	0.0692377	0.393495
FNDC3A	ENSG00000102531	1879.98	-0.105359	0.0579886	-1.81689	0.0692347	0.393495
MCAT	ENSG00000100294	1151.11	0.117365	0.0645965	1.8169	0.0692327	0.393495
BLOC1S3	ENSG00000189114	690.467	0.148091	0.0815439	1.81609	0.0693573	0.393767
NAP1L4	ENSG00000205531	6292.1	0.0706564	0.0389024	1.81625	0.0693323	0.393767
OSTC	ENSG00000198856	4189.33	0.112028	0.0616974	1.81576	0.0694068	0.393844
MAFK	ENSG00000198517	1288.3	0.119454	0.0658655	1.81361	0.069738	0.394872
MATK	ENSG00000007264	2231.11	0.126356	0.06967	1.81364	0.0697339	0.394872
MTND2P28	ENSG00000225630	151.187	-0.33638	0.185456	-1.8138	0.0697084	0.394872
OCEL1	ENSG00000099330	391.197	0.197652	0.108947	1.8142	0.0696472	0.394872
VPS41	ENSG00000006715	3038.17	-0.100517	0.0554296	-1.81341	0.0697681	0.394872
USP24	ENSG00000162402	7219.12	-0.0828794	0.045714	-1.813	0.0698321	0.395031
CORO1B	ENSG00000172725	4721.92	0.139934	0.077307	1.81011	0.0702791	0.395196
CUL7	ENSG00000044090	1416.27	-0.116142	0.0640906	-1.81215	0.0699637	0.395196
EXOC3L4	ENSG00000205436	531.184	-0.182914	0.101043	-1.81026	0.0702553	0.395196
GDA	ENSG00000119125	410.801	-0.185546	0.102449	-1.8111	0.0701256	0.395196
IQGAP1	ENSG00000140575	7356.33	-0.0953568	0.0526632	-1.81069	0.0701885	0.395196
RHOG	ENSG00000177105	1877.58	0.140181	0.0773568	1.81213	0.0699656	0.395196
SKIL	ENSG00000136603	1672.79	-0.13476	0.0744222	-1.81076	0.0701785	0.395196
SKP1	ENSG00000113558	7483.14	0.109074	0.060255	1.81021	0.0702636	0.395196
ST3GAL2	ENSG00000157350	6423.45	0.0812321	0.0448678	1.81048	0.0702221	0.395196
TTBK2	ENSG00000128881	619.177	0.140908	0.077849	1.81001	0.0702939	0.395196
TWF2	ENSG00000247596	1815.23	0.13356	0.0737727	1.81043	0.0702299	0.395196
ZFPM1	ENSG00000179588	1302.28	0.18032	0.0995991	1.81046	0.0702251	0.395196
MED16	ENSG00000175221	3136.28	0.132976	0.073519	1.80874	0.0704922	0.396107
ADIPOR1	ENSG00000159346	3635.53	0.0762954	0.042232	1.80658	0.070828	0.396365
AP4M1	ENSG00000221838	368.761	0.165746	0.0917234	1.80702	0.0707593	0.396365
BOP1	ENSG00000261236	7638.25	0.13107	0.0724997	1.80786	0.0706276	0.396365
BRD8	ENSG00000112983	3625.42	-0.0822244	0.0455394	-1.80557	0.0709861	0.396365
DAP3	ENSG00000132676	8449.59	0.0629002	0.0348496	1.80491	0.0710895	0.396365
DDI2	ENSG00000197312	4660.21	-0.105765	0.0585733	-1.80569	0.0709664	0.396365
EEF1A2	ENSG00000101210	2159.87	0.109019	0.060383	1.80546	0.0710033	0.396365
MAN2A2	ENSG00000196547	3513.96	-0.10254	0.0568246	-1.8045	0.0711526	0.396365
METTL23	ENSG00000181038	713.058	0.162073	0.0896859	1.80712	0.0707442	0.396365
MRPL47	ENSG00000136522	2703.26	0.103189	0.057156	1.80539	0.071014	0.396365
PDE9A	ENSG00000160191	189.493	0.234273	0.129727	1.80589	0.0709357	0.396365
PFDN2	ENSG00000143256	3153.1	-0.0972772	0.0538492	-1.80647	0.0708443	0.396365
POLD2	ENSG00000106628	7565.85	0.0897238	0.0496324	1.80777	0.0706427	0.396365
PTDSS2	ENSG00000174915	1733.02	0.121602	0.0673224	1.80626	0.0708773	0.396365
TIMM17B	ENSG00000126768	2822.57	0.112731	0.0623965	1.80669	0.0708112	0.396365
TPM2	ENSG00000198467	148.664	-0.273196	0.151383	-1.80467	0.0711268	0.396365
ZNF75A	ENSG00000162086	908.558	-0.11656	0.0645725	-1.80511	0.0710576	0.396365
ZMAT5	ENSG00000100319	318.705	0.220548	0.1223	1.80333	0.0713359	0.397184
ADAT3	ENSG00000213638	442.844	0.23178	0.128601	1.80232	0.0714944	0.397298
ARPC1B	ENSG00000130429	247.303	0.224651	0.124664	1.80205	0.0715375	0.397298
FAM76A	ENSG00000009780	402.986	-0.162243	0.0899933	-1.80284	0.0714139	0.397298
ICE1	ENSG00000164151	5341.47	-0.0961024	0.0533255	-1.80218	0.0715167	0.397298
MIR4453HG	ENSG00000268471	334.786	-0.19507	0.108234	-1.80231	0.0714969	0.397298
ATAD2	ENSG00000156802	8393.15	-0.100661	0.0558888	-1.80109	0.0716892	0.397767
RDH14	ENSG00000240857	465.022	0.151911	0.0843458	1.80105	0.0716946	0.397767
CENPH	ENSG00000153044	2537.31	0.10501	0.058339	1.8	0.0718603	0.398305
ZBTB7A	ENSG00000178951	1681.69	0.122968	0.0683162	1.79998	0.0718642	0.398305
BRF2	ENSG00000104221	728.399	0.130592	0.0725756	1.79939	0.0719572	0.398418
DNAJC9	ENSG00000213551	2804.45	0.0885555	0.0492114	1.79949	0.0719413	0.398418
SERPINB9	ENSG00000170542	1361.43	0.110611	0.0614846	1.79901	0.0720177	0.398551
SLC25A17	ENSG00000100372	4001.2	0.087632	0.0487401	1.79794	0.072186	0.399281
REPS1	ENSG00000135597	1847.37	0.0922718	0.0513376	1.79735	0.0722796	0.399597
TOR2A	ENSG00000160404	815.449	0.154524	0.0859896	1.79701	0.0723339	0.399696
FBXL19	ENSG00000099364	4318.65	0.129864	0.0722925	1.79637	0.0724355	0.399854
RFESD	ENSG00000175449	1281.84	0.14988	0.0834283	1.79651	0.0724131	0.399854
AC112907.3	ENSG00000263826	190.985	-0.279234	0.155468	-1.79609	0.0724805	0.399901
VCL	ENSG00000035403	8676.76	-0.0700559	0.0390104	-1.79583	0.0725223	0.39993
IGF1	ENSG00000017427	734.799	-0.142081	0.0791678	-1.79468	0.0727049	0.400132
MRPL43	ENSG00000055950	995.79	0.119351	0.0664801	1.7953	0.0726065	0.400132
PARP14	ENSG00000173193	1741.55	-0.106262	0.0592043	-1.79484	0.0726789	0.400132
RPP40	ENSG00000124787	557.916	0.17531	0.0976733	1.79486	0.0726764	0.400132
ATG4D	ENSG00000130734	1242.96	0.138923	0.0774409	1.79392	0.0728252	0.400393
NUP62	ENSG00000213024	7506.44	0.0799232	0.0445495	1.79403	0.0728079	0.400393
C2orf76	ENSG00000186132	146.136	0.287816	0.160474	1.79354	0.0728865	0.400529
DCAF7	ENSG00000136485	8750.52	-0.0675127	0.0376733	-1.79205	0.0731243	0.400831
EPM2A	ENSG00000112425	177.045	0.245238	0.136786	1.79287	0.0729941	0.400831
PIK3R4	ENSG00000196455	1541.78	-0.126827	0.070768	-1.79215	0.0731096	0.400831
[truncated: 32,108 more rows]

## Sheet: NSP16vsPCMVF
Gene symbol	Ensembl ID	NSP16 vs. PCMVF								Up-regulated DEGs			15
		baseMean	log2FoldChange	lfcSE	stat	pvalue	padj			Down-regulated DEGs			23
ANAPC1P2	ENSG00000285793	39.3153	1.80905	0.367726	4.91955	8.67417e-07	0.000430705					Total	38
MT-TH	ENSG00000210176	67.7003	1.58101	0.325962	4.85028	1.23284e-06	0.000518177		PCMVF is the reference group here.
TAF10	ENSG00000166337	183.616	1.26391	0.192715	6.55844	5.43747e-11	1.01477e-07
SRXN1	ENSG00000271303	280.823	0.830009	0.167101	4.9671	6.79622e-07	0.000362384
TXNDC5	ENSG00000239264	209.527	0.743078	0.146211	5.08225	3.72995e-07	0.000232034
GTF2IRD2B	ENSG00000174428	168.132	0.621163	0.145355	4.27342	1.92493e-05	0.0054225
CHCHD10	ENSG00000250479	4323.57	0.606251	0.0859978	7.04962	1.79411e-12	5.35721e-09
HSPA6	ENSG00000173110	178.38	0.531948	0.146855	3.62226	0.00029204	0.042932
MT-ND4L	ENSG00000212907	23231.1	0.500273	0.129537	3.862	0.000112465	0.0200605
MT-TL1	ENSG00000209082	491.424	0.492514	0.108174	4.55298	5.28902e-06	0.00164511
HES4	ENSG00000188290	426.77	0.471789	0.117401	4.0186	5.85449e-05	0.0116543
CEBPD	ENSG00000221869	282.746	0.467999	0.125316	3.73455	0.000188048	0.0315456
HSPA1A	ENSG00000204389	10723.1	0.41951	0.0573532	7.3145	2.58333e-13	9.64228e-10
HSPA1B	ENSG00000204388	3799.74	0.402251	0.0505883	7.95145	1.84336e-15	1.37607e-11
MMP24OS	ENSG00000126005	613.451	0.338765	0.0930299	3.64146	0.000271096	0.0413007
AC024940.2	ENSG00000243517	49.0913	-1.23258	0.30139	-4.08966	4.32001e-05	0.00921396
AL162151.2	ENSG00000234648	77.7831	-0.969133	0.248266	-3.9036	9.47715e-05	0.0178461
RPS3AP47	ENSG00000205871	81.096	-0.955583	0.232045	-4.1181	3.82013e-05	0.00826587
RPL7P23	ENSG00000244363	77.577	-0.880294	0.22926	-3.83971	0.00012318	0.0216362
SNORD104	ENSG00000199753	155.754	-0.789586	0.218049	-3.62114	0.000293306	0.042932
EEF1A1P12	ENSG00000214199	205.394	-0.773979	0.201748	-3.83637	0.000124868	0.0216777
RPL21P28	ENSG00000220749	300.021	-0.75774	0.124491	-6.08669	1.1527e-09	1.43415e-06
RPL24P4	ENSG00000181524	140.462	-0.679337	0.186882	-3.6351	0.00027787	0.041905
ATP5ME	ENSG00000169020	1175.01	-0.601522	0.0961873	-6.25365	4.00962e-10	5.98636e-07
AC116533.1	ENSG00000244398	169.407	-0.574151	0.135451	-4.23882	2.247e-05	0.0057841
RPS29	ENSG00000213741	6679.18	-0.550741	0.0737144	-7.47128	7.94209e-14	3.95251e-10
RPL13P12	ENSG00000215030	749.704	-0.54724	0.106209	-5.1525	2.57042e-07	0.000182745
RPL7P1	ENSG00000214485	275.522	-0.531772	0.146508	-3.62965	0.000283804	0.0423719
RPL7AP6	ENSG00000242071	423.991	-0.49487	0.121361	-4.07769	4.5486e-05	0.00944165
AC115223.1	ENSG00000243199	353.408	-0.478718	0.110651	-4.32638	1.51578e-05	0.00435205
SPATA24	ENSG00000170469	190.297	-0.475632	0.128468	-3.70234	0.000213619	0.0342939
SNHG8	ENSG00000269893	877.814	-0.439888	0.0777988	-5.65417	1.56599e-08	1.37531e-05
RPL38	ENSG00000172809	12959.5	-0.428914	0.0520075	-8.24716	1.62208e-16	2.42176e-12
SNHG19	ENSG00000260260	1053.97	-0.402518	0.085228	-4.72283	2.32585e-06	0.000853989
RPS14	ENSG00000164587	53776.4	-0.378663	0.0548123	-6.90836	4.90282e-12	1.0457e-08
EEF1A1P5	ENSG00000196205	3420.41	-0.342375	0.0669838	-5.11131	3.19938e-07	0.000207681
RPS2P5	ENSG00000240342	7166.67	-0.333074	0.0754862	-4.41238	1.02241e-05	0.00305291
UBL5	ENSG00000198258	4745.37	-0.320318	0.0548179	-5.84332	5.11707e-09	5.45699e-06
RPL41	ENSG00000229117	25180.6	-0.312673	0.0452311	-6.91278	4.75233e-12	1.0457e-08
DNAJB1	ENSG00000132002	4799.21	0.260918	0.0408179	6.39225	1.63465e-10	2.7117e-07
RPL35A	ENSG00000182899	16177.2	-0.248569	0.0403097	-6.16647	6.98292e-10	9.47773e-07
SNHG5	ENSG00000203875	6045.24	-0.304764	0.0521232	-5.84699	5.00545e-09	5.45699e-06
UQCRH	ENSG00000173660	15951.4	-0.211178	0.0366541	-5.76137	8.34328e-09	8.30435e-06
RPL37A	ENSG00000197756	42674.7	-0.285309	0.0498278	-5.72591	1.02881e-08	9.60009e-06
NDUFS6	ENSG00000145494	6130.46	-0.271148	0.048148	-5.63155	1.78601e-08	1.48139e-05
RPS16	ENSG00000105193	40510.6	-0.246633	0.0471729	-5.22827	1.71103e-07	0.000130289
RPL27	ENSG00000131469	32817.6	-0.199621	0.0382078	-5.2246	1.74533e-07	0.000130289
RPS20	ENSG00000008988	30715.2	-0.21105	0.0412454	-5.11693	3.10546e-07	0.000207681
RBX1	ENSG00000100387	3257.65	-0.22272	0.0439838	-5.06369	4.11221e-07	0.000245581
RPS21	ENSG00000171858	9246.61	-0.290775	0.0579535	-5.01739	5.23778e-07	0.000300769
TIMM10	ENSG00000134809	3235.18	-0.249913	0.0502583	-4.97258	6.60678e-07	0.000362384
RPS19	ENSG00000105372	33242.4	-0.233022	0.0472358	-4.93317	8.09037e-07	0.000416514
RPS12	ENSG00000112306	19495.1	-0.213886	0.0435295	-4.91358	8.94296e-07	0.000430705
NDUFA12	ENSG00000184752	2415.97	-0.222979	0.0457056	-4.87859	1.06845e-06	0.000498499
POLR3K	ENSG00000161980	1944.4	-0.248737	0.0510604	-4.87143	1.10791e-06	0.000501247
SEM1	ENSG00000127922	4372.85	-0.291206	0.0598886	-4.86246	1.15939e-06	0.000509107
RPLP1	ENSG00000137818	26253.8	-0.206203	0.042537	-4.84763	1.24946e-06	0.000518177
ENY2	ENSG00000120533	3828.62	-0.199715	0.0413732	-4.82716	1.38497e-06	0.000558854
ATP5PD	ENSG00000167863	4217.89	-0.182593	0.0382305	-4.77611	1.78718e-06	0.000702174
RPL32	ENSG00000144713	31435.4	-0.223411	0.0471294	-4.74037	2.13326e-06	0.000816654
PFDN2	ENSG00000143256	3153.1	-0.255017	0.0540158	-4.72115	2.34518e-06	0.000853989
RPS25	ENSG00000118181	28596.7	-0.187029	0.0397543	-4.70463	2.54329e-06	0.000904078
TXNDC17	ENSG00000129235	1448.38	-0.274118	0.0585191	-4.68424	2.80999e-06	0.000955558
FBL	ENSG00000105202	11424.7	-0.256278	0.0547158	-4.6838	2.81611e-06	0.000955558
LSM7	ENSG00000130332	3847.51	-0.296559	0.063642	-4.6598	3.16524e-06	0.00105016
RAN	ENSG00000132341	32067.9	-0.148373	0.0319065	-4.65023	3.31558e-06	0.00107612
RPL35	ENSG00000136942	30889.7	-0.217167	0.0475748	-4.56475	5.00079e-06	0.00158855
SNRNP25	ENSG00000161981	3689.08	-0.266505	0.0603697	-4.41456	1.01216e-05	0.00305291
SNRPD2	ENSG00000125743	8035.09	-0.20594	0.0474153	-4.34331	1.40351e-05	0.0041087
PSMA5	ENSG00000143106	12048.9	-0.154108	0.0361121	-4.26748	1.97692e-05	0.00546583
YBX3	ENSG00000060138	7285.89	0.177631	0.0416777	4.26201	2.02593e-05	0.00549949
PARK7	ENSG00000116288	10586	-0.202125	0.0474783	-4.2572	2.07005e-05	0.00551889
EXOSC7	ENSG00000075914	4294.12	-0.218375	0.0513435	-4.25323	2.10712e-05	0.00551917
FAU	ENSG00000149806	11937.3	-0.254707	0.0607368	-4.19361	2.74547e-05	0.00683164
ATP5MC3	ENSG00000154518	11844.3	-0.176469	0.0420653	-4.19513	2.72718e-05	0.00683164
NDUFS5	ENSG00000168653	6369.23	-0.166536	0.0398954	-4.17432	2.98871e-05	0.007315
PSMB7	ENSG00000136930	12566	-0.150345	0.036204	-4.15273	3.28531e-05	0.00791124
RPL30	ENSG00000156482	9720.72	-0.23155	0.0559941	-4.13527	3.54545e-05	0.00826587
RPS9	ENSG00000170889	24761	-0.221453	0.0537615	-4.11917	3.80235e-05	0.00826587
COA4	ENSG00000181924	2661.35	-0.196529	0.0474913	-4.13821	3.5002e-05	0.00826587
APEX1	ENSG00000100823	5688.65	-0.17551	0.0425985	-4.12009	3.7872e-05	0.00826587
RPL14	ENSG00000188846	57440.7	-0.153842	0.0373414	-4.11987	3.79093e-05	0.00826587
RPL5	ENSG00000122406	50583.8	-0.146892	0.0356341	-4.12222	3.75231e-05	0.00826587
MT-CO1	ENSG00000198804	303875	0.300193	0.0736228	4.07745	4.55324e-05	0.00944165
COX7A2	ENSG00000112695	5152.79	-0.207239	0.0514332	-4.02928	5.59488e-05	0.011288
EIF3K	ENSG00000178982	8853.5	-0.134335	0.0333361	-4.02971	5.58468e-05	0.011288
PFDN5	ENSG00000123349	5353.62	-0.157831	0.0396137	-3.98425	6.76924e-05	0.013298
CCDC12	ENSG00000160799	2942.56	-0.281059	0.0711482	-3.95033	7.80419e-05	0.015132
TXN	ENSG00000136810	9953.84	-0.201943	0.051387	-3.92985	8.49998e-05	0.0162698
MALAT1	ENSG00000251562	14302.9	0.220611	0.0565463	3.90143	9.56255e-05	0.0178461
COPS9	ENSG00000172428	1564.22	-0.275737	0.0708848	-3.88993	0.000100272	0.0184823
SNHG32	ENSG00000204387	5005.6	-0.268088	0.0694327	-3.86113	0.000112865	0.0200605
EBPL	ENSG00000123179	728.803	0.308045	0.07969	3.86554	0.000110843	0.0200605
NME1	ENSG00000239672	4270.71	-0.200729	0.0529764	-3.78903	0.00015124	0.0259541
RPL8	ENSG00000161016	67841	-0.205672	0.0547079	-3.75945	0.000170284	0.0288902
KLF10	ENSG00000155090	1204.11	-0.230189	0.0617766	-3.72616	0.000194422	0.031898
RPS3	ENSG00000149273	61839.1	-0.126357	0.0339065	-3.72663	0.000194053	0.031898
POLR2H	ENSG00000163882	2039.98	-0.187304	0.0505384	-3.70617	0.000210421	0.0341476
MIR17HG	ENSG00000215417	2235.79	0.244621	0.0661533	3.69779	0.000217483	0.0345428
PPIA	ENSG00000196262	52839.4	-0.109789	0.0299003	-3.67184	0.000240811	0.0378454
RPS13	ENSG00000110700	13434.4	-0.153918	0.0420601	-3.65947	0.000252738	0.039306
EXOSC5	ENSG00000077348	1527.54	-0.224214	0.0614135	-3.6509	0.000261324	0.0402223
PRDX5	ENSG00000126432	10570.9	-0.232558	0.0642754	-3.61814	0.000296724	0.0430106
FIS1	ENSG00000214253	2536.87	-0.212443	0.0588756	-3.60833	0.000308174	0.0442407
LYRM4	ENSG00000214113	1129.41	-0.229483	0.0636539	-3.60517	0.000311951	0.0443565
NDUFB1	ENSG00000183648	1342.85	-0.23985	0.0670956	-3.57476	0.000350554	0.0493752
TOMM7	ENSG00000196683	4312.31	-0.222125	0.0621811	-3.57222	0.000353966	0.0493899
TMEM258	ENSG00000134825	2541.05	-0.205211	0.0576586	-3.55907	0.000372174	0.0514496
TMEM158	ENSG00000249992	3521.94	0.248371	0.0698354	3.55652	0.000375793	0.0514733
EEF1AKNMT	ENSG00000010165	3227.48	-0.167043	0.0470814	-3.54796	0.000388225	0.0526927
HSPD1P1	ENSG00000213430	175.652	-0.503685	0.142259	-3.54063	0.000399179	0.0536914
HNRNPM	ENSG00000099783	24535	-0.135865	0.0385601	-3.52346	0.00042595	0.0567807
AC073861.1	ENSG00000242299	383.497	-0.448704	0.127728	-3.51297	0.000443136	0.057081
GTF3C6	ENSG00000155115	2708.4	-0.184107	0.052452	-3.51001	0.000448095	0.057081
HNRNPA1P48	ENSG00000224578	470.575	-0.372547	0.106193	-3.5082	0.000451142	0.057081
LAMTOR4	ENSG00000188186	2285.78	-0.180141	0.0512534	-3.51471	0.000440241	0.057081
MT-TV	ENSG00000210077	51.3044	0.892352	0.254243	3.50984	0.000448384	0.057081
PDCD5	ENSG00000105185	3919.33	-0.135529	0.0386027	-3.51088	0.000446629	0.057081
IRF2BP2	ENSG00000168264	3085.18	0.152178	0.0435495	3.49438	0.00047517	0.0596158
EEF1A1P22	ENSG00000259612	57.7752	-1.05064	0.301818	-3.48104	0.000499478	0.0621433
BANF1	ENSG00000175334	6722.15	-0.174359	0.0502089	-3.47267	0.000515314	0.0635838
COX6A1	ENSG00000111775	2816.33	-0.235716	0.0681128	-3.46067	0.000538827	0.0655862
RPL13AP5	ENSG00000236552	342.676	-0.353756	0.102244	-3.45992	0.000540328	0.0655862
RPLP0P6	ENSG00000213553	491.279	-0.460394	0.133242	-3.45533	0.000549624	0.0661765
CHCHD1	ENSG00000172586	2807.65	-0.157597	0.045813	-3.44001	0.0005817	0.0686341
ELOC	ENSG00000154582	3261.56	-0.170893	0.0496902	-3.43916	0.000583514	0.0686341
SUPT5H	ENSG00000196235	11403.5	-0.162457	0.0472392	-3.43902	0.000583827	0.0686341
AL139095.2	ENSG00000220472	44.5165	-1.01545	0.295955	-3.43109	0.000601166	0.0695769
RPL11	ENSG00000142676	41694.7	-0.136462	0.0397596	-3.43219	0.000598734	0.0695769
BTF3	ENSG00000145741	20855.7	-0.128037	0.0374279	-3.42091	0.000624126	0.0705924
EMG1	ENSG00000126749	2092.53	-0.177472	0.051864	-3.42187	0.000621912	0.0705924
FAM171A2	ENSG00000161682	518.876	0.376688	0.110098	3.42138	0.000623041	0.0705924
MT-ND5	ENSG00000198786	39365.4	0.389817	0.114419	3.40692	0.000657014	0.0737535
AC006059.1	ENSG00000230084	152.504	0.552443	0.162267	3.40452	0.000662793	0.073847
CCT7	ENSG00000135624	26281.9	-0.138853	0.0409553	-3.39036	0.000698011	0.0766272
CIRBP	ENSG00000099622	8839.85	-0.155541	0.0458694	-3.39094	0.000696523	0.0766272
RPL36AL	ENSG00000165502	4612.35	-0.160868	0.0475045	-3.38636	0.000708256	0.0771844
SNHG9	ENSG00000255198	76.2187	-0.740528	0.219016	-3.38116	0.000721811	0.0780915
AC024293.1	ENSG00000244313	343.023	-0.370098	0.109684	-3.37423	0.000740235	0.0783809
RPL4	ENSG00000174444	52466.6	-0.0903394	0.0267709	-3.37454	0.000739401	0.0783809
S100A13	ENSG00000189171	578.799	-0.308957	0.0915095	-3.37623	0.00073487	0.0783809
UBB	ENSG00000170315	17059.3	-0.169105	0.0501978	-3.36877	0.000755046	0.0793862
RPL10P6	ENSG00000230076	74.2994	-1.02647	0.30515	-3.36384	0.000768669	0.0802534
CCDC167	ENSG00000198937	781.344	-0.246452	0.0736007	-3.34851	0.000812487	0.0835783
ERH	ENSG00000100632	7895.52	-0.148218	0.0442829	-3.34708	0.000816665	0.0835783
PSMC3	ENSG00000165916	10268.1	-0.132867	0.0396989	-3.34687	0.000817309	0.0835783
MEX3D	ENSG00000181588	1120.85	0.290031	0.0868653	3.33886	0.000841224	0.0854386
MRFAP1	ENSG00000179010	21157.9	-0.162818	0.04894	-3.32688	0.000878235	0.088595
AC034236.1	ENSG00000185641	131.493	-0.566736	0.170752	-3.31906	0.000903214	0.0905032
GET4	ENSG00000239857	483.718	0.652955	0.197021	3.31414	0.000919249	0.0914959
EIF4E2	ENSG00000135930	2969.65	-0.15113	0.0456858	-3.30803	0.000939532	0.0928955
RPL3P2	ENSG00000227939	129.712	-0.633497	0.191856	-3.30195	0.000960166	0.0943111
ROMO1	ENSG00000125995	1887.66	-0.264839	0.0804259	-3.29295	0.00099141	0.0967434
C1D	ENSG00000197223	1462.69	-0.241226	0.0733566	-3.28841	0.00100755	0.0970498
RPS3AP26	ENSG00000214389	445.743	-0.445993	0.135589	-3.2893	0.00100437	0.0970498
STAG3L5P	ENSG00000242294	513.766	-0.261377	0.0797479	-3.27753	0.00104718	0.100221
AATF	ENSG00000275700	4587.77	-0.142023	0.0433757	-3.27425	0.00105943	0.100747
MT-ND2	ENSG00000198763	71996.6	0.247071	0.0759213	3.2543	0.00113673	0.107414
AC018638.5	ENSG00000243679	343.876	0.358107	0.110451	3.24224	0.00118593	0.110662
CEBPB	ENSG00000172216	966.598	0.288971	0.089078	3.24402	0.00117856	0.110662
H2BC8	ENSG00000273802	367.856	-0.290793	0.0899162	-3.23405	0.00122049	0.112042
NDUFA8	ENSG00000119421	2581.7	-0.151863	0.046967	-3.23341	0.00122323	0.112042
RPL7AP11	ENSG00000242445	43.4871	-0.970829	0.300128	-3.23472	0.00121762	0.112042
VAMP8	ENSG00000118640	3027.43	-0.140244	0.0434567	-3.22722	0.00124997	0.113793
ELOB	ENSG00000103363	5131.81	-0.190444	0.0591429	-3.22006	0.00128164	0.113898
MRPL14	ENSG00000180992	3648.66	-0.218702	0.0678206	-3.22472	0.00126098	0.113898
NOP56	ENSG00000101361	21919.3	-0.102611	0.0318622	-3.22048	0.00127978	0.113898
TUBAP2	ENSG00000214391	103.399	-0.706398	0.21934	-3.22055	0.00127944	0.113898
CD63	ENSG00000135404	15822.7	-0.165898	0.0517101	-3.20823	0.00133552	0.117984
CUEDC2	ENSG00000107874	1517	-0.186675	0.0582442	-3.20504	0.00135045	0.118601
PPIAP11	ENSG00000251495	141.105	-0.700544	0.219028	-3.19841	0.00138186	0.119255
SOCS1	ENSG00000185338	2112.36	0.283879	0.0887113	3.20003	0.00137413	0.119255
UBE2I	ENSG00000103275	5287.07	-0.149308	0.0466735	-3.199	0.00137906	0.119255
AL713998.1	ENSG00000227706	38199.9	0.163827	0.0513495	3.19043	0.00142063	0.121897
RPL7	ENSG00000147604	65494.6	-0.156361	0.0490883	-3.1853	0.00144604	0.122667
SERF2	ENSG00000140264	6644.08	-0.178223	0.0559438	-3.18575	0.00144378	0.122667
HSD17B10	ENSG00000072506	2398.62	-0.187567	0.0592289	-3.16681	0.0015412	0.13
SSBP1	ENSG00000106028	5639.54	-0.172781	0.0549016	-3.14709	0.00164902	0.138314
RAB22A	ENSG00000124209	756.399	0.250611	0.0799863	3.13318	0.00172924	0.144232
HNRNPCP2	ENSG00000204253	322.94	-0.352778	0.113035	-3.12096	0.0018026	0.149516
RPLP0	ENSG00000089157	81610	-0.0963896	0.030909	-3.11849	0.00181779	0.149943
RPL7P26	ENSG00000184612	35.0241	-1.01644	0.326293	-3.11511	0.00183875	0.150838
COX5B	ENSG00000135940	7847.48	-0.156805	0.0504047	-3.11091	0.00186509	0.152163
PHB	ENSG00000167085	7943.4	-0.136592	0.0439305	-3.10928	0.00187544	0.152176
PLEKHJ1	ENSG00000104886	3541.92	-0.168227	0.054245	-3.10125	0.00192702	0.155516
ATP5MPL	ENSG00000156411	3340.88	-0.156598	0.0506133	-3.09401	0.00197469	0.1577
SNRPF	ENSG00000139343	3991.83	-0.154381	0.049898	-3.09394	0.00197521	0.1577
HSP90AB3P	ENSG00000183199	212.846	-0.488397	0.158007	-3.09099	0.00199488	0.158423
TMEM248	ENSG00000106609	4388.32	0.12282	0.0398045	3.08558	0.00203153	0.16048
RNF217	ENSG00000146373	1675.5	0.207011	0.0671241	3.08401	0.00204234	0.160485
RPL31	ENSG00000071082	25932.1	-0.142556	0.0463876	-3.07315	0.0021181	0.163851
SIAH2	ENSG00000181788	1017	0.195655	0.0636516	3.07384	0.00211325	0.163851
TMEM14B	ENSG00000137210	3152.42	-0.181392	0.0590113	-3.07385	0.00211318	0.163851
TMEM159	ENSG00000011638	716.05	-0.241341	0.0786128	-3.06999	0.00214063	0.16474
DRG1	ENSG00000185721	4787.73	-0.137863	0.0450438	-3.06064	0.00220866	0.1678
GSTO1	ENSG00000148834	3310.28	-0.148195	0.0484554	-3.05838	0.00222534	0.1678
NDUFA4	ENSG00000189043	6092.74	-0.154338	0.0504309	-3.06039	0.00221048	0.1678
TOMM22	ENSG00000100216	5674.37	-0.124518	0.0407117	-3.05853	0.00222425	0.1678
FIP1L1	ENSG00000145216	1303.65	0.190055	0.0622427	3.05345	0.00226224	0.169725
AC246787.1	ENSG00000225200	100.619	-0.782093	0.256928	-3.04401	0.00233446	0.173802
HNRNPA1P10	ENSG00000214223	237.628	-0.385083	0.126534	-3.04332	0.00233987	0.173802
RPLP2	ENSG00000177600	18423.7	-0.18471	0.0607679	-3.0396	0.00236896	0.175092
CMTM3	ENSG00000140931	1520.26	0.178901	0.0589498	3.03481	0.00240691	0.175293
ITPA	ENSG00000125877	3054.72	-0.142853	0.0470622	-3.03542	0.00240202	0.175293
RPL24P8	ENSG00000236801	60.4126	-0.717535	0.236376	-3.03556	0.00240088	0.175293
EEF1A1P19	ENSG00000249855	342.787	-0.493795	0.162866	-3.03191	0.00243014	0.176126
RPL9	ENSG00000163682	41506.5	-0.142153	0.04694	-3.02839	0.00245857	0.177326
MAGEC1	ENSG00000155495	5292.38	0.143434	0.0474454	3.02313	0.00250172	0.179571
SLIRP	ENSG00000119705	4978.8	-0.160647	0.0532609	-3.01623	0.00255938	0.182831
NDUFA11	ENSG00000174886	944.626	-0.272685	0.0906135	-3.00932	0.00261833	0.186151
RPS2	ENSG00000140988	104231	-0.1633	0.0543627	-3.0039	0.00266544	0.188602
TPP1	ENSG00000166340	2260.36	0.150981	0.0502945	3.00194	0.00268264	0.188924
AC046176.1	ENSG00000236814	46.5166	-0.82734	0.276779	-2.98918	0.00279731	0.196074
RPL10P9	ENSG00000233913	201.791	-0.581054	0.19478	-2.98314	0.00285311	0.197609
RPL7P9	ENSG00000137970	350.314	-0.3612	0.121081	-2.98312	0.00285325	0.197609
RPS10P3	ENSG00000217716	44.1804	-0.958591	0.321404	-2.98251	0.00285892	0.197609
TCTEX1D2	ENSG00000213123	73.4551	-0.655658	0.220065	-2.97939	0.00288823	0.198715
AC083843.2	ENSG00000259820	371.589	0.293992	0.0987346	2.97759	0.00290522	0.198967
AC010378.1	ENSG00000286403	984.754	0.18621	0.062629	2.97323	0.00294685	0.199079
INHBE	ENSG00000139269	238.177	0.376163	0.126485	2.97398	0.00293962	0.199079
RPL24	ENSG00000114391	22808	-0.130794	0.043973	-2.97441	0.00293554	0.199079
MT-RNR2	ENSG00000210082	161777	0.220638	0.0743769	2.96648	0.00301229	0.202583
GTF2A2	ENSG00000140307	1976.58	-0.158261	0.0534272	-2.96217	0.00305476	0.202941
PABPC3	ENSG00000151846	96.9018	-0.725443	0.245045	-2.96044	0.00307197	0.202941
PSMC4	ENSG00000013275	8939.1	-0.12572	0.0424248	-2.96337	0.00304293	0.202941
SRSF7	ENSG00000115875	11584.2	-0.108202	0.0365356	-2.96154	0.00306105	0.202941
RPL37P2	ENSG00000239559	22.3909	-1.31461	0.444383	-2.95828	0.00309358	0.203467
MEPCE	ENSG00000146834	3441.6	-0.156063	0.0528133	-2.955	0.00312672	0.204746
AL391058.1	ENSG00000232499	70.7315	-0.735882	0.24915	-2.95356	0.00314127	0.2048
UTP4	ENSG00000141076	5591.41	-0.136451	0.046233	-2.95138	0.00316352	0.205354
LARS2	ENSG00000011376	5080.24	-0.117502	0.039858	-2.94802	0.00319815	0.206703
EIF1	ENSG00000173812	14099.4	-0.0919012	0.0312793	-2.93809	0.00330246	0.212525
SNRPG	ENSG00000143977	5555.1	-0.157423	0.0537019	-2.93143	0.00337404	0.216199
ENSA	ENSG00000143420	9015.64	-0.115176	0.0393272	-2.92867	0.00340421	0.216872
SAE1	ENSG00000142230	11470.7	-0.11892	0.0406175	-2.92781	0.0034136	0.216872
ANAPC16	ENSG00000166295	2602.83	-0.168531	0.0577712	-2.91721	0.00353181	0.223432
STX10	ENSG00000104915	1412.5	-0.171684	0.0588897	-2.91534	0.00355298	0.223823
ZNF117	ENSG00000152926	746.609	0.243782	0.0837942	2.9093	0.00362241	0.227238
H3-3A	ENSG00000163041	9123.71	-0.11569	0.0398146	-2.90572	0.00366411	0.227938
TRMT112	ENSG00000173113	4721.6	-0.168305	0.0578969	-2.90697	0.00364944	0.227938
AC138393.1	ENSG00000185495	307.239	0.333155	0.114824	2.90143	0.0037146	0.23012
ATP5MD	ENSG00000173915	3040.32	-0.150896	0.0520575	-2.89864	0.0037478	0.230266
RAB24	ENSG00000169228	793.148	-0.261791	0.0903041	-2.89899	0.00374367	0.230266
NEAT1	ENSG00000245532	23098	0.188853	0.0653442	2.89012	0.0038509	0.235631
MRPL54	ENSG00000183617	1588.19	-0.170315	0.0589803	-2.88766	0.00388121	0.236516
AL034397.1	ENSG00000217835	28.0318	-1.04702	0.364491	-2.87254	0.00407181	0.246437
FSIP2	ENSG00000188738	92.9551	0.518747	0.180613	2.87214	0.00407702	0.246437
LSM6	ENSG00000164167	956.313	-0.195376	0.0681262	-2.86786	0.00413258	0.248788
GARS1-DT	ENSG00000196295	963.598	0.17375	0.0606623	2.86422	0.00418038	0.250224
POLR2F	ENSG00000100142	4621.56	-0.159414	0.0556888	-2.86258	0.00420212	0.250224
RPL10A	ENSG00000198755	25577.5	-0.108167	0.037791	-2.86223	0.00420672	0.250224
FN3KRP	ENSG00000141560	1689.77	-0.16022	0.0561304	-2.85443	0.00431139	0.253421
NSDHL	ENSG00000147383	1909.39	-0.144067	0.0504509	-2.85559	0.00429573	0.253421
TTBK2	ENSG00000128881	619.177	0.220664	0.077284	2.85524	0.00430048	0.253421
DDRGK1	ENSG00000198171	3590.53	-0.140636	0.0493425	-2.85021	0.00436906	0.255693
LINC01203	ENSG00000226985	729.65	0.207046	0.0726705	2.8491	0.00438429	0.255693
PRRG1	ENSG00000130962	205.436	0.376591	0.132693	2.83806	0.00453881	0.263208
RPL28	ENSG00000108107	24781.8	-0.212311	0.0748263	-2.83739	0.0045484	0.263208
SAP18	ENSG00000150459	3821.79	-0.121545	0.0428672	-2.83538	0.00457712	0.263847
AC012085.1	ENSG00000186076	49.1858	-0.738992	0.260769	-2.83389	0.00459851	0.264061
NDUFS3	ENSG00000213619	2647.11	-0.130187	0.0459612	-2.83254	0.00461798	0.264163
AC004057.1	ENSG00000196656	97.6934	-0.56062	0.198199	-2.82858	0.00467554	0.264898
AHSA1	ENSG00000100591	8075.33	-0.105206	0.0372015	-2.82799	0.00468407	0.264898
COX6B1	ENSG00000126267	6104.61	-0.134128	0.0474098	-2.82912	0.00466767	0.264898
FAM207A	ENSG00000160256	2071.48	-0.168999	0.0598956	-2.82155	0.0047792	0.268268
HSP90AA2P	ENSG00000224411	304.695	-0.443463	0.157171	-2.82152	0.0047796	0.268268
NDUFB9	ENSG00000147684	6582.42	-0.12623	0.0447958	-2.8179	0.00483396	0.270303
PSMD4	ENSG00000159352	10865.4	-0.114269	0.0406612	-2.81028	0.0049499	0.274548
SEC61B	ENSG00000106803	3456.69	-0.155658	0.0554081	-2.80929	0.00496503	0.274548
TMEM38A	ENSG00000072954	94.6853	-0.521154	0.185401	-2.81095	0.00493949	0.274548
PXMP2	ENSG00000176894	315.671	0.328198	0.116985	2.80547	0.00502431	0.2768
RPS27AP16	ENSG00000224631	379.91	-0.343514	0.12269	-2.79986	0.00511247	0.280622
NKTR	ENSG00000114857	8719.39	0.113282	0.0405226	2.79554	0.00518135	0.282327
RPS3AP49	ENSG00000242060	27.5095	-1.0858	0.38827	-2.7965	0.00516598	0.282327
AP2S1	ENSG00000042753	4433.03	-0.161248	0.0577626	-2.79157	0.00524532	0.284773
ATP6V0C	ENSG00000185883	230.113	0.787997	0.282438	2.78998	0.00527107	0.285134
AC138776.1	ENSG00000286406	151.798	0.401629	0.144128	2.78661	0.00532618	0.286376
CD69	ENSG00000110848	700.071	0.226505	0.0812941	2.78624	0.00533238	0.286376
CHID1	ENSG00000177830	3097.33	-0.153349	0.0550898	-2.78361	0.00537577	0.28672
TMEM189	ENSG00000240849	645.603	0.230307	0.0827395	2.78352	0.0053772	0.28672
GAL3ST2	ENSG00000154252	23.3877	1.05128	0.377954	2.78149	0.00541093	0.287492
LINC00342	ENSG00000232931	359.066	0.295826	0.106452	2.77897	0.00545322	0.288711
CCNB1	ENSG00000134057	8925.2	-0.0865623	0.0312061	-2.77389	0.00553905	0.289703
FTH1P2	ENSG00000234975	122.633	-0.545411	0.19646	-2.77619	0.00550004	0.289703
KDM3B	ENSG00000120733	5725.7	-0.100509	0.0362381	-2.77356	0.00554461	0.289703
MRPL21	ENSG00000197345	3328.72	-0.119741	0.0431945	-2.77214	0.00556897	0.289703
RPL41P5	ENSG00000256393	77.8819	-0.752261	0.271335	-2.77244	0.00556374	0.289703
JPT1	ENSG00000189159	5451.51	-0.107981	0.038969	-2.77096	0.00558911	0.289741
RPL21	ENSG00000122026	21018.6	-0.132171	0.0477367	-2.76874	0.00562727	0.289936
WDR46	ENSG00000227057	5654.18	-0.104177	0.0376294	-2.76849	0.00563171	0.289936
PAQR4	ENSG00000162073	545.708	0.237424	0.0861521	2.75587	0.00585366	0.300327
NDUFB10	ENSG00000140990	5230.03	-0.151364	0.0550516	-2.7495	0.00596869	0.30518
XRCC6P2	ENSG00000234825	98.2603	-0.634931	0.231098	-2.74746	0.00600594	0.306037
NAA10	ENSG00000102030	2361.73	-0.176302	0.0642203	-2.74526	0.00604622	0.306617
RPA1	ENSG00000132383	5699.22	-0.116084	0.0422955	-2.7446	0.00605841	0.306617
NOP16	ENSG00000048162	4624.1	-0.114107	0.0416327	-2.7408	0.0061289	0.309137
LSM3	ENSG00000170860	3500.19	-0.158904	0.0581004	-2.73499	0.00623821	0.313591
PQBP1	ENSG00000102103	4567.15	-0.135123	0.049478	-2.73098	0.00631461	0.316366
B3GNT5	ENSG00000176597	887.906	0.197618	0.0724094	2.72918	0.00634911	0.317031
AP003352.1	ENSG00000245970	58.2064	-0.636702	0.23363	-2.72526	0.00642501	0.317705
ARL17A	ENSG00000185829	249.858	0.332806	0.122092	2.72585	0.00641364	0.317705
KIF1C	ENSG00000129250	6074.47	-0.106528	0.0390905	-2.72518	0.00642671	0.317705
NEB	ENSG00000183091	165.297	0.452425	0.166082	2.7241	0.00644772	0.317705
USE1	ENSG00000053501	559.637	-0.227903	0.0837287	-2.72192	0.00649034	0.318752
EBNA1BP2	ENSG00000117395	7988.52	-0.125362	0.0462041	-2.71322	0.00666332	0.325109
RPS15	ENSG00000115268	28560	-0.174929	0.0644679	-2.71343	0.00665907	0.325109
HIRIP3	ENSG00000149929	2617.9	-0.1463	0.0539857	-2.70998	0.00672876	0.327232
SNHG30	ENSG00000267321	762.721	-0.202842	0.0749203	-2.70743	0.00678058	0.328682
DSCR4-IT1	ENSG00000223608	48.7252	-0.687717	0.254402	-2.70326	0.00686623	0.331169
UQCR11	ENSG00000127540	1205.79	-0.189636	0.0701632	-2.70278	0.00687624	0.331169
AC097263.1	ENSG00000228519	177.977	-0.469302	0.17392	-2.69837	0.0069679	0.334504
RPL12	ENSG00000197958	28934.2	-0.103124	0.03824	-2.69677	0.00700167	0.335048
COX4I1	ENSG00000131143	12313.3	-0.128011	0.0475083	-2.69449	0.00704961	0.336074
MT-ATP6	ENSG00000198899	112545	0.280672	0.104199	2.69362	0.00706813	0.336074
PCGF1	ENSG00000115289	725.507	-0.211339	0.0785035	-2.69209	0.00710051	0.336542
ATP5MG	ENSG00000167283	1941.08	-0.209224	0.0777579	-2.69071	0.0071301	0.336875
NUDT1	ENSG00000106268	1007.72	-0.208002	0.077462	-2.68522	0.00724829	0.341378
HBG2	ENSG00000196565	764.89	-0.496246	0.185137	-2.68042	0.00735297	0.34522
ANKRD10-IT1	ENSG00000229152	227.367	0.347124	0.130001	2.67017	0.0075812	0.351053
CHCHD2P9	ENSG00000186940	72.4629	-0.799757	0.299356	-2.67159	0.00754927	0.351053
EIF4BP7	ENSG00000225031	133.527	-0.45972	0.172341	-2.6675	0.0076418	0.351053
GCDH	ENSG00000105607	2168.01	-0.157588	0.059011	-2.67049	0.00757404	0.351053
HNRNPA1P4	ENSG00000206228	105.064	-0.69838	0.261802	-2.66758	0.00763986	0.351053
RPL18A	ENSG00000105640	32965.3	-0.157041	0.0588506	-2.66848	0.00761958	0.351053
SNHG29	ENSG00000175061	15017.5	-0.0977783	0.0366303	-2.66933	0.00760028	0.351053
EIF5A	ENSG00000132507	33411.3	-0.10119	0.0379713	-2.66492	0.00770069	0.352673
SH3D19	ENSG00000109686	394.194	0.247523	0.0930682	2.65958	0.00782376	0.357213
AC011495.1	ENSG00000243829	96.8006	-0.549396	0.207207	-2.65144	0.00801504	0.35871
DNPH1	ENSG00000112667	2984.1	-0.193603	0.0731857	-2.64537	0.00816018	0.35871
EGR1	ENSG00000120738	3871.47	0.125903	0.0475209	2.64943	0.00806285	0.35871
FH	ENSG00000091483	6736.8	-0.100164	0.037828	-2.64787	0.00810012	0.35871
HMGN2P5	ENSG00000234664	255.618	-0.405364	0.153146	-2.64691	0.00812321	0.35871
HRAS	ENSG00000174775	1116.02	-0.202616	0.0766318	-2.64402	0.0081929	0.35871
IER5	ENSG00000162783	3667.92	0.148069	0.0559543	2.64626	0.00813878	0.35871
MALSU1	ENSG00000156928	1222.36	-0.154129	0.0580074	-2.65706	0.00788261	0.35871
MKS1	ENSG00000011143	1217.83	-0.162171	0.0612021	-2.64976	0.00805494	0.35871
MT-TR	ENSG00000210174	37.145	0.831334	0.31395	2.64798	0.00809738	0.35871
NR1H3	ENSG00000025434	346.909	-0.274497	0.103808	-2.64428	0.00818644	0.35871
RPS18	ENSG00000231500	75601	-0.107742	0.0407336	-2.64504	0.00816823	0.35871
TSR3	ENSG00000007520	2084.74	0.182924	0.0690157	2.65047	0.0080381	0.35871
ZNF12	ENSG00000164631	1352.22	0.167533	0.0632819	2.6474	0.00811125	0.35871
RPS3AP5	ENSG00000178429	145.373	-0.521573	0.19737	-2.64262	0.00822667	0.359135
MRPL41	ENSG00000182154	4579.55	-0.203107	0.0768943	-2.64138	0.00825683	0.359401
AC107983.1	ENSG00000227077	36.5511	-0.938695	0.356283	-2.63469	0.0084214	0.363703
RPL5P34	ENSG00000234009	177.97	-0.440108	0.167062	-2.63439	0.00842875	0.363703
THEM4	ENSG00000159445	3052.02	0.115162	0.0436962	2.63551	0.00840099	0.363703
PARL	ENSG00000175193	325.079	-0.30578	0.116262	-2.63009	0.00853627	0.367281
MUC19	ENSG00000205592	227.776	0.341763	0.130203	2.62485	0.0086686	0.371903
GMPR2	ENSG00000100938	1892.89	-0.137384	0.0524277	-2.62044	0.00878154	0.374595
RPS3AP6	ENSG00000234797	422.363	-0.292036	0.111438	-2.62062	0.00877706	0.374595
FAM13A-AS1	ENSG00000248019	48.525	0.696042	0.265853	2.61814	0.00884096	0.376055
RPS19P3	ENSG00000240463	23.1851	-1.08255	0.414046	-2.61455	0.00893445	0.378953
AC243919.1	ENSG00000237550	1786.55	-0.189998	0.0727595	-2.61131	0.00901951	0.381477
SSU72	ENSG00000160075	7008.08	-0.0937514	0.0359172	-2.61021	0.0090486	0.381626
RPS2P7	ENSG00000235508	74.9354	-0.730106	0.28055	-2.60241	0.0092572	0.389324
AP2M1	ENSG00000161203	16551.4	-0.112481	0.0433795	-2.59296	0.00951546	0.397431
EXOSC6	ENSG00000223496	2321.74	0.135177	0.0521182	2.59367	0.00949582	0.397431
MMP25-AS1	ENSG00000261971	240.647	0.29163	0.112534	2.59148	0.00955645	0.397431
SNU13	ENSG00000100138	9831.24	-0.0982342	0.0378995	-2.59197	0.00954283	0.397431
KDM7A-DT	ENSG00000260231	365.328	-0.256177	0.0990546	-2.58622	0.00970361	0.401487
RPL18AP3	ENSG00000213442	285.461	-0.327221	0.126532	-2.58607	0.00970776	0.401487
COA3	ENSG00000183978	1959.2	-0.14175	0.0548721	-2.58329	0.0097864	0.403621
RPL37AP1	ENSG00000226243	25.101	-1.06156	0.411305	-2.58096	0.00985254	0.40523
BUD23	ENSG00000071462	5399.07	-0.111313	0.0431635	-2.57886	0.00991259	0.40658
NDUFA2	ENSG00000131495	1653.4	-0.147484	0.0572316	-2.57696	0.00996723	0.407701
AF127936.1	ENSG00000232884	839.687	0.177353	0.0689543	2.57204	0.01011	0.40842
DYNLT1	ENSG00000146425	1249.66	-0.154164	0.0598709	-2.57493	0.0100259	0.40842
FUS	ENSG00000089280	31411.1	-0.10871	0.0422611	-2.57234	0.0101013	0.40842
GNL1	ENSG00000204590	5791.46	-0.12506	0.0486547	-2.57036	0.0101592	0.40842
MLLT11	ENSG00000213190	3580.77	0.152764	0.0594274	2.5706	0.0101522	0.40842
RPS23P8	ENSG00000230629	254.806	-0.418972	0.163029	-2.56993	0.010172	0.40842
SELENOK	ENSG00000113811	2115.96	-0.164213	0.0639016	-2.56978	0.0101763	0.40842
NELFE	ENSG00000204356	4891.13	-0.108284	0.042192	-2.56645	0.0102744	0.410152
UFC1	ENSG00000143222	2022.22	-0.145684	0.0567529	-2.56698	0.0102588	0.410152
AC134878.2	ENSG00000278212	513.313	-0.259734	0.101276	-2.56463	0.0103286	0.411218
MT-TN	ENSG00000210135	1270.62	0.205966	0.0804035	2.56166	0.0104174	0.413419
NARF	ENSG00000141562	4843.82	-0.108445	0.0423462	-2.56093	0.0104393	0.413419
MYL6	ENSG00000092841	12579.9	-0.11826	0.0462251	-2.55836	0.0105167	0.415383
C1orf122	ENSG00000197982	1030.94	-0.193325	0.0757054	-2.55365	0.0106602	0.419938
GAS5	ENSG00000234741	8866.2	-0.0934799	0.036639	-2.55137	0.0107299	0.421571
ENKD1	ENSG00000124074	391.878	-0.265085	0.104041	-2.54789	0.0108376	0.424686
LINC02193	ENSG00000260923	1324.08	0.168206	0.0660538	2.5465	0.0108809	0.425266
MSL1	ENSG00000188895	5260.54	0.0939398	0.0370235	2.5373	0.011171	0.434332
PBX2P1	ENSG00000244171	32.8702	-0.852263	0.335848	-2.53765	0.01116	0.434332
Z74021.1	ENSG00000232346	68.2219	-0.566916	0.223542	-2.53606	0.0112106	0.434739
BYSL	ENSG00000112578	4195.68	-0.109065	0.0430555	-2.53314	0.0113047	0.437252
AC005670.3	ENSG00000262879	1018.84	0.170687	0.0675174	2.52805	0.0114699	0.437865
CD58	ENSG00000116815	397.043	0.258942	0.102405	2.52862	0.0114511	0.437865
IGHV4-39	ENSG00000211959	46.3806	0.664866	0.262767	2.53025	0.0113981	0.437865
PDIA6	ENSG00000143870	14062.8	-0.128358	0.0507096	-2.53124	0.0113659	0.437865
PSMC2	ENSG00000161057	11993.5	-0.107742	0.0426325	-2.52723	0.0114965	0.437865
RPS26	ENSG00000197728	8870.83	-0.126857	0.0501858	-2.52775	0.0114795	0.437865
DKC1	ENSG00000130826	14137.7	-0.10221	0.0405423	-2.52107	0.0116998	0.443344
EIF3CL	ENSG00000205609	206.951	-0.404727	0.160495	-2.52173	0.0116779	0.443344
MT-ND4	ENSG00000198886	162568	0.278416	0.110545	2.51857	0.0117834	0.445381
H2AZ1	ENSG00000164032	14300.8	-0.113361	0.0451236	-2.51224	0.0119967	0.4523
AC098484.4	ENSG00000285728	222.869	0.316598	0.126235	2.508	0.0121417	0.453526
GINS2	ENSG00000131153	3235.27	-0.114916	0.0458183	-2.50808	0.0121389	0.453526
RPS3AP20	ENSG00000213757	35.406	-0.853023	0.340051	-2.50852	0.012124	0.453526
TIMM17B	ENSG00000126768	2822.57	-0.157226	0.0626965	-2.50774	0.0121507	0.453526
FRG1DP	ENSG00000282870	394.686	0.230255	0.0920594	2.50115	0.012379	0.459749
PDXP	ENSG00000241360	269.861	0.410284	0.16402	2.50142	0.0123696	0.459749
ETFB	ENSG00000105379	1824.08	-0.132426	0.0529876	-2.49919	0.0124477	0.461152
AC004453.1	ENSG00000146677	99.6093	-0.612501	0.245214	-2.49782	0.0124958	0.46179
CDC42P6	ENSG00000237350	38.579	-0.738935	0.296666	-2.4908	0.0127457	0.463002
CREBZF	ENSG00000137504	5195.06	0.0936926	0.037538	2.49594	0.0125623	0.463002
CTNNBL1	ENSG00000132792	2239.13	-0.121164	0.0485935	-2.49341	0.0126522	0.463002
EVI2B	ENSG00000185862	393.531	0.248549	0.0997607	2.49145	0.0127222	0.463002
MRPS23	ENSG00000181610	3752.43	-0.12037	0.0482773	-2.4933	0.0126561	0.463002
SNHG6	ENSG00000245910	2354.37	-0.134627	0.0539701	-2.49447	0.0126145	0.463002
TWF1	ENSG00000151239	1312.12	0.150006	0.060193	2.49208	0.0126998	0.463002
OPA3	ENSG00000125741	2078.68	-0.124787	0.0501713	-2.48721	0.0128748	0.465841
PES1	ENSG00000100029	9953.93	-0.0977912	0.0393226	-2.4869	0.0128863	0.465841
ADCY10P1	ENSG00000161912	150.783	0.390965	0.157484	2.48257	0.0130437	0.468263
LINC00470	ENSG00000132204	693.411	0.178885	0.0720817	2.48169	0.013076	0.468263
LINC01667	ENSG00000280081	112.208	0.412993	0.166294	2.48351	0.0130096	0.468263
LSM2	ENSG00000204392	4332.97	-0.123036	0.0495801	-2.48157	0.0130805	0.468263
RHOQ	ENSG00000119729	1386.84	0.142782	0.0575555	2.48076	0.0131101	0.468263
SART1	ENSG00000175467	6454.27	-0.129992	0.052507	-2.47571	0.0132971	0.473807
MRPL18	ENSG00000112110	3395.54	-0.102788	0.0416148	-2.46999	0.0135116	0.480305
FTSJ3	ENSG00000108592	7160.13	-0.101188	0.04101	-2.4674	0.0136097	0.482644
NR2F6	ENSG00000160113	1835.66	0.16786	0.0682417	2.45979	0.0139018	0.491835
AP000936.3	ENSG00000234268	21.5302	-1.27274	0.518232	-2.45593	0.0140522	0.494125
ATP11C	ENSG00000101974	2353	0.159152	0.064927	2.45125	0.0142362	0.494125
CYP51A1	ENSG00000001630	558.039	-0.226378	0.0923792	-2.45053	0.0142644	0.494125
DHX38	ENSG00000140829	5385.01	-0.107457	0.0438156	-2.45249	0.0141872	0.494125
EEF1B2P3	ENSG00000232472	178.671	-0.36577	0.148858	-2.45718	0.0140032	0.494125
GABARAPL2	ENSG00000034713	2516.79	-0.137674	0.0561038	-2.45392	0.0141308	0.494125
RPF1	ENSG00000117133	2974.96	-0.131677	0.0536318	-2.4552	0.0140808	0.494125
RPSAP19	ENSG00000183298	110.363	-0.546242	0.22289	-2.45073	0.0142568	0.494125
SUCLG1	ENSG00000163541	3709.94	-0.0997068	0.0406654	-2.45188	0.014211	0.494125
CENPV	ENSG00000166582	2018.86	0.138675	0.0566384	2.44844	0.0143478	0.494717
EEF1GP5	ENSG00000234785	33.5919	-0.796965	0.325393	-2.44924	0.0143159	0.494717
TUBBP1	ENSG00000127589	140.665	-0.46015	0.188273	-2.44406	0.014523	0.499605
CAPZB	ENSG00000077549	7862.46	-0.0891481	0.0364898	-2.4431	0.0145618	0.499788
CCAR2	ENSG00000158941	5905.51	-0.103311	0.0423303	-2.44059	0.0146633	0.500617
CHCHD2	ENSG00000106153	18729.2	-0.0956701	0.0392162	-2.43955	0.0147054	0.500617
CXCL8	ENSG00000169429	1090.9	0.182169	0.0746993	2.43869	0.0147405	0.500617
RPS28	ENSG00000233927	9551.92	-0.291305	0.119467	-2.43837	0.0147536	0.500617
RPSAP58	ENSG00000225178	795.626	-0.175998	0.0721172	-2.44044	0.0146693	0.500617
AC068831.6	ENSG00000284946	268.783	0.256419	0.105317	2.43472	0.0149032	0.504545
ATP5IF1	ENSG00000130770	6440.49	-0.108714	0.0446732	-2.43355	0.0149516	0.505039
MYH10	ENSG00000133026	8348.78	-0.0866275	0.0356139	-2.43241	0.0149989	0.505493
UQCC2	ENSG00000137288	2584.09	-0.147339	0.0606371	-2.42985	0.0151052	0.50793
RHOXF2	ENSG00000131721	4459.79	-0.127264	0.0524208	-2.42774	0.0151933	0.509744
MGST3	ENSG00000143198	1023.31	-0.175626	0.0724239	-2.42498	0.0153094	0.510201
RPS8	ENSG00000142937	49798.3	-0.0755653	0.0311474	-2.42606	0.0152639	0.510201
SNX17	ENSG00000115234	3857.39	-0.107519	0.0443382	-2.42498	0.015309	0.510201
SNRPEP4	ENSG00000233270	67.2845	-0.577845	0.2385	-2.42283	0.0154001	0.512078
AC010326.4	ENSG00000270804	55.8689	0.590712	0.244321	2.41777	0.015616	0.514288
[truncated: 33,656 more rows]

## Sheet: NPvsPCMVF
Gene symbol	Ensembl ID	NP vs. PCMVF								Up-regulated DEGs			4
[truncated: 34,107 more rows]

[truncated: 3 more sheets: NSP16vsNSP15, NPvsNSP15, NPvsNSP16]
