# Supplementary material for: Comparative Transcriptomic and Molecular Pathway Analyses of HL-CZ Human Pro-Monocytic Cells Expressing SARS-CoV-2 Spike S1, S2, NP, NSP15 and NSP16 Genes
Source: Microorganisms. 2021 May 31;9(6):1193. doi: 10.3390/microorganisms9061193 (PMC8228226; doi:10.3390/microorganisms9061193)
Supplement: Supplementary file 1 [file microorganisms-09-01193-s001.zip › Microorg Supp Material 30May 2021/Supp File S4 GSEA_S1.xlsx]

## Sheet: GSEA_GO_BP_simplified_S1
	ID	Description	setSize	enrichmentScore	NES	pvalue	p.adjust	qvalues	rank	leading_edge	core_enrichment
GO:0022613	GO:0022613	ribonucleoprotein complex biogenesis	457	-0.653991	-2.58976	6.5568e-43	3.96031e-39	3.09895e-39	3551	tags=54%, list=17%, signal=46%	ENSG00000067533/ENSG00000197223/ENSG00000082515/ENSG00000169217/ENSG00000065268/ENSG00000105202/ENSG00000152464/ENSG00000155393/ENSG00000136271/ENSG00000117395/ENSG00000242485/ENSG00000108592/ENSG00000066654/ENSG00000117419/ENSG00000132275/ENSG00000100462/ENSG00000112159/ENSG00000073536/ENSG00000149311/ENSG00000053372/ENSG00000143486/ENSG00000083635/ENSG00000240682/ENSG00000100029/ENSG00000139218…
GO:0019080	GO:0019080	viral gene expression	192	-0.762525	-2.77101	5.65334e-35	1.70731e-31	1.33597e-31	3183	tags=64%, list=15%, signal=54%	ENSG00000163002/ENSG00000058804/ENSG00000100603/ENSG00000126883/ENSG00000143486/ENSG00000132376/ENSG00000105698/ENSG00000168002/ENSG00000116251/ENSG00000102900/ENSG00000156482/ENSG00000100142/ENSG00000005075/ENSG00000147669/ENSG00000197111/ENSG00000130811/ENSG00000119401/ENSG00000011304/ENSG00000008988/ENSG00000108107/ENSG00000106263/ENSG00000167526/ENSG00000114902/ENSG00000140988/ENSG00000147403…
GO:0034660	GO:0034660	ncRNA metabolic process	481	-0.5832	-2.31702	2.45704e-29	2.96811e-26	2.32255e-26	4431	tags=50%, list=21%, signal=41%	ENSG00000117481/ENSG00000186868/ENSG00000197181/ENSG00000233927/ENSG00000126070/ENSG00000113643/ENSG00000144535/ENSG00000055044/ENSG00000043514/ENSG00000123144/ENSG00000075914/ENSG00000114166/ENSG00000146282/ENSG00000089048/ENSG00000070061/ENSG00000147679/ENSG00000171311/ENSG00000143493/ENSG00000104299/ENSG00000011260/ENSG00000088930/ENSG00000130348/ENSG00000168228/ENSG00000087087/ENSG00000241945…
GO:0000184	GO:0000184	nuclear-transcribed mRNA catabolic process, nonsense-mediated decay	119	-0.799451	-2.74373	1.7328e-28	1.74435e-25	1.36496e-25	2456	tags=66%, list=12%, signal=58%	ENSG00000008988/ENSG00000108107/ENSG00000151461/ENSG00000167526/ENSG00000140988/ENSG00000147403/ENSG00000186468/ENSG00000083845/ENSG00000105372/ENSG00000005007/ENSG00000103342/ENSG00000110700/ENSG00000063177/ENSG00000170889/ENSG00000161016/ENSG00000118181/ENSG00000168028/ENSG00000122406/ENSG00000177600/ENSG00000198755/ENSG00000100316/ENSG00000265241/ENSG00000116698/ENSG00000174444/ENSG00000231500…
GO:0006413	GO:0006413	translational initiation	184	-0.722	-2.61214	4.15179e-28	3.25874e-25	2.54997e-25	2456	tags=59%, list=12%, signal=53%	ENSG00000008988/ENSG00000108107/ENSG00000085760/ENSG00000106263/ENSG00000167526/ENSG00000140988/ENSG00000147403/ENSG00000134001/ENSG00000186468/ENSG00000083845/ENSG00000198492/ENSG00000105372/ENSG00000215301/ENSG00000242372/ENSG00000110700/ENSG00000107581/ENSG00000063177/ENSG00000170889/ENSG00000161016/ENSG00000067248/ENSG00000178982/ENSG00000118181/ENSG00000186350/ENSG00000168028/ENSG00000125977…
GO:0071826	GO:0071826	ribonucleoprotein complex subunit organization	218	-0.654918	-2.41815	1.47935e-21	7.44608e-19	5.82658e-19	3144	tags=50%, list=15%, signal=43%	ENSG00000100462/ENSG00000112159/ENSG00000073536/ENSG00000149311/ENSG00000053372/ENSG00000143486/ENSG00000083635/ENSG00000240682/ENSG00000139218/ENSG00000130520/ENSG00000101343/ENSG00000179409/ENSG00000130811/ENSG00000135250/ENSG00000149100/ENSG00000172062/ENSG00000189306/ENSG00000174243/ENSG00000100109/ENSG00000106263/ENSG00000131653/ENSG00000132153/ENSG00000147403/ENSG00000074201/ENSG00000125445…
GO:0032984	GO:0032984	protein-containing complex disassembly	319	-0.592087	-2.26865	8.5671e-21	3.9804e-18	3.11468e-18	4359	tags=50%, list=21%, signal=40%	ENSG00000163431/ENSG00000083937/ENSG00000009844/ENSG00000258102/ENSG00000101460/ENSG00000136522/ENSG00000185608/ENSG00000166963/ENSG00000103126/ENSG00000113048/ENSG00000132300/ENSG00000144029/ENSG00000147457/ENSG00000175110/ENSG00000139613/ENSG00000151239/ENSG00000180992/ENSG00000164062/ENSG00000179271/ENSG00000105364/ENSG00000099956/ENSG00000143553/ENSG00000099940/ENSG00000082515/ENSG00000034713…
GO:0022618	GO:0022618	ribonucleoprotein complex assembly	211	-0.655032	-2.41109	1.12078e-20	4.83536e-18	3.78368e-18	3144	tags=50%, list=15%, signal=43%	ENSG00000100462/ENSG00000112159/ENSG00000073536/ENSG00000149311/ENSG00000053372/ENSG00000143486/ENSG00000083635/ENSG00000240682/ENSG00000139218/ENSG00000130520/ENSG00000101343/ENSG00000179409/ENSG00000130811/ENSG00000135250/ENSG00000149100/ENSG00000172062/ENSG00000189306/ENSG00000174243/ENSG00000106263/ENSG00000131653/ENSG00000132153/ENSG00000147403/ENSG00000074201/ENSG00000125445/ENSG00000174547…
GO:0006613	GO:0006613	cotranslational protein targeting to membrane	103	-0.768647	-2.59259	1.63074e-20	6.56644e-18	5.13825e-18	2456	tags=66%, list=12%, signal=59%	ENSG00000008988/ENSG00000108107/ENSG00000167526/ENSG00000140988/ENSG00000147403/ENSG00000186468/ENSG00000083845/ENSG00000105372/ENSG00000110700/ENSG00000063177/ENSG00000170889/ENSG00000161016/ENSG00000118181/ENSG00000168028/ENSG00000122406/ENSG00000177600/ENSG00000198755/ENSG00000100316/ENSG00000174444/ENSG00000231500/ENSG00000197728/ENSG00000164587/ENSG00000229117/ENSG00000089157/ENSG00000140319…
GO:0006403	GO:0006403	RNA localization	227	-0.621059	-2.29562	1.14301e-18	3.45188e-16	2.70111e-16	3483	tags=47%, list=16%, signal=40%	ENSG00000105202/ENSG00000122068/ENSG00000153140/ENSG00000122566/ENSG00000108349/ENSG00000185129/ENSG00000163002/ENSG00000185650/ENSG00000058804/ENSG00000126883/ENSG00000149311/ENSG00000037474/ENSG00000152804/ENSG00000102900/ENSG00000141543/ENSG00000136231/ENSG00000145912/ENSG00000135521/ENSG00000183684/ENSG00000139746/ENSG00000100296/ENSG00000102081/ENSG00000174953/ENSG00000147601/ENSG00000088247…
GO:1901987	GO:1901987	regulation of cell cycle phase transition	427	-0.529963	-2.08071	4.56249e-18	1.31226e-15	1.02685e-15	3991	tags=44%, list=19%, signal=37%	ENSG00000113141/ENSG00000140534/ENSG00000129173/ENSG00000163904/ENSG00000101624/ENSG00000136104/ENSG00000114867/ENSG00000159352/ENSG00000204264/ENSG00000197170/ENSG00000117614/ENSG00000149948/ENSG00000081377/ENSG00000175166/ENSG00000072062/ENSG00000011426/ENSG00000135446/ENSG00000108344/ENSG00000135679/ENSG00000166851/ENSG00000153107/ENSG00000155508/ENSG00000097046/ENSG00000176101/ENSG00000166263…
GO:0035966	GO:0035966	response to topologically incorrect protein	200	0.832955	2.87046	5.01785e-17	1.37763e-14	1.078e-14	376	tags=17%, list=2%, signal=17%	ENSG00000204388/ENSG00000204389/ENSG00000044574/ENSG00000051108/ENSG00000173110/ENSG00000132002/ENSG00000145050/ENSG00000099958/ENSG00000149428/ENSG00000162298/ENSG00000090520/ENSG00000175197/ENSG00000128590/ENSG00000166598/ENSG00000128228/ENSG00000198855/ENSG00000162772/ENSG00000172071/ENSG00000070540/ENSG00000102580/ENSG00000179218/ENSG00000184205/ENSG00000131871/ENSG00000101199/ENSG00000198380…
GO:0070646	GO:0070646	protein modification by small protein removal	269	-0.587233	-2.21402	3.86872e-16	9.73629e-14	7.61867e-14	4181	tags=48%, list=20%, signal=39%	ENSG00000163930/ENSG00000070010/ENSG00000114166/ENSG00000138468/ENSG00000135913/ENSG00000121022/ENSG00000105619/ENSG00000170322/ENSG00000100644/ENSG00000163904/ENSG00000114316/ENSG00000158480/ENSG00000159352/ENSG00000204264/ENSG00000136738/ENSG00000197170/ENSG00000129204/ENSG00000179262/ENSG00000187778/ENSG00000175166/ENSG00000108344/ENSG00000141646/ENSG00000135679/ENSG00000196367/ENSG00000124356…
GO:0071103	GO:0071103	DNA conformation change	320	-0.556123	-2.1345	4.29345e-16	1.0373e-13	8.11688e-14	4099	tags=48%, list=19%, signal=39%	ENSG00000197275/ENSG00000132475/ENSG00000102384/ENSG00000174718/ENSG00000100297/ENSG00000124177/ENSG00000102974/ENSG00000124610/ENSG00000133119/ENSG00000136492/ENSG00000149948/ENSG00000122390/ENSG00000112249/ENSG00000164190/ENSG00000171316/ENSG00000164850/ENSG00000177200/ENSG00000119772/ENSG00000111445/ENSG00000049541/ENSG00000097007/ENSG00000188312/ENSG00000122566/ENSG00000116273/ENSG00000124535…
GO:0051169	GO:0051169	nuclear transport	345	-0.542001	-2.09257	5.30366e-16	1.23208e-13	9.64107e-14	3421	tags=38%, list=16%, signal=33%	ENSG00000135679/ENSG00000122068/ENSG00000155393/ENSG00000122566/ENSG00000108349/ENSG00000198252/ENSG00000163002/ENSG00000058804/ENSG00000126883/ENSG00000112182/ENSG00000112242/ENSG00000037474/ENSG00000109854/ENSG00000167196/ENSG00000152804/ENSG00000265972/ENSG00000102900/ENSG00000141543/ENSG00000157782/ENSG00000135521/ENSG00000100124/ENSG00000183684/ENSG00000179409/ENSG00000139746/ENSG00000100296…
GO:0034976	GO:0034976	response to endoplasmic reticulum stress	284	0.770509	2.71208	6.19002e-16	1.38473e-13	1.08355e-13	1511	tags=26%, list=7%, signal=25%	ENSG00000204389/ENSG00000044574/ENSG00000051108/ENSG00000145050/ENSG00000099958/ENSG00000149428/ENSG00000162298/ENSG00000155660/ENSG00000090520/ENSG00000175197/ENSG00000128590/ENSG00000166598/ENSG00000071537/ENSG00000128228/ENSG00000198855/ENSG00000162772/ENSG00000172071/ENSG00000070540/ENSG00000102580/ENSG00000179218/ENSG00000182087/ENSG00000184205/ENSG00000131871/ENSG00000120889/ENSG00000101199…
GO:0035967	GO:0035967	cellular response to topologically incorrect protein	163	0.849109	2.86647	4.24203e-15	8.26513e-13	6.46748e-13	376	tags=18%, list=2%, signal=18%	ENSG00000204388/ENSG00000204389/ENSG00000044574/ENSG00000051108/ENSG00000173110/ENSG00000099958/ENSG00000149428/ENSG00000162298/ENSG00000090520/ENSG00000175197/ENSG00000128590/ENSG00000166598/ENSG00000128228/ENSG00000198855/ENSG00000162772/ENSG00000172071/ENSG00000070540/ENSG00000102580/ENSG00000179218/ENSG00000184205/ENSG00000131871/ENSG00000101199/ENSG00000198380/ENSG00000134109/ENSG00000108465…
GO:0044839	GO:0044839	cell cycle G2/M phase transition	264	-0.570826	-2.15186	9.17489e-15	1.67928e-12	1.31404e-12	3904	tags=49%, list=18%, signal=40%	ENSG00000101624/ENSG00000136104/ENSG00000157456/ENSG00000159352/ENSG00000204264/ENSG00000197170/ENSG00000117614/ENSG00000149948/ENSG00000197361/ENSG00000081377/ENSG00000175166/ENSG00000072062/ENSG00000135446/ENSG00000108344/ENSG00000213639/ENSG00000166851/ENSG00000097046/ENSG00000176101/ENSG00000143106/ENSG00000134058/ENSG00000074054/ENSG00000149311/ENSG00000100804/ENSG00000254093/ENSG00000197299…
GO:0007059	GO:0007059	chromosome segregation	319	-0.538149	-2.06198	3.5566e-14	5.8059e-12	4.54314e-12	4376	tags=49%, list=21%, signal=39%	ENSG00000134108/ENSG00000144535/ENSG00000125337/ENSG00000083937/ENSG00000154473/ENSG00000145919/ENSG00000108055/ENSG00000196074/ENSG00000175063/ENSG00000013810/ENSG00000113141/ENSG00000177602/ENSG00000102974/ENSG00000155816/ENSG00000147457/ENSG00000136492/ENSG00000162039/ENSG00000122390/ENSG00000164190/ENSG00000147099/ENSG00000119684/ENSG00000134222/ENSG00000119906/ENSG00000142945/ENSG00000166851…
GO:0016569	GO:0016569	covalent chromatin modification	444	-0.497707	-1.96347	1.23705e-13	1.82238e-11	1.42602e-11	4789	tags=46%, list=23%, signal=36%	ENSG00000112200/ENSG00000198890/ENSG00000186462/ENSG00000163104/ENSG00000160396/ENSG00000163602/ENSG00000139620/ENSG00000110066/ENSG00000054267/ENSG00000025293/ENSG00000188976/ENSG00000116254/ENSG00000221926/ENSG00000167770/ENSG00000198730/ENSG00000071655/ENSG00000163840/ENSG00000197181/ENSG00000130726/ENSG00000181555/ENSG00000239306/ENSG00000178409/ENSG00000122728/ENSG00000147548/ENSG00000168137…
GO:0006091	GO:0006091	generation of precursor metabolites and energy	485	-0.487861	-1.93922	2.44808e-13	3.4387e-11	2.69079e-11	4587	tags=46%, list=22%, signal=37%	ENSG00000127334/ENSG00000083720/ENSG00000095319/ENSG00000115840/ENSG00000184076/ENSG00000113569/ENSG00000245848/ENSG00000090266/ENSG00000139496/ENSG00000205707/ENSG00000116678/ENSG00000145545/ENSG00000165264/ENSG00000231989/ENSG00000135324/ENSG00000122729/ENSG00000168291/ENSG00000094914/ENSG00000174886/ENSG00000088682/ENSG00000233954/ENSG00000148339/ENSG00000119689/ENSG00000113552/ENSG00000135441…
GO:0071824	GO:0071824	protein-DNA complex subunit organization	255	-0.563002	-2.11295	2.96987e-13	4.07682e-11	3.19012e-11	3257	tags=42%, list=15%, signal=36%	ENSG00000112701/ENSG00000285480/ENSG00000134058/ENSG00000162521/ENSG00000085224/ENSG00000204256/ENSG00000177432/ENSG00000108384/ENSG00000066117/ENSG00000073111/ENSG00000100519/ENSG00000120334/ENSG00000142856/ENSG00000158373/ENSG00000099991/ENSG00000181218/ENSG00000146414/ENSG00000087191/ENSG00000143401/ENSG00000147601/ENSG00000147133/ENSG00000137054/ENSG00000104147/ENSG00000197061/ENSG00000105447…
GO:0016570	GO:0016570	histone modification	432	-0.493506	-1.94125	3.1959e-13	4.28961e-11	3.35663e-11	4789	tags=46%, list=23%, signal=36%	ENSG00000112200/ENSG00000198890/ENSG00000186462/ENSG00000163104/ENSG00000160396/ENSG00000163602/ENSG00000139620/ENSG00000110066/ENSG00000054267/ENSG00000025293/ENSG00000188976/ENSG00000116254/ENSG00000221926/ENSG00000167770/ENSG00000198730/ENSG00000071655/ENSG00000163840/ENSG00000197181/ENSG00000181555/ENSG00000239306/ENSG00000178409/ENSG00000122728/ENSG00000147548/ENSG00000168137/ENSG00000114982…
GO:0000086	GO:0000086	G2/M transition of mitotic cell cycle	245	-0.568216	-2.12414	3.71213e-13	4.87419e-11	3.81407e-11	3904	tags=49%, list=18%, signal=40%	ENSG00000101624/ENSG00000136104/ENSG00000157456/ENSG00000159352/ENSG00000204264/ENSG00000197170/ENSG00000117614/ENSG00000149948/ENSG00000197361/ENSG00000175166/ENSG00000072062/ENSG00000135446/ENSG00000108344/ENSG00000213639/ENSG00000166851/ENSG00000097046/ENSG00000176101/ENSG00000143106/ENSG00000134058/ENSG00000074054/ENSG00000149311/ENSG00000100804/ENSG00000254093/ENSG00000197299/ENSG00000136930…
GO:0140053	GO:0140053	mitochondrial gene expression	165	-0.618472	-2.20827	4.74135e-13	5.9662e-11	4.66856e-11	4244	tags=56%, list=20%, signal=45%	ENSG00000043514/ENSG00000136522/ENSG00000185608/ENSG00000146282/ENSG00000113048/ENSG00000132300/ENSG00000168827/ENSG00000215251/ENSG00000136270/ENSG00000144029/ENSG00000130348/ENSG00000175110/ENSG00000180992/ENSG00000118246/ENSG00000179271/ENSG00000105364/ENSG00000082515/ENSG00000214026/ENSG00000242485/ENSG00000126814/ENSG00000135972/ENSG00000143436/ENSG00000183978/ENSG00000116874/ENSG00000204568…
GO:0033044	GO:0033044	regulation of chromosome organization	337	-0.519253	-2.00001	4.86799e-13	6.00055e-11	4.69544e-11	3606	tags=41%, list=17%, signal=34%	ENSG00000147099/ENSG00000099956/ENSG00000114127/ENSG00000171843/ENSG00000119906/ENSG00000141646/ENSG00000166851/ENSG00000153107/ENSG00000122566/ENSG00000112701/ENSG00000136504/ENSG00000100603/ENSG00000149311/ENSG00000085224/ENSG00000102977/ENSG00000254093/ENSG00000140632/ENSG00000140395/ENSG00000137815/ENSG00000196510/ENSG00000196363/ENSG00000073111/ENSG00000173011/ENSG00000166848/ENSG00000168556…
GO:0044843	GO:0044843	cell cycle G1/S phase transition	261	-0.548165	-2.06509	6.7229e-13	8.12126e-11	6.35491e-11	3485	tags=41%, list=16%, signal=34%	ENSG00000125952/ENSG00000033800/ENSG00000135446/ENSG00000149308/ENSG00000115942/ENSG00000135679/ENSG00000155508/ENSG00000097046/ENSG00000166263/ENSG00000134058/ENSG00000149311/ENSG00000115947/ENSG00000112242/ENSG00000102225/ENSG00000118193/ENSG00000073111/ENSG00000114126/ENSG00000156273/ENSG00000197256/ENSG00000058668/ENSG00000171791/ENSG00000060982/ENSG00000092010/ENSG00000147133/ENSG00000036257…
GO:0006260	GO:0006260	DNA replication	269	-0.547021	-2.06241	2.55239e-12	2.85489e-10	2.23396e-10	4107	tags=50%, list=19%, signal=41%	ENSG00000117748/ENSG00000163191/ENSG00000162599/ENSG00000172977/ENSG00000100297/ENSG00000135913/ENSG00000146263/ENSG00000140534/ENSG00000062822/ENSG00000129173/ENSG00000163904/ENSG00000101773/ENSG00000133119/ENSG00000136492/ENSG00000139618/ENSG00000165283/ENSG00000014138/ENSG00000111445/ENSG00000049541/ENSG00000111328/ENSG00000065268/ENSG00000115942/ENSG00000181938/ENSG00000075131/ENSG00000097046…
GO:0050657	GO:0050657	nucleic acid transport	191	-0.586832	-2.12823	3.39969e-12	3.66681e-10	2.86929e-10	4568	tags=52%, list=22%, signal=41%	ENSG00000147206/ENSG00000095319/ENSG00000113569/ENSG00000125755/ENSG00000139496/ENSG00000181555/ENSG00000094914/ENSG00000111224/ENSG00000204842/ENSG00000116350/ENSG00000163634/ENSG00000014164/ENSG00000138757/ENSG00000163904/ENSG00000185963/ENSG00000153201/ENSG00000101146/ENSG00000122068/ENSG00000153140/ENSG00000122566/ENSG00000108349/ENSG00000185129/ENSG00000163002/ENSG00000185650/ENSG00000058804…
GO:0050658	GO:0050658	RNA transport	191	-0.586832	-2.12823	3.39969e-12	3.66681e-10	2.86929e-10	4568	tags=52%, list=22%, signal=41%	ENSG00000147206/ENSG00000095319/ENSG00000113569/ENSG00000125755/ENSG00000139496/ENSG00000181555/ENSG00000094914/ENSG00000111224/ENSG00000204842/ENSG00000116350/ENSG00000163634/ENSG00000014164/ENSG00000138757/ENSG00000163904/ENSG00000185963/ENSG00000153201/ENSG00000101146/ENSG00000122068/ENSG00000153140/ENSG00000122566/ENSG00000108349/ENSG00000185129/ENSG00000163002/ENSG00000185650/ENSG00000058804…
GO:0009117	GO:0009117	nucleotide metabolic process	478	-0.464354	-1.84274	1.70138e-11	1.71273e-09	1.34021e-09	4569	tags=35%, list=22%, signal=28%	ENSG00000168393/ENSG00000068366/ENSG00000186364/ENSG00000095319/ENSG00000115840/ENSG00000113569/ENSG00000149124/ENSG00000139496/ENSG00000094841/ENSG00000099194/ENSG00000168291/ENSG00000094914/ENSG00000119927/ENSG00000119689/ENSG00000169093/ENSG00000159899/ENSG00000183077/ENSG00000163344/ENSG00000172992/ENSG00000173614/ENSG00000176715/ENSG00000100644/ENSG00000136872/ENSG00000136104/ENSG00000143158…
GO:0000082	GO:0000082	G1/S transition of mitotic cell cycle	244	-0.546061	-2.03787	2.18359e-11	2.16211e-09	1.69186e-09	3485	tags=41%, list=16%, signal=35%	ENSG00000125952/ENSG00000033800/ENSG00000135446/ENSG00000149308/ENSG00000115942/ENSG00000135679/ENSG00000155508/ENSG00000097046/ENSG00000134058/ENSG00000149311/ENSG00000115947/ENSG00000112242/ENSG00000102225/ENSG00000118193/ENSG00000073111/ENSG00000114126/ENSG00000156273/ENSG00000197256/ENSG00000171791/ENSG00000060982/ENSG00000092010/ENSG00000036257/ENSG00000041515/ENSG00000250506/ENSG00000158290…
GO:0045787	GO:0045787	positive regulation of cell cycle	346	-0.492783	-1.90283	6.83895e-11	6.62216e-09	5.18186e-09	3755	tags=37%, list=18%, signal=31%	ENSG00000139618/ENSG00000149948/ENSG00000179262/ENSG00000164190/ENSG00000164850/ENSG00000081377/ENSG00000173207/ENSG00000072062/ENSG00000088833/ENSG00000134222/ENSG00000119906/ENSG00000135446/ENSG00000135679/ENSG00000097007/ENSG00000155508/ENSG00000146247/ENSG00000097046/ENSG00000166263/ENSG00000132275/ENSG00000129514/ENSG00000149311/ENSG00000085224/ENSG00000092969/ENSG00000123159/ENSG00000196510…
GO:0098781	GO:0098781	ncRNA transcription	107	-0.655462	-2.22001	6.90722e-11	6.62216e-09	5.18186e-09	3203	tags=50%, list=15%, signal=43%	ENSG00000134058/ENSG00000117877/ENSG00000197780/ENSG00000198793/ENSG00000168002/ENSG00000174720/ENSG00000104613/ENSG00000100142/ENSG00000005075/ENSG00000147669/ENSG00000164941/ENSG00000115207/ENSG00000070814/ENSG00000137054/ENSG00000115750/ENSG00000153767/ENSG00000149262/ENSG00000163125/ENSG00000146834/ENSG00000127616/ENSG00000185085/ENSG00000107833/ENSG00000137413/ENSG00000164902/ENSG00000099817…
GO:0031503	GO:0031503	protein-containing complex localization	272	-0.52544	-1.98684	1.08692e-10	9.94697e-09	7.78353e-09	3419	tags=36%, list=16%, signal=31%	ENSG00000122068/ENSG00000122566/ENSG00000108349/ENSG00000176101/ENSG00000185129/ENSG00000123607/ENSG00000163002/ENSG00000058804/ENSG00000126883/ENSG00000149311/ENSG00000089685/ENSG00000179044/ENSG00000037474/ENSG00000116473/ENSG00000152804/ENSG00000102900/ENSG00000264364/ENSG00000141543/ENSG00000135521/ENSG00000183684/ENSG00000100296/ENSG00000179051/ENSG00000168952/ENSG00000101350/ENSG00000169181…
GO:0065004	GO:0065004	protein-DNA complex assembly	219	-0.547918	-2.02343	2.26918e-10	1.98635e-08	1.55433e-08	3257	tags=42%, list=15%, signal=36%	ENSG00000112701/ENSG00000285480/ENSG00000134058/ENSG00000162521/ENSG00000085224/ENSG00000204256/ENSG00000177432/ENSG00000108384/ENSG00000073111/ENSG00000100519/ENSG00000120334/ENSG00000142856/ENSG00000158373/ENSG00000099991/ENSG00000146414/ENSG00000087191/ENSG00000147601/ENSG00000147133/ENSG00000137054/ENSG00000104147/ENSG00000197061/ENSG00000105447/ENSG00000272047/ENSG00000158290/ENSG00000100387…
GO:0006302	GO:0006302	double-strand break repair	251	-0.525103	-1.96233	2.84553e-10	2.38709e-08	1.8679e-08	4107	tags=43%, list=19%, signal=35%	ENSG00000117748/ENSG00000197275/ENSG00000172977/ENSG00000100297/ENSG00000146263/ENSG00000127423/ENSG00000155816/ENSG00000101773/ENSG00000136492/ENSG00000139618/ENSG00000162039/ENSG00000149948/ENSG00000173120/ENSG00000164190/ENSG00000122376/ENSG00000177383/ENSG00000137337/ENSG00000119906/ENSG00000109685/ENSG00000097046/ENSG00000137074/ENSG00000187790/ENSG00000149311/ENSG00000185379/ENSG00000197299…
GO:0042255	GO:0042255	ribosome assembly	66	-0.716931	-2.28123	3.70593e-10	3.06627e-08	2.39937e-08	3793	tags=68%, list=18%, signal=56%	ENSG00000241945/ENSG00000118246/ENSG00000082515/ENSG00000242485/ENSG00000112159/ENSG00000073536/ENSG00000053372/ENSG00000132603/ENSG00000189306/ENSG00000122140/ENSG00000131653/ENSG00000132153/ENSG00000147403/ENSG00000125445/ENSG00000174547/ENSG00000083845/ENSG00000105372/ENSG00000215301/ENSG00000242372/ENSG00000253729/ENSG00000213553/ENSG00000179041/ENSG00000140598/ENSG00000067248/ENSG00000137876…
GO:0032200	GO:0032200	telomere organization	168	-0.575764	-2.06536	4.05227e-10	3.30753e-08	2.58815e-08	3606	tags=48%, list=17%, signal=40%	ENSG00000147099/ENSG00000014138/ENSG00000111445/ENSG00000049541/ENSG00000114127/ENSG00000122566/ENSG00000149311/ENSG00000085224/ENSG00000102977/ENSG00000185379/ENSG00000254093/ENSG00000197299/ENSG00000108384/ENSG00000145912/ENSG00000166848/ENSG00000178999/ENSG00000168496/ENSG00000174953/ENSG00000147601/ENSG00000100109/ENSG00000197061/ENSG00000173273/ENSG00000163918/ENSG00000135549/ENSG00000130119…
GO:0072331	GO:0072331	signal transduction by p53 class mediator	253	-0.520398	-1.95058	4.56816e-10	3.67889e-08	2.87874e-08	3827	tags=51%, list=18%, signal=42%	ENSG00000183305/ENSG00000144580/ENSG00000105373/ENSG00000165891/ENSG00000085721/ENSG00000172315/ENSG00000198890/ENSG00000165632/ENSG00000160396/ENSG00000165392/ENSG00000025293/ENSG00000188976/ENSG00000118689/ENSG00000116254/ENSG00000127334/ENSG00000071655/ENSG00000175793/ENSG00000186834/ENSG00000185345/ENSG00000112592/ENSG00000122728/ENSG00000117748/ENSG00000172977/ENSG00000129173/ENSG00000101773…
GO:0000723	GO:0000723	telomere maintenance	156	-0.589271	-2.09739	5.11487e-10	4.01682e-08	3.14317e-08	3606	tags=51%, list=17%, signal=42%	ENSG00000147099/ENSG00000014138/ENSG00000111445/ENSG00000049541/ENSG00000114127/ENSG00000122566/ENSG00000149311/ENSG00000085224/ENSG00000102977/ENSG00000185379/ENSG00000254093/ENSG00000197299/ENSG00000108384/ENSG00000145912/ENSG00000166848/ENSG00000178999/ENSG00000168496/ENSG00000174953/ENSG00000147601/ENSG00000100109/ENSG00000197061/ENSG00000173273/ENSG00000163918/ENSG00000135549/ENSG00000130119…
GO:0019693	GO:0019693	ribose phosphate metabolic process	387	-0.47074	-1.84115	7.1734e-10	5.55478e-08	4.34663e-08	3339	tags=29%, list=16%, signal=25%	ENSG00000100938/ENSG00000110921/ENSG00000110435/ENSG00000131844/ENSG00000163002/ENSG00000058804/ENSG00000102144/ENSG00000078237/ENSG00000111640/ENSG00000126883/ENSG00000065135/ENSG00000152556/ENSG00000151093/ENSG00000102900/ENSG00000155530/ENSG00000145284/ENSG00000198931/ENSG00000176410/ENSG00000171793/ENSG00000131828/ENSG00000165609/ENSG00000004455/ENSG00000205542/ENSG00000181929/ENSG00000115919…
GO:0098813	GO:0098813	nuclear chromosome segregation	260	-0.514237	-1.93745	9.74452e-10	7.35712e-08	5.75696e-08	4356	tags=47%, list=21%, signal=37%	ENSG00000144535/ENSG00000125337/ENSG00000083937/ENSG00000154473/ENSG00000145919/ENSG00000108055/ENSG00000196074/ENSG00000175063/ENSG00000013810/ENSG00000113141/ENSG00000177602/ENSG00000102974/ENSG00000155816/ENSG00000147457/ENSG00000136492/ENSG00000162039/ENSG00000164190/ENSG00000147099/ENSG00000119684/ENSG00000134222/ENSG00000119906/ENSG00000142945/ENSG00000166851/ENSG00000153107/ENSG00000116273…
GO:0000819	GO:0000819	sister chromatid segregation	187	-0.554032	-2.00753	1.10006e-09	8.10289e-08	6.34053e-08	4356	tags=53%, list=21%, signal=42%	ENSG00000144535/ENSG00000125337/ENSG00000083937/ENSG00000154473/ENSG00000145919/ENSG00000108055/ENSG00000175063/ENSG00000013810/ENSG00000113141/ENSG00000177602/ENSG00000102974/ENSG00000147457/ENSG00000164190/ENSG00000147099/ENSG00000134222/ENSG00000119906/ENSG00000142945/ENSG00000166851/ENSG00000153107/ENSG00000116273/ENSG00000101421/ENSG00000149311/ENSG00000085224/ENSG00000237649/ENSG00000254093…
GO:0034248	GO:0034248	regulation of cellular amide metabolic process	416	-0.457794	-1.79628	1.73317e-09	1.21725e-07	9.52499e-08	3366	tags=35%, list=16%, signal=30%	ENSG00000155508/ENSG00000115461/ENSG00000117543/ENSG00000172531/ENSG00000108349/ENSG00000185129/ENSG00000183978/ENSG00000185650/ENSG00000078237/ENSG00000111640/ENSG00000113742/ENSG00000126602/ENSG00000184571/ENSG00000198793/ENSG00000158092/ENSG00000168002/ENSG00000154813/ENSG00000273749/ENSG00000136381/ENSG00000131759/ENSG00000141543/ENSG00000156482/ENSG00000136231/ENSG00000204628/ENSG00000162669…
GO:0071166	GO:0071166	ribonucleoprotein complex localization	127	-0.598438	-2.07095	2.22835e-09	1.54704e-07	1.21056e-07	3419	tags=46%, list=16%, signal=39%	ENSG00000122068/ENSG00000122566/ENSG00000108349/ENSG00000163002/ENSG00000058804/ENSG00000126883/ENSG00000037474/ENSG00000152804/ENSG00000102900/ENSG00000141543/ENSG00000135521/ENSG00000183684/ENSG00000100296/ENSG00000151461/ENSG00000138385/ENSG00000051596/ENSG00000145216/ENSG00000005007/ENSG00000133226/ENSG00000242372/ENSG00000079134/ENSG00000179041/ENSG00000160679/ENSG00000120533/ENSG00000136450…
GO:0031145	GO:0031145	anaphase-promoting complex-dependent catabolic process	81	-0.666247	-2.19362	4.03368e-09	2.61972e-07	2.04994e-07	3828	tags=62%, list=18%, signal=51%	ENSG00000159352/ENSG00000204264/ENSG00000197170/ENSG00000175166/ENSG00000108344/ENSG00000166851/ENSG00000153107/ENSG00000143106/ENSG00000100804/ENSG00000136930/ENSG00000196510/ENSG00000100519/ENSG00000178999/ENSG00000170142/ENSG00000087191/ENSG00000129084/ENSG00000092010/ENSG00000036257/ENSG00000100764/ENSG00000117399/ENSG00000099341/ENSG00000125818/ENSG00000101843/ENSG00000161057/ENSG00000164109…
GO:1905897	GO:1905897	regulation of response to endoplasmic reticulum stress	89	0.863119	2.70307	7.08126e-09	4.36437e-07	3.41513e-07	193	tags=18%, list=1%, signal=18%	ENSG00000204389/ENSG00000044574/ENSG00000051108/ENSG00000145050/ENSG00000099958/ENSG00000149428/ENSG00000162298/ENSG00000175197/ENSG00000128590/ENSG00000198855/ENSG00000172071/ENSG00000102580/ENSG00000182087/ENSG00000131871/ENSG00000134109/ENSG00000176046
GO:0002220	GO:0002220	innate immune response activating cell surface receptor signaling pathway	104	-0.62271	-2.1036	1.20544e-08	6.86873e-07	5.3748e-07	3828	tags=44%, list=18%, signal=36%	ENSG00000159352/ENSG00000204264/ENSG00000197170/ENSG00000175166/ENSG00000072062/ENSG00000108344/ENSG00000143106/ENSG00000100804/ENSG00000136930/ENSG00000100324/ENSG00000100519/ENSG00000135341/ENSG00000087191/ENSG00000129084/ENSG00000213809/ENSG00000092010/ENSG00000172175/ENSG00000100764/ENSG00000099341/ENSG00000125818/ENSG00000076662/ENSG00000101843/ENSG00000161057/ENSG00000165916/ENSG00000173692…
GO:0002758	GO:0002758	innate immune response-activating signal transduction	104	-0.62271	-2.1036	1.20544e-08	6.86873e-07	5.3748e-07	3828	tags=44%, list=18%, signal=36%	ENSG00000159352/ENSG00000204264/ENSG00000197170/ENSG00000175166/ENSG00000072062/ENSG00000108344/ENSG00000143106/ENSG00000100804/ENSG00000136930/ENSG00000100324/ENSG00000100519/ENSG00000135341/ENSG00000087191/ENSG00000129084/ENSG00000213809/ENSG00000092010/ENSG00000172175/ENSG00000100764/ENSG00000099341/ENSG00000125818/ENSG00000076662/ENSG00000101843/ENSG00000161057/ENSG00000165916/ENSG00000173692…
GO:0006119	GO:0006119	oxidative phosphorylation	141	-0.575854	-2.03168	1.32254e-08	7.46553e-07	5.84179e-07	3888	tags=57%, list=18%, signal=47%	ENSG00000168275/ENSG00000178127/ENSG00000159199/ENSG00000014919/ENSG00000213619/ENSG00000165283/ENSG00000131495/ENSG00000160194/ENSG00000125356/ENSG00000010256/ENSG00000161281/ENSG00000119421/ENSG00000102144/ENSG00000165240/ENSG00000108179/ENSG00000176410/ENSG00000147684/ENSG00000135940/ENSG00000154723/ENSG00000127540/ENSG00000124172/ENSG00000169057/ENSG00000147123/ENSG00000174840/ENSG00000006695…
GO:0070498	GO:0070498	interleukin-1-mediated signaling pathway	98	-0.621752	-2.10747	2.72979e-08	1.40922e-06	1.10272e-06	3828	tags=46%, list=18%, signal=38%	ENSG00000159352/ENSG00000204264/ENSG00000197170/ENSG00000175166/ENSG00000108344/ENSG00000078902/ENSG00000143106/ENSG00000100804/ENSG00000115590/ENSG00000136930/ENSG00000100324/ENSG00000100519/ENSG00000135341/ENSG00000139946/ENSG00000087191/ENSG00000129084/ENSG00000092010/ENSG00000100387/ENSG00000100764/ENSG00000099341/ENSG00000125818/ENSG00000101843/ENSG00000161057/ENSG00000165916/ENSG00000173692…
GO:0090084	GO:0090084	negative regulation of inclusion body assembly	10	0.992505	2.15839	2.96165e-08	1.50322e-06	1.17628e-06	9	tags=30%, list=0%, signal=30%	ENSG00000204388/ENSG00000204389/ENSG00000132002
GO:0038095	GO:0038095	Fc-epsilon receptor signaling pathway	115	-0.59279	-2.03079	5.34252e-08	2.64498e-06	2.06971e-06	3828	tags=43%, list=18%, signal=35%	ENSG00000159352/ENSG00000204264/ENSG00000197170/ENSG00000175166/ENSG00000121879/ENSG00000108344/ENSG00000143106/ENSG00000100804/ENSG00000136930/ENSG00000100324/ENSG00000160293/ENSG00000134215/ENSG00000100519/ENSG00000135341/ENSG00000095015/ENSG00000072736/ENSG00000087191/ENSG00000129084/ENSG00000092010/ENSG00000172175/ENSG00000100764/ENSG00000099341/ENSG00000010671/ENSG00000125818/ENSG00000101843…
GO:0048524	GO:0048524	positive regulation of viral process	103	-0.60822	-2.05148	5.95282e-08	2.8996e-06	2.26894e-06	3271	tags=49%, list=15%, signal=41%	ENSG00000101421/ENSG00000100603/ENSG00000115561/ENSG00000124164/ENSG00000168002/ENSG00000100142/ENSG00000005075/ENSG00000147669/ENSG00000135250/ENSG00000130724/ENSG00000102081/ENSG00000074319/ENSG00000185745/ENSG00000174840/ENSG00000119541/ENSG00000160710/ENSG00000215301/ENSG00000127616/ENSG00000153922/ENSG00000172757/ENSG00000099817/ENSG00000048649/ENSG00000101558/ENSG00000185049/ENSG00000198791…
GO:0000910	GO:0000910	cytokinesis	157	-0.54077	-1.92357	7.36775e-08	3.53184e-06	2.76368e-06	4488	tags=51%, list=21%, signal=40%	ENSG00000165891/ENSG00000149503/ENSG00000135476/ENSG00000131165/ENSG00000164402/ENSG00000086065/ENSG00000103540/ENSG00000143761/ENSG00000137100/ENSG00000181555/ENSG00000083937/ENSG00000145715/ENSG00000155366/ENSG00000155816/ENSG00000129173/ENSG00000104218/ENSG00000147457/ENSG00000133026/ENSG00000139618/ENSG00000108262/ENSG00000097033/ENSG00000081377/ENSG00000011426/ENSG00000166851/ENSG00000124356…
GO:0006333	GO:0006333	chromatin assembly or disassembly	195	-0.510813	-1.85942	9.93675e-08	4.68891e-06	3.66908e-06	4096	tags=43%, list=19%, signal=35%	ENSG00000132475/ENSG00000102384/ENSG00000174718/ENSG00000102974/ENSG00000124610/ENSG00000139613/ENSG00000149948/ENSG00000122390/ENSG00000119772/ENSG00000147099/ENSG00000099956/ENSG00000188312/ENSG00000285480/ENSG00000132275/ENSG00000162521/ENSG00000085224/ENSG00000204256/ENSG00000177432/ENSG00000066117/ENSG00000073111/ENSG00000120334/ENSG00000142856/ENSG00000158373/ENSG00000130816/ENSG00000099991…
GO:1901532	GO:1901532	regulation of hematopoietic progenitor cell differentiation	82	-0.636727	-2.09678	1.21593e-07	5.60628e-06	4.38693e-06	3828	tags=54%, list=18%, signal=44%	ENSG00000159352/ENSG00000204264/ENSG00000133884/ENSG00000197170/ENSG00000185155/ENSG00000175166/ENSG00000108344/ENSG00000097007/ENSG00000071994/ENSG00000143106/ENSG00000100804/ENSG00000136930/ENSG00000100519/ENSG00000071564/ENSG00000087191/ENSG00000129084/ENSG00000174953/ENSG00000092010/ENSG00000100764/ENSG00000099341/ENSG00000125818/ENSG00000198492/ENSG00000091127/ENSG00000101843/ENSG00000253729…
GO:0042744	GO:0042744	hydrogen peroxide catabolic process	26	-0.82311	-2.23014	1.30094e-07	5.90803e-06	4.62305e-06	1209	tags=42%, list=6%, signal=40%	ENSG00000112992/ENSG00000165672/ENSG00000117592/ENSG00000121691/ENSG00000167815/ENSG00000196565/ENSG00000117450/ENSG00000188536/ENSG00000130656/ENSG00000206172/ENSG00000213934
GO:0034504	GO:0034504	protein localization to nucleus	266	-0.481676	-1.81538	1.32067e-07	5.95289e-06	4.65815e-06	3231	tags=34%, list=15%, signal=29%	ENSG00000100625/ENSG00000136504/ENSG00000115020/ENSG00000163002/ENSG00000126883/ENSG00000112242/ENSG00000266094/ENSG00000254093/ENSG00000068654/ENSG00000152804/ENSG00000174720/ENSG00000265972/ENSG00000102900/ENSG00000136931/ENSG00000157782/ENSG00000112062/ENSG00000189319/ENSG00000159256/ENSG00000114346/ENSG00000107882/ENSG00000112210/ENSG00000126778/ENSG00000213465/ENSG00000196712/ENSG00000120438…
GO:0017038	GO:0017038	protein import	193	-0.508898	-1.85033	2.39907e-07	9.89701e-06	7.74443e-06	5178	tags=45%, list=24%, signal=34%	ENSG00000106571/ENSG00000109519/ENSG00000162735/ENSG00000100030/ENSG00000164751/ENSG00000171720/ENSG00000149196/ENSG00000047410/ENSG00000105185/ENSG00000169371/ENSG00000086589/ENSG00000127980/ENSG00000095319/ENSG00000113569/ENSG00000139496/ENSG00000034693/ENSG00000215193/ENSG00000130726/ENSG00000125686/ENSG00000105197/ENSG00000120948/ENSG00000102753/ENSG00000096968/ENSG00000104980/ENSG00000158882…
GO:0075733	GO:0075733	intracellular transport of virus	57	-0.687895	-2.13159	2.40871e-07	9.89701e-06	7.74443e-06	1288	tags=60%, list=6%, signal=56%	ENSG00000095319/ENSG00000113569/ENSG00000139496/ENSG00000094914/ENSG00000102753/ENSG00000153201/ENSG00000101146/ENSG00000163002/ENSG00000058804/ENSG00000126883/ENSG00000102900/ENSG00000102081/ENSG00000074319/ENSG00000082898/ENSG00000152465/ENSG00000138750/ENSG00000108559/ENSG00000093000/ENSG00000030066/ENSG00000170315/ENSG00000025800/ENSG00000108424/ENSG00000155561/ENSG00000165006/ENSG00000075188…
GO:0032757	GO:0032757	positive regulation of interleukin-8 production	46	0.915829	2.66089	4.97498e-07	1.83225e-05	1.43374e-05	107	tags=9%, list=1%, signal=9%	ENSG00000204388/ENSG00000204389/ENSG00000175197/ENSG00000213015
GO:0002244	GO:0002244	hematopoietic progenitor cell differentiation	159	-0.53112	-1.89854	5.08155e-07	1.86016e-05	1.45558e-05	3852	tags=43%, list=18%, signal=35%	ENSG00000178053/ENSG00000159352/ENSG00000106278/ENSG00000204264/ENSG00000133884/ENSG00000197170/ENSG00000185155/ENSG00000175166/ENSG00000164329/ENSG00000171843/ENSG00000011426/ENSG00000108344/ENSG00000097007/ENSG00000071994/ENSG00000143106/ENSG00000117523/ENSG00000133641/ENSG00000100804/ENSG00000136930/ENSG00000100519/ENSG00000157216/ENSG00000066336/ENSG00000160472/ENSG00000171791/ENSG00000155189…
GO:1902579	GO:1902579	multi-organism localization	66	-0.6504	-2.06953	8.29596e-07	2.87975e-05	2.25341e-05	3201	tags=62%, list=15%, signal=53%	ENSG00000095319/ENSG00000113569/ENSG00000139496/ENSG00000094914/ENSG00000102753/ENSG00000088827/ENSG00000153201/ENSG00000101146/ENSG00000115020/ENSG00000163002/ENSG00000058804/ENSG00000126883/ENSG00000102900/ENSG00000102081/ENSG00000074319/ENSG00000105974/ENSG00000185745/ENSG00000082898/ENSG00000152465/ENSG00000138750/ENSG00000085832/ENSG00000108559/ENSG00000105971/ENSG00000093000/ENSG00000030066…
GO:0098727	GO:0098727	maintenance of cell number	145	-0.533006	-1.87846	9.0958e-07	3.11642e-05	2.43861e-05	4645	tags=44%, list=22%, signal=35%	ENSG00000118689/ENSG00000107779/ENSG00000198730/ENSG00000197181/ENSG00000144535/ENSG00000101384/ENSG00000175324/ENSG00000108055/ENSG00000164758/ENSG00000087087/ENSG00000149948/ENSG00000164190/ENSG00000145388/ENSG00000141646/ENSG00000101882/ENSG00000123200/ENSG00000213626/ENSG00000124151/ENSG00000168002/ENSG00000137815/ENSG00000100142/ENSG00000005075/ENSG00000147669/ENSG00000066336/ENSG00000168172…
GO:0070059	GO:0070059	intrinsic apoptotic signaling pathway in response to endoplasmic reticulum stress	62	0.877977	2.67969	9.18416e-07	3.11642e-05	2.43861e-05	304	tags=19%, list=1%, signal=19%	ENSG00000204389/ENSG00000051108/ENSG00000149428/ENSG00000162298/ENSG00000175197/ENSG00000172071/ENSG00000131871/ENSG00000120889/ENSG00000113811/ENSG00000074370/ENSG00000105327/ENSG00000077232
GO:1904872	GO:1904872	regulation of telomerase RNA localization to Cajal body	18	-0.860437	-2.12628	9.76417e-07	3.27642e-05	2.56381e-05	1934	tags=78%, list=9%, signal=71%	ENSG00000183207/ENSG00000120438/ENSG00000150753/ENSG00000130826/ENSG00000146731/ENSG00000182117/ENSG00000166226/ENSG00000175792/ENSG00000115484/ENSG00000145414/ENSG00000135624/ENSG00000163468/ENSG00000156261/ENSG00000172795
GO:0098754	GO:0098754	detoxification	117	-0.555859	-1.90305	1.04261e-06	3.44118e-05	2.69274e-05	1952	tags=25%, list=9%, signal=23%	ENSG00000167468/ENSG00000135218/ENSG00000181019/ENSG00000136810/ENSG00000167693/ENSG00000148834/ENSG00000139684/ENSG00000112992/ENSG00000198431/ENSG00000155962/ENSG00000116288/ENSG00000165672/ENSG00000017797/ENSG00000112096/ENSG00000137193/ENSG00000120733/ENSG00000117592/ENSG00000121691/ENSG00000143198/ENSG00000167815/ENSG00000196565/ENSG00000142168/ENSG00000117450/ENSG00000104687/ENSG00000188536…
GO:0019827	GO:0019827	stem cell population maintenance	143	-0.533462	-1.87821	1.1758e-06	3.79779e-05	2.97178e-05	4645	tags=45%, list=22%, signal=35%	ENSG00000118689/ENSG00000107779/ENSG00000198730/ENSG00000197181/ENSG00000144535/ENSG00000101384/ENSG00000175324/ENSG00000108055/ENSG00000164758/ENSG00000087087/ENSG00000149948/ENSG00000164190/ENSG00000145388/ENSG00000141646/ENSG00000101882/ENSG00000123200/ENSG00000213626/ENSG00000124151/ENSG00000168002/ENSG00000137815/ENSG00000100142/ENSG00000005075/ENSG00000147669/ENSG00000066336/ENSG00000168172…
GO:0006997	GO:0006997	nucleus organization	124	-0.542083	-1.87326	1.37442e-06	4.36921e-05	3.41892e-05	4675	tags=49%, list=22%, signal=39%	ENSG00000131165/ENSG00000116254/ENSG00000113569/ENSG00000086065/ENSG00000111224/ENSG00000083937/ENSG00000141499/ENSG00000132475/ENSG00000120948/ENSG00000147457/ENSG00000157456/ENSG00000164850/ENSG00000088833/ENSG00000166851/ENSG00000101421/ENSG00000064393/ENSG00000163002/ENSG00000058804/ENSG00000100029/ENSG00000102900/ENSG00000135250/ENSG00000130724/ENSG00000175334/ENSG00000021574/ENSG00000047932…
GO:1902235	GO:1902235	regulation of endoplasmic reticulum stress-induced intrinsic apoptotic signaling pathway	31	0.935603	2.56532	1.79042e-06	5.30194e-05	4.14878e-05	54	tags=23%, list=0%, signal=23%	ENSG00000204389/ENSG00000051108/ENSG00000149428/ENSG00000162298/ENSG00000175197/ENSG00000172071/ENSG00000131871
GO:0007098	GO:0007098	centrosome cycle	124	-0.53986	-1.86557	1.79072e-06	5.30194e-05	4.14878e-05	4506	tags=47%, list=21%, signal=37%	ENSG00000147874/ENSG00000174799/ENSG00000086065/ENSG00000103540/ENSG00000112877/ENSG00000239306/ENSG00000125337/ENSG00000083937/ENSG00000114166/ENSG00000101624/ENSG00000139618/ENSG00000088833/ENSG00000153140/ENSG00000166851/ENSG00000101421/ENSG00000115561/ENSG00000176225/ENSG00000131351/ENSG00000077254/ENSG00000130724/ENSG00000101350/ENSG00000162063/ENSG00000110172/ENSG00000142731/ENSG00000123473…
GO:0051084	GO:0051084	'de novo' posttranslational protein folding	35	0.91503	2.5705	1.85412e-06	5.43634e-05	4.25395e-05	130	tags=17%, list=1%, signal=17%	ENSG00000204388/ENSG00000204389/ENSG00000044574/ENSG00000173110/ENSG00000132002/ENSG00000120694
GO:0015669	GO:0015669	gas transport	18	-0.851888	-2.10515	1.90163e-06	5.48805e-05	4.29441e-05	332	tags=33%, list=2%, signal=33%	ENSG00000196565/ENSG00000188536/ENSG00000136997/ENSG00000130656/ENSG00000206172/ENSG00000213934
GO:0042769	GO:0042769	DNA damage response, detection of DNA damage	37	-0.742629	-2.13605	1.9081e-06	5.48805e-05	4.29441e-05	4107	tags=76%, list=19%, signal=61%	ENSG00000117748/ENSG00000062822/ENSG00000133119/ENSG00000149948/ENSG00000111445/ENSG00000049541/ENSG00000135972/ENSG00000162607/ENSG00000163918/ENSG00000158290/ENSG00000100387/ENSG00000070950/ENSG00000114742/ENSG00000125901/ENSG00000106628/ENSG00000143799/ENSG00000077514/ENSG00000106399/ENSG00000170315/ENSG00000139842/ENSG00000167986/ENSG00000061794/ENSG00000149273/ENSG00000132646/ENSG00000143476…
GO:0046605	GO:0046605	regulation of centrosome cycle	59	-0.656317	-2.05624	2.09552e-06	5.97025e-05	4.67174e-05	4827	tags=58%, list=23%, signal=45%	ENSG00000166004/ENSG00000131165/ENSG00000086065/ENSG00000103540/ENSG00000239306/ENSG00000125337/ENSG00000083937/ENSG00000114166/ENSG00000101624/ENSG00000088833/ENSG00000101421/ENSG00000115561/ENSG00000130724/ENSG00000162063/ENSG00000110172/ENSG00000142731/ENSG00000123473/ENSG00000164087/ENSG00000134318/ENSG00000119541/ENSG00000136861/ENSG00000012048/ENSG00000138160/ENSG00000082898/ENSG00000117650…
GO:0140056	GO:0140056	organelle localization by membrane tethering	168	-0.509616	-1.82808	2.15531e-06	6.08322e-05	4.76013e-05	4506	tags=42%, list=21%, signal=33%	ENSG00000147874/ENSG00000174799/ENSG00000103540/ENSG00000127824/ENSG00000137100/ENSG00000112877/ENSG00000101298/ENSG00000104142/ENSG00000106330/ENSG00000160695/ENSG00000101624/ENSG00000182504/ENSG00000105514/ENSG00000099940/ENSG00000072062/ENSG00000166851/ENSG00000176101/ENSG00000137501/ENSG00000074054/ENSG00000124164/ENSG00000103494/ENSG00000131351/ENSG00000116266/ENSG00000131462/ENSG00000104164…
GO:0032637	GO:0032637	interleukin-8 production	72	0.868327	2.68906	2.40078e-06	6.68236e-05	5.22897e-05	155	tags=7%, list=1%, signal=7%	ENSG00000204388/ENSG00000204389/ENSG00000175197/ENSG00000213015/ENSG00000174130
GO:0022406	GO:0022406	membrane docking	177	-0.506894	-1.8283	2.7525e-06	7.55685e-05	5.91326e-05	4506	tags=41%, list=21%, signal=33%	ENSG00000147874/ENSG00000174799/ENSG00000103540/ENSG00000127824/ENSG00000137100/ENSG00000112877/ENSG00000101298/ENSG00000104142/ENSG00000106330/ENSG00000160695/ENSG00000101624/ENSG00000182504/ENSG00000105514/ENSG00000099940/ENSG00000072062/ENSG00000166851/ENSG00000176101/ENSG00000137501/ENSG00000074054/ENSG00000124164/ENSG00000103494/ENSG00000131351/ENSG00000116266/ENSG00000131462/ENSG00000147065…
GO:1990748	GO:1990748	cellular detoxification	101	-0.569737	-1.92938	3.4998e-06	9.27139e-05	7.25489e-05	1952	tags=28%, list=9%, signal=25%	ENSG00000167468/ENSG00000135218/ENSG00000181019/ENSG00000136810/ENSG00000167693/ENSG00000148834/ENSG00000139684/ENSG00000112992/ENSG00000198431/ENSG00000155962/ENSG00000116288/ENSG00000165672/ENSG00000112096/ENSG00000137193/ENSG00000120733/ENSG00000117592/ENSG00000121691/ENSG00000143198/ENSG00000167815/ENSG00000196565/ENSG00000142168/ENSG00000117450/ENSG00000104687/ENSG00000188536/ENSG00000228716…
GO:0006090	GO:0006090	pyruvate metabolic process	139	-0.526056	-1.84788	4.12577e-06	0.000108114	8.45996e-05	3930	tags=37%, list=19%, signal=31%	ENSG00000100644/ENSG00000136872/ENSG00000143158/ENSG00000153201/ENSG00000101146/ENSG00000114268/ENSG00000110435/ENSG00000082212/ENSG00000163002/ENSG00000058804/ENSG00000102144/ENSG00000078237/ENSG00000111640/ENSG00000126883/ENSG00000065833/ENSG00000152556/ENSG00000102900/ENSG00000131828/ENSG00000181929/ENSG00000141568/ENSG00000159399/ENSG00000171314/ENSG00000109107/ENSG00000158571/ENSG00000004939…
GO:0001961	GO:0001961	positive regulation of cytokine-mediated signaling pathway	46	0.896865	2.60579	5.14309e-06	0.000130522	0.000102134	2	tags=4%, list=0%, signal=4%	ENSG00000204388/ENSG00000204389
GO:0060249	GO:0060249	anatomical structure homeostasis	408	-0.409998	-1.61054	5.20046e-06	0.000130993	0.000102502	3606	tags=29%, list=17%, signal=24%	ENSG00000147099/ENSG00000105514/ENSG00000014138/ENSG00000111445/ENSG00000049541/ENSG00000114127/ENSG00000170891/ENSG00000122566/ENSG00000101421/ENSG00000125863/ENSG00000149311/ENSG00000085224/ENSG00000184009/ENSG00000133424/ENSG00000102977/ENSG00000185379/ENSG00000254093/ENSG00000197299/ENSG00000154127/ENSG00000152556/ENSG00000108384/ENSG00000168918/ENSG00000145912/ENSG00000166848/ENSG00000178999…
GO:0070841	GO:0070841	inclusion body assembly	22	0.954116	2.43969	5.95725e-06	0.000148073	0.000115868	9	tags=14%, list=0%, signal=14%	ENSG00000204388/ENSG00000204389/ENSG00000132002
GO:0040029	GO:0040029	regulation of gene expression, epigenetic	190	-0.486786	-1.76671	6.27558e-06	0.000154083	0.000120571	3133	tags=34%, list=15%, signal=29%	ENSG00000162521/ENSG00000117877/ENSG00000068654/ENSG00000066117/ENSG00000100142/ENSG00000147669/ENSG00000066336/ENSG00000130816/ENSG00000181218/ENSG00000032219/ENSG00000272196/ENSG00000165732/ENSG00000137054/ENSG00000197061/ENSG00000115750/ENSG00000169057/ENSG00000162961/ENSG00000153046/ENSG00000121931/ENSG00000115289/ENSG00000005007/ENSG00000012048/ENSG00000198160/ENSG00000102054/ENSG00000009954…
GO:0002833	GO:0002833	positive regulation of response to biotic stimulus	219	-0.472241	-1.74396	6.88619e-06	0.000165708	0.000129667	2485	tags=26%, list=12%, signal=23%	ENSG00000087191/ENSG00000129084/ENSG00000213809/ENSG00000092010/ENSG00000172175/ENSG00000135655/ENSG00000100764/ENSG00000099341/ENSG00000125818/ENSG00000076662/ENSG00000105372/ENSG00000101843/ENSG00000253729/ENSG00000257103/ENSG00000102103/ENSG00000078140/ENSG00000161057/ENSG00000183735/ENSG00000165916/ENSG00000173692/ENSG00000198722/ENSG00000158869/ENSG00000147140/ENSG00000140992/ENSG00000115233…
GO:2000736	GO:2000736	regulation of stem cell differentiation	105	-0.554799	-1.87567	7.14853e-06	0.000170661	0.000133542	3828	tags=46%, list=18%, signal=38%	ENSG00000159352/ENSG00000204264/ENSG00000197170/ENSG00000175166/ENSG00000108344/ENSG00000097007/ENSG00000143106/ENSG00000213626/ENSG00000100804/ENSG00000092969/ENSG00000037474/ENSG00000136930/ENSG00000100519/ENSG00000071564/ENSG00000087191/ENSG00000129084/ENSG00000174953/ENSG00000092010/ENSG00000100764/ENSG00000099341/ENSG00000125818/ENSG00000198492/ENSG00000084093/ENSG00000091127/ENSG00000101843…
GO:0006275	GO:0006275	regulation of DNA replication	109	-0.542526	-1.84767	8.07118e-06	0.000191176	0.000149596	4068	tags=50%, list=19%, signal=41%	ENSG00000163191/ENSG00000135913/ENSG00000140534/ENSG00000129173/ENSG00000163904/ENSG00000133119/ENSG00000139618/ENSG00000165283/ENSG00000111445/ENSG00000049541/ENSG00000065268/ENSG00000075131/ENSG00000097046/ENSG00000124535/ENSG00000136504/ENSG00000125482/ENSG00000085224/ENSG00000197299/ENSG00000005156/ENSG00000123268/ENSG00000147601/ENSG00000134452/ENSG00000163918/ENSG00000164815/ENSG00000115355…
GO:0032259	GO:0032259	methylation	340	-0.4255	-1.64112	8.43735e-06	0.000198294	0.000155166	4797	tags=39%, list=23%, signal=31%	ENSG00000146476/ENSG00000198890/ENSG00000164169/ENSG00000136830/ENSG00000110066/ENSG00000054267/ENSG00000116254/ENSG00000114487/ENSG00000198730/ENSG00000071655/ENSG00000117481/ENSG00000197181/ENSG00000130726/ENSG00000181555/ENSG00000137574/ENSG00000178409/ENSG00000147548/ENSG00000168137/ENSG00000169093/ENSG00000100982/ENSG00000132840/ENSG00000124713/ENSG00000102974/ENSG00000100028/ENSG00000168228…
GO:0062208	GO:0062208	positive regulation of pattern recognition receptor signaling pathway	34	0.908335	2.53258	8.98567e-06	0.000210078	0.000164386	2	tags=6%, list=0%, signal=6%	ENSG00000204388/ENSG00000204389
GO:0001736	GO:0001736	establishment of planar polarity	112	-0.538324	-1.83681	9.21503e-06	0.000213252	0.00016687	3828	tags=42%, list=18%, signal=35%	ENSG00000159352/ENSG00000204264/ENSG00000197170/ENSG00000175166/ENSG00000171843/ENSG00000108344/ENSG00000097007/ENSG00000143106/ENSG00000100804/ENSG00000161203/ENSG00000103494/ENSG00000136930/ENSG00000071127/ENSG00000100519/ENSG00000100592/ENSG00000087191/ENSG00000129084/ENSG00000092010/ENSG00000100764/ENSG00000099341/ENSG00000125818/ENSG00000101843/ENSG00000161057/ENSG00000165916/ENSG00000108518…
GO:0007164	GO:0007164	establishment of tissue polarity	112	-0.538324	-1.83681	9.21503e-06	0.000213252	0.00016687	3828	tags=42%, list=18%, signal=35%	ENSG00000159352/ENSG00000204264/ENSG00000197170/ENSG00000175166/ENSG00000171843/ENSG00000108344/ENSG00000097007/ENSG00000143106/ENSG00000100804/ENSG00000161203/ENSG00000103494/ENSG00000136930/ENSG00000071127/ENSG00000100519/ENSG00000100592/ENSG00000087191/ENSG00000129084/ENSG00000092010/ENSG00000100764/ENSG00000099341/ENSG00000125818/ENSG00000101843/ENSG00000161057/ENSG00000165916/ENSG00000108518…
GO:0070555	GO:0070555	response to interleukin-1	174	-0.485199	-1.74457	9.90962e-06	0.000227582	0.000178084	3930	tags=31%, list=19%, signal=25%	ENSG00000100644/ENSG00000159352/ENSG00000204264/ENSG00000197170/ENSG00000175166/ENSG00000108344/ENSG00000078902/ENSG00000143106/ENSG00000100804/ENSG00000115590/ENSG00000136930/ENSG00000100324/ENSG00000100519/ENSG00000135341/ENSG00000130427/ENSG00000139946/ENSG00000087191/ENSG00000129084/ENSG00000092010/ENSG00000100387/ENSG00000100764/ENSG00000099341/ENSG00000125818/ENSG00000005007/ENSG00000101843…
GO:0046822	GO:0046822	regulation of nucleocytoplasmic transport	109	-0.540225	-1.83983	1.02159e-05	0.000233728	0.000182893	4521	tags=44%, list=21%, signal=35%	ENSG00000139496/ENSG00000175793/ENSG00000130726/ENSG00000181555/ENSG00000094914/ENSG00000120948/ENSG00000096968/ENSG00000152332/ENSG00000072062/ENSG00000100401/ENSG00000135679/ENSG00000126883/ENSG00000037474/ENSG00000157782/ENSG00000139746/ENSG00000112062/ENSG00000132953/ENSG00000114346/ENSG00000107882/ENSG00000112210/ENSG00000196712/ENSG00000100614/ENSG00000135218/ENSG00000166197/ENSG00000136810…
GO:0097711	GO:0097711	ciliary basal body-plasma membrane docking	95	-0.557447	-1.88268	1.16476e-05	0.000257699	0.00020165	4506	tags=45%, list=21%, signal=36%	ENSG00000147874/ENSG00000174799/ENSG00000103540/ENSG00000127824/ENSG00000137100/ENSG00000112877/ENSG00000101624/ENSG00000182504/ENSG00000072062/ENSG00000166851/ENSG00000176101/ENSG00000074054/ENSG00000103494/ENSG00000131351/ENSG00000131462/ENSG00000104833/ENSG00000142731/ENSG00000136861/ENSG00000127328/ENSG00000048342/ENSG00000080824/ENSG00000137814/ENSG00000078674/ENSG00000103769/ENSG00000077380…
GO:0031497	GO:0031497	chromatin assembly	170	-0.484678	-1.74513	1.34775e-05	0.000293879	0.000229961	4096	tags=41%, list=19%, signal=33%	ENSG00000132475/ENSG00000102384/ENSG00000174718/ENSG00000102974/ENSG00000124610/ENSG00000149948/ENSG00000122390/ENSG00000119772/ENSG00000188312/ENSG00000285480/ENSG00000132275/ENSG00000162521/ENSG00000085224/ENSG00000204256/ENSG00000177432/ENSG00000073111/ENSG00000120334/ENSG00000142856/ENSG00000158373/ENSG00000130816/ENSG00000099991/ENSG00000146414/ENSG00000113391/ENSG00000104147/ENSG00000197061…
GO:0043414	GO:0043414	macromolecule methylation	293	-0.428922	-1.63356	1.42968e-05	0.000304058	0.000237926	4797	tags=40%, list=23%, signal=31%	ENSG00000146476/ENSG00000198890/ENSG00000164169/ENSG00000136830/ENSG00000110066/ENSG00000054267/ENSG00000116254/ENSG00000114487/ENSG00000198730/ENSG00000071655/ENSG00000117481/ENSG00000197181/ENSG00000130726/ENSG00000181555/ENSG00000137574/ENSG00000178409/ENSG00000147548/ENSG00000168137/ENSG00000100982/ENSG00000102974/ENSG00000100028/ENSG00000168228/ENSG00000118894/ENSG00000101654/ENSG00000182134…
GO:0002200	GO:0002200	somatic diversification of immune receptors	70	-0.605167	-1.95232	1.51868e-05	0.0003185	0.000249227	3670	tags=47%, list=17%, signal=39%	ENSG00000122376/ENSG00000109685/ENSG00000133789/ENSG00000149311/ENSG00000157212/ENSG00000122512/ENSG00000067369/ENSG00000076242/ENSG00000071564/ENSG00000116670/ENSG00000163961/ENSG00000095002/ENSG00000160710/ENSG00000253729/ENSG00000152422/ENSG00000253251/ENSG00000079134/ENSG00000183624/ENSG00000076248/ENSG00000080345/ENSG00000113318/ENSG00000070501/ENSG00000104320/ENSG00000107371/ENSG00000189403…
GO:0007143	GO:0007143	female meiotic nuclear division	29	-0.735653	-2.02522	1.57025e-05	0.000328176	0.000256798	4192	tags=66%, list=20%, signal=53%	ENSG00000196074/ENSG00000155816/ENSG00000162039/ENSG00000119684/ENSG00000166851/ENSG00000149311/ENSG00000108946/ENSG00000108384/ENSG00000076242/ENSG00000121152/ENSG00000170315/ENSG00000071539/ENSG00000112029/ENSG00000120539/ENSG00000105568/ENSG00000164961/ENSG00000112742/ENSG00000087586/ENSG00000131747
GO:0015671	GO:0015671	oxygen transport	14	-0.863069	-2.00435	1.63695e-05	0.000340936	0.000266784	332	tags=43%, list=2%, signal=42%	ENSG00000196565/ENSG00000188536/ENSG00000136997/ENSG00000130656/ENSG00000206172/ENSG00000213934
GO:0051494	GO:0051494	negative regulation of cytoskeleton organization	147	-0.496159	-1.75339	1.99517e-05	0.00040439	0.000316436	3431	tags=33%, list=16%, signal=28%	ENSG00000141646/ENSG00000133789/ENSG00000074054/ENSG00000125863/ENSG00000153310/ENSG00000158856/ENSG00000132376/ENSG00000070087/ENSG00000141556/ENSG00000247596/ENSG00000130724/ENSG00000205542/ENSG00000162063/ENSG00000006747/ENSG00000104833/ENSG00000165175/ENSG00000164741/ENSG00000136861/ENSG00000128849/ENSG00000012048/ENSG00000070182/ENSG00000158195/ENSG00000104067/ENSG00000087274/ENSG00000066777…
GO:0060760	GO:0060760	positive regulation of response to cytokine stimulus	52	0.870763	2.58052	2.31227e-05	0.000460928	0.000360677	2	tags=4%, list=0%, signal=4%	ENSG00000204388/ENSG00000204389
GO:0072662	GO:0072662	protein localization to peroxisome	63	-0.60909	-1.92009	2.43175e-05	0.000478429	0.000374372	2371	tags=30%, list=11%, signal=27%	ENSG00000157326/ENSG00000166128/ENSG00000124486/ENSG00000139197/ENSG00000108733/ENSG00000086666/ENSG00000107537/ENSG00000102910/ENSG00000131508/ENSG00000018510/ENSG00000170315/ENSG00000116171/ENSG00000116906/ENSG00000104823/ENSG00000121691/ENSG00000109332/ENSG00000198721/ENSG00000221983/ENSG00000143947
GO:0045926	GO:0045926	negative regulation of growth	216	0.669508	2.30703	2.44475e-05	0.000479424	0.000375151	1766	tags=13%, list=8%, signal=12%	ENSG00000204388/ENSG00000204389/ENSG00000184205/ENSG00000215417/ENSG00000109846/ENSG00000124762/ENSG00000130513/ENSG00000110888/ENSG00000130827/ENSG00000065320/ENSG00000149177/ENSG00000186010/ENSG00000140009/ENSG00000068745/ENSG00000145147/ENSG00000113739/ENSG00000112033/ENSG00000118046/ENSG00000174292/ENSG00000130766/ENSG00000196189/ENSG00000167680/ENSG00000207547/ENSG00000140961/ENSG00000092421…
GO:0051983	GO:0051983	regulation of chromosome segregation	101	-0.542753	-1.838	2.74912e-05	0.000527132	0.000412482	3672	tags=54%, list=17%, signal=45%	ENSG00000175063/ENSG00000013810/ENSG00000113141/ENSG00000102974/ENSG00000164190/ENSG00000147099/ENSG00000119906/ENSG00000142945/ENSG00000166851/ENSG00000153107/ENSG00000149311/ENSG00000085224/ENSG00000196510/ENSG00000070770/ENSG00000179051/ENSG00000178999/ENSG00000168496/ENSG00000102030/ENSG00000114346/ENSG00000036257/ENSG00000116670/ENSG00000173273/ENSG00000117399/ENSG00000136861/ENSG00000070950…
GO:0035567	GO:0035567	non-canonical Wnt signaling pathway	136	-0.503662	-1.76375	2.78153e-05	0.000531659	0.000416024	3828	tags=35%, list=18%, signal=28%	ENSG00000159352/ENSG00000204264/ENSG00000197170/ENSG00000092847/ENSG00000175166/ENSG00000171843/ENSG00000108344/ENSG00000097007/ENSG00000143106/ENSG00000100804/ENSG00000161203/ENSG00000136930/ENSG00000100519/ENSG00000135341/ENSG00000100592/ENSG00000087191/ENSG00000129084/ENSG00000092010/ENSG00000100764/ENSG00000099341/ENSG00000125818/ENSG00000100354/ENSG00000101843/ENSG00000161057/ENSG00000165916…
GO:0007031	GO:0007031	peroxisome organization	75	-0.574965	-1.86884	3.00496e-05	0.00056542	0.000442443	2371	tags=29%, list=11%, signal=26%	ENSG00000157326/ENSG00000166128/ENSG00000124486/ENSG00000139197/ENSG00000087470/ENSG00000108733/ENSG00000168958/ENSG00000086666/ENSG00000107537/ENSG00000102910/ENSG00000117528/ENSG00000131508/ENSG00000018510/ENSG00000170315/ENSG00000116171/ENSG00000116906/ENSG00000104823/ENSG00000121691/ENSG00000109332/ENSG00000198721/ENSG00000221983/ENSG00000143947
GO:1901099	GO:1901099	negative regulation of signal transduction in absence of ligand	30	0.919283	2.50885	3.29129e-05	0.000607933	0.000475709	161	tags=10%, list=1%, signal=10%	ENSG00000204388/ENSG00000204389/ENSG00000107731
GO:0009411	GO:0009411	response to UV	135	-0.498773	-1.74416	3.41394e-05	0.000626754	0.000490437	3421	tags=36%, list=16%, signal=30%	ENSG00000135679/ENSG00000075131/ENSG00000205581/ENSG00000130939/ENSG00000185115/ENSG00000010072/ENSG00000128272/ENSG00000178999/ENSG00000119401/ENSG00000168496/ENSG00000171791/ENSG00000181218/ENSG00000102081/ENSG00000162607/ENSG00000104081/ENSG00000174953/ENSG00000147133/ENSG00000158290/ENSG00000172428/ENSG00000134001/ENSG00000095002/ENSG00000070950/ENSG00000183207/ENSG00000171792/ENSG00000143799…
GO:0046939	GO:0046939	nucleotide phosphorylation	124	-0.502898	-1.73785	3.46582e-05	0.000632433	0.000494881	3183	tags=33%, list=15%, signal=28%	ENSG00000163002/ENSG00000058804/ENSG00000102144/ENSG00000078237/ENSG00000111640/ENSG00000126883/ENSG00000152556/ENSG00000102900/ENSG00000181929/ENSG00000141568/ENSG00000159399/ENSG00000171314/ENSG00000109107/ENSG00000158571/ENSG00000004939/ENSG00000067225/ENSG00000242372/ENSG00000168610/ENSG00000138750/ENSG00000143437/ENSG00000108559/ENSG00000093000/ENSG00000030066/ENSG00000156515/ENSG00000143627…
GO:0140467	GO:0140467	integrated stress response signaling	20	0.949214	2.3763	3.49416e-05	0.000633775	0.000495931	38	tags=25%, list=0%, signal=25%	ENSG00000044574/ENSG00000051108/ENSG00000175197/ENSG00000162772/ENSG00000172071
GO:0060071	GO:0060071	Wnt signaling pathway, planar cell polarity pathway	97	-0.549642	-1.86041	3.57963e-05	0.000647335	0.000506541	3828	tags=42%, list=18%, signal=35%	ENSG00000159352/ENSG00000204264/ENSG00000197170/ENSG00000175166/ENSG00000171843/ENSG00000108344/ENSG00000097007/ENSG00000143106/ENSG00000100804/ENSG00000161203/ENSG00000136930/ENSG00000100519/ENSG00000100592/ENSG00000087191/ENSG00000129084/ENSG00000092010/ENSG00000100764/ENSG00000099341/ENSG00000125818/ENSG00000101843/ENSG00000161057/ENSG00000165916/ENSG00000108518/ENSG00000173692/ENSG00000115233…
GO:0007163	GO:0007163	establishment or maintenance of cell polarity	205	-0.456249	-1.67774	4.24688e-05	0.000756671	0.000592097	3622	tags=33%, list=17%, signal=27%	ENSG00000072518/ENSG00000127314/ENSG00000088833/ENSG00000112851/ENSG00000138964/ENSG00000142945/ENSG00000166851/ENSG00000113384/ENSG00000115963/ENSG00000074054/ENSG00000136158/ENSG00000153310/ENSG00000103494/ENSG00000066933/ENSG00000071127/ENSG00000204628/ENSG00000162704/ENSG00000147065/ENSG00000107949/ENSG00000120509/ENSG00000132589/ENSG00000138071/ENSG00000107099/ENSG00000115163/ENSG00000134318…
GO:1901657	GO:1901657	glycosyl compound metabolic process	118	-0.517341	-1.77361	4.75108e-05	0.00082938	0.000648992	3812	tags=31%, list=18%, signal=26%	ENSG00000188641/ENSG00000244509/ENSG00000179163/ENSG00000099256/ENSG00000198805/ENSG00000100938/ENSG00000065135/ENSG00000155530/ENSG00000198931/ENSG00000100632/ENSG00000178035/ENSG00000145439/ENSG00000112210/ENSG00000075711/ENSG00000130830/ENSG00000144827/ENSG00000140598/ENSG00000101911/ENSG00000167900/ENSG00000187134/ENSG00000198836/ENSG00000128059/ENSG00000114491/ENSG00000101444/ENSG00000147853…
GO:0007020	GO:0007020	microtubule nucleation	29	0.913061	2.46934	5.24543e-05	0.000905211	0.00070833	292	tags=14%, list=1%, signal=14%	ENSG00000204388/ENSG00000204389/ENSG00000167110/ENSG00000128159
GO:0071482	GO:0071482	cellular response to light stimulus	115	-0.516523	-1.76951	6.02282e-05	0.00101497	0.000794218	2817	tags=32%, list=13%, signal=28%	ENSG00000203668/ENSG00000128272/ENSG00000178999/ENSG00000143919/ENSG00000181218/ENSG00000102081/ENSG00000104081/ENSG00000174953/ENSG00000147133/ENSG00000158290/ENSG00000172428/ENSG00000134001/ENSG00000136448/ENSG00000183207/ENSG00000104237/ENSG00000171792/ENSG00000198668/ENSG00000143799/ENSG00000152465/ENSG00000077514/ENSG00000111142/ENSG00000167986/ENSG00000149554/ENSG00000168078/ENSG00000175054…
GO:0030308	GO:0030308	negative regulation of cell growth	167	0.697837	2.35923	6.55039e-05	0.0010901	0.00085301	1766	tags=15%, list=8%, signal=14%	ENSG00000204388/ENSG00000204389/ENSG00000184205/ENSG00000109846/ENSG00000124762/ENSG00000110888/ENSG00000130827/ENSG00000065320/ENSG00000149177/ENSG00000186010/ENSG00000140009/ENSG00000068745/ENSG00000145147/ENSG00000112033/ENSG00000118046/ENSG00000174292/ENSG00000130766/ENSG00000196189/ENSG00000167680/ENSG00000140961/ENSG00000092421/ENSG00000141510/ENSG00000168758/ENSG00000063176/ENSG00000130147
GO:0061418	GO:0061418	regulation of transcription from RNA polymerase II promoter in response to hypoxia	74	-0.573784	-1.85898	6.89381e-05	0.00113457	0.000887802	3930	tags=59%, list=19%, signal=49%	ENSG00000100644/ENSG00000159352/ENSG00000204264/ENSG00000197170/ENSG00000175166/ENSG00000108344/ENSG00000143106/ENSG00000166135/ENSG00000100804/ENSG00000136930/ENSG00000100519/ENSG00000156273/ENSG00000130427/ENSG00000087191/ENSG00000129084/ENSG00000092010/ENSG00000100387/ENSG00000100764/ENSG00000099341/ENSG00000125818/ENSG00000101843/ENSG00000161057/ENSG00000129521/ENSG00000108094/ENSG00000165916…
GO:1904814	GO:1904814	regulation of protein localization to chromosome, telomeric region	14	-0.837549	-1.94508	8.00472e-05	0.00130319	0.00101975	2447	tags=86%, list=12%, signal=76%	ENSG00000147601/ENSG00000130119/ENSG00000120438/ENSG00000150753/ENSG00000130826/ENSG00000146731/ENSG00000166226/ENSG00000113648/ENSG00000115484/ENSG00000135624/ENSG00000163468/ENSG00000156261
GO:0007007	GO:0007007	inner mitochondrial membrane organization	52	-0.611959	-1.86479	8.05968e-05	0.00130862	0.001024	2677	tags=48%, list=13%, signal=42%	ENSG00000099800/ENSG00000100575/ENSG00000154723/ENSG00000124172/ENSG00000128654/ENSG00000174917/ENSG00000154518/ENSG00000165629/ENSG00000162600/ENSG00000173436/ENSG00000198836/ENSG00000110955/ENSG00000135390/ENSG00000188343/ENSG00000167283/ENSG00000100347/ENSG00000125995/ENSG00000167863/ENSG00000241837/ENSG00000152234/ENSG00000106554/ENSG00000241468/ENSG00000132305/ENSG00000116459/ENSG00000169020
GO:0010822	GO:0010822	positive regulation of mitochondrion organization	117	-0.497466	-1.70313	9.27142e-05	0.00146212	0.00114412	3930	tags=37%, list=19%, signal=30%	ENSG00000100644/ENSG00000160695/ENSG00000214253/ENSG00000164850/ENSG00000097033/ENSG00000130770/ENSG00000143514/ENSG00000121858/ENSG00000070770/ENSG00000108179/ENSG00000114126/ENSG00000171791/ENSG00000104081/ENSG00000173210/ENSG00000198258/ENSG00000159399/ENSG00000115317/ENSG00000136448/ENSG00000176171/ENSG00000165943/ENSG00000087470/ENSG00000198176/ENSG00000168958/ENSG00000166913/ENSG00000100225…
GO:0006520	GO:0006520	cellular amino acid metabolic process	316	-0.412285	-1.57965	0.00010002	0.00155301	0.00121524	4579	tags=41%, list=22%, signal=33%	ENSG00000139344/ENSG00000115840/ENSG00000130707/ENSG00000149124/ENSG00000146733/ENSG00000013275/ENSG00000083123/ENSG00000113643/ENSG00000021826/ENSG00000119689/ENSG00000183077/ENSG00000111339/ENSG00000155465/ENSG00000146282/ENSG00000143811/ENSG00000116005/ENSG00000132840/ENSG00000112294/ENSG00000137992/ENSG00000124713/ENSG00000130348/ENSG00000159352/ENSG00000188641/ENSG00000157426/ENSG00000204264…
GO:0050000	GO:0050000	chromosome localization	78	-0.565154	-1.85137	0.000105454	0.00162072	0.00126822	4927	tags=53%, list=23%, signal=40%	ENSG00000167513/ENSG00000149503/ENSG00000131165/ENSG00000198824/ENSG00000086065/ENSG00000083937/ENSG00000145919/ENSG00000155816/ENSG00000147457/ENSG00000134222/ENSG00000142945/ENSG00000101421/ENSG00000149311/ENSG00000237649/ENSG00000254093/ENSG00000118193/ENSG00000178999/ENSG00000130724/ENSG00000083535/ENSG00000076242/ENSG00000147601/ENSG00000036257/ENSG00000138071/ENSG00000119541/ENSG00000179041…
GO:0046718	GO:0046718	viral entry into host cell	117	0.740918	2.37953	0.000126517	0.00188217	0.00147281	219	tags=5%, list=1%, signal=5%	ENSG00000204388/ENSG00000204389/ENSG00000185624/ENSG00000132256/ENSG00000162341/ENSG00000179046
GO:0062012	GO:0062012	regulation of small molecule metabolic process	393	-0.382407	-1.49829	0.000131494	0.00193242	0.00151212	4587	tags=35%, list=22%, signal=28%	ENSG00000127334/ENSG00000095319/ENSG00000115840/ENSG00000113569/ENSG00000139496/ENSG00000116678/ENSG00000013275/ENSG00000172893/ENSG00000099194/ENSG00000149639/ENSG00000094914/ENSG00000185345/ENSG00000119927/ENSG00000138030/ENSG00000114166/ENSG00000155465/ENSG00000163344/ENSG00000275052/ENSG00000124713/ENSG00000100644/ENSG00000073734/ENSG00000125779/ENSG00000159352/ENSG00000113161/ENSG00000120837…
GO:0009266	GO:0009266	response to temperature stimulus	210	0.656026	2.25553	0.000146722	0.00210499	0.00164716	704	tags=8%, list=3%, signal=8%	ENSG00000204388/ENSG00000204389/ENSG00000173110/ENSG00000132002/ENSG00000162783/ENSG00000172071/ENSG00000102580/ENSG00000109846/ENSG00000130304/ENSG00000120694/ENSG00000124762/ENSG00000001084/ENSG00000249915/ENSG00000198712/ENSG00000090020/ENSG00000198727/ENSG00000110680
GO:0045648	GO:0045648	positive regulation of erythrocyte differentiation	31	0.901455	2.47169	0.000165079	0.00228165	0.00178539	2	tags=6%, list=0%, signal=6%	ENSG00000204388/ENSG00000204389
GO:0071731	GO:0071731	response to nitric oxide	17	-0.775817	-1.89546	0.000166354	0.00228879	0.00179098	3258	tags=41%, list=15%, signal=35%	ENSG00000127191/ENSG00000116984/ENSG00000136810/ENSG00000166006/ENSG00000138668/ENSG00000167193/ENSG00000145386
GO:0006695	GO:0006695	cholesterol biosynthetic process	63	-0.581121	-1.83192	0.000176436	0.00240017	0.00187814	4432	tags=43%, list=21%, signal=34%	ENSG00000172893/ENSG00000099194/ENSG00000119927/ENSG00000167315/ENSG00000163344/ENSG00000113161/ENSG00000120837/ENSG00000107566/ENSG00000110921/ENSG00000118137/ENSG00000100243/ENSG00000147155/ENSG00000104549/ENSG00000169714/ENSG00000001167/ENSG00000108424/ENSG00000067064/ENSG00000052802/ENSG00000160211/ENSG00000079459/ENSG00000131473/ENSG00000132341/ENSG00000278540/ENSG00000186480/ENSG00000142168…
GO:1902653	GO:1902653	secondary alcohol biosynthetic process	63	-0.581121	-1.83192	0.000176436	0.00240017	0.00187814	4432	tags=43%, list=21%, signal=34%	ENSG00000172893/ENSG00000099194/ENSG00000119927/ENSG00000167315/ENSG00000163344/ENSG00000113161/ENSG00000120837/ENSG00000107566/ENSG00000110921/ENSG00000118137/ENSG00000100243/ENSG00000147155/ENSG00000104549/ENSG00000169714/ENSG00000001167/ENSG00000108424/ENSG00000067064/ENSG00000052802/ENSG00000160211/ENSG00000079459/ENSG00000131473/ENSG00000132341/ENSG00000278540/ENSG00000186480/ENSG00000142168…
GO:0198738	GO:0198738	cell-cell signaling by wnt	449	-0.374678	-1.48064	0.000181677	0.00244393	0.00191239	3828	tags=29%, list=18%, signal=24%	ENSG00000159352/ENSG00000150764/ENSG00000204264/ENSG00000197170/ENSG00000092847/ENSG00000141956/ENSG00000072518/ENSG00000106829/ENSG00000175166/ENSG00000171843/ENSG00000131668/ENSG00000108344/ENSG00000097007/ENSG00000165879/ENSG00000172531/ENSG00000100211/ENSG00000143106/ENSG00000123607/ENSG00000138592/ENSG00000073536/ENSG00000187098/ENSG00000100804/ENSG00000161203/ENSG00000136930/ENSG00000140395…
GO:0031116	GO:0031116	positive regulation of microtubule polymerization	30	0.904184	2.46764	0.000195965	0.00259951	0.00203413	2	tags=7%, list=0%, signal=7%	ENSG00000204388/ENSG00000204389
GO:0042743	GO:0042743	hydrogen peroxide metabolic process	48	-0.627668	-1.88339	0.00020827	0.00272874	0.00213525	1583	tags=29%, list=7%, signal=27%	ENSG00000168610/ENSG00000112992/ENSG00000116288/ENSG00000165672/ENSG00000117592/ENSG00000121691/ENSG00000167815/ENSG00000196565/ENSG00000142168/ENSG00000117450/ENSG00000188536/ENSG00000130656/ENSG00000206172/ENSG00000213934
GO:0051099	GO:0051099	positive regulation of binding	159	-0.460539	-1.64624	0.000234457	0.0030259	0.00236778	3672	tags=34%, list=17%, signal=28%	ENSG00000164190/ENSG00000147099/ENSG00000088832/ENSG00000104695/ENSG00000097007/ENSG00000107223/ENSG00000064393/ENSG00000102977/ENSG00000254093/ENSG00000154813/ENSG00000075413/ENSG00000131759/ENSG00000077254/ENSG00000102081/ENSG00000147133/ENSG00000104375/ENSG00000137265/ENSG00000105974/ENSG00000134001/ENSG00000115109/ENSG00000139687/ENSG00000087274/ENSG00000160014/ENSG00000144118/ENSG00000115896…
GO:1903578	GO:1903578	regulation of ATP metabolic process	115	-0.494586	-1.69436	0.000243298	0.00311339	0.00243624	3465	tags=38%, list=16%, signal=32%	ENSG00000161281/ENSG00000114268/ENSG00000130770/ENSG00000163002/ENSG00000058804/ENSG00000102144/ENSG00000078237/ENSG00000126883/ENSG00000165240/ENSG00000102900/ENSG00000108179/ENSG00000176410/ENSG00000205542/ENSG00000181929/ENSG00000171314/ENSG00000174840/ENSG00000158571/ENSG00000004939/ENSG00000242372/ENSG00000087470/ENSG00000168610/ENSG00000199038/ENSG00000143799/ENSG00000138750/ENSG00000143437…
GO:0042752	GO:0042752	regulation of circadian rhythm	107	-0.503352	-1.70482	0.000277556	0.00347089	0.00271598	3704	tags=32%, list=17%, signal=26%	ENSG00000173120/ENSG00000101076/ENSG00000197361/ENSG00000213639/ENSG00000172531/ENSG00000081913/ENSG00000109255/ENSG00000198793/ENSG00000203668/ENSG00000100104/ENSG00000124486/ENSG00000134318/ENSG00000253729/ENSG00000198894/ENSG00000036672/ENSG00000147140/ENSG00000049246/ENSG00000169375/ENSG00000118260/ENSG00000117707/ENSG00000167986/ENSG00000054118/ENSG00000101945/ENSG00000138668/ENSG00000008405…
GO:0016049	GO:0016049	cell growth	425	0.518803	1.89421	0.000327953	0.00396961	0.00310623	1766	tags=12%, list=8%, signal=11%	ENSG00000204388/ENSG00000204389/ENSG00000269858/ENSG00000184205/ENSG00000068831/ENSG00000109846/ENSG00000124762/ENSG00000198563/ENSG00000172037/ENSG00000112715/ENSG00000176248/ENSG00000072849/ENSG00000110888/ENSG00000130827/ENSG00000090020/ENSG00000065320/ENSG00000104205/ENSG00000006327/ENSG00000099910/ENSG00000151694/ENSG00000130203/ENSG00000149177/ENSG00000111666/ENSG00000186010/ENSG00000177169…
GO:0007063	GO:0007063	regulation of sister chromatid cohesion	22	-0.740761	-1.92903	0.000336732	0.0040647	0.00318064	3974	tags=82%, list=19%, signal=67%	ENSG00000102974/ENSG00000164190/ENSG00000147099/ENSG00000119906/ENSG00000085224/ENSG00000168496/ENSG00000102030/ENSG00000173273/ENSG00000139687/ENSG00000133302/ENSG00000146670/ENSG00000164754/ENSG00000168036/ENSG00000156831/ENSG00000062650/ENSG00000169679/ENSG00000113648/ENSG00000116560
GO:0006622	GO:0006622	protein targeting to lysosome	21	-0.737815	-1.89646	0.000337891	0.00406546	0.00318124	1100	tags=29%, list=5%, signal=27%	ENSG00000185009/ENSG00000132612/ENSG00000075785/ENSG00000132842/ENSG00000266412/ENSG00000109971
GO:0007135	GO:0007135	meiosis II	12	-0.817974	-1.8402	0.000344663	0.00412231	0.00322571	1223	tags=67%, list=6%, signal=63%	ENSG00000108384/ENSG00000164754/ENSG00000156970/ENSG00000169679/ENSG00000163535/ENSG00000120539/ENSG00000105568/ENSG00000129810
GO:0061983	GO:0061983	meiosis II cell cycle process	12	-0.817974	-1.8402	0.000344663	0.00412231	0.00322571	1223	tags=67%, list=6%, signal=63%	ENSG00000108384/ENSG00000164754/ENSG00000156970/ENSG00000169679/ENSG00000163535/ENSG00000120539/ENSG00000105568/ENSG00000129810
GO:1990823	GO:1990823	response to leukemia inhibitory factor	92	-0.515375	-1.72793	0.000402488	0.0046931	0.00367236	3776	tags=33%, list=18%, signal=27%	ENSG00000120837/ENSG00000101654/ENSG00000029363/ENSG00000106829/ENSG00000163002/ENSG00000136158/ENSG00000158186/ENSG00000105552/ENSG00000159399/ENSG00000137547/ENSG00000116161/ENSG00000173960/ENSG00000114209/ENSG00000080345/ENSG00000176974/ENSG00000118260/ENSG00000115053/ENSG00000087903/ENSG00000079246/ENSG00000005022/ENSG00000100285/ENSG00000153147/ENSG00000117139/ENSG00000134758/ENSG00000112081…
GO:1990830	GO:1990830	cellular response to leukemia inhibitory factor	92	-0.515375	-1.72793	0.000402488	0.0046931	0.00367236	3776	tags=33%, list=18%, signal=27%	ENSG00000120837/ENSG00000101654/ENSG00000029363/ENSG00000106829/ENSG00000163002/ENSG00000136158/ENSG00000158186/ENSG00000105552/ENSG00000159399/ENSG00000137547/ENSG00000116161/ENSG00000173960/ENSG00000114209/ENSG00000080345/ENSG00000176974/ENSG00000118260/ENSG00000115053/ENSG00000087903/ENSG00000079246/ENSG00000005022/ENSG00000100285/ENSG00000153147/ENSG00000117139/ENSG00000134758/ENSG00000112081…
GO:1902904	GO:1902904	negative regulation of supramolecular fiber organization	138	-0.456028	-1.60315	0.000420434	0.00483699	0.00378496	3431	tags=31%, list=16%, signal=26%	ENSG00000141646/ENSG00000133789/ENSG00000074054/ENSG00000125863/ENSG00000153310/ENSG00000158856/ENSG00000132376/ENSG00000070087/ENSG00000141556/ENSG00000247596/ENSG00000205542/ENSG00000006747/ENSG00000104833/ENSG00000165175/ENSG00000164741/ENSG00000128849/ENSG00000070182/ENSG00000158195/ENSG00000104067/ENSG00000087274/ENSG00000066777/ENSG00000108518/ENSG00000148700/ENSG00000109265/ENSG00000134982…
GO:1903845	GO:1903845	negative regulation of cellular response to transforming growth factor beta stimulus	76	0.766661	2.40956	0.000444286	0.00504415	0.00394706	252	tags=5%, list=1%, signal=5%	ENSG00000204389/ENSG00000044574/ENSG00000215417/ENSG00000108389
GO:0032528	GO:0032528	microvillus organization	25	-0.702878	-1.87255	0.000515884	0.00570612	0.00446505	4035	tags=44%, list=19%, signal=36%	ENSG00000128567/ENSG00000075651/ENSG00000247596/ENSG00000134602/ENSG00000125249/ENSG00000154310/ENSG00000109062/ENSG00000120756/ENSG00000179295/ENSG00000075618/ENSG00000137710
GO:0033108	GO:0033108	mitochondrial respiratory chain complex assembly	102	-0.499699	-1.68995	0.000527494	0.00578233	0.00452469	3729	tags=53%, list=18%, signal=44%	ENSG00000138495/ENSG00000171204/ENSG00000163626/ENSG00000136463/ENSG00000205138/ENSG00000184076/ENSG00000090266/ENSG00000165264/ENSG00000174886/ENSG00000164182/ENSG00000178127/ENSG00000213619/ENSG00000250317/ENSG00000131495/ENSG00000160194/ENSG00000125356/ENSG00000119421/ENSG00000204954/ENSG00000075336/ENSG00000183978/ENSG00000147684/ENSG00000151413/ENSG00000106603/ENSG00000123545/ENSG00000178449…
GO:1902905	GO:1902905	positive regulation of supramolecular fiber organization	190	0.618539	2.11554	0.000547922	0.00596297	0.00466604	221	tags=3%, list=1%, signal=3%	ENSG00000204388/ENSG00000204389/ENSG00000171992/ENSG00000006128/ENSG00000197948
GO:0009100	GO:0009100	glycoprotein metabolic process	365	0.528776	1.91609	0.000581711	0.00626666	0.00490368	3409	tags=27%, list=16%, signal=23%	ENSG00000099958/ENSG00000162298/ENSG00000071537/ENSG00000128228/ENSG00000198380/ENSG00000167280/ENSG00000147162/ENSG00000013375/ENSG00000167110/ENSG00000134109/ENSG00000163463/ENSG00000102158/ENSG00000198108/ENSG00000072849/ENSG00000010404/ENSG00000033100/ENSG00000169826/ENSG00000175164/ENSG00000064687/ENSG00000181830/ENSG00000103154/ENSG00000166507/ENSG00000172339/ENSG00000135506/ENSG00000106692…
GO:0034063	GO:0034063	stress granule assembly	22	-0.728911	-1.89817	0.000614197	0.00655433	0.00512878	4426	tags=73%, list=21%, signal=58%	ENSG00000186868/ENSG00000204842/ENSG00000138757/ENSG00000141738/ENSG00000117523/ENSG00000087263/ENSG00000134001/ENSG00000186468/ENSG00000215301/ENSG00000257103/ENSG00000127952/ENSG00000110367/ENSG00000143569/ENSG00000055917/ENSG00000009307/ENSG00000145907
GO:0048268	GO:0048268	clathrin coat assembly	18	-0.750419	-1.85441	0.000668424	0.00699702	0.00547519	1205	tags=39%, list=6%, signal=37%	ENSG00000085832/ENSG00000011405/ENSG00000042753/ENSG00000141367/ENSG00000073921/ENSG00000006125/ENSG00000122705
GO:0043467	GO:0043467	regulation of generation of precursor metabolites and energy	146	-0.453775	-1.60248	0.000710332	0.00738451	0.0057784	3624	tags=38%, list=17%, signal=31%	ENSG00000101146/ENSG00000121879/ENSG00000161281/ENSG00000213639/ENSG00000114268/ENSG00000172531/ENSG00000163002/ENSG00000058804/ENSG00000102144/ENSG00000078237/ENSG00000126883/ENSG00000126602/ENSG00000132376/ENSG00000198793/ENSG00000165240/ENSG00000084092/ENSG00000102900/ENSG00000108179/ENSG00000176410/ENSG00000169047/ENSG00000181929/ENSG00000171314/ENSG00000174840/ENSG00000158571/ENSG00000004939…
GO:0051302	GO:0051302	regulation of cell division	146	-0.453633	-1.60197	0.000710332	0.00738451	0.0057784	3934	tags=36%, list=19%, signal=29%	ENSG00000129173/ENSG00000104218/ENSG00000145431/ENSG00000139618/ENSG00000141956/ENSG00000108262/ENSG00000097033/ENSG00000081377/ENSG00000171843/ENSG00000166851/ENSG00000213626/ENSG00000092969/ENSG00000124151/ENSG00000123159/ENSG00000197299/ENSG00000186185/ENSG00000196455/ENSG00000118193/ENSG00000265972/ENSG00000137177/ENSG00000204628/ENSG00000178999/ENSG00000101350/ENSG00000114346/ENSG00000036257…
GO:0007623	GO:0007623	circadian rhythm	191	-0.431172	-1.56371	0.000742996	0.00767127	0.00600279	3704	tags=29%, list=17%, signal=24%	ENSG00000173120/ENSG00000101076/ENSG00000197361/ENSG00000139287/ENSG00000135446/ENSG00000213639/ENSG00000172531/ENSG00000005810/ENSG00000081913/ENSG00000109255/ENSG00000100462/ENSG00000198793/ENSG00000180758/ENSG00000203668/ENSG00000128272/ENSG00000180530/ENSG00000100104/ENSG00000178035/ENSG00000148680/ENSG00000124486/ENSG00000116478/ENSG00000134318/ENSG00000140396/ENSG00000253729/ENSG00000198894…
GO:0016236	GO:0016236	macroautophagy	299	-0.383278	-1.46086	0.000767811	0.00787364	0.00616115	3626	tags=31%, list=17%, signal=26%	ENSG00000163719/ENSG00000138069/ENSG00000097033/ENSG00000121879/ENSG00000143553/ENSG00000116954/ENSG00000099940/ENSG00000072062/ENSG00000088833/ENSG00000034713/ENSG00000155876/ENSG00000132405/ENSG00000014216/ENSG00000101421/ENSG00000115020/ENSG00000115839/ENSG00000078237/ENSG00000111640/ENSG00000115561/ENSG00000152348/ENSG00000188186/ENSG00000198793/ENSG00000065135/ENSG00000160803/ENSG00000196455…
GO:0032272	GO:0032272	negative regulation of protein polymerization	72	-0.537099	-1.74106	0.000839652	0.00848076	0.00663622	3184	tags=36%, list=15%, signal=31%	ENSG00000125863/ENSG00000153310/ENSG00000158856/ENSG00000070087/ENSG00000141556/ENSG00000247596/ENSG00000205542/ENSG00000006747/ENSG00000104833/ENSG00000070182/ENSG00000087274/ENSG00000066777/ENSG00000108518/ENSG00000148700/ENSG00000109265/ENSG00000116489/ENSG00000138594/ENSG00000165637/ENSG00000077549/ENSG00000117632/ENSG00000101367/ENSG00000075340/ENSG00000004478/ENSG00000105887/ENSG00000137710…
GO:0046931	GO:0046931	pore complex assembly	20	-0.719242	-1.83666	0.000934377	0.00932833	0.00729944	3175	tags=55%, list=15%, signal=47%	ENSG00000058804/ENSG00000102900/ENSG00000120509/ENSG00000177119/ENSG00000153207/ENSG00000166822/ENSG00000155561/ENSG00000163468/ENSG00000156261/ENSG00000110713/ENSG00000124789
GO:1990542	GO:1990542	mitochondrial transmembrane transport	97	-0.499849	-1.69187	0.000964665	0.00958319	0.00749887	3987	tags=45%, list=19%, signal=37%	ENSG00000107745/ENSG00000107819/ENSG00000104980/ENSG00000158882/ENSG00000143158/ENSG00000164466/ENSG00000159199/ENSG00000165283/ENSG00000075336/ENSG00000120329/ENSG00000155970/ENSG00000102743/ENSG00000176410/ENSG00000135940/ENSG00000154723/ENSG00000265354/ENSG00000183605/ENSG00000124172/ENSG00000050393/ENSG00000165175/ENSG00000156398/ENSG00000179091/ENSG00000165487/ENSG00000112110/ENSG00000154518…
GO:0043648	GO:0043648	dicarboxylic acid metabolic process	89	-0.502906	-1.67849	0.00114981	0.0112012	0.00876499	3290	tags=34%, list=16%, signal=29%	ENSG00000082212/ENSG00000120053/ENSG00000065833/ENSG00000198650/ENSG00000076351/ENSG00000115919/ENSG00000091483/ENSG00000196636/ENSG00000035687/ENSG00000146701/ENSG00000134056/ENSG00000107537/ENSG00000148672/ENSG00000137106/ENSG00000073578/ENSG00000176974/ENSG00000117118/ENSG00000137944/ENSG00000014641/ENSG00000135821/ENSG00000115419/ENSG00000065911/ENSG00000125166/ENSG00000138363/ENSG00000131473…
GO:0031349	GO:0031349	positive regulation of defense response	317	-0.376002	-1.43976	0.00116698	0.0112784	0.00882541	2485	tags=21%, list=12%, signal=19%	ENSG00000087191/ENSG00000129084/ENSG00000213809/ENSG00000092010/ENSG00000172175/ENSG00000135655/ENSG00000100764/ENSG00000099341/ENSG00000010671/ENSG00000125818/ENSG00000118640/ENSG00000076662/ENSG00000105372/ENSG00000101843/ENSG00000253729/ENSG00000257103/ENSG00000102103/ENSG00000078140/ENSG00000161057/ENSG00000145901/ENSG00000124333/ENSG00000183735/ENSG00000165916/ENSG00000168610/ENSG00000173692…
GO:0051348	GO:0051348	negative regulation of transferase activity	263	-0.386853	-1.45883	0.00116833	0.0112784	0.00882541	3409	tags=29%, list=16%, signal=25%	ENSG00000097007/ENSG00000168939/ENSG00000166851/ENSG00000166170/ENSG00000150593/ENSG00000136158/ENSG00000175354/ENSG00000132376/ENSG00000254093/ENSG00000154127/ENSG00000158092/ENSG00000166068/ENSG00000152804/ENSG00000108946/ENSG00000100324/ENSG00000204628/ENSG00000188191/ENSG00000171150/ENSG00000147601/ENSG00000110172/ENSG00000074319/ENSG00000105974/ENSG00000116670/ENSG00000130382/ENSG00000135549…
GO:0009895	GO:0009895	negative regulation of catabolic process	284	-0.386989	-1.46962	0.00118707	0.0113997	0.00892029	3959	tags=37%, list=19%, signal=31%	ENSG00000173614/ENSG00000155816/ENSG00000119705/ENSG00000177733/ENSG00000137575/ENSG00000147164/ENSG00000114867/ENSG00000113161/ENSG00000143384/ENSG00000121879/ENSG00000164329/ENSG00000189298/ENSG00000066135/ENSG00000034713/ENSG00000167705/ENSG00000155876/ENSG00000166170/ENSG00000132405/ENSG00000101421/ENSG00000148218/ENSG00000005810/ENSG00000198252/ENSG00000064393/ENSG00000078237/ENSG00000198793…
GO:1990778	GO:1990778	protein localization to cell periphery	310	-0.377522	-1.44484	0.00119154	0.0114056	0.00892487	3373	tags=25%, list=16%, signal=22%	ENSG00000166851/ENSG00000162852/ENSG00000113384/ENSG00000143398/ENSG00000145362/ENSG00000103365/ENSG00000137501/ENSG00000065054/ENSG00000157978/ENSG00000161203/ENSG00000132376/ENSG00000111731/ENSG00000116473/ENSG00000137177/ENSG00000204628/ENSG00000099864/ENSG00000058668/ENSG00000136854/ENSG00000105649/ENSG00000166997/ENSG00000142408/ENSG00000120509/ENSG00000166128/ENSG00000132589/ENSG00000125249…
GO:1901653	GO:1901653	cellular response to peptide	337	-0.367804	-1.41667	0.00120274	0.0114945	0.00899448	3697	tags=29%, list=17%, signal=24%	ENSG00000084207/ENSG00000129170/ENSG00000168710/ENSG00000164850/ENSG00000166986/ENSG00000121879/ENSG00000127314/ENSG00000072062/ENSG00000163884/ENSG00000100401/ENSG00000125952/ENSG00000135446/ENSG00000135679/ENSG00000146247/ENSG00000196660/ENSG00000142784/ENSG00000166263/ENSG00000120053/ENSG00000185650/ENSG00000126561/ENSG00000175354/ENSG00000132376/ENSG00000158092/ENSG00000111731/ENSG00000108946…
GO:0033750	GO:0033750	ribosome localization	14	-0.78439	-1.82163	0.00125756	0.0119429	0.00934534	2809	tags=64%, list=13%, signal=56%	ENSG00000135521/ENSG00000242372/ENSG00000179041/ENSG00000169251/ENSG00000082898/ENSG00000108559/ENSG00000164163/ENSG00000132341/ENSG00000181163
GO:0071900	GO:0071900	regulation of protein serine/threonine kinase activity	461	-0.350405	-1.38706	0.00128901	0.0121461	0.00950435	3865	tags=27%, list=18%, signal=22%	ENSG00000157456/ENSG00000145431/ENSG00000100526/ENSG00000113161/ENSG00000149948/ENSG00000084207/ENSG00000151332/ENSG00000114738/ENSG00000197019/ENSG00000173207/ENSG00000134222/ENSG00000134313/ENSG00000135446/ENSG00000097007/ENSG00000168939/ENSG00000166851/ENSG00000150593/ENSG00000127191/ENSG00000134058/ENSG00000169032/ENSG00000136158/ENSG00000183283/ENSG00000132376/ENSG00000197299/ENSG00000166068…
GO:0051817	GO:0051817	modulation of process of other organism involved in symbiotic interaction	88	-0.503341	-1.67969	0.00129565	0.0121896	0.00953837	4059	tags=52%, list=19%, signal=42%	ENSG00000090061/ENSG00000271503/ENSG00000114030/ENSG00000128829/ENSG00000100393/ENSG00000100836/ENSG00000197081/ENSG00000153094/ENSG00000182718/ENSG00000083290/ENSG00000185345/ENSG00000120948/ENSG00000102753/ENSG00000149948/ENSG00000099956/ENSG00000155876/ENSG00000064393/ENSG00000100603/ENSG00000111640/ENSG00000124164/ENSG00000132376/ENSG00000102081/ENSG00000165416/ENSG00000116478/ENSG00000084093…
GO:1901659	GO:1901659	glycosyl compound biosynthetic process	39	-0.62041	-1.78944	0.00130414	0.0121978	0.0095448	1128	tags=23%, list=5%, signal=22%	ENSG00000167900/ENSG00000114491/ENSG00000103202/ENSG00000123505/ENSG00000165704/ENSG00000163655/ENSG00000143179/ENSG00000156136/ENSG00000239672
GO:0016052	GO:0016052	carbohydrate catabolic process	185	-0.426583	-1.53953	0.00133204	0.0123968	0.00970053	4550	tags=38%, list=21%, signal=30%	ENSG00000095319/ENSG00000115840/ENSG00000113569/ENSG00000139496/ENSG00000094914/ENSG00000143891/ENSG00000115159/ENSG00000138030/ENSG00000100644/ENSG00000136872/ENSG00000102893/ENSG00000153201/ENSG00000169738/ENSG00000101146/ENSG00000165092/ENSG00000140263/ENSG00000196371/ENSG00000213639/ENSG00000114268/ENSG00000162139/ENSG00000172531/ENSG00000163002/ENSG00000058804/ENSG00000102144/ENSG00000078237…
GO:0090342	GO:0090342	regulation of cell aging	46	-0.577215	-1.72064	0.00134372	0.0124863	0.00977054	3726	tags=37%, list=18%, signal=31%	ENSG00000149948/ENSG00000124802/ENSG00000189298/ENSG00000097007/ENSG00000196660/ENSG00000081181/ENSG00000168556/ENSG00000114904/ENSG00000253729/ENSG00000132604/ENSG00000111206/ENSG00000105835/ENSG00000112029/ENSG00000105810/ENSG00000133703/ENSG00000137309/ENSG00000171490
GO:0032273	GO:0032273	positive regulation of protein polymerization	132	0.680647	2.23813	0.00134691	0.0124967	0.00977872	2	tags=2%, list=0%, signal=2%	ENSG00000204388/ENSG00000204389
GO:0048863	GO:0048863	stem cell differentiation	222	-0.39665	-1.46474	0.00135795	0.0125605	0.00982861	3988	tags=32%, list=19%, signal=26%	ENSG00000168505/ENSG00000100644/ENSG00000159352/ENSG00000204264/ENSG00000197170/ENSG00000149948/ENSG00000175166/ENSG00000171843/ENSG00000108344/ENSG00000141646/ENSG00000097007/ENSG00000100410/ENSG00000143106/ENSG00000129514/ENSG00000213626/ENSG00000100804/ENSG00000092969/ENSG00000037474/ENSG00000136930/ENSG00000162702/ENSG00000100519/ENSG00000138382/ENSG00000081189/ENSG00000071564/ENSG00000087191…
GO:0051016	GO:0051016	barbed-end actin filament capping	26	-0.668036	-1.80998	0.00138696	0.0127701	0.00999267	2781	tags=42%, list=13%, signal=37%	ENSG00000247596/ENSG00000006747/ENSG00000087274/ENSG00000148700/ENSG00000109265/ENSG00000116489/ENSG00000077549/ENSG00000075340/ENSG00000105887/ENSG00000137710/ENSG00000198898
GO:0071732	GO:0071732	cellular response to nitric oxide	14	-0.78126	-1.81436	0.0014036	0.0128787	0.0100776	3258	tags=43%, list=15%, signal=36%	ENSG00000127191/ENSG00000116984/ENSG00000166006/ENSG00000138668/ENSG00000167193/ENSG00000145386
GO:0050821	GO:0050821	protein stabilization	176	0.63841	2.16457	0.00141688	0.0129666	0.0101464	186	tags=5%, list=1%, signal=5%	ENSG00000204388/ENSG00000204389/ENSG00000162298/ENSG00000071537/ENSG00000179218/ENSG00000109846/ENSG00000124762/ENSG00000166794
GO:0006893	GO:0006893	Golgi to plasma membrane transport	58	-0.557294	-1.7386	0.00144958	0.0132058	0.0103336	3352	tags=38%, list=16%, signal=32%	ENSG00000162852/ENSG00000113384/ENSG00000103365/ENSG00000137177/ENSG00000204628/ENSG00000168952/ENSG00000101997/ENSG00000047932/ENSG00000138175/ENSG00000112685/ENSG00000124333/ENSG00000131558/ENSG00000168461/ENSG00000120992/ENSG00000070367/ENSG00000103544/ENSG00000103653/ENSG00000138190/ENSG00000073969/ENSG00000049245/ENSG00000084733/ENSG00000029725
GO:0043434	GO:0043434	response to peptide hormone	377	-0.355575	-1.38661	0.00150283	0.0135884	0.010633	3697	tags=29%, list=17%, signal=24%	ENSG00000084207/ENSG00000129170/ENSG00000168710/ENSG00000164850/ENSG00000166986/ENSG00000121879/ENSG00000127314/ENSG00000072062/ENSG00000163884/ENSG00000100401/ENSG00000125952/ENSG00000135446/ENSG00000135679/ENSG00000146247/ENSG00000115461/ENSG00000196660/ENSG00000142784/ENSG00000166263/ENSG00000120053/ENSG00000185650/ENSG00000162521/ENSG00000126561/ENSG00000175354/ENSG00000132376/ENSG00000187210…
GO:0045023	GO:0045023	G0 to G1 transition	42	-0.603123	-1.77344	0.00155092	0.0139606	0.0109242	5066	tags=64%, list=24%, signal=49%	ENSG00000100395/ENSG00000015153/ENSG00000163602/ENSG00000169016/ENSG00000125686/ENSG00000101773/ENSG00000122565/ENSG00000156374/ENSG00000125952/ENSG00000097046/ENSG00000162521/ENSG00000174197/ENSG00000114126/ENSG00000250506/ENSG00000012048/ENSG00000102054/ENSG00000198176/ENSG00000121481/ENSG00000171792/ENSG00000126756/ENSG00000171848/ENSG00000181090/ENSG00000168283/ENSG00000149554/ENSG00000178691…
GO:0006740	GO:0006740	NADPH regeneration	18	-0.728653	-1.80062	0.00157143	0.0141241	0.0110522	2174	tags=61%, list=10%, signal=55%	ENSG00000078237/ENSG00000171314/ENSG00000197713/ENSG00000130313/ENSG00000112992/ENSG00000153574/ENSG00000142657/ENSG00000160211/ENSG00000163931/ENSG00000177156/ENSG00000169299
GO:0051988	GO:0051988	regulation of attachment of spindle microtubules to kinetochore	13	-0.803912	-1.82164	0.00160481	0.0143814	0.0112535	2725	tags=77%, list=13%, signal=67%	ENSG00000179051/ENSG00000178999/ENSG00000114346/ENSG00000134982/ENSG00000117650/ENSG00000134057/ENSG00000070831/ENSG00000076382/ENSG00000161800/ENSG00000153187
GO:0009308	GO:0009308	amine metabolic process	128	-0.452599	-1.56912	0.00161083	0.0143927	0.0112623	3828	tags=35%, list=18%, signal=29%	ENSG00000159352/ENSG00000204264/ENSG00000197170/ENSG00000139287/ENSG00000175166/ENSG00000108344/ENSG00000143106/ENSG00000140287/ENSG00000100804/ENSG00000136930/ENSG00000165240/ENSG00000100519/ENSG00000058668/ENSG00000115758/ENSG00000115919/ENSG00000087191/ENSG00000129084/ENSG00000092010/ENSG00000169057/ENSG00000100764/ENSG00000099341/ENSG00000125818/ENSG00000104904/ENSG00000101843/ENSG00000161057…
GO:0019042	GO:0019042	viral latency	11	-0.808008	-1.78289	0.001647	0.0146077	0.0114306	2630	tags=64%, list=12%, signal=56%	ENSG00000175334/ENSG00000152422/ENSG00000196419/ENSG00000069275/ENSG00000079246/ENSG00000137309/ENSG00000196262
GO:0090316	GO:0090316	positive regulation of intracellular protein transport	176	-0.430457	-1.5532	0.00165751	0.0146365	0.0114531	2983	tags=25%, list=14%, signal=22%	ENSG00000143514/ENSG00000111731/ENSG00000070770/ENSG00000114126/ENSG00000112062/ENSG00000132953/ENSG00000171791/ENSG00000114346/ENSG00000173210/ENSG00000198258/ENSG00000115317/ENSG00000136448/ENSG00000100614/ENSG00000104904/ENSG00000198176/ENSG00000168958/ENSG00000166913/ENSG00000114209/ENSG00000086758/ENSG00000173801/ENSG00000078674/ENSG00000183087/ENSG00000138182/ENSG00000137770/ENSG00000119185…
GO:0051702	GO:0051702	interaction with symbiont	70	-0.523628	-1.68927	0.0017398	0.0152738	0.0119518	3164	tags=33%, list=15%, signal=28%	ENSG00000100603/ENSG00000111640/ENSG00000132376/ENSG00000102081/ENSG00000165416/ENSG00000116478/ENSG00000084093/ENSG00000127616/ENSG00000165916/ENSG00000153922/ENSG00000172757/ENSG00000101558/ENSG00000100342/ENSG00000105971/ENSG00000069275/ENSG00000167085/ENSG00000167986/ENSG00000129315/ENSG00000125995/ENSG00000090447/ENSG00000144381/ENSG00000160208/ENSG00000109971
GO:0019321	GO:0019321	pentose metabolic process	15	-0.749187	-1.76735	0.00174793	0.0153049	0.0119761	2709	tags=60%, list=13%, signal=52%	ENSG00000169738/ENSG00000165609/ENSG00000197713/ENSG00000172456/ENSG00000153574/ENSG00000142657/ENSG00000160211/ENSG00000163931/ENSG00000177156
GO:0034612	GO:0034612	response to tumor necrosis factor	266	0.560289	1.97035	0.00195949	0.0169076	0.0132302	1184	tags=6%, list=6%, signal=6%	ENSG00000204388/ENSG00000204389/ENSG00000005206/ENSG00000108821/ENSG00000049249/ENSG00000131067/ENSG00000110680/ENSG00000006327/ENSG00000160323/ENSG00000151694/ENSG00000132522/ENSG00000227507/ENSG00000110514/ENSG00000100902/ENSG00000157873/ENSG00000118503/ENSG00000167136
GO:1902115	GO:1902115	regulation of organelle assembly	184	0.60993	2.06876	0.00208693	0.0179151	0.0140186	340	tags=4%, list=2%, signal=4%	ENSG00000204388/ENSG00000204389/ENSG00000131409/ENSG00000176142/ENSG00000176046/ENSG00000173621/ENSG00000135473
GO:2000772	GO:2000772	regulation of cellular senescence	40	-0.601734	-1.75108	0.00212496	0.0181026	0.0141653	3726	tags=40%, list=18%, signal=33%	ENSG00000149948/ENSG00000124802/ENSG00000189298/ENSG00000097007/ENSG00000196660/ENSG00000081181/ENSG00000168556/ENSG00000114904/ENSG00000253729/ENSG00000132604/ENSG00000105835/ENSG00000112029/ENSG00000105810/ENSG00000133703/ENSG00000137309/ENSG00000171490
GO:0019079	GO:0019079	viral genome replication	116	-0.456343	-1.56066	0.00220087	0.0187229	0.0146507	3056	tags=32%, list=14%, signal=27%	ENSG00000124164/ENSG00000132376/ENSG00000197111/ENSG00000185201/ENSG00000135250/ENSG00000175334/ENSG00000171791/ENSG00000102081/ENSG00000185745/ENSG00000174840/ENSG00000134318/ENSG00000160710/ENSG00000215301/ENSG00000145901/ENSG00000101558/ENSG00000188313/ENSG00000198791/ENSG00000183087/ENSG00000117707/ENSG00000069275/ENSG00000025800/ENSG00000167085/ENSG00000167986/ENSG00000155506/ENSG00000055332…
GO:0035305	GO:0035305	negative regulation of dephosphorylation	99	-0.488069	-1.65716	0.00229957	0.0193446	0.0151372	4813	tags=40%, list=23%, signal=31%	ENSG00000232810/ENSG00000105656/ENSG00000131732/ENSG00000231989/ENSG00000145919/ENSG00000100982/ENSG00000187866/ENSG00000184203/ENSG00000088832/ENSG00000169217/ENSG00000060709/ENSG00000162852/ENSG00000133789/ENSG00000137501/ENSG00000092969/ENSG00000132376/ENSG00000166068/ENSG00000143420/ENSG00000139746/ENSG00000099991/ENSG00000143155/ENSG00000134318/ENSG00000119383/ENSG00000166913/ENSG00000060237…
GO:0070085	GO:0070085	glycosylation	238	0.553443	1.94832	0.00230358	0.0193513	0.0151425	3180	tags=26%, list=15%, signal=22%	ENSG00000099958/ENSG00000128228/ENSG00000198380/ENSG00000147162/ENSG00000013375/ENSG00000167110/ENSG00000163463/ENSG00000102158/ENSG00000175164/ENSG00000181830/ENSG00000172339/ENSG00000106692/ENSG00000140650/ENSG00000163527/ENSG00000177239/ENSG00000186866/ENSG00000198833/ENSG00000244038/ENSG00000163389/ENSG00000080189/ENSG00000198162/ENSG00000153989/ENSG00000178301/ENSG00000120742/ENSG00000107331…
GO:0071514	GO:0071514	genetic imprinting	22	-0.691102	-1.79972	0.00232308	0.019461	0.0152283	4700	tags=64%, list=22%, signal=50%	ENSG00000054267/ENSG00000198730/ENSG00000130726/ENSG00000102974/ENSG00000119772/ENSG00000121879/ENSG00000022277/ENSG00000032219/ENSG00000087460/ENSG00000169057/ENSG00000012048/ENSG00000180628/ENSG00000124092/ENSG00000165097
GO:1904589	GO:1904589	regulation of protein import	60	-0.536912	-1.69028	0.00237129	0.019701	0.0154161	2831	tags=45%, list=13%, signal=39%	ENSG00000106571/ENSG00000100030/ENSG00000171720/ENSG00000047410/ENSG00000105185/ENSG00000086589/ENSG00000139496/ENSG00000130726/ENSG00000120948/ENSG00000096968/ENSG00000157782/ENSG00000112062/ENSG00000114346/ENSG00000107882/ENSG00000112210/ENSG00000196712/ENSG00000135218/ENSG00000166197/ENSG00000173801/ENSG00000138750/ENSG00000109917/ENSG00000096384/ENSG00000154188/ENSG00000132341/ENSG00000170312…
GO:0042326	GO:0042326	negative regulation of phosphorylation	417	-0.350262	-1.37398	0.00239365	0.0198149	0.0155052	3168	tags=25%, list=15%, signal=22%	ENSG00000136158/ENSG00000078237/ENSG00000158856/ENSG00000175354/ENSG00000132376/ENSG00000198793/ENSG00000154127/ENSG00000158092/ENSG00000166068/ENSG00000152804/ENSG00000108946/ENSG00000105701/ENSG00000100324/ENSG00000108179/ENSG00000204628/ENSG00000166848/ENSG00000188191/ENSG00000152642/ENSG00000173193/ENSG00000083535/ENSG00000171150/ENSG00000015171/ENSG00000110172/ENSG00000074319/ENSG00000105974…
GO:0050878	GO:0050878	regulation of body fluid levels	420	-0.349627	-1.37099	0.00241337	0.0199136	0.0155824	3109	tags=20%, list=15%, signal=18%	ENSG00000126561/ENSG00000184009/ENSG00000158856/ENSG00000132376/ENSG00000154127/ENSG00000165240/ENSG00000105698/ENSG00000084676/ENSG00000108946/ENSG00000108384/ENSG00000160293/ENSG00000134215/ENSG00000116266/ENSG00000198931/ENSG00000109758/ENSG00000188191/ENSG00000198648/ENSG00000110756/ENSG00000133019/ENSG00000136854/ENSG00000120063/ENSG00000087460/ENSG00000105974/ENSG00000159399/ENSG00000177119…
GO:0048146	GO:0048146	positive regulation of fibroblast proliferation	44	-0.558259	-1.64776	0.00250564	0.0204791	0.016025	1874	tags=27%, list=9%, signal=25%	ENSG00000253729/ENSG00000197461/ENSG00000183087/ENSG00000062650/ENSG00000134057/ENSG00000168283/ENSG00000118513/ENSG00000105810/ENSG00000164258/ENSG00000135829/ENSG00000136997/ENSG00000145386
GO:0019674	GO:0019674	NAD metabolic process	47	-0.567066	-1.69467	0.0025313	0.0206052	0.0161236	4190	tags=47%, list=20%, signal=38%	ENSG00000115159/ENSG00000173614/ENSG00000136872/ENSG00000102144/ENSG00000078237/ENSG00000111640/ENSG00000152556/ENSG00000152642/ENSG00000141568/ENSG00000159399/ENSG00000152620/ENSG00000171314/ENSG00000109107/ENSG00000067225/ENSG00000199038/ENSG00000156515/ENSG00000014641/ENSG00000143627/ENSG00000111669/ENSG00000105220/ENSG00000074800/ENSG00000134333
GO:0000303	GO:0000303	response to superoxide	25	-0.657475	-1.75159	0.00258536	0.0209887	0.0164237	3535	tags=48%, list=17%, signal=40%	ENSG00000140092/ENSG00000165240/ENSG00000158169/ENSG00000135218/ENSG00000181019/ENSG00000225830/ENSG00000116288/ENSG00000112096/ENSG00000167815/ENSG00000142168/ENSG00000117450/ENSG00000228716
GO:0030033	GO:0030033	microvillus assembly	17	-0.702032	-1.71519	0.00264882	0.0214462	0.0167817	4035	tags=47%, list=19%, signal=38%	ENSG00000128567/ENSG00000075651/ENSG00000134602/ENSG00000125249/ENSG00000154310/ENSG00000109062/ENSG00000075618/ENSG00000137710
GO:0006486	GO:0006486	protein glycosylation	227	0.555845	1.94862	0.0027499	0.0221755	0.0173524	3003	tags=24%, list=14%, signal=21%	ENSG00000099958/ENSG00000128228/ENSG00000198380/ENSG00000147162/ENSG00000013375/ENSG00000167110/ENSG00000163463/ENSG00000102158/ENSG00000175164/ENSG00000181830/ENSG00000172339/ENSG00000106692/ENSG00000140650/ENSG00000163527/ENSG00000177239/ENSG00000186866/ENSG00000198833/ENSG00000244038/ENSG00000163389/ENSG00000080189/ENSG00000198162/ENSG00000153989/ENSG00000178301/ENSG00000120742/ENSG00000107331…
GO:0043413	GO:0043413	macromolecule glycosylation	227	0.555845	1.94862	0.0027499	0.0221755	0.0173524	3003	tags=24%, list=14%, signal=21%	ENSG00000099958/ENSG00000128228/ENSG00000198380/ENSG00000147162/ENSG00000013375/ENSG00000167110/ENSG00000163463/ENSG00000102158/ENSG00000175164/ENSG00000181830/ENSG00000172339/ENSG00000106692/ENSG00000140650/ENSG00000163527/ENSG00000177239/ENSG00000186866/ENSG00000198833/ENSG00000244038/ENSG00000163389/ENSG00000080189/ENSG00000198162/ENSG00000153989/ENSG00000178301/ENSG00000120742/ENSG00000107331…
GO:0040001	GO:0040001	establishment of mitotic spindle localization	34	-0.60295	-1.70685	0.00279522	0.022451	0.0175679	3548	tags=44%, list=17%, signal=37%	ENSG00000088833/ENSG00000166851/ENSG00000074054/ENSG00000136158/ENSG00000107949/ENSG00000115163/ENSG00000136861/ENSG00000164109/ENSG00000164056/ENSG00000080986/ENSG00000163539/ENSG00000108424/ENSG00000007168/ENSG00000147316/ENSG00000215114
GO:0007569	GO:0007569	cell aging	99	-0.481804	-1.63588	0.00284064	0.0226543	0.0177271	3755	tags=37%, list=18%, signal=31%	ENSG00000139618/ENSG00000149948/ENSG00000124802/ENSG00000189298/ENSG00000097007/ENSG00000150593/ENSG00000196660/ENSG00000169032/ENSG00000169756/ENSG00000149311/ENSG00000081181/ENSG00000198793/ENSG00000168556/ENSG00000112062/ENSG00000171791/ENSG00000159256/ENSG00000114904/ENSG00000253729/ENSG00000132604/ENSG00000183765/ENSG00000111206/ENSG00000083168/ENSG00000156831/ENSG00000198836/ENSG00000149554…
GO:0043312	GO:0043312	neutrophil degranulation	427	0.462077	1.69011	0.00286172	0.0227431	0.0177966	1100	tags=6%, list=5%, signal=6%	ENSG00000204388/ENSG00000204389/ENSG00000173110/ENSG00000102580/ENSG00000136026/ENSG00000139725/ENSG00000102158/ENSG00000239264/ENSG00000185000/ENSG00000160796/ENSG00000169228/ENSG00000100299/ENSG00000160072/ENSG00000234745/ENSG00000143226/ENSG00000081237/ENSG00000013563/ENSG00000148248/ENSG00000159842/ENSG00000096696/ENSG00000171298/ENSG00000100994/ENSG00000149177/ENSG00000129083/ENSG00000012223…
GO:0008584	GO:0008584	male gonad development	125	-0.430069	-1.48433	0.00303585	0.0237213	0.018562	3231	tags=26%, list=15%, signal=23%	ENSG00000100625/ENSG00000085224/ENSG00000092969/ENSG00000084676/ENSG00000121858/ENSG00000131759/ENSG00000136931/ENSG00000168556/ENSG00000171791/ENSG00000100105/ENSG00000032219/ENSG00000182459/ENSG00000095002/ENSG00000066279/ENSG00000114742/ENSG00000124733/ENSG00000171552/ENSG00000073614/ENSG00000125977/ENSG00000167325/ENSG00000150990/ENSG00000143545/ENSG00000081479/ENSG00000163041/ENSG00000168066…
GO:0010565	GO:0010565	regulation of cellular ketone metabolic process	164	-0.414263	-1.47626	0.00312758	0.0241967	0.018934	3919	tags=34%, list=19%, signal=28%	ENSG00000073734/ENSG00000125779/ENSG00000159352/ENSG00000204264/ENSG00000107566/ENSG00000197170/ENSG00000175166/ENSG00000108344/ENSG00000142784/ENSG00000143106/ENSG00000118137/ENSG00000123684/ENSG00000100804/ENSG00000198793/ENSG00000136930/ENSG00000100519/ENSG00000159346/ENSG00000058668/ENSG00000169047/ENSG00000083535/ENSG00000164687/ENSG00000115758/ENSG00000087191/ENSG00000129084/ENSG00000092010…
GO:0048872	GO:0048872	homeostasis of number of cells	237	0.549637	1.93203	0.0032805	0.0250179	0.0195766	172	tags=2%, list=1%, signal=2%	ENSG00000204388/ENSG00000204389/ENSG00000174564/ENSG00000215417/ENSG00000108465
GO:0006081	GO:0006081	cellular aldehyde metabolic process	50	-0.548834	-1.65509	0.0037733	0.0283114	0.0221538	2056	tags=28%, list=10%, signal=25%	ENSG00000108439/ENSG00000084093/ENSG00000137106/ENSG00000139684/ENSG00000187134/ENSG00000116288/ENSG00000125166/ENSG00000111669/ENSG00000053371/ENSG00000163931/ENSG00000177156/ENSG00000124767/ENSG00000143149/ENSG00000128918
GO:0070584	GO:0070584	mitochondrion morphogenesis	22	-0.676622	-1.76201	0.00377977	0.0283248	0.0221642	4053	tags=73%, list=19%, signal=59%	ENSG00000105357/ENSG00000113163/ENSG00000112290/ENSG00000119705/ENSG00000125779/ENSG00000214253/ENSG00000151413/ENSG00000171100/ENSG00000087470/ENSG00000106028/ENSG00000168958/ENSG00000171552/ENSG00000004142/ENSG00000198836/ENSG00000145494/ENSG00000132305
GO:0034614	GO:0034614	cellular response to reactive oxygen species	143	-0.425522	-1.49817	0.00380882	0.0284354	0.0222508	3535	tags=29%, list=17%, signal=24%	ENSG00000140092/ENSG00000135679/ENSG00000097007/ENSG00000115204/ENSG00000127191/ENSG00000126602/ENSG00000165240/ENSG00000108179/ENSG00000204628/ENSG00000158169/ENSG00000134602/ENSG00000114346/ENSG00000116984/ENSG00000073417/ENSG00000010671/ENSG00000176171/ENSG00000135218/ENSG00000181019/ENSG00000173848/ENSG00000114209/ENSG00000196591/ENSG00000136810/ENSG00000100823/ENSG00000101439/ENSG00000116288…
GO:0031331	GO:0031331	positive regulation of cellular catabolic process	368	0.491559	1.77678	0.00387562	0.0287826	0.0225224	1214	tags=8%, list=6%, signal=7%	ENSG00000204388/ENSG00000204389/ENSG00000051108/ENSG00000182087/ENSG00000134109/ENSG00000132256/ENSG00000176046/ENSG00000179046/ENSG00000165819/ENSG00000001084/ENSG00000166289/ENSG00000119715/ENSG00000009950/ENSG00000214456/ENSG00000160360/ENSG00000173846/ENSG00000130203/ENSG00000006025/ENSG00000014123/ENSG00000177169/ENSG00000118503/ENSG00000107864/ENSG00000141569/ENSG00000138942/ENSG00000167136…
GO:1903332	GO:1903332	regulation of protein folding	12	0.880465	1.98088	0.00388259	0.0287826	0.0225224	276	tags=17%, list=1%, signal=16%	ENSG00000044574/ENSG00000104852
GO:0010042	GO:0010042	response to manganese ion	17	0.901079	2.21948	0.00410637	0.0301733	0.0236107	38	tags=12%, list=0%, signal=12%	ENSG00000044574/ENSG00000172071
GO:0042180	GO:0042180	cellular ketone metabolic process	229	-0.38194	-1.41493	0.00414529	0.0304223	0.0238055	3919	tags=30%, list=19%, signal=24%	ENSG00000073734/ENSG00000125779/ENSG00000159352/ENSG00000113161/ENSG00000204264/ENSG00000107566/ENSG00000197170/ENSG00000175166/ENSG00000164494/ENSG00000108344/ENSG00000142784/ENSG00000143106/ENSG00000118137/ENSG00000123684/ENSG00000100804/ENSG00000198793/ENSG00000136930/ENSG00000100519/ENSG00000159346/ENSG00000058668/ENSG00000169047/ENSG00000083535/ENSG00000164687/ENSG00000115758/ENSG00000115919…
GO:0007596	GO:0007596	blood coagulation	288	-0.359013	-1.36553	0.0042455	0.0310822	0.0243219	3102	tags=20%, list=15%, signal=18%	ENSG00000184009/ENSG00000158856/ENSG00000154127/ENSG00000108946/ENSG00000108384/ENSG00000160293/ENSG00000134215/ENSG00000116266/ENSG00000109758/ENSG00000188191/ENSG00000110756/ENSG00000136854/ENSG00000120063/ENSG00000087460/ENSG00000105974/ENSG00000177119/ENSG00000107099/ENSG00000116478/ENSG00000004939/ENSG00000114302/ENSG00000083454/ENSG00000144320/ENSG00000135218/ENSG00000168310/ENSG00000197461…
GO:0007019	GO:0007019	microtubule depolymerization	43	-0.561137	-1.66183	0.00426151	0.031124	0.0243546	3422	tags=37%, list=16%, signal=31%	ENSG00000142945/ENSG00000074054/ENSG00000186185/ENSG00000021574/ENSG00000165175/ENSG00000130479/ENSG00000134982/ENSG00000163539/ENSG00000138100/ENSG00000175216/ENSG00000121621/ENSG00000117632/ENSG00000088325/ENSG00000160551/ENSG00000068796/ENSG00000136108
GO:0002446	GO:0002446	neutrophil mediated immunity	440	0.460417	1.6856	0.00444378	0.0321442	0.0251529	1100	tags=6%, list=5%, signal=6%	ENSG00000204388/ENSG00000204389/ENSG00000173110/ENSG00000102580/ENSG00000136026/ENSG00000139725/ENSG00000102158/ENSG00000239264/ENSG00000185000/ENSG00000160796/ENSG00000169228/ENSG00000100299/ENSG00000160072/ENSG00000234745/ENSG00000143226/ENSG00000081237/ENSG00000013563/ENSG00000148248/ENSG00000151694/ENSG00000159842/ENSG00000096696/ENSG00000171298/ENSG00000100994/ENSG00000159640/ENSG00000149177…
GO:2000136	GO:2000136	regulation of cell proliferation involved in heart morphogenesis	12	-0.751575	-1.69082	0.00450607	0.0325169	0.0254446	3595	tags=50%, list=17%, signal=42%	ENSG00000204217/ENSG00000141646/ENSG00000126778/ENSG00000168036/ENSG00000137193/ENSG00000168214
GO:0032147	GO:0032147	activation of protein kinase activity	293	-0.363072	-1.38277	0.00478168	0.0342447	0.0267966	3622	tags=25%, list=17%, signal=21%	ENSG00000072518/ENSG00000114738/ENSG00000121879/ENSG00000072062/ENSG00000170412/ENSG00000134313/ENSG00000097007/ENSG00000127191/ENSG00000186660/ENSG00000169032/ENSG00000130669/ENSG00000092969/ENSG00000198793/ENSG00000118193/ENSG00000108946/ENSG00000100324/ENSG00000135341/ENSG00000188191/ENSG00000112062/ENSG00000130427/ENSG00000198648/ENSG00000091436/ENSG00000095015/ENSG00000083535/ENSG00000157764…
GO:0071559	GO:0071559	response to transforming growth factor beta	215	0.55513	1.91545	0.00478519	0.0342447	0.0267966	971	tags=7%, list=5%, signal=6%	ENSG00000204389/ENSG00000044574/ENSG00000215417/ENSG00000130513/ENSG00000108821/ENSG00000108389/ENSG00000267195/ENSG00000144355/ENSG00000156574/ENSG00000134532/ENSG00000151694/ENSG00000260428/ENSG00000115170/ENSG00000108187
GO:0042119	GO:0042119	neutrophil activation	440	0.458497	1.67857	0.00481649	0.0343632	0.0268893	1102	tags=6%, list=5%, signal=6%	ENSG00000204388/ENSG00000204389/ENSG00000173110/ENSG00000102580/ENSG00000136026/ENSG00000139725/ENSG00000102158/ENSG00000239264/ENSG00000185000/ENSG00000160796/ENSG00000169228/ENSG00000100299/ENSG00000160072/ENSG00000234745/ENSG00000143226/ENSG00000081237/ENSG00000013563/ENSG00000148248/ENSG00000159842/ENSG00000096696/ENSG00000171298/ENSG00000100994/ENSG00000149177/ENSG00000129083/ENSG00000012223…
GO:1902600	GO:1902600	proton transmembrane transport	141	-0.413901	-1.46029	0.00481882	0.0343632	0.0268893	3207	tags=33%, list=15%, signal=28%	ENSG00000163399/ENSG00000162877/ENSG00000165240/ENSG00000108179/ENSG00000176410/ENSG00000076351/ENSG00000205542/ENSG00000147416/ENSG00000135940/ENSG00000154723/ENSG00000124172/ENSG00000073464/ENSG00000131100/ENSG00000006695/ENSG00000179091/ENSG00000126267/ENSG00000154518/ENSG00000131143/ENSG00000165629/ENSG00000215021/ENSG00000100554/ENSG00000127184/ENSG00000112992/ENSG00000128524/ENSG00000136888…
GO:0006735	GO:0006735	NADH regeneration	26	-0.632532	-1.71379	0.00503299	0.0355547	0.0278216	3151	tags=50%, list=15%, signal=43%	ENSG00000102144/ENSG00000111640/ENSG00000152556/ENSG00000141568/ENSG00000159399/ENSG00000171314/ENSG00000109107/ENSG00000067225/ENSG00000156515/ENSG00000143627/ENSG00000111669/ENSG00000105220/ENSG00000074800
GO:0021543	GO:0021543	pallium development	147	-0.410286	-1.44992	0.00506437	0.0356513	0.0278972	2985	tags=26%, list=14%, signal=22%	ENSG00000266028/ENSG00000084676/ENSG00000118193/ENSG00000070770/ENSG00000131759/ENSG00000132640/ENSG00000064309/ENSG00000058668/ENSG00000172728/ENSG00000116478/ENSG00000196712/ENSG00000184486/ENSG00000137210/ENSG00000066279/ENSG00000176171/ENSG00000033178/ENSG00000189056/ENSG00000159217/ENSG00000168036/ENSG00000117707/ENSG00000159131/ENSG00000174013/ENSG00000170558/ENSG00000170759/ENSG00000167193…
GO:0071287	GO:0071287	cellular response to manganese ion	11	0.940689	2.07153	0.00512732	0.0360524	0.0282111	38	tags=18%, list=0%, signal=18%	ENSG00000044574/ENSG00000172071
GO:0009896	GO:0009896	positive regulation of catabolic process	428	0.471284	1.72476	0.00516449	0.0362294	0.0283496	1214	tags=8%, list=6%, signal=7%	ENSG00000204388/ENSG00000204389/ENSG00000051108/ENSG00000269858/ENSG00000182087/ENSG00000134109/ENSG00000132256/ENSG00000162236/ENSG00000176046/ENSG00000179046/ENSG00000165819/ENSG00000001084/ENSG00000166289/ENSG00000119715/ENSG00000009950/ENSG00000070031/ENSG00000214456/ENSG00000160360/ENSG00000173846/ENSG00000130203/ENSG00000006025/ENSG00000014123/ENSG00000186010/ENSG00000177169/ENSG00000115266…
GO:0043331	GO:0043331	response to dsRNA	36	-0.583225	-1.67403	0.00519737	0.0363756	0.028464	2465	tags=33%, list=12%, signal=30%	ENSG00000174953/ENSG00000165732/ENSG00000105974/ENSG00000185745/ENSG00000174840/ENSG00000102103/ENSG00000144118/ENSG00000127666/ENSG00000109320/ENSG00000079785/ENSG00000181163/ENSG00000135829
GO:0016311	GO:0016311	dephosphorylation	444	-0.339747	-1.34031	0.00541754	0.037533	0.0293696	3856	tags=30%, list=18%, signal=25%	ENSG00000187866/ENSG00000204084/ENSG00000100526/ENSG00000011485/ENSG00000106278/ENSG00000170191/ENSG00000184203/ENSG00000163719/ENSG00000100034/ENSG00000081377/ENSG00000088832/ENSG00000158615/ENSG00000104695/ENSG00000169217/ENSG00000213639/ENSG00000114268/ENSG00000060709/ENSG00000162852/ENSG00000172531/ENSG00000137074/ENSG00000133789/ENSG00000198252/ENSG00000137501/ENSG00000163399/ENSG00000081913…
GO:0051783	GO:0051783	regulation of nuclear division	172	0.605423	2.04928	0.00541867	0.037533	0.0293696	457	tags=5%, list=2%, signal=5%	ENSG00000204388/ENSG00000204389/ENSG00000120129/ENSG00000179218/ENSG00000128342/ENSG00000010244/ENSG00000113721/ENSG00000178188
GO:0010592	GO:0010592	positive regulation of lamellipodium assembly	23	-0.649272	-1.69921	0.00564133	0.0386761	0.0302641	3018	tags=48%, list=14%, signal=41%	ENSG00000198793/ENSG00000165240/ENSG00000247596/ENSG00000138071/ENSG00000158195/ENSG00000174574/ENSG00000061676/ENSG00000254999/ENSG00000070831/ENSG00000115091/ENSG00000075618
GO:0006337	GO:0006337	nucleosome disassembly	17	-0.678308	-1.65722	0.00578674	0.0393603	0.0307995	3833	tags=65%, list=18%, signal=53%	ENSG00000139613/ENSG00000099956/ENSG00000066117/ENSG00000181218/ENSG00000105447/ENSG00000127616/ENSG00000189079/ENSG00000092201/ENSG00000123405/ENSG00000173473/ENSG00000137309
GO:0070417	GO:0070417	cellular response to cold	10	0.878808	1.91113	0.00581368	0.039499	0.0309081	604	tags=30%, list=3%, signal=29%	ENSG00000172071/ENSG00000102580/ENSG00000090020
GO:0071481	GO:0071481	cellular response to X-ray	11	-0.769025	-1.69688	0.00586663	0.0397247	0.0310847	3726	tags=64%, list=18%, signal=52%	ENSG00000149948/ENSG00000164190/ENSG00000149311/ENSG00000067369/ENSG00000196419/ENSG00000069275/ENSG00000079246
GO:0043299	GO:0043299	leukocyte degranulation	469	0.44796	1.64542	0.00588984	0.0398363	0.031172	1378	tags=7%, list=7%, signal=7%	ENSG00000204388/ENSG00000204389/ENSG00000173110/ENSG00000102580/ENSG00000136026/ENSG00000139725/ENSG00000102158/ENSG00000239264/ENSG00000185000/ENSG00000271605/ENSG00000160796/ENSG00000169228/ENSG00000100299/ENSG00000160072/ENSG00000234745/ENSG00000143226/ENSG00000081237/ENSG00000013563/ENSG00000148248/ENSG00000159842/ENSG00000096696/ENSG00000171298/ENSG00000100994/ENSG00000149177/ENSG00000129083…
GO:0051653	GO:0051653	spindle localization	48	-0.5486	-1.64614	0.00600312	0.0404675	0.0316659	4355	tags=44%, list=21%, signal=35%	ENSG00000125337/ENSG00000047849/ENSG00000155816/ENSG00000088833/ENSG00000166851/ENSG00000074054/ENSG00000136158/ENSG00000107949/ENSG00000138071/ENSG00000115163/ENSG00000136861/ENSG00000066279/ENSG00000164109/ENSG00000164056/ENSG00000080986/ENSG00000163539/ENSG00000108424/ENSG00000007168/ENSG00000147316/ENSG00000115091/ENSG00000215114
GO:0006879	GO:0006879	cellular iron ion homeostasis	64	-0.510148	-1.61444	0.0060586	0.0407451	0.0318832	1832	tags=28%, list=9%, signal=26%	ENSG00000167996/ENSG00000136381/ENSG00000076351/ENSG00000075142/ENSG00000118564/ENSG00000199038/ENSG00000129559/ENSG00000055130/ENSG00000136888/ENSG00000113558/ENSG00000087086/ENSG00000103415/ENSG00000111530/ENSG00000158578/ENSG00000142168/ENSG00000114573/ENSG00000136997/ENSG00000266412
GO:0021587	GO:0021587	cerebellum morphogenesis	34	0.704123	1.96321	0.00615756	0.0411868	0.0322288	486	tags=6%, list=2%, signal=6%	ENSG00000044574/ENSG00000171798
GO:0016241	GO:0016241	regulation of macroautophagy	169	-0.395537	-1.41989	0.00617252	0.0412411	0.0322713	4014	tags=34%, list=19%, signal=28%	ENSG00000116586/ENSG00000100644/ENSG00000174903/ENSG00000150867/ENSG00000097033/ENSG00000121879/ENSG00000116954/ENSG00000072062/ENSG00000155876/ENSG00000132405/ENSG00000014216/ENSG00000101421/ENSG00000115020/ENSG00000115839/ENSG00000078237/ENSG00000111640/ENSG00000188186/ENSG00000198793/ENSG00000065135/ENSG00000160803/ENSG00000135341/ENSG00000181929/ENSG00000147416/ENSG00000171100/ENSG00000168092…
GO:0042532	GO:0042532	negative regulation of tyrosine phosphorylation of STAT protein	13	-0.757765	-1.71708	0.00621685	0.0414456	0.0324313	3047	tags=62%, list=14%, signal=53%	ENSG00000175354/ENSG00000173193/ENSG00000083535/ENSG00000105974/ENSG00000271886/ENSG00000105568/ENSG00000186575/ENSG00000184557
GO:0051497	GO:0051497	negative regulation of stress fiber assembly	22	-0.660486	-1.71999	0.00625722	0.0416688	0.0326059	3199	tags=50%, list=15%, signal=42%	ENSG00000074054/ENSG00000132376/ENSG00000164741/ENSG00000128849/ENSG00000158195/ENSG00000104067/ENSG00000108518/ENSG00000163539/ENSG00000117632/ENSG00000180370/ENSG00000104880
GO:1902745	GO:1902745	positive regulation of lamellipodium organization	30	-0.606359	-1.67786	0.00630852	0.041826	0.0327289	3018	tags=43%, list=14%, signal=37%	ENSG00000172725/ENSG00000198793/ENSG00000165240/ENSG00000247596/ENSG00000138071/ENSG00000158195/ENSG00000174574/ENSG00000061676/ENSG00000254999/ENSG00000070831/ENSG00000115091/ENSG00000110880/ENSG00000075618
GO:0002283	GO:0002283	neutrophil activation involved in immune response	429	0.461507	1.687	0.00632881	0.0419145	0.0327982	1100	tags=6%, list=5%, signal=6%	ENSG00000204388/ENSG00000204389/ENSG00000173110/ENSG00000102580/ENSG00000136026/ENSG00000139725/ENSG00000102158/ENSG00000239264/ENSG00000185000/ENSG00000160796/ENSG00000169228/ENSG00000100299/ENSG00000160072/ENSG00000234745/ENSG00000143226/ENSG00000081237/ENSG00000013563/ENSG00000148248/ENSG00000159842/ENSG00000096696/ENSG00000171298/ENSG00000100994/ENSG00000149177/ENSG00000129083/ENSG00000012223…
GO:0055072	GO:0055072	iron ion homeostasis	80	-0.47019	-1.54298	0.00651322	0.0426217	0.0333516	1832	tags=21%, list=9%, signal=19%	ENSG00000075142/ENSG00000118564/ENSG00000199038/ENSG00000129559/ENSG00000055130/ENSG00000136888/ENSG00000113558/ENSG00000086232/ENSG00000087086/ENSG00000103415/ENSG00000111530/ENSG00000073921/ENSG00000158578/ENSG00000142168/ENSG00000114573/ENSG00000136997/ENSG00000266412
GO:0046653	GO:0046653	tetrahydrofolate metabolic process	18	-0.69131	-1.70834	0.00654528	0.0427189	0.0334277	1425	tags=33%, list=7%, signal=31%	ENSG00000176974/ENSG00000159131/ENSG00000065911/ENSG00000138363/ENSG00000100714/ENSG00000228716
GO:0050817	GO:0050817	coagulation	289	-0.358997	-1.36387	0.00666141	0.0434034	0.0339633	3102	tags=20%, list=15%, signal=18%	ENSG00000184009/ENSG00000158856/ENSG00000154127/ENSG00000108946/ENSG00000108384/ENSG00000160293/ENSG00000134215/ENSG00000116266/ENSG00000109758/ENSG00000188191/ENSG00000110756/ENSG00000136854/ENSG00000120063/ENSG00000087460/ENSG00000105974/ENSG00000177119/ENSG00000107099/ENSG00000116478/ENSG00000004939/ENSG00000114302/ENSG00000083454/ENSG00000144320/ENSG00000135218/ENSG00000168310/ENSG00000197461…
GO:0071453	GO:0071453	cellular response to oxygen levels	208	-0.385938	-1.42217	0.00678334	0.0439196	0.0343672	3240	tags=34%, list=15%, signal=29%	ENSG00000143106/ENSG00000064393/ENSG00000185650/ENSG00000166135/ENSG00000007952/ENSG00000102144/ENSG00000078237/ENSG00000113742/ENSG00000100804/ENSG00000198793/ENSG00000136930/ENSG00000165240/ENSG00000100519/ENSG00000103319/ENSG00000156273/ENSG00000128272/ENSG00000130427/ENSG00000171791/ENSG00000087191/ENSG00000129084/ENSG00000092010/ENSG00000105974/ENSG00000135018/ENSG00000100387/ENSG00000100764…
GO:1904951	GO:1904951	positive regulation of establishment of protein localization	329	-0.352021	-1.35165	0.00679479	0.0439406	0.0343837	3154	tags=22%, list=15%, signal=19%	ENSG00000109255/ENSG00000111640/ENSG00000143514/ENSG00000092969/ENSG00000111731/ENSG00000070770/ENSG00000182782/ENSG00000204628/ENSG00000114126/ENSG00000112062/ENSG00000132953/ENSG00000171791/ENSG00000114346/ENSG00000074319/ENSG00000173210/ENSG00000198258/ENSG00000115317/ENSG00000136448/ENSG00000100614/ENSG00000104904/ENSG00000147642/ENSG00000087470/ENSG00000075142/ENSG00000120438/ENSG00000198176…
GO:0061025	GO:0061025	membrane fusion	148	-0.407782	-1.44013	0.00697844	0.0448659	0.0351077	3996	tags=34%, list=19%, signal=28%	ENSG00000176170/ENSG00000104142/ENSG00000160695/ENSG00000092531/ENSG00000231925/ENSG00000143553/ENSG00000099940/ENSG00000088833/ENSG00000115561/ENSG00000065135/ENSG00000111731/ENSG00000134215/ENSG00000135966/ENSG00000168952/ENSG00000205413/ENSG00000135636/ENSG00000136854/ENSG00000136111/ENSG00000105649/ENSG00000139832/ENSG00000166128/ENSG00000118640/ENSG00000105186/ENSG00000006715/ENSG00000274523…
GO:0071359	GO:0071359	cellular response to dsRNA	21	-0.648576	-1.66708	0.00698244	0.0448659	0.0351077	2334	tags=38%, list=11%, signal=34%	ENSG00000105974/ENSG00000185745/ENSG00000174840/ENSG00000102103/ENSG00000144118/ENSG00000109320/ENSG00000181163/ENSG00000135829
GO:0031054	GO:0031054	pre-miRNA processing	15	-0.706653	-1.66701	0.00706093	0.0453166	0.0354604	4395	tags=60%, list=21%, signal=48%	ENSG00000126070/ENSG00000092847/ENSG00000180228/ENSG00000083223/ENSG00000160710/ENSG00000113360/ENSG00000123908/ENSG00000187772/ENSG00000135900
GO:0034101	GO:0034101	erythrocyte homeostasis	125	0.646007	2.08982	0.00713306	0.0456862	0.0357495	332	tags=3%, list=2%, signal=3%	ENSG00000204388/ENSG00000204389/ENSG00000108465/ENSG00000112715
GO:0051150	GO:0051150	regulation of smooth muscle cell differentiation	29	-0.60214	-1.65767	0.00714036	0.0456862	0.0357495	4168	tags=41%, list=20%, signal=33%	ENSG00000207789/ENSG00000164850/ENSG00000033800/ENSG00000150593/ENSG00000130816/ENSG00000118579/ENSG00000072736/ENSG00000169057/ENSG00000166831/ENSG00000112096/ENSG00000148516/ENSG00000132466
GO:0001832	GO:0001832	blastocyst growth	19	-0.685415	-1.72223	0.00717228	0.0457934	0.0358335	4557	tags=58%, list=22%, signal=45%	ENSG00000198730/ENSG00000083093/ENSG00000139618/ENSG00000137815/ENSG00000110107/ENSG00000137413/ENSG00000104320/ENSG00000126524/ENSG00000101003/ENSG00000109917/ENSG00000166200
GO:0035308	GO:0035308	negative regulation of protein dephosphorylation	58	-0.513989	-1.60351	0.0072095	0.0459825	0.0359814	3856	tags=36%, list=18%, signal=30%	ENSG00000231989/ENSG00000145919/ENSG00000187866/ENSG00000184203/ENSG00000088832/ENSG00000133789/ENSG00000143420/ENSG00000099991/ENSG00000143155/ENSG00000134318/ENSG00000119383/ENSG00000166913/ENSG00000167641/ENSG00000127952/ENSG00000147324/ENSG00000214517/ENSG00000128989/ENSG00000120539/ENSG00000082701/ENSG00000117751/ENSG00000108953
GO:0061462	GO:0061462	protein localization to lysosome	38	-0.553698	-1.59311	0.00731855	0.0464817	0.036372	2370	tags=24%, list=11%, signal=21%	ENSG00000188186/ENSG00000142408/ENSG00000134318/ENSG00000185009/ENSG00000132612/ENSG00000075785/ENSG00000132842/ENSG00000266412/ENSG00000109971
GO:0071353	GO:0071353	cellular response to interleukin-4	29	0.77285	2.09014	0.00748774	0.0473075	0.0370182	915	tags=14%, list=4%, signal=13%	ENSG00000044574/ENSG00000166888/ENSG00000160323/ENSG00000100219
GO:0046459	GO:0046459	short-chain fatty acid metabolic process	14	-0.732124	-1.70025	0.00770715	0.048592	0.0380234	2934	tags=36%, list=14%, signal=31%	ENSG00000151093/ENSG00000151611/ENSG00000175198/ENSG00000107537/ENSG00000114054
GO:0048284	GO:0048284	organelle fusion	133	-0.408706	-1.42284	0.00771522	0.0485922	0.0380235	4367	tags=41%, list=21%, signal=32%	ENSG00000185345/ENSG00000083937/ENSG00000254245/ENSG00000187553/ENSG00000176170/ENSG00000104142/ENSG00000160695/ENSG00000214253/ENSG00000165283/ENSG00000092531/ENSG00000231925/ENSG00000143553/ENSG00000099940/ENSG00000115561/ENSG00000065135/ENSG00000111731/ENSG00000134215/ENSG00000135966/ENSG00000168952/ENSG00000205413/ENSG00000135636/ENSG00000136854/ENSG00000136111/ENSG00000105649/ENSG00000139832…
GO:0032700	GO:0032700	negative regulation of interleukin-17 production	13	0.846756	1.96779	0.00794798	0.0496955	0.0388868	337	tags=23%, list=2%, signal=23%	ENSG00000175197/ENSG00000171867/ENSG00000168811

## Sheet: GSEA_GO_MF_simplified_S1
	ID	Description	setSize	enrichmentScore	NES	pvalue	p.adjust	qvalues	rank	leading_edge	core_enrichment
GO:0003735	GO:0003735	structural constituent of ribosome	157	-0.796312	-2.81124	1.06965e-35	1.20121e-32	9.40164e-33	2558	tags=68%, list=12%, signal=60%	ENSG00000146223/ENSG00000108826/ENSG00000122140/ENSG00000008988/ENSG00000108107/ENSG00000116221/ENSG00000167526/ENSG00000140988/ENSG00000090263/ENSG00000147403/ENSG00000125445/ENSG00000159111/ENSG00000182180/ENSG00000186468/ENSG00000174547/ENSG00000083845/ENSG00000105372/ENSG00000137547/ENSG00000110700/ENSG00000112110/ENSG00000063177/ENSG00000149792/ENSG00000170889/ENSG00000166902/ENSG00000213553…
GO:0042393	GO:0042393	histone binding	221	-0.571964	-2.09804	1.09573e-12	6.15253e-10	4.81545e-10	3654	tags=44%, list=17%, signal=37%	ENSG00000205683/ENSG00000101040/ENSG00000173207/ENSG00000066135/ENSG00000171843/ENSG00000164576/ENSG00000146247/ENSG00000116273/ENSG00000142784/ENSG00000136504/ENSG00000132275/ENSG00000162521/ENSG00000085224/ENSG00000204256/ENSG00000140632/ENSG00000102098/ENSG00000177432/ENSG00000196363/ENSG00000073111/ENSG00000168556/ENSG00000067369/ENSG00000102081/ENSG00000143401/ENSG00000008382/ENSG00000015171…
GO:0003697	GO:0003697	single-stranded DNA binding	111	-0.675478	-2.29801	4.11853e-12	1.5417e-09	1.20666e-09	3827	tags=59%, list=18%, signal=48%	ENSG00000101773/ENSG00000139618/ENSG00000162039/ENSG00000179262/ENSG00000122566/ENSG00000137074/ENSG00000125319/ENSG00000185129/ENSG00000177302/ENSG00000163002/ENSG00000211460/ENSG00000185379/ENSG00000197299/ENSG00000168002/ENSG00000137815/ENSG00000073111/ENSG00000157216/ENSG00000197111/ENSG00000166848/ENSG00000122512/ENSG00000076242/ENSG00000042088/ENSG00000174953/ENSG00000147601/ENSG00000107815…
GO:0140098	GO:0140098	catalytic activity, acting on RNA	371	-0.491187	-1.90842	4.11487e-11	1.15525e-08	9.04188e-09	3916	tags=41%, list=18%, signal=34%	ENSG00000088930/ENSG00000136104/ENSG00000130348/ENSG00000168228/ENSG00000136492/ENSG00000101654/ENSG00000129480/ENSG00000247626/ENSG00000166986/ENSG00000164329/ENSG00000114127/ENSG00000184924/ENSG00000145388/ENSG00000105202/ENSG00000163214/ENSG00000152464/ENSG00000134077/ENSG00000136271/ENSG00000155508/ENSG00000089195/ENSG00000108592/ENSG00000165055/ENSG00000126814/ENSG00000108406/ENSG00000161980…
GO:0019843	GO:0019843	rRNA binding	62	-0.714956	-2.22732	1.84884e-09	4.15248e-07	3.25006e-07	2408	tags=55%, list=11%, signal=49%	ENSG00000165732/ENSG00000125445/ENSG00000174547/ENSG00000083845/ENSG00000167658/ENSG00000274523/ENSG00000110700/ENSG00000177971/ENSG00000112110/ENSG00000104626/ENSG00000170889/ENSG00000166902/ENSG00000213553/ENSG00000179041/ENSG00000161016/ENSG00000122406/ENSG00000100316/ENSG00000126524/ENSG00000231500/ENSG00000164587/ENSG00000089157/ENSG00000142676/ENSG00000243927/ENSG00000149273/ENSG00000198242…
GO:0003729	GO:0003729	mRNA binding	321	-0.483107	-1.85878	4.70672e-09	8.80942e-07	6.89494e-07	2909	tags=33%, list=14%, signal=29%	ENSG00000136381/ENSG00000132361/ENSG00000131759/ENSG00000141543/ENSG00000156482/ENSG00000136231/ENSG00000162669/ENSG00000197111/ENSG00000139746/ENSG00000100296/ENSG00000116791/ENSG00000151065/ENSG00000011304/ENSG00000102081/ENSG00000174953/ENSG00000115128/ENSG00000088247/ENSG00000140988/ENSG00000138385/ENSG00000213079/ENSG00000153250/ENSG00000125445/ENSG00000169057/ENSG00000135316/ENSG00000073792…
GO:0051787	GO:0051787	misfolded protein binding	27	0.952063	2.5516	7.52852e-09	1.20779e-06	9.45311e-07	351	tags=41%, list=2%, signal=40%	ENSG00000204388/ENSG00000204389/ENSG00000044574/ENSG00000173110/ENSG00000099958/ENSG00000128590/ENSG00000128228/ENSG00000102580/ENSG00000134109/ENSG00000077232/ENSG00000072849
GO:0004601	GO:0004601	peroxidase activity	47	-0.724677	-2.12753	6.2032e-08	8.70774e-06	6.81535e-06	986	tags=26%, list=5%, signal=24%	ENSG00000155962/ENSG00000165672/ENSG00000117592/ENSG00000121691/ENSG00000143198/ENSG00000167815/ENSG00000196565/ENSG00000117450/ENSG00000188536/ENSG00000130656/ENSG00000206172/ENSG00000213934
GO:0140030	GO:0140030	modification-dependent protein binding	148	-0.554802	-1.95184	8.14118e-08	9.05016e-06	7.08336e-06	3828	tags=45%, list=18%, signal=37%	ENSG00000159352/ENSG00000133884/ENSG00000179262/ENSG00000101040/ENSG00000066135/ENSG00000171843/ENSG00000146247/ENSG00000116273/ENSG00000145362/ENSG00000132275/ENSG00000010072/ENSG00000085224/ENSG00000204256/ENSG00000140632/ENSG00000196363/ENSG00000160803/ENSG00000138629/ENSG00000168556/ENSG00000185515/ENSG00000067369/ENSG00000102081/ENSG00000163322/ENSG00000015171/ENSG00000147133/ENSG00000153487…
GO:0003743	GO:0003743	translation initiation factor activity	49	-0.716547	-2.12933	8.51733e-08	9.05016e-06	7.08336e-06	2740	tags=57%, list=13%, signal=50%	ENSG00000143486/ENSG00000130811/ENSG00000149100/ENSG00000085760/ENSG00000106263/ENSG00000134001/ENSG00000242372/ENSG00000107581/ENSG00000067248/ENSG00000178982/ENSG00000125977/ENSG00000100129/ENSG00000114784/ENSG00000110321/ENSG00000106682/ENSG00000084623/ENSG00000104131/ENSG00000130741/ENSG00000173674/ENSG00000100353/ENSG00000104408/ENSG00000139726/ENSG00000123908/ENSG00000173812/ENSG00000147677…
GO:0032549	GO:0032549	ribonucleoside binding	351	-0.448003	-1.73514	1.85737e-07	1.73819e-05	1.36044e-05	5445	tags=44%, list=26%, signal=33%	ENSG00000108591/ENSG00000004059/ENSG00000169379/ENSG00000154451/ENSG00000117228/ENSG00000178952/ENSG00000132434/ENSG00000100335/ENSG00000171115/ENSG00000119718/ENSG00000206418/ENSG00000128340/ENSG00000164347/ENSG00000142751/ENSG00000163938/ENSG00000133561/ENSG00000105793/ENSG00000024422/ENSG00000086475/ENSG00000172340/ENSG00000151806/ENSG00000141542/ENSG00000179583/ENSG00000100664/ENSG00000198513…
GO:0044183	GO:0044183	protein folding chaperone	26	0.936047	2.49614	2.13649e-07	1.8456e-05	1.44451e-05	48	tags=23%, list=0%, signal=23%	ENSG00000204388/ENSG00000204389/ENSG00000044574/ENSG00000173110/ENSG00000132002/ENSG00000179218
GO:0140097	GO:0140097	catalytic activity, acting on DNA	194	-0.507407	-1.84275	3.81793e-07	2.85836e-05	2.23718e-05	4024	tags=44%, list=19%, signal=36%	ENSG00000100297/ENSG00000124177/ENSG00000062822/ENSG00000101773/ENSG00000133119/ENSG00000136492/ENSG00000162039/ENSG00000149948/ENSG00000112249/ENSG00000171316/ENSG00000177200/ENSG00000119772/ENSG00000111445/ENSG00000049541/ENSG00000137074/ENSG00000124535/ENSG00000177302/ENSG00000187790/ENSG00000085224/ENSG00000197299/ENSG00000108384/ENSG00000073111/ENSG00000005156/ENSG00000162669/ENSG00000147687…
GO:0031072	GO:0031072	heat shock protein binding	122	0.789989	2.51935	4.99011e-07	3.37002e-05	2.63764e-05	304	tags=9%, list=1%, signal=9%	ENSG00000204388/ENSG00000204389/ENSG00000044574/ENSG00000173110/ENSG00000132002/ENSG00000128590/ENSG00000198855/ENSG00000172071/ENSG00000173209/ENSG00000158286/ENSG00000077232
GO:0003899	GO:0003899	DNA-directed 5'-3' RNA polymerase activity	41	-0.724182	-2.09943	7.74172e-07	4.38803e-05	3.43442e-05	3235	tags=56%, list=15%, signal=48%	ENSG00000161980/ENSG00000013503/ENSG00000117877/ENSG00000168002/ENSG00000068654/ENSG00000100142/ENSG00000005075/ENSG00000147669/ENSG00000100413/ENSG00000137054/ENSG00000241258/ENSG00000066379/ENSG00000099817/ENSG00000198056/ENSG00000148606/ENSG00000113356/ENSG00000124641/ENSG00000144231/ENSG00000105849/ENSG00000105258/ENSG00000146143/ENSG00000177700/ENSG00000125630
GO:0019001	GO:0019001	guanyl nucleotide binding	361	-0.433752	-1.68131	8.40591e-07	4.38803e-05	3.43442e-05	5445	tags=43%, list=26%, signal=32%	ENSG00000108591/ENSG00000004059/ENSG00000169379/ENSG00000154451/ENSG00000117228/ENSG00000178952/ENSG00000132434/ENSG00000100335/ENSG00000171115/ENSG00000119718/ENSG00000206418/ENSG00000128340/ENSG00000164347/ENSG00000142751/ENSG00000163938/ENSG00000133561/ENSG00000105793/ENSG00000024422/ENSG00000086475/ENSG00000172340/ENSG00000151806/ENSG00000141542/ENSG00000179583/ENSG00000100664/ENSG00000198513…
GO:0032561	GO:0032561	guanyl ribonucleotide binding	361	-0.433752	-1.68131	8.40591e-07	4.38803e-05	3.43442e-05	5445	tags=43%, list=26%, signal=32%	ENSG00000108591/ENSG00000004059/ENSG00000169379/ENSG00000154451/ENSG00000117228/ENSG00000178952/ENSG00000132434/ENSG00000100335/ENSG00000171115/ENSG00000119718/ENSG00000206418/ENSG00000128340/ENSG00000164347/ENSG00000142751/ENSG00000163938/ENSG00000133561/ENSG00000105793/ENSG00000024422/ENSG00000086475/ENSG00000172340/ENSG00000151806/ENSG00000141542/ENSG00000179583/ENSG00000100664/ENSG00000198513…
GO:0005525	GO:0005525	GTP binding	345	-0.444985	-1.71963	8.59633e-07	4.38803e-05	3.43442e-05	5445	tags=43%, list=26%, signal=33%	ENSG00000108591/ENSG00000004059/ENSG00000169379/ENSG00000154451/ENSG00000117228/ENSG00000178952/ENSG00000132434/ENSG00000171115/ENSG00000119718/ENSG00000206418/ENSG00000128340/ENSG00000164347/ENSG00000142751/ENSG00000163938/ENSG00000133561/ENSG00000105793/ENSG00000024422/ENSG00000086475/ENSG00000172340/ENSG00000151806/ENSG00000141542/ENSG00000179583/ENSG00000100664/ENSG00000198513/ENSG00000154237…
GO:0045182	GO:0045182	translation regulator activity	128	-0.54842	-1.8939	1.06894e-06	5.21921e-05	4.08496e-05	3104	tags=49%, list=15%, signal=42%	ENSG00000113742/ENSG00000143486/ENSG00000130921/ENSG00000198793/ENSG00000167862/ENSG00000112339/ENSG00000273749/ENSG00000136381/ENSG00000131759/ENSG00000141543/ENSG00000103319/ENSG00000136231/ENSG00000130811/ENSG00000149100/ENSG00000102081/ENSG00000085760/ENSG00000106263/ENSG00000147403/ENSG00000134001/ENSG00000073792/ENSG00000103342/ENSG00000167658/ENSG00000242372/ENSG00000107581/ENSG00000149187…
GO:0001618	GO:0001618	virus receptor activity	65	0.869952	2.54872	3.07511e-06	0.000127902	0.000100106	2	tags=3%, list=0%, signal=3%	ENSG00000204388/ENSG00000204389
GO:0140272	GO:0140272	exogenous protein binding	65	0.869952	2.54872	3.07511e-06	0.000127902	0.000100106	2	tags=3%, list=0%, signal=3%	ENSG00000204388/ENSG00000204389
GO:0003725	GO:0003725	double-stranded RNA binding	73	-0.622631	-1.98148	3.45471e-06	0.000138558	0.000108447	3385	tags=45%, list=16%, signal=38%	ENSG00000056097/ENSG00000137074/ENSG00000180228/ENSG00000196449/ENSG00000124831/ENSG00000147065/ENSG00000143621/ENSG00000102081/ENSG00000174953/ENSG00000165732/ENSG00000132153/ENSG00000160710/ENSG00000056586/ENSG00000215301/ENSG00000257103/ENSG00000188229/ENSG00000106682/ENSG00000079785/ENSG00000113360/ENSG00000096384/ENSG00000152601/ENSG00000066044/ENSG00000141367/ENSG00000055332/ENSG00000123908…
GO:0043024	GO:0043024	ribosomal small subunit binding	17	-0.847751	-2.06413	4.03463e-06	0.000156238	0.000122284	2390	tags=76%, list=11%, signal=68%	ENSG00000085760/ENSG00000215301/ENSG00000076248/ENSG00000067248/ENSG00000114784/ENSG00000106682/ENSG00000155506/ENSG00000137193/ENSG00000173812/ENSG00000164163/ENSG00000181163/ENSG00000063046/ENSG00000239672
GO:0003684	GO:0003684	damaged DNA binding	65	-0.628544	-1.96671	4.42823e-06	0.000165764	0.000129739	4107	tags=55%, list=19%, signal=45%	ENSG00000117748/ENSG00000062822/ENSG00000127423/ENSG00000221829/ENSG00000101773/ENSG00000179262/ENSG00000137074/ENSG00000197299/ENSG00000067369/ENSG00000168496/ENSG00000154328/ENSG00000158290/ENSG00000095002/ENSG00000012048/ENSG00000070950/ENSG00000076248/ENSG00000100823/ENSG00000070501/ENSG00000119318/ENSG00000104320/ENSG00000196419/ENSG00000106399/ENSG00000128513/ENSG00000079246/ENSG00000189403…
GO:0016874	GO:0016874	ligase activity	159	-0.505096	-1.79031	6.90798e-06	0.000243704	0.000190742	3982	tags=40%, list=19%, signal=33%	ENSG00000137996/ENSG00000176715/ENSG00000130348/ENSG00000157426/ENSG00000159199/ENSG00000138381/ENSG00000247626/ENSG00000166986/ENSG00000135912/ENSG00000135679/ENSG00000131844/ENSG00000204394/ENSG00000116874/ENSG00000005156/ENSG00000100220/ENSG00000171793/ENSG00000059691/ENSG00000179115/ENSG00000154723/ENSG00000124172/ENSG00000159593/ENSG00000196305/ENSG00000130985/ENSG00000035687/ENSG00000031698…
GO:0031720	GO:0031720	haptoglobin binding	10	-0.9139	-1.93588	6.94438e-06	0.000243704	0.000190742	332	tags=50%, list=2%, signal=49%	ENSG00000196565/ENSG00000188536/ENSG00000130656/ENSG00000206172/ENSG00000213934
GO:0061629	GO:0061629	RNA polymerase II-specific DNA-binding transcription factor binding	245	-0.452643	-1.68714	7.35759e-06	0.000250381	0.000195968	3193	tags=33%, list=15%, signal=28%	ENSG00000064393/ENSG00000125863/ENSG00000166135/ENSG00000100603/ENSG00000143514/ENSG00000127870/ENSG00000124151/ENSG00000084676/ENSG00000183770/ENSG00000167333/ENSG00000066336/ENSG00000112062/ENSG00000115808/ENSG00000119401/ENSG00000067369/ENSG00000180530/ENSG00000071564/ENSG00000147133/ENSG00000124496/ENSG00000116670/ENSG00000141384/ENSG00000122779/ENSG00000256061/ENSG00000116478/ENSG00000086061…
GO:0140142	GO:0140142	nucleocytoplasmic carrier activity	31	-0.739866	-2.0503	7.61757e-06	0.000251604	0.000196925	1508	tags=42%, list=7%, signal=39%	ENSG00000064419/ENSG00000186432/ENSG00000124571/ENSG00000082898/ENSG00000025800/ENSG00000108424/ENSG00000083312/ENSG00000130227/ENSG00000086200/ENSG00000132341/ENSG00000182481/ENSG00000124207/ENSG00000065150
GO:0016209	GO:0016209	antioxidant activity	76	-0.592359	-1.90163	8.30139e-06	0.000266356	0.000208471	1952	tags=30%, list=9%, signal=28%	ENSG00000167468/ENSG00000181019/ENSG00000136810/ENSG00000167693/ENSG00000148834/ENSG00000198431/ENSG00000155962/ENSG00000116288/ENSG00000165672/ENSG00000112096/ENSG00000120733/ENSG00000117592/ENSG00000121691/ENSG00000143198/ENSG00000167815/ENSG00000196565/ENSG00000142168/ENSG00000117450/ENSG00000104687/ENSG00000188536/ENSG00000130656/ENSG00000206172/ENSG00000213934
GO:0003756	GO:0003756	protein disulfide isomerase activity	18	0.928261	2.28077	8.87793e-06	0.000269457	0.000210898	651	tags=50%, list=3%, signal=49%	ENSG00000184164/ENSG00000155660/ENSG00000086619/ENSG00000163703/ENSG00000185624/ENSG00000239264/ENSG00000185615/ENSG00000167004/ENSG00000143870
GO:0016864	GO:0016864	intramolecular oxidoreductase activity, transposing S-S bonds	18	0.928261	2.28077	8.87793e-06	0.000269457	0.000210898	651	tags=50%, list=3%, signal=49%	ENSG00000184164/ENSG00000155660/ENSG00000086619/ENSG00000163703/ENSG00000185624/ENSG00000239264/ENSG00000185615/ENSG00000167004/ENSG00000143870
GO:0000049	GO:0000049	tRNA binding	64	-0.623366	-1.94354	9.62389e-06	0.000284411	0.000222602	4129	tags=53%, list=20%, signal=43%	ENSG00000132394/ENSG00000070061/ENSG00000113048/ENSG00000144895/ENSG00000129480/ENSG00000166986/ENSG00000196449/ENSG00000037474/ENSG00000178694/ENSG00000179115/ENSG00000145331/ENSG00000134014/ENSG00000196305/ENSG00000138385/ENSG00000031698/ENSG00000139131/ENSG00000165525/ENSG00000177192/ENSG00000174173/ENSG00000174177/ENSG00000135372/ENSG00000124571/ENSG00000134684/ENSG00000072506/ENSG00000065427…
GO:0140296	GO:0140296	general transcription initiation factor binding	44	-0.684453	-1.99859	1.11107e-05	0.000319932	0.000250404	4354	tags=66%, list=21%, signal=52%	ENSG00000112592/ENSG00000185024/ENSG00000055044/ENSG00000122728/ENSG00000105202/ENSG00000107223/ENSG00000197780/ENSG00000198793/ENSG00000152804/ENSG00000087191/ENSG00000147133/ENSG00000137054/ENSG00000115750/ENSG00000100764/ENSG00000120656/ENSG00000183207/ENSG00000161057/ENSG00000178913/ENSG00000175550/ENSG00000141564/ENSG00000117505/ENSG00000175792/ENSG00000111530/ENSG00000117174/ENSG00000140307…
GO:0015631	GO:0015631	tubulin binding	340	-0.419575	-1.62397	1.32961e-05	0.000373288	0.000292164	3635	tags=31%, list=17%, signal=26%	ENSG00000089177/ENSG00000101146/ENSG00000011454/ENSG00000134222/ENSG00000034713/ENSG00000135912/ENSG00000119878/ENSG00000142945/ENSG00000153140/ENSG00000166851/ENSG00000084693/ENSG00000074054/ENSG00000111640/ENSG00000126216/ENSG00000092964/ENSG00000089685/ENSG00000124164/ENSG00000185379/ENSG00000237649/ENSG00000135837/ENSG00000186185/ENSG00000131351/ENSG00000118193/ENSG00000137177/ENSG00000141556…
GO:0002039	GO:0002039	p53 binding	61	-0.627192	-1.95019	1.60385e-05	0.000415182	0.000324954	3586	tags=44%, list=17%, signal=37%	ENSG00000099956/ENSG00000135679/ENSG00000100462/ENSG00000143514/ENSG00000197299/ENSG00000067369/ENSG00000147133/ENSG00000122779/ENSG00000116478/ENSG00000167658/ENSG00000204209/ENSG00000127616/ENSG00000166164/ENSG00000168411/ENSG00000168564/ENSG00000181090/ENSG00000131467/ENSG00000172530/ENSG00000100888/ENSG00000273841/ENSG00000204371/ENSG00000144381/ENSG00000155827/ENSG00000004487/ENSG00000082701…
GO:0051082	GO:0051082	unfolded protein binding	108	0.780561	2.43409	1.62672e-05	0.000415182	0.000324954	257	tags=12%, list=1%, signal=12%	ENSG00000204388/ENSG00000204389/ENSG00000044574/ENSG00000173110/ENSG00000132002/ENSG00000162298/ENSG00000090520/ENSG00000166598/ENSG00000086619/ENSG00000179218/ENSG00000109846/ENSG00000166794/ENSG00000153132
GO:0008536	GO:0008536	Ran GTPase binding	41	-0.684111	-1.98326	1.71857e-05	0.000428877	0.000335673	1508	tags=32%, list=7%, signal=30%	ENSG00000064419/ENSG00000133704/ENSG00000124571/ENSG00000082898/ENSG00000108424/ENSG00000184575/ENSG00000083312/ENSG00000130227/ENSG00000099901/ENSG00000086200/ENSG00000124207/ENSG00000065150/ENSG00000205339
GO:0031492	GO:0031492	nucleosomal DNA binding	38	-0.680812	-1.94287	2.24209e-05	0.000524557	0.000410559	4502	tags=66%, list=21%, signal=52%	ENSG00000071655/ENSG00000180198/ENSG00000132475/ENSG00000124610/ENSG00000139613/ENSG00000149948/ENSG00000099956/ENSG00000205581/ENSG00000136518/ENSG00000162521/ENSG00000143614/ENSG00000116478/ENSG00000127616/ENSG00000196591/ENSG00000198157/ENSG00000187837/ENSG00000163041/ENSG00000198830/ENSG00000182952/ENSG00000092199/ENSG00000113648/ENSG00000164032/ENSG00000075624/ENSG00000173473/ENSG00000118418
GO:0031369	GO:0031369	translation initiation factor binding	32	-0.714444	-1.98957	2.32968e-05	0.000533924	0.00041789	2984	tags=50%, list=14%, signal=43%	ENSG00000158092/ENSG00000168002/ENSG00000152804/ENSG00000149100/ENSG00000119401/ENSG00000102081/ENSG00000106263/ENSG00000215301/ENSG00000125977/ENSG00000119392/ENSG00000148730/ENSG00000109917/ENSG00000155506/ENSG00000144231/ENSG00000151247/ENSG00000138326
GO:0001664	GO:0001664	G protein-coupled receptor binding	207	0.643328	2.15952	3.81471e-05	0.000839985	0.000657438	704	tags=4%, list=3%, signal=4%	ENSG00000204388/ENSG00000204389/ENSG00000006128/ENSG00000171867/ENSG00000106976/ENSG00000103154/ENSG00000070031/ENSG00000110680
GO:0003688	GO:0003688	DNA replication origin binding	23	-0.75643	-1.97543	4.34245e-05	0.000932776	0.000730063	3449	tags=70%, list=16%, signal=58%	ENSG00000115942/ENSG00000136504/ENSG00000115947/ENSG00000073111/ENSG00000105447/ENSG00000164815/ENSG00000112118/ENSG00000135336/ENSG00000104738/ENSG00000166508/ENSG00000076003/ENSG00000085840/ENSG00000144381/ENSG00000101868/ENSG00000065328/ENSG00000135829
GO:0008094	GO:0008094	DNA-dependent ATPase activity	105	-0.534763	-1.80295	4.40224e-05	0.000932776	0.000730063	4099	tags=50%, list=19%, signal=41%	ENSG00000197275/ENSG00000100297/ENSG00000124177/ENSG00000133119/ENSG00000136492/ENSG00000112249/ENSG00000171316/ENSG00000177200/ENSG00000111445/ENSG00000049541/ENSG00000071794/ENSG00000124535/ENSG00000134058/ENSG00000187790/ENSG00000162521/ENSG00000085224/ENSG00000185379/ENSG00000197299/ENSG00000108384/ENSG00000073111/ENSG00000162669/ENSG00000174953/ENSG00000107815/ENSG00000134452/ENSG00000163918…
GO:0005344	GO:0005344	oxygen carrier activity	13	-0.848265	-1.9244	8.92014e-05	0.00175742	0.0013755	332	tags=38%, list=2%, signal=38%	ENSG00000196565/ENSG00000188536/ENSG00000130656/ENSG00000206172/ENSG00000213934
GO:0055106	GO:0055106	ubiquitin-protein transferase regulator activity	18	-0.782767	-1.94129	0.000124501	0.00236974	0.00185474	2101	tags=50%, list=10%, signal=45%	ENSG00000117399/ENSG00000122406/ENSG00000185651/ENSG00000142676/ENSG00000112029/ENSG00000071575/ENSG00000125691/ENSG00000166167/ENSG00000171863
GO:0009055	GO:0009055	electron transfer activity	100	-0.521882	-1.74508	0.000145983	0.00268752	0.00210347	4125	tags=43%, list=19%, signal=35%	ENSG00000105379/ENSG00000164182/ENSG00000178127/ENSG00000014919/ENSG00000213619/ENSG00000197894/ENSG00000010256/ENSG00000161281/ENSG00000082212/ENSG00000065833/ENSG00000134013/ENSG00000135940/ENSG00000127540/ENSG00000104522/ENSG00000006695/ENSG00000179091/ENSG00000126267/ENSG00000023228/ENSG00000131143/ENSG00000127184/ENSG00000140374/ENSG00000073578/ENSG00000173660/ENSG00000158864/ENSG00000204370…
GO:0000340	GO:0000340	RNA 7-methylguanosine cap binding	11	-0.86043	-1.86369	0.000161456	0.00292444	0.0022889	1418	tags=73%, list=7%, signal=68%	ENSG00000273749/ENSG00000110063/ENSG00000155506/ENSG00000123908/ENSG00000135930/ENSG00000082516/ENSG00000151247/ENSG00000136937
GO:0008139	GO:0008139	nuclear localization sequence binding	25	-0.723296	-1.90403	0.000168988	0.0029413	0.00230209	1521	tags=48%, list=7%, signal=45%	ENSG00000126883/ENSG00000157782/ENSG00000166197/ENSG00000089234/ENSG00000186432/ENSG00000025800/ENSG00000108424/ENSG00000083312/ENSG00000110713/ENSG00000124789/ENSG00000182481/ENSG00000065150
GO:0008144	GO:0008144	drug binding	82	-0.549299	-1.79048	0.00019662	0.00334552	0.00261846	1203	tags=20%, list=6%, signal=18%	ENSG00000081479/ENSG00000096384/ENSG00000105835/ENSG00000171497/ENSG00000137168/ENSG00000164104/ENSG00000004478/ENSG00000241837/ENSG00000171960/ENSG00000075618/ENSG00000096060/ENSG00000112972/ENSG00000156136/ENSG00000228716/ENSG00000131747/ENSG00000196262
GO:0003713	GO:0003713	transcription coactivator activity	248	-0.412995	-1.54041	0.000209038	0.00350373	0.00274229	3588	tags=31%, list=17%, signal=26%	ENSG00000166228/ENSG00000099956/ENSG00000149308/ENSG00000097007/ENSG00000107223/ENSG00000148840/ENSG00000160783/ENSG00000136518/ENSG00000064393/ENSG00000100603/ENSG00000124151/ENSG00000109854/ENSG00000084676/ENSG00000066117/ENSG00000173011/ENSG00000112624/ENSG00000119401/ENSG00000180530/ENSG00000070495/ENSG00000133997/ENSG00000008382/ENSG00000074319/ENSG00000124496/ENSG00000122779/ENSG00000120656…
GO:0031491	GO:0031491	nucleosome binding	68	-0.577563	-1.82209	0.000220326	0.00363862	0.00284787	4726	tags=60%, list=22%, signal=47%	ENSG00000100084/ENSG00000188976/ENSG00000071655/ENSG00000180198/ENSG00000049618/ENSG00000101457/ENSG00000132475/ENSG00000124610/ENSG00000139613/ENSG00000149948/ENSG00000099956/ENSG00000164576/ENSG00000205581/ENSG00000136518/ENSG00000162521/ENSG00000140632/ENSG00000143614/ENSG00000099991/ENSG00000163961/ENSG00000116478/ENSG00000078403/ENSG00000149136/ENSG00000127616/ENSG00000100749/ENSG00000196591…
GO:0031386	GO:0031386	protein tag	12	-0.837314	-1.85537	0.000244755	0.00394572	0.00308823	2330	tags=67%, list=11%, signal=59%	ENSG00000198258/ENSG00000116030/ENSG00000129559/ENSG00000184900/ENSG00000170315/ENSG00000188612/ENSG00000221983/ENSG00000143947
GO:0019207	GO:0019207	kinase regulator activity	201	-0.443634	-1.61334	0.000248854	0.00394572	0.00308823	5263	tags=47%, list=25%, signal=36%	ENSG00000163888/ENSG00000262919/ENSG00000106211/ENSG00000213066/ENSG00000106617/ENSG00000128340/ENSG00000198369/ENSG00000140105/ENSG00000118971/ENSG00000107443/ENSG00000070018/ENSG00000111276/ENSG00000003393/ENSG00000126934/ENSG00000167965/ENSG00000149503/ENSG00000134480/ENSG00000182632/ENSG00000175793/ENSG00000186834/ENSG00000088992/ENSG00000101109/ENSG00000143971/ENSG00000114166/ENSG00000089154…
GO:0061650	GO:0061650	ubiquitin-like protein conjugating enzyme activity	42	-0.62663	-1.81844	0.000249462	0.00394572	0.00308823	2957	tags=48%, list=14%, signal=41%	ENSG00000160714/ENSG00000009335/ENSG00000170142/ENSG00000103275/ENSG00000147133/ENSG00000132388/ENSG00000078140/ENSG00000140367/ENSG00000170035/ENSG00000131508/ENSG00000108106/ENSG00000185651/ENSG00000115760/ENSG00000077152/ENSG00000143222/ENSG00000182247/ENSG00000077721/ENSG00000109332/ENSG00000169139/ENSG00000177889
GO:0001046	GO:0001046	core promoter sequence-specific DNA binding	45	-0.625057	-1.83587	0.000277095	0.00426271	0.00333633	2428	tags=42%, list=11%, signal=37%	ENSG00000147133/ENSG00000115750/ENSG00000113580/ENSG00000116478/ENSG00000084093/ENSG00000115415/ENSG00000183207/ENSG00000175550/ENSG00000127616/ENSG00000117505/ENSG00000163041/ENSG00000143190/ENSG00000113648/ENSG00000123908/ENSG00000164032/ENSG00000165417/ENSG00000181163/ENSG00000136997/ENSG00000155090
GO:0004518	GO:0004518	nuclease activity	191	-0.44101	-1.60231	0.000293408	0.00441699	0.00345708	3532	tags=35%, list=17%, signal=29%	ENSG00000062822/ENSG00000088930/ENSG00000136104/ENSG00000101773/ENSG00000162039/ENSG00000114127/ENSG00000203705/ENSG00000152464/ENSG00000155508/ENSG00000137074/ENSG00000117419/ENSG00000170892/ENSG00000187790/ENSG00000211460/ENSG00000108384/ENSG00000124787/ENSG00000083520/ENSG00000147687/ENSG00000169188/ENSG00000077348/ENSG00000122512/ENSG00000168496/ENSG00000042088/ENSG00000152520/ENSG00000172336…
GO:0008022	GO:0008022	protein C-terminus binding	177	-0.447889	-1.61363	0.000296279	0.00441699	0.00345708	4981	tags=44%, list=24%, signal=34%	ENSG00000175595/ENSG00000125510/ENSG00000077097/ENSG00000179583/ENSG00000213977/ENSG00000148408/ENSG00000127980/ENSG00000174799/ENSG00000169635/ENSG00000215193/ENSG00000009844/ENSG00000204842/ENSG00000131788/ENSG00000102753/ENSG00000096968/ENSG00000139618/ENSG00000164190/ENSG00000137337/ENSG00000140092/ENSG00000104695/ENSG00000033800/ENSG00000149308/ENSG00000097007/ENSG00000065054/ENSG00000134058…
GO:0000217	GO:0000217	DNA secondary structure binding	33	-0.668633	-1.86763	0.000341184	0.00488568	0.00382391	3827	tags=61%, list=18%, signal=50%	ENSG00000101773/ENSG00000149948/ENSG00000097007/ENSG00000187790/ENSG00000185379/ENSG00000197299/ENSG00000108384/ENSG00000081189/ENSG00000095002/ENSG00000070950/ENSG00000128513/ENSG00000092853/ENSG00000189403/ENSG00000029993/ENSG00000116062/ENSG00000138668/ENSG00000100811/ENSG00000109674/ENSG00000164104/ENSG00000137309
GO:0019208	GO:0019208	phosphatase regulator activity	89	-0.527511	-1.73907	0.000343694	0.00488568	0.00382391	2847	tags=33%, list=13%, signal=28%	ENSG00000143420/ENSG00000099991/ENSG00000108061/ENSG00000143401/ENSG00000204138/ENSG00000077157/ENSG00000119383/ENSG00000154845/ENSG00000160014/ENSG00000115685/ENSG00000167641/ENSG00000198668/ENSG00000127952/ENSG00000133812/ENSG00000066027/ENSG00000214517/ENSG00000154001/ENSG00000128989/ENSG00000137713/ENSG00000221914/ENSG00000055332/ENSG00000058272/ENSG00000105568/ENSG00000078304/ENSG00000150712…
GO:0003924	GO:0003924	GTPase activity	301	-0.391955	-1.49252	0.000380887	0.00528941	0.00413991	4695	tags=35%, list=22%, signal=28%	ENSG00000198513/ENSG00000165733/ENSG00000177105/ENSG00000164402/ENSG00000270885/ENSG00000148908/ENSG00000155961/ENSG00000143761/ENSG00000157869/ENSG00000127824/ENSG00000171368/ENSG00000101210/ENSG00000108830/ENSG00000078369/ENSG00000176014/ENSG00000134108/ENSG00000137285/ENSG00000145715/ENSG00000132394/ENSG00000134697/ENSG00000155366/ENSG00000185236/ENSG00000168827/ENSG00000174903/ENSG00000099246…
GO:0016651	GO:0016651	oxidoreductase activity, acting on NAD(P)H	104	-0.499919	-1.68357	0.000381516	0.00528941	0.00413991	3748	tags=41%, list=18%, signal=34%	ENSG00000178127/ENSG00000137198/ENSG00000014919/ENSG00000213619/ENSG00000131495/ENSG00000169738/ENSG00000160194/ENSG00000125356/ENSG00000119421/ENSG00000100938/ENSG00000007952/ENSG00000102144/ENSG00000100243/ENSG00000065615/ENSG00000147684/ENSG00000116791/ENSG00000145439/ENSG00000157326/ENSG00000128609/ENSG00000023228/ENSG00000181019/ENSG00000136810/ENSG00000167693/ENSG00000158864/ENSG00000183648…
GO:0030515	GO:0030515	snoRNA binding	32	-0.651474	-1.81422	0.000495315	0.00662189	0.00518281	3080	tags=69%, list=15%, signal=59%	ENSG00000083635/ENSG00000145912/ENSG00000165609/ENSG00000165732/ENSG00000109534/ENSG00000167721/ENSG00000177971/ENSG00000253729/ENSG00000108651/ENSG00000114767/ENSG00000100138/ENSG00000101361/ENSG00000136718/ENSG00000087269/ENSG00000166197/ENSG00000130826/ENSG00000065183/ENSG00000150990/ENSG00000079246/ENSG00000182117/ENSG00000119285/ENSG00000112578
GO:0015252	GO:0015252	proton channel activity	23	-0.710455	-1.85537	0.000545986	0.00721343	0.0056458	2448	tags=57%, list=12%, signal=50%	ENSG00000154723/ENSG00000124172/ENSG00000154518/ENSG00000165629/ENSG00000110955/ENSG00000135390/ENSG00000167283/ENSG00000167863/ENSG00000241837/ENSG00000152234/ENSG00000241468/ENSG00000116459/ENSG00000169020
GO:0097718	GO:0097718	disordered domain specific binding	32	0.774988	2.13534	0.000553476	0.00722737	0.00565671	2	tags=3%, list=0%, signal=3%	ENSG00000204389
GO:0051427	GO:0051427	hormone receptor binding	156	-0.447998	-1.58631	0.000689616	0.00880044	0.00688791	3164	tags=33%, list=15%, signal=29%	ENSG00000100603/ENSG00000127870/ENSG00000124151/ENSG00000084676/ENSG00000183770/ENSG00000167333/ENSG00000115808/ENSG00000180530/ENSG00000087191/ENSG00000087460/ENSG00000147133/ENSG00000124496/ENSG00000122779/ENSG00000256061/ENSG00000121931/ENSG00000108510/ENSG00000115415/ENSG00000140396/ENSG00000110768/ENSG00000204209/ENSG00000178913/ENSG00000164934/ENSG00000215021/ENSG00000127616/ENSG00000123064…
GO:0042826	GO:0042826	histone deacetylase binding	109	0.672058	2.09805	0.000708957	0.0089456	0.00700152	2	tags=2%, list=0%, signal=2%	ENSG00000204388/ENSG00000204389
GO:0044389	GO:0044389	ubiquitin-like protein ligase binding	308	0.531346	1.84822	0.000835734	0.00989367	0.00774356	172	tags=3%, list=1%, signal=3%	ENSG00000204388/ENSG00000204389/ENSG00000044574/ENSG00000173110/ENSG00000179218/ENSG00000101294/ENSG00000124762/ENSG00000108465
GO:0005200	GO:0005200	structural constituent of cytoskeleton	87	-0.515238	-1.69197	0.000836953	0.00989367	0.00774356	3514	tags=40%, list=17%, signal=34%	ENSG00000127824/ENSG00000176014/ENSG00000137285/ENSG00000198947/ENSG00000118898/ENSG00000112851/ENSG00000145362/ENSG00000171345/ENSG00000126216/ENSG00000184009/ENSG00000162704/ENSG00000131462/ENSG00000147065/ENSG00000104833/ENSG00000138071/ENSG00000070182/ENSG00000087274/ENSG00000167553/ENSG00000148700/ENSG00000029534/ENSG00000159023/ENSG00000171914/ENSG00000198087/ENSG00000188229/ENSG00000127337…
GO:0004843	GO:0004843	thiol-dependent ubiquitin-specific protease activity	90	-0.499248	-1.6502	0.000954037	0.0109325	0.00855662	4181	tags=39%, list=20%, signal=31%	ENSG00000163930/ENSG00000070010/ENSG00000135913/ENSG00000121022/ENSG00000114316/ENSG00000129204/ENSG00000124356/ENSG00000138592/ENSG00000170832/ENSG00000077254/ENSG00000185515/ENSG00000116750/ENSG00000162607/ENSG00000008382/ENSG00000161133/ENSG00000138134/ENSG00000135655/ENSG00000124486/ENSG00000118939/ENSG00000140455/ENSG00000115464/ENSG00000058056/ENSG00000121644/ENSG00000101557/ENSG00000036672…
GO:0101005	GO:0101005	ubiquitinyl hydrolase activity	90	-0.499248	-1.6502	0.000954037	0.0109325	0.00855662	4181	tags=39%, list=20%, signal=31%	ENSG00000163930/ENSG00000070010/ENSG00000135913/ENSG00000121022/ENSG00000114316/ENSG00000129204/ENSG00000124356/ENSG00000138592/ENSG00000170832/ENSG00000077254/ENSG00000185515/ENSG00000116750/ENSG00000162607/ENSG00000008382/ENSG00000161133/ENSG00000138134/ENSG00000135655/ENSG00000124486/ENSG00000118939/ENSG00000140455/ENSG00000115464/ENSG00000058056/ENSG00000121644/ENSG00000101557/ENSG00000036672…
GO:0051219	GO:0051219	phosphoprotein binding	77	-0.530333	-1.71573	0.000992575	0.0111466	0.00872421	3424	tags=39%, list=16%, signal=33%	ENSG00000155876/ENSG00000097007/ENSG00000137074/ENSG00000157978/ENSG00000198793/ENSG00000154127/ENSG00000137815/ENSG00000160293/ENSG00000169047/ENSG00000213079/ENSG00000156304/ENSG00000139687/ENSG00000183735/ENSG00000166913/ENSG00000108518/ENSG00000159023/ENSG00000117461/ENSG00000054118/ENSG00000167193/ENSG00000179295/ENSG00000007168/ENSG00000137486/ENSG00000004478/ENSG00000166477/ENSG00000156531…
GO:0035173	GO:0035173	histone kinase activity	16	-0.765736	-1.83755	0.0010548	0.0116467	0.00911565	3990	tags=69%, list=19%, signal=56%	ENSG00000177602/ENSG00000096968/ENSG00000178999/ENSG00000100749/ENSG00000009954/ENSG00000134057/ENSG00000149554/ENSG00000145041/ENSG00000166501/ENSG00000170312/ENSG00000087586
GO:0070888	GO:0070888	E-box binding	38	-0.602898	-1.72053	0.00108786	0.0118494	0.00927428	4124	tags=42%, list=19%, signal=34%	ENSG00000168874/ENSG00000100644/ENSG00000125952/ENSG00000100462/ENSG00000187098/ENSG00000071564/ENSG00000116478/ENSG00000147140/ENSG00000008405/ENSG00000148516/ENSG00000090447/ENSG00000140262/ENSG00000136997/ENSG00000116560/ENSG00000196628/ENSG00000121390
GO:0043130	GO:0043130	ubiquitin binding	74	-0.526463	-1.68614	0.00109736	0.0118494	0.00927428	3696	tags=41%, list=17%, signal=34%	ENSG00000179262/ENSG00000101146/ENSG00000173207/ENSG00000088833/ENSG00000135679/ENSG00000078902/ENSG00000010072/ENSG00000119401/ENSG00000074319/ENSG00000100325/ENSG00000163961/ENSG00000163960/ENSG00000136536/ENSG00000118939/ENSG00000114742/ENSG00000100225/ENSG00000173960/ENSG00000058056/ENSG00000196821/ENSG00000119318/ENSG00000185104/ENSG00000123975/ENSG00000112130/ENSG00000111667/ENSG00000165006…
GO:0003727	GO:0003727	single-stranded RNA binding	79	-0.521745	-1.69351	0.00114034	0.0121962	0.00954571	2964	tags=37%, list=14%, signal=32%	ENSG00000168002/ENSG00000141543/ENSG00000183741/ENSG00000011304/ENSG00000102081/ENSG00000070495/ENSG00000138385/ENSG00000153250/ENSG00000135316/ENSG00000215301/ENSG00000257103/ENSG00000177192/ENSG00000169714/ENSG00000161813/ENSG00000135486/ENSG00000106682/ENSG00000063244/ENSG00000079785/ENSG00000147274/ENSG00000092199/ENSG00000144231/ENSG00000123908/ENSG00000124562/ENSG00000070756/ENSG00000169813…
GO:0023026	GO:0023026	MHC class II protein complex binding	13	-0.793134	-1.79933	0.0015843	0.0160285	0.0125452	1941	tags=46%, list=9%, signal=42%	ENSG00000067225/ENSG00000122359/ENSG00000080824/ENSG00000096384/ENSG00000108953/ENSG00000109971
GO:0047485	GO:0047485	protein N-terminus binding	105	0.674087	2.10037	0.00164415	0.0164855	0.0129029	179	tags=3%, list=1%, signal=3%	ENSG00000204388/ENSG00000204389/ENSG00000162236
GO:0019205	GO:0019205	nucleobase-containing compound kinase activity	41	-0.593827	-1.72152	0.00170394	0.0169339	0.0132538	2893	tags=32%, list=14%, signal=27%	ENSG00000155530/ENSG00000004455/ENSG00000075711/ENSG00000130830/ENSG00000167900/ENSG00000147853/ENSG00000085231/ENSG00000103202/ENSG00000143179/ENSG00000162408/ENSG00000162433/ENSG00000156136/ENSG00000239672
GO:0016251	GO:0016251	RNA polymerase II general transcription initiation factor activity	37	-0.617664	-1.7506	0.00178176	0.0175519	0.0137375	2428	tags=43%, list=11%, signal=38%	ENSG00000147133/ENSG00000141384/ENSG00000120656/ENSG00000153767/ENSG00000178913/ENSG00000175550/ENSG00000137413/ENSG00000117505/ENSG00000023608/ENSG00000148835/ENSG00000187325/ENSG00000273841/ENSG00000140307/ENSG00000165417/ENSG00000188342/ENSG00000197265
GO:0001098	GO:0001098	basal transcription machinery binding	60	-0.541151	-1.67175	0.00194538	0.0185141	0.0144906	4816	tags=58%, list=23%, signal=45%	ENSG00000175595/ENSG00000106546/ENSG00000158941/ENSG00000198730/ENSG00000112592/ENSG00000055044/ENSG00000100982/ENSG00000101413/ENSG00000092847/ENSG00000105202/ENSG00000130165/ENSG00000107223/ENSG00000124151/ENSG00000162664/ENSG00000137815/ENSG00000213079/ENSG00000163811/ENSG00000156304/ENSG00000153767/ENSG00000183207/ENSG00000163125/ENSG00000178913/ENSG00000175550/ENSG00000006712/ENSG00000087302…
GO:0001099	GO:0001099	basal RNA polymerase II transcription machinery binding	60	-0.541151	-1.67175	0.00194538	0.0185141	0.0144906	4816	tags=58%, list=23%, signal=45%	ENSG00000175595/ENSG00000106546/ENSG00000158941/ENSG00000198730/ENSG00000112592/ENSG00000055044/ENSG00000100982/ENSG00000101413/ENSG00000092847/ENSG00000105202/ENSG00000130165/ENSG00000107223/ENSG00000124151/ENSG00000162664/ENSG00000137815/ENSG00000213079/ENSG00000163811/ENSG00000156304/ENSG00000153767/ENSG00000183207/ENSG00000163125/ENSG00000178913/ENSG00000175550/ENSG00000006712/ENSG00000087302…
GO:0008301	GO:0008301	DNA binding, bending	15	-0.751731	-1.77665	0.00207023	0.0193739	0.0151636	3726	tags=60%, list=18%, signal=49%	ENSG00000149948/ENSG00000164576/ENSG00000152804/ENSG00000147601/ENSG00000189403/ENSG00000029993/ENSG00000164104/ENSG00000108064/ENSG00000131747
GO:0016616	GO:0016616	oxidoreductase activity, acting on the CH-OH group of donors, NAD or NADP as acceptor	108	-0.474621	-1.60049	0.00207023	0.0193739	0.0151636	3956	tags=30%, list=19%, signal=24%	ENSG00000084754/ENSG00000113161/ENSG00000161267/ENSG00000198189/ENSG00000169738/ENSG00000184860/ENSG00000197894/ENSG00000140263/ENSG00000240857/ENSG00000082212/ENSG00000065833/ENSG00000178035/ENSG00000145439/ENSG00000157326/ENSG00000138029/ENSG00000104522/ENSG00000116096/ENSG00000146701/ENSG00000137106/ENSG00000072506/ENSG00000187134/ENSG00000159228/ENSG00000138796/ENSG00000014641/ENSG00000142657…
GO:0004857	GO:0004857	enzyme inhibitor activity	297	-0.369799	-1.40432	0.00214601	0.0199171	0.0155887	4474	tags=30%, list=21%, signal=24%	ENSG00000231989/ENSG00000163840/ENSG00000175793/ENSG00000186834/ENSG00000114270/ENSG00000021355/ENSG00000145919/ENSG00000088992/ENSG00000177189/ENSG00000123243/ENSG00000114166/ENSG00000052795/ENSG00000150938/ENSG00000153113/ENSG00000234465/ENSG00000100744/ENSG00000187866/ENSG00000151332/ENSG00000184203/ENSG00000130770/ENSG00000139193/ENSG00000197622/ENSG00000142784/ENSG00000118137/ENSG00000198252…
GO:0051087	GO:0051087	chaperone binding	101	0.676569	2.10447	0.0022051	0.0202274	0.0158316	334	tags=13%, list=2%, signal=13%	ENSG00000044574/ENSG00000132002/ENSG00000149428/ENSG00000162298/ENSG00000128590/ENSG00000128228/ENSG00000198855/ENSG00000102580/ENSG00000179218/ENSG00000173209/ENSG00000158286/ENSG00000077232/ENSG00000171867
GO:0070034	GO:0070034	telomerase RNA binding	22	-0.68644	-1.77976	0.00259419	0.023194	0.0181534	4272	tags=64%, list=20%, signal=51%	ENSG00000141499/ENSG00000100028/ENSG00000114127/ENSG00000254093/ENSG00000145912/ENSG00000174953/ENSG00000109534/ENSG00000130826/ENSG00000116698/ENSG00000182117/ENSG00000092199/ENSG00000145414/ENSG00000172795/ENSG00000153187
GO:0000287	GO:0000287	magnesium ion binding	204	-0.397843	-1.44653	0.00260235	0.023194	0.0181534	3679	tags=29%, list=17%, signal=25%	ENSG00000143322/ENSG00000145246/ENSG00000072518/ENSG00000099256/ENSG00000116954/ENSG00000072062/ENSG00000097007/ENSG00000166851/ENSG00000110921/ENSG00000104043/ENSG00000135341/ENSG00000259431/ENSG00000135250/ENSG00000165609/ENSG00000091436/ENSG00000168496/ENSG00000134602/ENSG00000174953/ENSG00000104375/ENSG00000141568/ENSG00000125249/ENSG00000143776/ENSG00000035687/ENSG00000105613/ENSG00000138175…
GO:0004298	GO:0004298	threonine-type endopeptidase activity	19	-0.705954	-1.77251	0.00286039	0.0247144	0.0193434	3771	tags=63%, list=18%, signal=52%	ENSG00000204264/ENSG00000143106/ENSG00000100804/ENSG00000136930/ENSG00000129084/ENSG00000008018/ENSG00000240065/ENSG00000159377/ENSG00000101182/ENSG00000277791/ENSG00000041357/ENSG00000126067
GO:0097617	GO:0097617	annealing activity	13	-0.779841	-1.76917	0.00286097	0.0247144	0.0193434	2994	tags=62%, list=14%, signal=53%	ENSG00000197299/ENSG00000102081/ENSG00000215301/ENSG00000138375/ENSG00000106682/ENSG00000102038/ENSG00000121988/ENSG00000063046
GO:0016248	GO:0016248	channel inhibitor activity	34	-0.610676	-1.71897	0.00297942	0.0255411	0.0199905	4943	tags=56%, list=23%, signal=43%	ENSG00000165912/ENSG00000079950/ENSG00000173163/ENSG00000005059/ENSG00000170385/ENSG00000145715/ENSG00000126562/ENSG00000197584/ENSG00000143420/ENSG00000204628/ENSG00000171791/ENSG00000169174/ENSG00000105974/ENSG00000118640/ENSG00000060237/ENSG00000198668/ENSG00000100568/ENSG00000143933/ENSG00000170310
GO:0051287	GO:0051287	NAD binding	54	-0.539908	-1.64049	0.00321099	0.0273178	0.021381	3584	tags=39%, list=17%, signal=32%	ENSG00000165092/ENSG00000140263/ENSG00000082212/ENSG00000111640/ENSG00000065833/ENSG00000100243/ENSG00000140632/ENSG00000152642/ENSG00000148672/ENSG00000137106/ENSG00000158864/ENSG00000143799/ENSG00000112992/ENSG00000138796/ENSG00000014641/ENSG00000101444/ENSG00000092621/ENSG00000166411/ENSG00000106049/ENSG00000134333/ENSG00000137124
GO:0051536	GO:0051536	iron-sulfur cluster binding	64	-0.516989	-1.61188	0.00357082	0.0299256	0.0234221	5609	tags=50%, list=26%, signal=37%	ENSG00000023572/ENSG00000169599/ENSG00000145996/ENSG00000134321/ENSG00000175449/ENSG00000005194/ENSG00000009413/ENSG00000122729/ENSG00000277972/ENSG00000169627/ENSG00000165898/ENSG00000062822/ENSG00000178127/ENSG00000188641/ENSG00000244005/ENSG00000136492/ENSG00000135070/ENSG00000136381/ENSG00000151413/ENSG00000134014/ENSG00000090889/ENSG00000065057/ENSG00000023228/ENSG00000066926/ENSG00000158864…
GO:0051540	GO:0051540	metal cluster binding	64	-0.516989	-1.61188	0.00357082	0.0299256	0.0234221	5609	tags=50%, list=26%, signal=37%	ENSG00000023572/ENSG00000169599/ENSG00000145996/ENSG00000134321/ENSG00000175449/ENSG00000005194/ENSG00000009413/ENSG00000122729/ENSG00000277972/ENSG00000169627/ENSG00000165898/ENSG00000062822/ENSG00000178127/ENSG00000188641/ENSG00000244005/ENSG00000136492/ENSG00000135070/ENSG00000136381/ENSG00000151413/ENSG00000134014/ENSG00000090889/ENSG00000065057/ENSG00000023228/ENSG00000066926/ENSG00000158864…
GO:0046982	GO:0046982	protein heterodimerization activity	284	-0.365141	-1.38374	0.00408999	0.033283	0.0260499	3486	tags=30%, list=16%, signal=25%	ENSG00000164494/ENSG00000182197/ENSG00000155876/ENSG00000140379/ENSG00000285480/ENSG00000163399/ENSG00000100462/ENSG00000170471/ENSG00000151576/ENSG00000124164/ENSG00000197780/ENSG00000069956/ENSG00000105698/ENSG00000081189/ENSG00000158373/ENSG00000120669/ENSG00000128272/ENSG00000123268/ENSG00000171791/ENSG00000181218/ENSG00000071564/ENSG00000102081/ENSG00000108788/ENSG00000272196/ENSG00000070814…
GO:1990756	GO:1990756	ubiquitin ligase-substrate adaptor activity	13	0.810353	1.8489	0.00415877	0.0335993	0.0262974	447	tags=23%, list=2%, signal=23%	ENSG00000051108/ENSG00000171621/ENSG00000249915
GO:1990381	GO:1990381	ubiquitin-specific protease binding	19	0.811364	2.00751	0.00464049	0.0366991	0.0287235	803	tags=26%, list=4%, signal=25%	ENSG00000099958/ENSG00000162298/ENSG00000131871/ENSG00000072849/ENSG00000005486
GO:0098505	GO:0098505	G-rich strand telomeric DNA binding	10	-0.779105	-1.65035	0.00490075	0.0378682	0.0296386	4107	tags=80%, list=19%, signal=65%	ENSG00000117748/ENSG00000122566/ENSG00000166848/ENSG00000147601/ENSG00000132604/ENSG00000135486/ENSG00000128513/ENSG00000132383
GO:0008242	GO:0008242	omega peptidase activity	100	-0.456013	-1.52482	0.00497819	0.0380307	0.0297658	4181	tags=36%, list=20%, signal=29%	ENSG00000163930/ENSG00000070010/ENSG00000135913/ENSG00000121022/ENSG00000114316/ENSG00000164062/ENSG00000129204/ENSG00000124356/ENSG00000138592/ENSG00000170832/ENSG00000077254/ENSG00000185515/ENSG00000116750/ENSG00000162607/ENSG00000008382/ENSG00000161133/ENSG00000138134/ENSG00000135655/ENSG00000124486/ENSG00000118939/ENSG00000140455/ENSG00000115464/ENSG00000058056/ENSG00000121644/ENSG00000101557…
GO:0017056	GO:0017056	structural constituent of nuclear pore	26	-0.629317	-1.66633	0.00612973	0.0458912	0.0359181	4550	tags=58%, list=21%, signal=45%	ENSG00000047410/ENSG00000095319/ENSG00000113569/ENSG00000139496/ENSG00000163002/ENSG00000058804/ENSG00000126883/ENSG00000102900/ENSG00000138750/ENSG00000108559/ENSG00000030066/ENSG00000155561/ENSG00000110713/ENSG00000124789/ENSG00000069248
GO:0016407	GO:0016407	acetyltransferase activity	96	-0.448983	-1.49468	0.00627661	0.0466797	0.0365351	5351	tags=53%, list=25%, signal=40%	ENSG00000129673/ENSG00000100522/ENSG00000100393/ENSG00000109065/ENSG00000106443/ENSG00000075239/ENSG00000139620/ENSG00000025293/ENSG00000171428/ENSG00000122728/ENSG00000167315/ENSG00000114982/ENSG00000114166/ENSG00000172977/ENSG00000137992/ENSG00000176170/ENSG00000173418/ENSG00000079462/ENSG00000084754/ENSG00000139618/ENSG00000122390/ENSG00000187778/ENSG00000136504/ENSG00000144035/ENSG00000124151…

## Sheet: GSEA_GO_CC_simplified_S1
	ID	Description	setSize	enrichmentScore	NES	pvalue	p.adjust	qvalues	rank	leading_edge	core_enrichment
GO:0044391	GO:0044391	ribosomal subunit	182	-0.779423	-2.80029	1.71423e-37	1.29253e-34	8.33658e-35	3082	tags=70%, list=15%, signal=60%	ENSG00000143486/ENSG00000204568/ENSG00000130921/ENSG00000175581/ENSG00000116251/ENSG00000167862/ENSG00000165502/ENSG00000156482/ENSG00000204628/ENSG00000048544/ENSG00000178694/ENSG00000146223/ENSG00000108826/ENSG00000122140/ENSG00000008988/ENSG00000108107/ENSG00000116221/ENSG00000167526/ENSG00000140988/ENSG00000090263/ENSG00000147403/ENSG00000125445/ENSG00000159111/ENSG00000182180/ENSG00000186468…
GO:0098687	GO:0098687	chromosomal region	337	-0.609635	-2.33238	1.55986e-24	2.94034e-22	1.89646e-22	3521	tags=51%, list=17%, signal=43%	ENSG00000104695/ENSG00000100401/ENSG00000166847/ENSG00000115942/ENSG00000213639/ENSG00000142945/ENSG00000188312/ENSG00000166851/ENSG00000122566/ENSG00000172531/ENSG00000124535/ENSG00000185115/ENSG00000160783/ENSG00000185129/ENSG00000136504/ENSG00000074054/ENSG00000149311/ENSG00000085224/ENSG00000089685/ENSG00000165480/ENSG00000102977/ENSG00000115947/ENSG00000185379/ENSG00000254093/ENSG00000197299…
GO:0005759	GO:0005759	mitochondrial matrix	458	-0.533951	-2.10045	5.44995e-19	6.84877e-17	4.41733e-17	4244	tags=42%, list=20%, signal=34%	ENSG00000043514/ENSG00000119689/ENSG00000167315/ENSG00000136522/ENSG00000185608/ENSG00000135441/ENSG00000146282/ENSG00000105379/ENSG00000113048/ENSG00000143811/ENSG00000165898/ENSG00000112294/ENSG00000137992/ENSG00000168827/ENSG00000215251/ENSG00000136270/ENSG00000084754/ENSG00000176715/ENSG00000144029/ENSG00000104980/ENSG00000175110/ENSG00000161267/ENSG00000180992/ENSG00000244005/ENSG00000118246…
GO:0098798	GO:0098798	mitochondrial protein complex	256	-0.606666	-2.26759	1.17166e-18	1.26205e-16	8.13997e-17	4027	tags=57%, list=19%, signal=47%	ENSG00000134809/ENSG00000137992/ENSG00000107745/ENSG00000084754/ENSG00000144029/ENSG00000158882/ENSG00000178127/ENSG00000175110/ENSG00000180992/ENSG00000159199/ENSG00000213619/ENSG00000131495/ENSG00000105364/ENSG00000160194/ENSG00000082515/ENSG00000125356/ENSG00000010256/ENSG00000119421/ENSG00000214026/ENSG00000242485/ENSG00000075336/ENSG00000131844/ENSG00000135972/ENSG00000143436/ENSG00000007923…
GO:0005743	GO:0005743	mitochondrial inner membrane	467	-0.529606	-2.08851	3.75801e-18	3.14838e-16	2.03064e-16	4371	tags=49%, list=21%, signal=40%	ENSG00000136758/ENSG00000174886/ENSG00000021826/ENSG00000088682/ENSG00000233954/ENSG00000108528/ENSG00000087299/ENSG00000144120/ENSG00000164983/ENSG00000148339/ENSG00000136522/ENSG00000185608/ENSG00000115159/ENSG00000151729/ENSG00000105197/ENSG00000113048/ENSG00000164182/ENSG00000134809/ENSG00000132300/ENSG00000107745/ENSG00000084754/ENSG00000107819/ENSG00000144029/ENSG00000104980/ENSG00000178127…
GO:0005819	GO:0005819	spindle	359	-0.552528	-2.11733	4.53328e-17	3.41809e-15	2.20461e-15	3624	tags=40%, list=17%, signal=34%	ENSG00000101146/ENSG00000081377/ENSG00000100629/ENSG00000088833/ENSG00000134222/ENSG00000104695/ENSG00000100401/ENSG00000173272/ENSG00000142945/ENSG00000166851/ENSG00000097046/ENSG00000084693/ENSG00000074054/ENSG00000126216/ENSG00000149311/ENSG00000089685/ENSG00000165480/ENSG00000237649/ENSG00000135837/ENSG00000037474/ENSG00000254093/ENSG00000186185/ENSG00000131351/ENSG00000118193/ENSG00000113838…
GO:0005681	GO:0005681	spliceosomal complex	187	-0.58324	-2.10255	9.7584e-12	4.59865e-10	2.96604e-10	3510	tags=49%, list=17%, signal=41%	ENSG00000116679/ENSG00000170144/ENSG00000100410/ENSG00000122566/ENSG00000131876/ENSG00000108349/ENSG00000068394/ENSG00000100603/ENSG00000143368/ENSG00000240682/ENSG00000141543/ENSG00000130520/ENSG00000134748/ENSG00000101343/ENSG00000183684/ENSG00000087365/ENSG00000174243/ENSG00000115128/ENSG00000100109/ENSG00000077312/ENSG00000135316/ENSG00000153015/ENSG00000136819/ENSG00000117569/ENSG00000160710…
GO:0061695	GO:0061695	transferase complex, transferring phosphorus-containing groups	244	-0.552359	-2.05529	1.67367e-11	7.15106e-10	4.6123e-10	3591	tags=41%, list=17%, signal=34%	ENSG00000121879/ENSG00000164329/ENSG00000014138/ENSG00000173207/ENSG00000135446/ENSG00000196367/ENSG00000161980/ENSG00000134058/ENSG00000100603/ENSG00000013503/ENSG00000117877/ENSG00000196586/ENSG00000197780/ENSG00000140395/ENSG00000152556/ENSG00000067177/ENSG00000168002/ENSG00000068654/ENSG00000137815/ENSG00000196455/ENSG00000108946/ENSG00000114737/ENSG00000100142/ENSG00000005075/ENSG00000147669…
GO:0035770	GO:0035770	ribonucleoprotein granule	230	-0.544907	-2.01632	7.65574e-11	2.74877e-09	1.77291e-09	4445	tags=47%, list=21%, signal=38%	ENSG00000112964/ENSG00000186868/ENSG00000197181/ENSG00000126070/ENSG00000144535/ENSG00000021355/ENSG00000175324/ENSG00000204842/ENSG00000179750/ENSG00000120948/ENSG00000138757/ENSG00000215251/ENSG00000114867/ENSG00000244509/ENSG00000118246/ENSG00000092847/ENSG00000152332/ENSG00000182134/ENSG00000141738/ENSG00000114127/ENSG00000155508/ENSG00000108349/ENSG00000272886/ENSG00000117523/ENSG00000185650…
GO:0030684	GO:0030684	preribosome	77	-0.69349	-2.23374	5.19721e-10	1.50719e-08	9.72109e-09	3551	tags=60%, list=17%, signal=50%	ENSG00000067533/ENSG00000105202/ENSG00000117395/ENSG00000108592/ENSG00000112159/ENSG00000053372/ENSG00000100029/ENSG00000135521/ENSG00000132603/ENSG00000160256/ENSG00000184967/ENSG00000189306/ENSG00000138442/ENSG00000227057/ENSG00000183520/ENSG00000156697/ENSG00000167721/ENSG00000242372/ENSG00000177971/ENSG00000253729/ENSG00000108651/ENSG00000114767/ENSG00000100138/ENSG00000101361/ENSG00000164934…
GO:0055029	GO:0055029	nuclear DNA-directed RNA polymerase complex	101	-0.630486	-2.11368	5.17662e-09	1.30106e-07	8.39157e-08	3235	tags=50%, list=15%, signal=43%	ENSG00000161980/ENSG00000134058/ENSG00000013503/ENSG00000117877/ENSG00000196586/ENSG00000197780/ENSG00000140395/ENSG00000168002/ENSG00000068654/ENSG00000137815/ENSG00000100142/ENSG00000005075/ENSG00000147669/ENSG00000187735/ENSG00000147133/ENSG00000100413/ENSG00000137054/ENSG00000141384/ENSG00000272047/ENSG00000120656/ENSG00000241258/ENSG00000112118/ENSG00000153767/ENSG00000110768/ENSG00000163125…
GO:0000784	GO:0000784	nuclear chromosome, telomeric region	117	-0.603751	-2.05629	7.49093e-09	1.70961e-07	1.10266e-07	4107	tags=61%, list=19%, signal=49%	ENSG00000117748/ENSG00000132475/ENSG00000163634/ENSG00000100297/ENSG00000062822/ENSG00000122565/ENSG00000139618/ENSG00000092203/ENSG00000115942/ENSG00000213639/ENSG00000172531/ENSG00000124535/ENSG00000185129/ENSG00000149311/ENSG00000085224/ENSG00000102977/ENSG00000115947/ENSG00000185379/ENSG00000254093/ENSG00000073111/ENSG00000145912/ENSG00000183684/ENSG00000166848/ENSG00000100296/ENSG00000067369…
GO:0005667	GO:0005667	transcription regulator complex	363	-0.465221	-1.78493	7.90649e-09	1.70961e-07	1.10266e-07	4396	tags=40%, list=21%, signal=32%	ENSG00000130726/ENSG00000169016/ENSG00000239306/ENSG00000112592/ENSG00000104973/ENSG00000185024/ENSG00000187079/ENSG00000122728/ENSG00000131263/ENSG00000089902/ENSG00000117625/ENSG00000167771/ENSG00000172977/ENSG00000024526/ENSG00000129173/ENSG00000100644/ENSG00000101773/ENSG00000120837/ENSG00000007968/ENSG00000112249/ENSG00000106829/ENSG00000197223/ENSG00000135334/ENSG00000116679/ENSG00000125952…
GO:0005643	GO:0005643	nuclear pore	82	-0.652634	-2.12674	2.92288e-08	5.65089e-07	3.64472e-07	5761	tags=68%, list=27%, signal=50%	ENSG00000111581/ENSG00000213024/ENSG00000196862/ENSG00000169629/ENSG00000114030/ENSG00000132182/ENSG00000162231/ENSG00000163577/ENSG00000047410/ENSG00000132507/ENSG00000169371/ENSG00000095319/ENSG00000113569/ENSG00000139496/ENSG00000094914/ENSG00000111224/ENSG00000143552/ENSG00000102753/ENSG00000163904/ENSG00000185963/ENSG00000153201/ENSG00000101146/ENSG00000100401/ENSG00000153140/ENSG00000163002…
GO:0034399	GO:0034399	nuclear periphery	127	-0.587035	-2.02673	3.88747e-08	7.14915e-07	4.61107e-07	3607	tags=47%, list=17%, signal=39%	ENSG00000119772/ENSG00000138398/ENSG00000117395/ENSG00000100410/ENSG00000122566/ENSG00000163002/ENSG00000100603/ENSG00000083635/ENSG00000197299/ENSG00000162664/ENSG00000102900/ENSG00000151657/ENSG00000128272/ENSG00000157212/ENSG00000159256/ENSG00000090316/ENSG00000213079/ENSG00000090889/ENSG00000121931/ENSG00000105229/ENSG00000119042/ENSG00000183207/ENSG00000133226/ENSG00000242372/ENSG00000066777…
GO:0018995	GO:0018995	host cellular component	65	-0.666628	-2.09348	1.83692e-07	2.88549e-06	1.86109e-06	3183	tags=45%, list=15%, signal=38%	ENSG00000163002/ENSG00000058804/ENSG00000126883/ENSG00000102900/ENSG00000102081/ENSG00000074319/ENSG00000185745/ENSG00000133028/ENSG00000082898/ENSG00000152465/ENSG00000138750/ENSG00000198791/ENSG00000108559/ENSG00000093000/ENSG00000030066/ENSG00000170315/ENSG00000108424/ENSG00000155561/ENSG00000165006/ENSG00000075188/ENSG00000132341/ENSG00000085415/ENSG00000110713/ENSG00000124789/ENSG00000120253…
GO:0043657	GO:0043657	host cell	65	-0.666628	-2.09348	1.83692e-07	2.88549e-06	1.86109e-06	3183	tags=45%, list=15%, signal=38%	ENSG00000163002/ENSG00000058804/ENSG00000126883/ENSG00000102900/ENSG00000102081/ENSG00000074319/ENSG00000185745/ENSG00000133028/ENSG00000082898/ENSG00000152465/ENSG00000138750/ENSG00000198791/ENSG00000108559/ENSG00000093000/ENSG00000030066/ENSG00000170315/ENSG00000108424/ENSG00000155561/ENSG00000165006/ENSG00000075188/ENSG00000132341/ENSG00000085415/ENSG00000110713/ENSG00000124789/ENSG00000120253…
GO:0005758	GO:0005758	mitochondrial intermembrane space	76	-0.633441	-2.03016	3.39328e-07	5.01672e-06	3.23569e-06	4027	tags=57%, list=19%, signal=46%	ENSG00000135441/ENSG00000134809/ENSG00000107745/ENSG00000168275/ENSG00000125779/ENSG00000165283/ENSG00000119421/ENSG00000113384/ENSG00000126602/ENSG00000265972/ENSG00000112234/ENSG00000150779/ENSG00000099800/ENSG00000004455/ENSG00000100575/ENSG00000265354/ENSG00000162129/ENSG00000115317/ENSG00000196636/ENSG00000125611/ENSG00000213465/ENSG00000243317/ENSG00000186314/ENSG00000080819/ENSG00000165487…
GO:0120114	GO:0120114	Sm-like protein family complex	93	-0.607804	-2.00593	3.69198e-07	5.35337e-06	3.45282e-06	2812	tags=39%, list=13%, signal=34%	ENSG00000130520/ENSG00000179409/ENSG00000172062/ENSG00000102081/ENSG00000087365/ENSG00000174243/ENSG00000115128/ENSG00000074201/ENSG00000077312/ENSG00000174231/ENSG00000104897/ENSG00000144028/ENSG00000139343/ENSG00000100138/ENSG00000066777/ENSG00000108883/ENSG00000060688/ENSG00000101161/ENSG00000136875/ENSG00000164167/ENSG00000141759/ENSG00000125743/ENSG00000170860/ENSG00000196504/ENSG00000204392…
GO:0072562	GO:0072562	blood microparticle	93	0.804062	2.4789	4.67965e-07	6.65747e-06	4.29394e-06	7	tags=3%, list=0%, signal=3%	ENSG00000204388/ENSG00000204389/ENSG00000173110
GO:0005844	GO:0005844	polysome	65	-0.654857	-2.05651	4.88744e-07	6.82432e-06	4.40156e-06	4401	tags=74%, list=21%, signal=59%	ENSG00000233927/ENSG00000144535/ENSG00000204842/ENSG00000111832/ENSG00000183011/ENSG00000071082/ENSG00000089154/ENSG00000114867/ENSG00000133026/ENSG00000092847/ENSG00000171858/ENSG00000187778/ENSG00000105640/ENSG00000135040/ENSG00000156482/ENSG00000102081/ENSG00000129084/ENSG00000151461/ENSG00000107929/ENSG00000134001/ENSG00000186468/ENSG00000167658/ENSG00000063177/ENSG00000161016/ENSG00000161813…
GO:0070993	GO:0070993	translation preinitiation complex	18	-0.845909	-2.05449	1.09853e-06	1.45314e-05	9.37249e-06	2740	tags=83%, list=13%, signal=73%	ENSG00000130811/ENSG00000149100/ENSG00000106263/ENSG00000134001/ENSG00000107581/ENSG00000067248/ENSG00000178982/ENSG00000100129/ENSG00000114784/ENSG00000084623/ENSG00000104131/ENSG00000100353/ENSG00000104408/ENSG00000173812/ENSG00000147677
GO:1905369	GO:1905369	endopeptidase complex	68	-0.643899	-2.04172	1.52297e-06	1.88249e-05	1.21417e-05	3828	tags=57%, list=18%, signal=47%	ENSG00000159352/ENSG00000204264/ENSG00000197170/ENSG00000179262/ENSG00000175166/ENSG00000108344/ENSG00000142892/ENSG00000143106/ENSG00000100804/ENSG00000136930/ENSG00000160803/ENSG00000100519/ENSG00000009335/ENSG00000116750/ENSG00000087191/ENSG00000129084/ENSG00000092010/ENSG00000135018/ENSG00000115317/ENSG00000100764/ENSG00000099341/ENSG00000125818/ENSG00000091164/ENSG00000101843/ENSG00000161057…
GO:0101031	GO:0101031	chaperone complex	24	-0.808338	-2.1201	1.73304e-06	2.07414e-05	1.33778e-05	1827	tags=58%, list=9%, signal=53%	ENSG00000120438/ENSG00000150753/ENSG00000146731/ENSG00000112208/ENSG00000128789/ENSG00000168439/ENSG00000096384/ENSG00000166226/ENSG00000115484/ENSG00000135624/ENSG00000163468/ENSG00000110958/ENSG00000156261/ENSG00000109971
GO:0034708	GO:0034708	methyltransferase complex	100	-0.581557	-1.95118	2.22519e-06	2.62156e-05	1.69085e-05	3701	tags=47%, list=17%, signal=39%	ENSG00000101654/ENSG00000187778/ENSG00000066135/ENSG00000145388/ENSG00000125952/ENSG00000089195/ENSG00000123200/ENSG00000100462/ENSG00000162521/ENSG00000174197/ENSG00000196363/ENSG00000164944/ENSG00000157212/ENSG00000100632/ENSG00000147133/ENSG00000074201/ENSG00000162961/ENSG00000164091/ENSG00000153391/ENSG00000183207/ENSG00000139343/ENSG00000178913/ENSG00000102054/ENSG00000121481/ENSG00000156239…
GO:0031227	GO:0031227	intrinsic component of endoplasmic reticulum membrane	148	0.747055	2.39349	2.77719e-06	3.17273e-05	2.04635e-05	1484	tags=21%, list=7%, signal=20%	ENSG00000044574/ENSG00000099958/ENSG00000162298/ENSG00000198855/ENSG00000172071/ENSG00000179218/ENSG00000131871/ENSG00000058262/ENSG00000101294/ENSG00000005206/ENSG00000134109/ENSG00000125844/ENSG00000100908/ENSG00000118762/ENSG00000067167/ENSG00000121073/ENSG00000124786/ENSG00000072849/ENSG00000138073/ENSG00000167004/ENSG00000234745/ENSG00000204592/ENSG00000125744/ENSG00000005486/ENSG00000178607…
GO:0016235	GO:0016235	aggresome	35	0.873609	2.41819	8.24409e-06	8.75499e-05	5.6468e-05	125	tags=9%, list=1%, signal=9%	ENSG00000204388/ENSG00000204389/ENSG00000134109
GO:0070469	GO:0070469	respirasome	95	-0.566199	-1.88817	1.01361e-05	0.000104694	6.75254e-05	2152	tags=42%, list=10%, signal=38%	ENSG00000147123/ENSG00000243317/ENSG00000179091/ENSG00000126267/ENSG00000128609/ENSG00000023228/ENSG00000131143/ENSG00000127184/ENSG00000073578/ENSG00000173660/ENSG00000158864/ENSG00000183648/ENSG00000112992/ENSG00000204370/ENSG00000131174/ENSG00000117118/ENSG00000169021/ENSG00000112695/ENSG00000189043/ENSG00000178741/ENSG00000151366/ENSG00000172115/ENSG00000137038/ENSG00000176340/ENSG00000156467…
GO:0031838	GO:0031838	haptoglobin-hemoglobin complex	10	-0.9139	-1.96039	1.77891e-05	0.000171962	0.000110912	332	tags=50%, list=2%, signal=49%	ENSG00000196565/ENSG00000188536/ENSG00000130656/ENSG00000206172/ENSG00000213934
GO:0005732	GO:0005732	small nucleolar ribonucleoprotein complex	25	-0.741525	-1.95869	3.6046e-05	0.000331447	0.000213777	2839	tags=68%, list=13%, signal=59%	ENSG00000105202/ENSG00000145912/ENSG00000124787/ENSG00000172336/ENSG00000109534/ENSG00000114767/ENSG00000139343/ENSG00000100138/ENSG00000101361/ENSG00000060688/ENSG00000166197/ENSG00000130826/ENSG00000148688/ENSG00000164167/ENSG00000104356/ENSG00000182117/ENSG00000145414
GO:0098803	GO:0098803	respiratory chain complex	80	-0.572148	-1.85787	4.02319e-05	0.00036548	0.000235728	2152	tags=42%, list=10%, signal=38%	ENSG00000147123/ENSG00000179091/ENSG00000126267/ENSG00000128609/ENSG00000023228/ENSG00000131143/ENSG00000127184/ENSG00000073578/ENSG00000173660/ENSG00000158864/ENSG00000183648/ENSG00000204370/ENSG00000131174/ENSG00000117118/ENSG00000169021/ENSG00000189043/ENSG00000178741/ENSG00000151366/ENSG00000137038/ENSG00000176340/ENSG00000156467/ENSG00000140740/ENSG00000111775/ENSG00000119013/ENSG00000136521…
GO:0005833	GO:0005833	hemoglobin complex	12	-0.86693	-1.95474	4.53623e-05	0.000398238	0.000256856	332	tags=42%, list=2%, signal=41%	ENSG00000196565/ENSG00000188536/ENSG00000130656/ENSG00000206172/ENSG00000213934
GO:0005852	GO:0005852	eukaryotic translation initiation factor 3 complex	17	-0.814575	-1.94975	5.10301e-05	0.000442261	0.00028525	2740	tags=76%, list=13%, signal=67%	ENSG00000130811/ENSG00000149100/ENSG00000106263/ENSG00000215301/ENSG00000107581/ENSG00000178982/ENSG00000100129/ENSG00000084623/ENSG00000104131/ENSG00000100353/ENSG00000104408/ENSG00000147677/ENSG00000164163
GO:0016469	GO:0016469	proton-transporting two-sector ATPase complex	48	-0.633792	-1.89803	5.82938e-05	0.000499472	0.00032215	2543	tags=46%, list=12%, signal=40%	ENSG00000108179/ENSG00000147416/ENSG00000154723/ENSG00000124172/ENSG00000131100/ENSG00000154518/ENSG00000165629/ENSG00000100554/ENSG00000128524/ENSG00000136888/ENSG00000110955/ENSG00000135390/ENSG00000167283/ENSG00000167863/ENSG00000173915/ENSG00000241837/ENSG00000156411/ENSG00000152234/ENSG00000114573/ENSG00000241468/ENSG00000116459/ENSG00000169020
GO:1990204	GO:1990204	oxidoreductase complex	104	-0.51895	-1.74603	0.000101903	0.000852624	0.000549926	4542	tags=58%, list=21%, signal=46%	ENSG00000184076/ENSG00000090266/ENSG00000140279/ENSG00000165264/ENSG00000083123/ENSG00000168291/ENSG00000174886/ENSG00000233954/ENSG00000119689/ENSG00000115159/ENSG00000137992/ENSG00000178127/ENSG00000137198/ENSG00000213619/ENSG00000131495/ENSG00000160194/ENSG00000125356/ENSG00000010256/ENSG00000119421/ENSG00000100938/ENSG00000110435/ENSG00000007952/ENSG00000131828/ENSG00000147684/ENSG00000152642…
GO:0032993	GO:0032993	protein-DNA complex	180	-0.455292	-1.62951	0.00016874	0.00133926	0.0008638	3246	tags=34%, list=15%, signal=29%	ENSG00000285480/ENSG00000185129/ENSG00000102977/ENSG00000140632/ENSG00000152804/ENSG00000166848/ENSG00000158373/ENSG00000181218/ENSG00000146414/ENSG00000272196/ENSG00000147601/ENSG00000197061/ENSG00000137265/ENSG00000115163/ENSG00000112118/ENSG00000153767/ENSG00000257949/ENSG00000253729/ENSG00000132604/ENSG00000138375/ENSG00000110107/ENSG00000135336/ENSG00000133302/ENSG00000001167/ENSG00000073614…
GO:0031248	GO:0031248	protein acetyltransferase complex	90	-0.527585	-1.73604	0.000250727	0.00181777	0.00117243	4199	tags=49%, list=20%, signal=39%	ENSG00000114982/ENSG00000114166/ENSG00000183011/ENSG00000172977/ENSG00000173418/ENSG00000151332/ENSG00000187778/ENSG00000196367/ENSG00000136518/ENSG00000136504/ENSG00000135040/ENSG00000036549/ENSG00000196363/ENSG00000173011/ENSG00000135341/ENSG00000102030/ENSG00000101189/ENSG00000102221/ENSG00000071243/ENSG00000120656/ENSG00000174579/ENSG00000183207/ENSG00000148229/ENSG00000178913/ENSG00000102710…
GO:1902493	GO:1902493	acetyltransferase complex	90	-0.527585	-1.73604	0.000250727	0.00181777	0.00117243	4199	tags=49%, list=20%, signal=39%	ENSG00000114982/ENSG00000114166/ENSG00000183011/ENSG00000172977/ENSG00000173418/ENSG00000151332/ENSG00000187778/ENSG00000196367/ENSG00000136518/ENSG00000136504/ENSG00000135040/ENSG00000036549/ENSG00000196363/ENSG00000173011/ENSG00000135341/ENSG00000102030/ENSG00000101189/ENSG00000102221/ENSG00000071243/ENSG00000120656/ENSG00000174579/ENSG00000183207/ENSG00000148229/ENSG00000178913/ENSG00000102710…
GO:0016442	GO:0016442	RISC complex	14	-0.802856	-1.86941	0.000273704	0.00193247	0.0012464	1340	tags=43%, list=6%, signal=40%	ENSG00000124571/ENSG00000110367/ENSG00000123908/ENSG00000151247/ENSG00000172795/ENSG00000135829
GO:0031332	GO:0031332	RNAi effector complex	14	-0.802856	-1.86941	0.000273704	0.00193247	0.0012464	1340	tags=43%, list=6%, signal=40%	ENSG00000124571/ENSG00000110367/ENSG00000123908/ENSG00000151247/ENSG00000172795/ENSG00000135829
GO:0030132	GO:0030132	clathrin coat of coated pit	15	-0.809509	-1.91362	0.000277301	0.00193597	0.00124866	3057	tags=67%, list=14%, signal=57%	ENSG00000161203/ENSG00000159082/ENSG00000127527/ENSG00000131374/ENSG00000085832/ENSG00000042753/ENSG00000141367/ENSG00000073921/ENSG00000006125/ENSG00000122705
GO:0101002	GO:0101002	ficolin-1-rich granule	118	0.680346	2.11847	0.000474539	0.00295705	0.00190724	7	tags=3%, list=0%, signal=3%	ENSG00000204388/ENSG00000204389/ENSG00000173110
GO:1904813	GO:1904813	ficolin-1-rich granule lumen	118	0.680346	2.11847	0.000474539	0.00295705	0.00190724	7	tags=3%, list=0%, signal=3%	ENSG00000204388/ENSG00000204389/ENSG00000173110
GO:0000307	GO:0000307	cyclin-dependent protein kinase holoenzyme complex	42	-0.616509	-1.80804	0.000559854	0.00346008	0.00223169	3865	tags=48%, list=18%, signal=39%	ENSG00000157456/ENSG00000173207/ENSG00000135446/ENSG00000134058/ENSG00000100603/ENSG00000115649/ENSG00000162063/ENSG00000107949/ENSG00000112576/ENSG00000139687/ENSG00000108100/ENSG00000113328/ENSG00000134057/ENSG00000123975/ENSG00000129315/ENSG00000105810/ENSG00000118816/ENSG00000132646/ENSG00000170312/ENSG00000145386
GO:0034719	GO:0034719	SMN-Sm protein complex	18	-0.744834	-1.80901	0.000635294	0.00383209	0.00247163	3913	tags=61%, list=18%, signal=50%	ENSG00000100028/ENSG00000023734/ENSG00000179409/ENSG00000172062/ENSG00000102081/ENSG00000139343/ENSG00000125743/ENSG00000082516/ENSG00000182004/ENSG00000167088/ENSG00000143977
GO:0005720	GO:0005720	nuclear heterochromatin	33	-0.649653	-1.7932	0.000729374	0.0043303	0.00279296	4396	tags=52%, list=21%, signal=41%	ENSG00000130726/ENSG00000178409/ENSG00000122565/ENSG00000119772/ENSG00000085224/ENSG00000115163/ENSG00000120438/ENSG00000121481/ENSG00000108468/ENSG00000185811/ENSG00000178691/ENSG00000113648/ENSG00000151503/ENSG00000276043/ENSG00000164032/ENSG00000171320/ENSG00000094916
GO:0019867	GO:0019867	outer membrane	204	-0.419763	-1.52068	0.000864204	0.00505124	0.00325796	3213	tags=26%, list=15%, signal=22%	ENSG00000007923/ENSG00000078237/ENSG00000151576/ENSG00000159685/ENSG00000198793/ENSG00000100243/ENSG00000171791/ENSG00000155189/ENSG00000104081/ENSG00000159399/ENSG00000128654/ENSG00000138029/ENSG00000174917/ENSG00000243317/ENSG00000110497/ENSG00000176171/ENSG00000165943/ENSG00000087470/ENSG00000154518/ENSG00000184992/ENSG00000168958/ENSG00000215021/ENSG00000069509/ENSG00000171552/ENSG00000126858…
GO:0080008	GO:0080008	Cul4-RING E3 ubiquitin ligase complex	33	-0.641699	-1.77125	0.00096955	0.00560338	0.00361407	2273	tags=42%, list=11%, signal=38%	ENSG00000158290/ENSG00000100387/ENSG00000143164/ENSG00000122741/ENSG00000164934/ENSG00000139842/ENSG00000167986/ENSG00000145041/ENSG00000136485/ENSG00000198876/ENSG00000171566/ENSG00000143476/ENSG00000115827/ENSG00000166233
GO:0030118	GO:0030118	clathrin coat	44	-0.598402	-1.76389	0.00106307	0.00602673	0.00388713	3121	tags=45%, list=15%, signal=39%	ENSG00000100280/ENSG00000161203/ENSG00000159082/ENSG00000157191/ENSG00000063245/ENSG00000127527/ENSG00000006715/ENSG00000072134/ENSG00000131374/ENSG00000275066/ENSG00000106367/ENSG00000085832/ENSG00000185009/ENSG00000042753/ENSG00000151466/ENSG00000141367/ENSG00000073921/ENSG00000132842/ENSG00000006125/ENSG00000122705
GO:0044815	GO:0044815	DNA packaging complex	95	-0.484664	-1.61627	0.00170394	0.00898443	0.00579479	2721	tags=27%, list=13%, signal=24%	ENSG00000158373/ENSG00000181218/ENSG00000146414/ENSG00000272196/ENSG00000197061/ENSG00000137265/ENSG00000115163/ENSG00000133302/ENSG00000197903/ENSG00000278828/ENSG00000187837/ENSG00000109805/ENSG00000184678/ENSG00000083168/ENSG00000121152/ENSG00000163041/ENSG00000113810/ENSG00000276180/ENSG00000113648/ENSG00000151503/ENSG00000136824/ENSG00000164032/ENSG00000156650/ENSG00000188486/ENSG00000165097…
GO:1904949	GO:1904949	ATPase complex	78	-0.514898	-1.6678	0.0017398	0.00910977	0.00587563	4674	tags=53%, list=22%, signal=41%	ENSG00000163374/ENSG00000116254/ENSG00000071655/ENSG00000049618/ENSG00000100281/ENSG00000172977/ENSG00000105619/ENSG00000170322/ENSG00000139613/ENSG00000133884/ENSG00000205683/ENSG00000187778/ENSG00000099956/ENSG00000196367/ENSG00000198604/ENSG00000136518/ENSG00000162521/ENSG00000143614/ENSG00000066117/ENSG00000112624/ENSG00000116750/ENSG00000143401/ENSG00000163918/ENSG00000116478/ENSG00000071243…
GO:0030128	GO:0030128	clathrin coat of endocytic vesicle	11	-0.806719	-1.79002	0.00179104	0.0093134	0.00600697	3057	tags=64%, list=14%, signal=54%	ENSG00000161203/ENSG00000072134/ENSG00000131374/ENSG00000085832/ENSG00000042753/ENSG00000073921/ENSG00000006125
GO:0030904	GO:0030904	retromer complex	20	-0.715428	-1.78397	0.00220422	0.0110065	0.00709898	2325	tags=45%, list=11%, signal=40%	ENSG00000089006/ENSG00000129515/ENSG00000131374/ENSG00000184014/ENSG00000143376/ENSG00000075785/ENSG00000069329/ENSG00000112335/ENSG00000122958
GO:0005925	GO:0005925	focal adhesion	397	0.467788	1.6985	0.00259628	0.0126912	0.00818561	241	tags=3%, list=1%, signal=3%	ENSG00000204388/ENSG00000204389/ENSG00000044574/ENSG00000149428/ENSG00000166598/ENSG00000135269/ENSG00000179218/ENSG00000185624/ENSG00000213949/ENSG00000166794/ENSG00000178209
GO:0030027	GO:0030027	lamellipodium	185	-0.41262	-1.48124	0.00260894	0.0126912	0.00818561	2985	tags=24%, list=14%, signal=21%	ENSG00000266028/ENSG00000273749/ENSG00000162704/ENSG00000247596/ENSG00000135636/ENSG00000143079/ENSG00000204138/ENSG00000173210/ENSG00000132589/ENSG00000138071/ENSG00000143776/ENSG00000107099/ENSG00000115355/ENSG00000158195/ENSG00000129675/ENSG00000127328/ENSG00000215301/ENSG00000124333/ENSG00000061676/ENSG00000172757/ENSG00000159217/ENSG00000169398/ENSG00000134982/ENSG00000143545/ENSG00000168036…
GO:0005832	GO:0005832	chaperonin-containing T-complex	10	-0.809928	-1.73736	0.00278541	0.0132155	0.00852377	1827	tags=80%, list=9%, signal=73%	ENSG00000120438/ENSG00000150753/ENSG00000146731/ENSG00000166226/ENSG00000115484/ENSG00000135624/ENSG00000163468/ENSG00000156261
GO:0090543	GO:0090543	Flemming body	31	-0.635094	-1.75103	0.00278683	0.0132155	0.00852377	2944	tags=42%, list=14%, signal=36%	ENSG00000118193/ENSG00000006451/ENSG00000074319/ENSG00000119541/ENSG00000140455/ENSG00000112685/ENSG00000131558/ENSG00000138180/ENSG00000132612/ENSG00000138190/ENSG00000115760/ENSG00000165527/ENSG00000161800
GO:0030863	GO:0030863	cortical cytoskeleton	99	-0.459553	-1.54321	0.00284287	0.0133138	0.00858716	3199	tags=29%, list=15%, signal=25%	ENSG00000074054/ENSG00000171345/ENSG00000158856/ENSG00000071127/ENSG00000118579/ENSG00000090316/ENSG00000132589/ENSG00000138071/ENSG00000164741/ENSG00000172137/ENSG00000004939/ENSG00000130340/ENSG00000125868/ENSG00000070182/ENSG00000130830/ENSG00000172757/ENSG00000131236/ENSG00000159023/ENSG00000079819/ENSG00000170558/ENSG00000120756/ENSG00000136732/ENSG00000166501/ENSG00000156508/ENSG00000101367…
GO:0009295	GO:0009295	nucleoid	44	-0.561993	-1.65657	0.00319797	0.014793	0.00954124	2416	tags=36%, list=11%, signal=32%	ENSG00000107815/ENSG00000162851/ENSG00000132153/ENSG00000138029/ENSG00000166855/ENSG00000106028/ENSG00000174173/ENSG00000184428/ENSG00000004142/ENSG00000110955/ENSG00000165637/ENSG00000005022/ENSG00000138095/ENSG00000108064/ENSG00000213585/ENSG00000137288
GO:1905354	GO:1905354	exoribonuclease complex	25	-0.642476	-1.69706	0.0034817	0.0157198	0.010139	4614	tags=48%, list=22%, signal=38%	ENSG00000120699/ENSG00000144535/ENSG00000075914/ENSG00000171311/ENSG00000197223/ENSG00000083520/ENSG00000077348/ENSG00000088247/ENSG00000130713/ENSG00000107371/ENSG00000039123/ENSG00000135698
GO:0005938	GO:0005938	cell cortex	278	-0.378216	-1.42501	0.00363631	0.0161281	0.0104023	3258	tags=26%, list=15%, signal=22%	ENSG00000127191/ENSG00000115963/ENSG00000074054/ENSG00000171345/ENSG00000158856/ENSG00000196586/ENSG00000179044/ENSG00000123159/ENSG00000111731/ENSG00000071127/ENSG00000157782/ENSG00000168952/ENSG00000132912/ENSG00000118579/ENSG00000006747/ENSG00000114346/ENSG00000090316/ENSG00000132589/ENSG00000105974/ENSG00000075539/ENSG00000138071/ENSG00000164741/ENSG00000172137/ENSG00000004939/ENSG00000130340…
GO:0031985	GO:0031985	Golgi cisterna	111	0.6513	2.01963	0.00399001	0.0175713	0.0113331	2075	tags=23%, list=10%, signal=21%	ENSG00000167861/ENSG00000167110/ENSG00000175265/ENSG00000090615/ENSG00000198108/ENSG00000033100/ENSG00000182272/ENSG00000238105/ENSG00000169826/ENSG00000175164/ENSG00000249931/ENSG00000123989/ENSG00000086598/ENSG00000130733/ENSG00000177951/ENSG00000215252/ENSG00000188092/ENSG00000261794/ENSG00000103056/ENSG00000117262/ENSG00000181704/ENSG00000104805/ENSG00000174951/ENSG00000110697/ENSG00000121578…
GO:0000153	GO:0000153	cytoplasmic ubiquitin ligase complex	14	0.868942	2.0485	0.00430944	0.0187822	0.0121141	803	tags=43%, list=4%, signal=41%	ENSG00000099958/ENSG00000162298/ENSG00000071537/ENSG00000072849/ENSG00000135506/ENSG00000005486
GO:0032153	GO:0032153	cell division site	69	-0.493132	-1.56163	0.00466753	0.019661	0.012681	3516	tags=32%, list=17%, signal=27%	ENSG00000011426/ENSG00000124356/ENSG00000126216/ENSG00000080371/ENSG00000006451/ENSG00000114346/ENSG00000090316/ENSG00000142731/ENSG00000122545/ENSG00000138180/ENSG00000184640/ENSG00000103769/ENSG00000067560/ENSG00000120539/ENSG00000112984/ENSG00000168385/ENSG00000165527/ENSG00000186298/ENSG00000161800/ENSG00000138758/ENSG00000186575/ENSG00000137710
GO:0032154	GO:0032154	cleavage furrow	53	-0.540103	-1.65284	0.0048031	0.0201196	0.0129768	3330	tags=32%, list=16%, signal=27%	ENSG00000124356/ENSG00000080371/ENSG00000006451/ENSG00000114346/ENSG00000142731/ENSG00000122545/ENSG00000138180/ENSG00000103769/ENSG00000067560/ENSG00000120539/ENSG00000112984/ENSG00000168385/ENSG00000165527/ENSG00000186298/ENSG00000161800/ENSG00000186575/ENSG00000137710
GO:0099524	GO:0099524	postsynaptic cytosol	18	-0.688532	-1.67227	0.00535024	0.0221653	0.0142962	3018	tags=33%, list=14%, signal=29%	ENSG00000198793/ENSG00000141543/ENSG00000107130/ENSG00000174013/ENSG00000151247/ENSG00000109971
GO:0005905	GO:0005905	clathrin-coated pit	67	-0.497887	-1.56897	0.00568118	0.0230301	0.014854	3059	tags=33%, list=14%, signal=28%	ENSG00000198399/ENSG00000196586/ENSG00000161203/ENSG00000159082/ENSG00000157191/ENSG00000063245/ENSG00000111737/ENSG00000137478/ENSG00000127527/ENSG00000087470/ENSG00000131374/ENSG00000106367/ENSG00000085832/ENSG00000081479/ENSG00000042753/ENSG00000141367/ENSG00000137486/ENSG00000073921/ENSG00000144381/ENSG00000141480/ENSG00000006125/ENSG00000122705
GO:0036020	GO:0036020	endolysosome membrane	14	-0.732813	-1.70632	0.00577044	0.0232392	0.0149889	3057	tags=43%, list=14%, signal=37%	ENSG00000161203/ENSG00000169174/ENSG00000042753/ENSG00000141367/ENSG00000006125/ENSG00000122705
GO:0031312	GO:0031312	extrinsic component of organelle membrane	47	0.69596	1.99865	0.0066238	0.025612	0.0165193	1962	tags=23%, list=9%, signal=21%	ENSG00000167861/ENSG00000217930/ENSG00000167113/ENSG00000090615/ENSG00000177169/ENSG00000068400/ENSG00000104805/ENSG00000123815/ENSG00000070610/ENSG00000167302/ENSG00000167716
GO:0015629	GO:0015629	actin cytoskeleton	460	-0.337027	-1.3279	0.00779871	0.0288246	0.0185914	4092	tags=28%, list=19%, signal=23%	ENSG00000002834/ENSG00000198336/ENSG00000164078/ENSG00000146950/ENSG00000104142/ENSG00000044524/ENSG00000155816/ENSG00000112290/ENSG00000122367/ENSG00000131966/ENSG00000133026/ENSG00000151239/ENSG00000119547/ENSG00000103187/ENSG00000165283/ENSG00000143322/ENSG00000172725/ENSG00000072518/ENSG00000081320/ENSG00000162458/ENSG00000011426/ENSG00000138964/ENSG00000097007/ENSG00000133789/ENSG00000122574…
GO:0030014	GO:0030014	CCR4-NOT complex	16	-0.686829	-1.63864	0.00822037	0.0302349	0.019501	1682	tags=44%, list=8%, signal=40%	ENSG00000182973/ENSG00000198791/ENSG00000125107/ENSG00000080802/ENSG00000138767/ENSG00000158435/ENSG00000113300
GO:0099243	GO:0099243	extrinsic component of synaptic membrane	13	-0.741475	-1.68692	0.00871482	0.0317438	0.0204742	572	tags=23%, list=3%, signal=22%	ENSG00000073921/ENSG00000182481/ENSG00000099942
GO:0000974	GO:0000974	Prp19 complex	13	-0.74029	-1.68423	0.00884587	0.0320663	0.0206821	3734	tags=62%, list=18%, signal=51%	ENSG00000117614/ENSG00000240682/ENSG00000101343/ENSG00000110107/ENSG00000096401/ENSG00000063244/ENSG00000171566/ENSG00000109971
GO:1990391	GO:1990391	DNA repair complex	37	-0.564816	-1.60648	0.00958273	0.0345712	0.0222978	4981	tags=57%, list=24%, signal=43%	ENSG00000175595/ENSG00000064933/ENSG00000073050/ENSG00000166896/ENSG00000089902/ENSG00000062822/ENSG00000119684/ENSG00000149311/ENSG00000122512/ENSG00000067369/ENSG00000076242/ENSG00000095002/ENSG00000253729/ENSG00000152422/ENSG00000113318/ENSG00000119318/ENSG00000196419/ENSG00000079246/ENSG00000116062/ENSG00000078319/ENSG00000004487
GO:0017101	GO:0017101	aminoacyl-tRNA synthetase multienzyme complex	11	-0.759619	-1.68551	0.00984226	0.0353384	0.0227926	4382	tags=73%, list=21%, signal=58%	ENSG00000113643/ENSG00000124802/ENSG00000166986/ENSG00000196305/ENSG00000115866/ENSG00000133706/ENSG00000065427/ENSG00000136628
GO:0005871	GO:0005871	kinesin complex	47	-0.511862	-1.53841	0.0126889	0.0444998	0.0287016	3635	tags=43%, list=17%, signal=35%	ENSG00000089177/ENSG00000142945/ENSG00000237649/ENSG00000186185/ENSG00000118193/ENSG00000137177/ENSG00000101350/ENSG00000163808/ENSG00000084731/ENSG00000131437/ENSG00000138160/ENSG00000129250/ENSG00000165714/ENSG00000138182/ENSG00000121621/ENSG00000170759/ENSG00000007168/ENSG00000068796/ENSG00000112984/ENSG00000108953
GO:0098562	GO:0098562	cytoplasmic side of membrane	169	-0.384506	-1.36687	0.0127715	0.0445819	0.0287545	3564	tags=26%, list=17%, signal=22%	ENSG00000088832/ENSG00000185838/ENSG00000189067/ENSG00000101421/ENSG00000127191/ENSG00000157978/ENSG00000080371/ENSG00000065135/ENSG00000102225/ENSG00000099864/ENSG00000120063/ENSG00000087460/ENSG00000089006/ENSG00000115317/ENSG00000141741/ENSG00000086061/ENSG00000004939/ENSG00000130340/ENSG00000075711/ENSG00000070182/ENSG00000146535/ENSG00000029534/ENSG00000159023/ENSG00000173801/ENSG00000114450…

## Sheet: GSEA_KEGG_S1
	ID	Description	setSize	enrichmentScore	NES	pvalue	p.adjust	qvalues	rank	leading_edge	core_enrichment
hsa03010	hsa03010	Ribosome	129	-0.807676	-2.79573	6.67338e-32	2.16885e-29	1.51029e-29	2542	tags=71%, list=12%, signal=63%	51264/51116/6224/6158/6137/6187/6134/51081/124995/51021/6228/65003/6193/6223/29088/6207/29074/6141/6203/54948/6132/51187/6230/3921/6125/6181/4736/6122/6182/28998/2197/6124/64960/64981/6222/6231/6208/6171/6175/9801/200916/9553/6135/51263/64968/6202/6176/65008/6188/6159/6144/6217/11222/6165/6147/79590/51318/6138/6155/11224/64979/6143/6205/23521/6128/6129/9045/6170/6157/6152/6168/6191/6130/219927/73…
hsa05171	hsa05171	Coronavirus disease - COVID-19	195	-0.697312	-2.53461	8.13034e-25	1.32118e-22	9.20013e-23	2456	tags=42%, list=12%, signal=37%	6224/6158/6137/6187/6134/6228/6193/6772/103/6223/6207/6141/6203/29110/6132/6774/51187/6230/3921/6125/6181/4736/6122/2197/6124/6222/6231/1675/6208/6171/4790/8503/6175/200916/1147/5291/6135/5579/23118/6202/5610/6176/6188/6159/6144/6217/6165/6147/6138/6155/11224/6143/6205/23521/6128/6129/9045/6170/6157/6152/6168/6191/6130/7311/9349/6189/6167/6194/25873/6210/6133/6136/6164/6169/6233/6232/6154/6201/62…
hsa04141	hsa04141	Protein processing in endoplasmic reticulum	162	0.838135	2.76648	3.19603e-14	3.46236e-12	2.41104e-12	351	tags=19%, list=2%, signal=19%	3304/3303/3309/9709/3310/9871/3337/91319/10525/84447/9601/51726/1649/7184/6400/56605/9451/5611/811/55829/10970/5034/29927/1410/9695/10808/6238/81567/54431/23471/51009
hsa04110	hsa04110	Cell cycle	120	-0.660695	-2.26772	7.15744e-13	5.81542e-11	4.04961e-11	3457	tags=56%, list=16%, signal=47%	1019/4999/4089/4193/25/5347/64682/8317/1022/472/7042/5000/1871/51434/4171/7029/10459/25847/896/9978/3065/991/5001/4172/1031/4087/5925/5591/23595/4085/7027/8556/9232/7529/3066/11200/995/8454/10735/5885/6500/4173/701/4176/10926/891/8243/4175/1111/699/7534/10971/545/7532/8697/1021/4998/5111/2932/993/7272/983/996/4609/7531/6502/890
hsa03013	hsa03013	RNA transport	162	-0.608115	-2.17703	4.35233e-12	2.82902e-10	1.97e-10	4569	tags=57%, list=22%, signal=45%	11102/56000/23511/9631/9818/1917/96764/8086/91181/10460/80145/23435/59343/1981/5903/11171/8480/5905/10557/22794/129401/55706/10419/8021/23191/9688/9775/22985/10799/10189/50628/8666/8563/6606/7329/2332/26019/8662/1207/1965/84321/10248/5976/10250/8661/9984/7341/51808/8894/10556/57510/51068/9939/7514/53371/6612/10289/4927/1982/10762/2733/23279/1979/10940/10284/3837/8668/11269/8669/11260/1968/1964/86…
hsa01200	hsa01200	Carbon metabolism	112	-0.630363	-2.13749	8.21697e-10	4.45086e-08	3.09938e-08	3377	tags=44%, list=16%, signal=37%	1892/4200/2805/5230/2597/4199/5213/5160/3099/2271/5223/6120/230/5315/25796/5095/4191/1431/2746/8277/6389/6470/5634/5096/2098/6392/6390/22934/3098/4190/5226/26227/8802/1737/5313/2806/3419/7167/2821/847/2539/7086/6888/2023/8803/39/29968/6391/4967
hsa03008	hsa03008	Ribosome biogenesis in eukaryotes	74	-0.686766	-2.19368	2.7582e-09	1.28059e-07	8.91749e-08	4311	tags=68%, list=20%, signal=54%	51602/81691/29889/51096/22803/5822/54464/2091/10557/23195/84128/1459/55651/10799/27341/6949/10248/54552/23160/54433/10813/3692/55272/55813/4809/10528/166378/79631/92856/1736/84916/10556/10885/55226/51068/7514/23560/51119/10940/51077/29102/55505/10171/28987/102157402/1457/55127/10436/5901/1460
hsa05016	hsa05016	Huntington disease	294	-0.492624	-1.86777	3.60449e-09	1.46432e-07	1.01969e-07	3887	tags=43%, list=18%, signal=35%	4729/55860/5710/516/5718/4722/4695/5708/4731/4694/7384/1346/4702/84516/5709/7186/5686/5693/1173/2475/5695/5436/30849/10105/5706/5435/5439/5440/4715/51164/10382/5705/5682/1329/293/522/10975/514/6875/5700/54539/3065/5714/55626/1537/5978/1340/4698/4719/518/1327/5701/84790/509/5702/1350/5707/7979/3066/6389/5434/10213/5689/7388/4720/4707/25942/10383/6392/1349/1385/6390/5692/7386/1345/1347/4697/9377/11…
hsa00190	hsa00190	Oxidative phosphorylation	126	-0.599798	-2.06831	1.51917e-08	5.48588e-07	3.82013e-07	2543	tags=47%, list=12%, signal=41%	526/1329/522/10975/514/54539/529/1352/1537/1340/4698/4719/518/1327/509/51382/1350/6389/7388/4720/4707/9296/9550/6392/1349/6390/7386/27068/1345/1347/4697/9377/506/517/4718/10632/5464/10476/1351/7381/7385/1337/4709/4711/539/4696/4724/498/4717/4726/27089/523/9551/4706/6391/4710/515/4725/521
hsa04612	hsa04612	Antigen processing and presentation	51	0.893866	2.59819	8.89674e-08	2.89144e-06	2.01347e-06	48	tags=10%, list=0%, signal=10%	3304/3303/3309/3310/811
hsa04714	hsa04714	Thermogenesis	217	-0.496046	-1.81979	4.33205e-07	1.27993e-05	8.91284e-06	3888	tags=42%, list=18%, signal=35%	388753/4729/6601/516/1355/4722/4695/8110/6598/4731/5566/4694/7384/1346/4702/86/28958/71/2475/6602/4715/1432/55744/5571/29078/1329/2778/522/84987/10975/514/54539/1352/5606/1537/1340/4698/4719/518/1327/509/57521/6597/1350/6389/7388/4720/4707/6392/1349/1385/6390/7386/1345/1347/4697/9377/506/1386/517/51780/4718/10632/10476/1351/7381/7385/1337/60/4709/4711/539/6599/3845/4696/23028/4724/498/4717/4726/4…
hsa00620	hsa00620	Pyruvate metabolism	36	-0.736379	-2.0769	1.23742e-06	3.35134e-05	2.33372e-05	3290	tags=47%, list=16%, signal=40%	4200/4199/5160/2271/5315/4191/9380/4190/1737/5313/31/2739/39/223/3939/219/3945
hsa05134	hsa05134	Legionellosis	55	0.868811	2.5243	2.42053e-06	6.05132e-05	4.21387e-05	7	tags=5%, list=0%, signal=5%	3304/3303/3310
hsa03050	hsa03050	Proteasome	45	-0.692068	-2.05068	3.27193e-06	7.49806e-05	5.22132e-05	3828	tags=67%, list=18%, signal=55%	5710/5696/5718/5708/5709/5686/5693/5695/5706/5705/5682/5720/5700/5714/9491/5701/51371/5702/5707/7979/10213/5689/5698/5692/10197/5688/5691/5685/5717/5690
hsa03030	hsa03030	DNA replication	36	-0.720164	-2.03117	3.46064e-06	7.49806e-05	5.22132e-05	4107	tags=75%, list=19%, signal=61%	6118/4174/5424/79621/5983/23649/5985/5982/84153/4171/2237/5984/4172/54107/6742/5425/5557/10714/4173/6119/56655/4176/4175/5111/5422/5558/6117
hsa04120	hsa04120	Ubiquitin mediated proteolysis	136	-0.528345	-1.83572	6.52702e-06	0.00013258	9.2323e-05	3474	tags=46%, list=16%, signal=39%	8554/4193/9063/26091/64682/10277/9616/55585/51434/9690/22954/7324/4214/7329/8452/25847/8450/7317/9978/991/51588/672/55236/27339/7326/3093/9817/8453/9320/11060/10075/92912/6923/8065/10477/8454/11059/7322/6500/27338/8925/7314/8451/7332/1642/10055/10054/57448/8697/90293/4591/7325/7319/7323/7334/329/6921/9021/7311/996/6502/8945/6233
hsa05145	hsa05145	Toxoplasmosis	97	0.783669	2.46176	8.21499e-06	0.000157051	0.000109364	337	tags=5%, list=2%, signal=5%	3304/3303/3310/3913/3592
hsa05131	hsa05131	Shigellosis	236	-0.453561	-1.68532	1.0312e-05	0.000186189	0.000129654	3591	tags=31%, list=17%, signal=26%	5290/64121/11345/10670/4193/823/7186/472/71/2475/5217/30849/10454/6885/10092/1432/596/10892/58528/3099/10097/9978/9475/10552/63916/10163/664/989/92610/10318/57521/29110/5216/10627/598/10801/8454/8357/83660/5747/7322/3020/6500/4790/8503/7314/3098/1147/10094/5291/23118/1398/54205/103910/387/998/5481/10096/4735/60/382/9474/7323/2932/7336/7416/55752/7334/7311/1399/8945/6233
hsa03020	hsa03020	RNA polymerase	31	-0.724373	-1.99014	1.20472e-05	0.000206071	0.000143499	3235	tags=58%, list=15%, signal=49%	51728/55703/5436/25885/5435/5439/5440/171568/64425/30834/5434/11128/10622/5433/221830/5438/5441/84172
hsa04218	hsa04218	Cellular senescence	145	-0.50604	-1.78244	1.34038e-05	0.000217813	0.000151675	3457	tags=36%, list=16%, signal=30%	1019/5500/4193/5499/823/28996/5604/677/5928/472/22808/7042/1871/2475/83593/1432/4775/293/896/5606/4087/5925/808/286826/204851/54822/801/11200/2305/4683/4790/8503/891/7419/5810/1111/7417/292/5291/545/5481/1021/5501/3845/993/4893/805/7416/983/4609/8945/890
hsa05010	hsa05010	Alzheimer disease	338	-0.424676	-1.6316	1.67389e-05	0.000236293	0.000164544	3601	tags=36%, list=17%, signal=31%	5708/5290/4731/4694/7384/1346/4702/5709/10023/823/7186/5686/5604/27035/2597/5693/2475/5695/30849/1459/10105/5706/4715/468/1131/3667/10382/5705/5682/673/1329/293/522/10975/514/8883/1965/5700/54539/5714/55626/1537/1340/4698/4719/518/1327/5701/808/84790/509/5702/1350/5707/7979/801/6389/10213/5689/1856/7388/3028/4720/4707/324/1499/10383/6392/1349/6390/5692/7386/1345/1347/4697/4790/8503/9377/506/7419/…
hsa00020	hsa00020	Citrate cycle (TCA cycle)	29	-0.729361	-1.9619	1.68986e-05	0.000236293	0.000164544	2765	tags=52%, list=13%, signal=45%	5160/2271/4191/1431/6389/6392/6390/4190/8802/1737/3419/47/8803/6391/4967
hsa04010	hsa04010	MAPK signaling pathway	267	0.622502	2.18058	1.71673e-05	0.000236293	0.000164544	56	tags=3%, list=0%, signal=3%	3304/3303/3310/1649/25780/1843/10235
hsa04915	hsa04915	Estrogen signaling pathway	107	0.76353	2.40615	1.81482e-05	0.000236293	0.000164544	18	tags=4%, list=0%, signal=4%	3304/3303/3310/7184
hsa04114	hsa04114	Oocyte meiosis	114	-0.535092	-1.82026	1.81764e-05	0.000236293	0.000164544	3865	tags=40%, list=18%, signal=33%	9133/9748/816/5566/5516/5500/5347/64682/5499/5604/80315/51434/1432/10459/25847/9978/991/4085/808/9232/7529/801/995/8454/6500/5525/891/8243/5529/699/7534/10971/5519/26271/7532/8697/5518/5527/5501/805/151648/983/6790/996/7531/8945
hsa03018	hsa03018	RNA degradation	76	-0.577659	-1.84723	2.2942e-05	0.000286774	0.000199697	3546	tags=45%, list=17%, signal=37%	10438/54464/9337/55802/80349/5213/25804/22894/56915/196513/255967/170506/23404/25904/28960/9652/29883/11157/1656/51010/27258/57819/23019/23658/23517/4850/2023/3329/26986/246175/84186/167227/57472/10200
hsa04150	hsa04150	mTOR signaling pathway	138	-0.505405	-1.76436	2.50503e-05	0.000296197	0.000206258	3591	tags=30%, list=17%, signal=25%	5290/64121/10670/6446/5604/389541/2475/2887/3667/526/673/58528/529/79109/57521/51382/64798/5170/8131/55437/1856/51256/9296/9550/8503/1147/54468/5291/5579/387/9675/9470/729438/3845/81929/2932/4893/523/1977/1975/6194/6502
hsa05203	hsa05203	Viral carcinogenesis	188	-0.470759	-1.70725	2.55185e-05	0.000296197	0.000206258	3606	tags=32%, list=17%, signal=27%	55869/5290/5566/1019/4193/7186/114483833/22938/6776/28973/5966/3017/468/85477/8364/896/5700/3065/991/1739/2960/1654/5315/2965/5925/7529/6774/3190/3066/85236/5423/5922/8349/1385/4790/8503/1386/7419/1642/1111/7534/8294/10971/5291/5610/7532/387/998/3516/1021/2958/2957/5902/3845/4893/983/2961/7531/6502/890
hsa00230	hsa00230	Purine metabolism	114	-0.52627	-1.79024	2.89902e-05	0.00032489	0.00022624	3436	tags=28%, list=16%, signal=24%	4860/51292/50484/84284/353/11164/204/3615/58497/5151/9615/159/5315/5634/6240/6241/2618/5471/5313/50808/102157402/4833/471/3251/115024/10606/55276/8833/2977/205/1633/4830
hsa05100	hsa05100	Bacterial invasion of epithelial cells	76	-0.571243	-1.82672	3.41649e-05	0.00037012	0.000257735	2802	tags=36%, list=13%, signal=31%	10092/2549/857/10459/10097/79658/10552/63916/10163/10801/5747/23607/1499/858/8503/1213/10094/5291/1398/387/998/10096/4735/60/55752/1211/1399
hsa00010	hsa00010	Glycolysis / Gluconeogenesis	55	-0.617303	-1.87814	5.2074e-05	0.000541602	0.000377148	3151	tags=36%, list=15%, signal=31%	5230/2597/5213/5160/9562/3099/5223/230/5315/3098/1737/5313/7167/2821/55276/2023/223/3939/219/3945
hsa05162	hsa05162	Measles	119	0.73887	2.33738	5.33269e-05	0.000541602	0.000377148	337	tags=5%, list=2%, signal=5%	3304/3303/3310/9451/27113/3592
hsa03430	hsa03430	Mismatch repair	23	-0.751073	-1.92884	7.09324e-05	0.000698577	0.000486458	4107	tags=83%, list=19%, signal=67%	6118/5424/5983/27030/5985/5982/5395/4292/5984/4436/6742/4437/5425/10714/6119/2956/9156/5111/6117
hsa01230	hsa01230	Biosynthesis of amino acids	71	-0.566478	-1.80013	0.000140195	0.0013401	0.00093319	3202	tags=48%, list=15%, signal=41%	445/5723/48/1373/29920/229/2805/5230/2597/384/5213/27430/586/587/4548/5223/6120/230/5315/1431/8277/6470/5634/22934/2752/26227/5313/2806/3419/7167/7086/6888/2023/29968
hsa04213	hsa04213	Longevity regulating pathway - multiple species	56	0.835286	2.42758	0.000156833	0.00145631	0.00101411	72	tags=7%, list=0%, signal=7%	3304/3303/3310/1410
hsa00983	hsa00983	Drug metabolism - other enzymes	55	-0.594543	-1.8089	0.000164194	0.0014823	0.00103221	1897	tags=31%, list=9%, signal=28%	119391/50484/3615/1571/7172/9446/6240/7083/6241/7372/4833/3251/4259/8833/7371/1854/4830
hsa00030	hsa00030	Pentose phosphate pathway	28	-0.695346	-1.85662	0.000224611	0.00197294	0.00137387	2153	tags=46%, list=10%, signal=42%	5213/6120/230/25796/8277/5634/22934/5226/2821/2539/7086/6888/55276
hsa01240	hsa01240	Biosynthesis of cofactors	136	-0.479194	-1.66495	0.000270905	0.00231695	0.00161342	3315	tags=30%, list=16%, signal=26%	3145/211/210/54995/554235/1503/27430/204/8942/586/587/133686/159/1352/7389/55163/1371/6697/5315/2235/1728/55312/79001/6470/326625/10243/7372/5313/50808/10797/102157402/4833/2058/212/79646/219/29968/205/4522/1719/4830
hsa05206	hsa05206	MicroRNAs in cancer	173	-0.449436	-1.61538	0.000287983	0.00238394	0.00166007	3765	tags=31%, list=18%, signal=26%	4170/8091/1870/442898/1788/659/5290/4193/25/27250/5604/10253/10298/472/7042/1871/2475/1786/3667/596/7329/90427/3065/672/57521/5154/6774/3190/3066/900/10642/406992/995/113130/324/4790/8503/648/2744/3925/5291/5292/5579/1398/387/1021/6935/3845/6624/993/4893/5962/4609/1399
hsa00270	hsa00270	Cysteine and methionine metabolism	46	-0.607842	-1.80153	0.000293408	0.00238394	0.00166007	3699	tags=50%, list=18%, signal=41%	23382/10768/1788/51074/2805/6898/1786/27430/586/587/4548/58478/4191/56267/4190/191/26227/2806/262/6611/3939/29968/3945
hsa04810	hsa04810	Regulation of actin cytoskeleton	192	-0.442451	-1.60732	0.000304263	0.00241184	0.0016795	3937	tags=34%, list=19%, signal=28%	8936/56034/5305/4628/28964/5290/5500/81624/5499/8394/200576/5604/10298/71/22808/5217/23191/7410/10451/10092/4478/1131/7114/10672/85477/50649/673/22801/10097/23365/4660/9475/10552/2909/10163/9459/8396/3645/3676/5154/10787/5216/2768/10627/1072/5747/324/8503/55845/10094/5291/1398/10788/4659/103910/387/998/10096/60/5062/5501/55740/3845/4893/5962/1399
hsa03440	hsa03440	Homologous recombination	41	-0.622071	-1.8077	0.000441561	0.00341684	0.00237934	4365	tags=61%, list=21%, signal=48%	79728/6118/25788/5424/5932/83990/675/7156/472/5892/641/5889/79184/11073/84142/672/6742/7979/5425/4683/10714/6119/51720/9577/6117
hsa04390	hsa04390	Hippo signaling pathway	142	-0.463434	-1.62207	0.00050641	0.00382752	0.00266532	3595	tags=26%, list=17%, signal=22%	659/5516/4089/5500/5499/7159/71/332/7042/6788/896/55233/1739/4087/7529/64398/1856/324/1741/1499/92597/7534/10971/5519/5520/7532/5518/56288/60/5501/9113/2932/4771/329/4609/7531/8945
hsa00280	hsa00280	Valine, leucine and isoleucine degradation	44	-0.607654	-1.79285	0.000544138	0.0040192	0.0027988	5056	tags=55%, list=24%, signal=42%	217/38/5019/594/10449/1629/3030/197322/1892/64087/34/3712/586/587/3032/5095/3028/5096/3033/11112/39/223/219/3157
hsa03420	hsa03420	Nucleotide excision repair	45	-0.603012	-1.7868	0.000683441	0.00493597	0.00343719	4107	tags=51%, list=19%, signal=41%	6118/5424/5983/5886/5985/5982/1022/5984/404672/8450/9978/2965/54107/5425/5887/10714/6119/56655/2074/8451/1642/5111/6117
hsa03015	hsa03015	mRNA surveillance pathway	91	-0.514654	-1.69611	0.000700853	0.00495168	0.00344813	3521	tags=38%, list=17%, signal=32%	5516/5500/5499/22794/10767/9775/22985/10189/26019/80335/81608/5976/2935/10250/9939/23283/9887/2733/2107/10284/5525/5529/11269/5519/10914/5520/5518/5527/5501/8732/26986/51692/4686/53981/11051
hsa00860	hsa00860	Porphyrin and chlorophyll metabolism	28	-0.668873	-1.78594	0.000789033	0.00545608	0.00379938	3864	tags=50%, list=18%, signal=41%	644/1355/3145/211/210/1352/7389/1371/2235/645/326625/3163/2058/212
hsa04932	hsa04932	Non-alcoholic fatty liver disease	143	-0.458112	-1.60885	0.000906147	0.00613537	0.0042724	2810	tags=38%, list=13%, signal=33%	51094/4715/468/3667/5571/6945/1329/10975/1965/54539/1537/1340/1571/4698/4719/1327/1350/6389/6256/7388/4720/4707/6392/1349/6390/7386/1345/1347/4697/4790/8503/9377/5291/5313/4718/54205/998/1351/7381/7385/1337/4709/4711/4696/4724/4717/2932/4726/27089/4706/6391/4710/9021/4725
hsa05135	hsa05135	Yersinia infection	131	-0.470344	-1.63024	0.000977421	0.0064829	0.0045144	3322	tags=29%, list=16%, signal=25%	8394/7186/5604/644150/71/10454/7410/10451/6885/10092/1432/4775/10097/23365/9475/5606/10552/63916/10163/3676/29110/148022/5747/4790/8503/1147/10094/5291/23118/1398/387/147179/998/10096/60/382/2932/1399
hsa05170	hsa05170	Human immunodeficiency virus 1 infection	186	-0.416947	-1.50547	0.00100227	0.00651476	0.00453659	3258	tags=28%, list=15%, signal=24%	7186/5604/10298/162/472/9616/2475/2773/10454/6885/1432/596/4775/8450/9978/5606/808/29110/598/801/1072/6923/59345/1174/995/8065/8454/5747/6500/4790/8503/891/8451/1147/1642/2788/1111/9730/5291/5579/23118/545/1398/54205/5062/3845/25939/4893/805/983/6921/1399/8945
hsa05221	hsa05221	Acute myeloid leukemia	65	-0.548792	-1.71885	0.00115375	0.00735231	0.00511983	3591	tags=32%, list=17%, signal=27%	5290/597/5604/6776/2475/5914/6688/673/3562/6774/3728/4790/8503/1147/5291/5292/11040/3845/4893/4609/890
hsa00970	hsa00970	Aminoacyl-tRNA biosynthesis	44	-0.589461	-1.73917	0.00126429	0.0079018	0.00550247	4381	tags=52%, list=21%, signal=42%	5917/57038/55278/92935/4141/7407/10352/5188/2193/3376/6301/1615/51067/4677/8565/283459/51520/2617/3735/6897/55157/2058/10056
hsa05020	hsa05020	Prion disease	258	0.550514	1.92641	0.00135697	0.00832102	0.00579439	1023	tags=10%, list=5%, signal=9%	3304/3303/3309/3310/1649/9451/2906/4509/5621/4539/4513/4512/4535/4540/4519/4541/9586/4508/4538/5603/3798/6300/3552/5687/51079
hsa00240	hsa00240	Pyrimidine metabolism	54	-0.550852	-1.66856	0.00182364	0.0109756	0.00764294	1363	tags=20%, list=6%, signal=19%	6240/7083/6241/79077/7372/4833/115024/7371/1633/1854/4830
hsa00640	hsa00640	Propanoate metabolism	33	-0.629507	-1.745	0.00218169	0.0128451	0.00894477	1722	tags=55%, list=8%, signal=50%	4329/1738/51/8801/38/55862/594/1629/3030/1892/5095/5096/8802/31/8803/39/3939/3945
hsa04144	hsa04144	Endocytosis	242	0.563045	1.94375	0.00224499	0.0128451	0.00894477	849	tags=5%, list=4%, signal=5%	3304/3303/3310/55738/56904/1759/9266/3106/5338/3133/116984/414189/3798
hsa04722	hsa04722	Neurotrophin signaling pathway	112	-0.458266	-1.55393	0.00225283	0.0128451	0.00894477	3727	tags=30%, list=18%, signal=25%	816/5290/5908/57498/25/5604/5906/2549/468/1432/3667/4214/596/673/4794/808/801/5170/27018/4790/8503/5291/396/1398/5781/387/998/3845/2932/4893/397/805/7531/1399
hsa05132	hsa05132	Salmonella infection	240	-0.395214	-1.47232	0.00236741	0.0132657	0.00923763	3258	tags=37%, list=15%, signal=31%	51143/6932/375/7277/11258/84617/55207/57180/347733/7100/5420/57617/3839/55823/10810/55860/5290/83547/84516/7186/5604/2597/71/4646/5217/26263/8743/23191/140735/10454/5898/6885/10092/5878/51164/1432/596/10382/10097/83658/9475/51429/5606/10552/63916/27072/3320/84790/55770/25828/60412/10787/5216/10627/7295/3840/1781/5286/1499/10383/6500/4790/10640/10121/7879/3326/1147/55845/10094/5291/3799/23118/5420…
hsa05160	hsa05160	Hepatitis C	132	-0.445485	-1.54538	0.00251272	0.0138412	0.00963843	2207	tags=24%, list=10%, signal=22%	1965/3434/6772/5925/29110/7529/6774/148022/6256/1499/27102/4790/8503/10197/1147/7534/10971/5291/5519/5520/5610/54205/7532/3646/5518/1021/3845/2932/4893/9021/4609/7531
hsa00630	hsa00630	Glyoxylate and dicarboxylate metabolism	27	-0.641261	-1.70428	0.00275465	0.014921	0.0103903	1722	tags=37%, list=8%, signal=34%	5095/4191/1431/9380/6470/5096/4190/2752/847/39
hsa04918	hsa04918	Thyroid hormone synthesis	64	0.743467	2.19387	0.00317623	0.0169225	0.0117841	18	tags=5%, list=0%, signal=5%	3309/9601/7184
hsa05012	hsa05012	Parkinson disease	236	-0.37692	-1.40054	0.00358893	0.018813	0.0131005	2495	tags=39%, list=12%, signal=35%	10382/5705/5682/1329/293/2778/522/10975/514/7317/27429/1965/5700/54539/5714/1537/1340/4698/4719/518/1616/7326/1327/5701/808/84790/509/25828/5702/1350/5707/7979/598/801/7295/6389/10213/5689/7388/4720/4707/10383/6392/1349/6390/5692/7386/1345/1347/4697/7314/9377/11315/506/7419/7332/517/7417/292/5688/3799/4718/54205/5691/10476/79861/1351/5685/7381/5717/7385/1337/4709/4711/539/4696/4724/498/4717/4726/…
hsa05166	hsa05166	Human T-cell leukemia virus 1 infection	196	-0.40157	-1.4637	0.00367268	0.0189463	0.0131934	3865	tags=29%, list=18%, signal=24%	9133/4801/1870/5290/5566/1019/4089/8295/64682/5604/6776/472/7042/7850/1871/51434/6688/468/4214/6929/4775/293/896/991/1739/1031/4087/5925/4085/9232/598/11200/5423/7514/83660/1385/4790/8503/701/1386/7419/1147/1111/7417/292/5291/545/8697/5902/5901/3845/4893/7416/996/4609/890
hsa04910	hsa04910	Insulin signaling pathway	126	-0.436372	-1.50476	0.0039813	0.0202175	0.0140786	3591	tags=29%, list=17%, signal=25%	5290/5566/5500/5499/5604/2475/5255/5573/5575/3667/5571/673/2319/3099/5576/5507/808/57521/801/5170/8503/3098/5291/5313/1398/9470/5501/3845/31/2932/4893/805/1977/5577/9021/6194/1399
hsa05161	hsa05161	Hepatitis B	145	-0.428125	-1.508	0.00424045	0.0209847	0.0146128	3192	tags=27%, list=15%, signal=23%	5604/6776/332/7042/1871/10454/6885/468/1432/4214/596/4775/673/5606/6772/1654/5925/29110/7529/6774/148022/1385/4790/8503/1386/7419/1147/1642/7534/10971/5291/5579/23118/54205/5111/3845/4893/4609/890
hsa04217	hsa04217	Necroptosis	133	-0.427462	-1.484	0.00426151	0.0209847	0.0146128	3300	tags=29%, list=16%, signal=25%	823/128866/7186/6776/51652/2495/8743/27243/596/92815/723790/293/124044/9525/6772/10059/3320/2746/6774/148022/54822/142/27183/11124/3146/7419/3326/2752/7417/292/2512/9555/5610/5481/3015/7416/3014/329/5478
hsa05220	hsa05220	Chronic myeloid leukemia	75	-0.478956	-1.5297	0.00479616	0.0232649	0.0162007	3725	tags=35%, list=18%, signal=29%	1870/5290/1019/4089/4193/25/5604/6776/7042/1871/673/3065/5925/598/3066/4790/8503/1147/5291/1398/5781/1021/3845/4893/4609/1399
hsa03022	hsa03022	Basal transcription factors	43	-0.562191	-1.64836	0.00501584	0.0236804	0.01649	3203	tags=53%, list=15%, signal=45%	83860/2969/902/6908/138474/1022/6884/6872/6875/404672/6883/2960/2965/6879/129685/8148/6877/51616/6880/2958/2957/2963/2961
hsa05230	hsa05230	Central carbon metabolism in cancer	64	-0.494901	-1.54827	0.00502754	0.0236804	0.01649	3192	tags=28%, list=15%, signal=24%	5604/57103/2475/5213/5160/3099/5223/5315/8503/3098/2744/5291/2539/3845/4893/3939/4609/3945
hsa04914	hsa04914	Progesterone-mediated oocyte maturation	89	-0.462488	-1.52106	0.00587607	0.0272818	0.0189978	3591	tags=31%, list=17%, signal=26%	5290/5566/5347/64682/5604/80315/2773/51434/1432/673/10459/25847/6793/3320/4085/995/8503/891/3326/699/5291/8697/3845/993/983/6790/996/890
hsa03060	hsa03060	Protein export	23	0.806929	2.10083	0.00600449	0.0274853	0.0191396	587	tags=17%, list=3%, signal=17%	3309/29927/6734/90701
hsa03410	hsa03410	Base excision repair	33	-0.596665	-1.65396	0.00678427	0.0303303	0.0211207	2838	tags=48%, list=13%, signal=42%	3980/27301/2237/252969/4913/54107/7374/328/5423/5425/142/10714/56655/3146/55247/5111
hsa03040	hsa03040	Spliceosome	140	0.603467	1.95763	0.00681265	0.0303303	0.0211207	282	tags=5%, list=1%, signal=5%	3304/3303/3310/6430/7919/6625/1655
hsa05225	hsa05225	Hepatocellular carcinoma	144	-0.418539	-1.47014	0.00722146	0.0310618	0.0216301	3833	tags=30%, list=18%, signal=25%	6601/1870/2950/8110/5290/6598/1019/4089/10023/86/5604/119391/71/7042/1871/2475/6602/2549/673/4087/5925/1728/9817/6597/196528/29117/598/9446/1856/324/1499/7296/8503/5291/5579/4259/1021/60/6599/3845/2932/4893/4609
hsa04152	hsa04152	AMPK signaling pathway	109	-0.43581	-1.47399	0.00722991	0.0310618	0.0216301	3805	tags=32%, list=18%, signal=26%	3156/3172/5290/5516/5210/2475/5213/79966/29904/6885/51094/3667/5571/5862/5207/1938/948/57521/23216/5170/55437/51552/1385/8503/5525/5529/1994/5291/5519/5520/5518/10890/5527/31/890
hsa04660	hsa04660	T cell receptor signaling pathway	93	-0.454897	-1.50257	0.00726368	0.0310618	0.0216301	3591	tags=26%, list=17%, signal=22%	5290/1019/5604/10298/4690/7410/10451/6885/1432/4775/10892/1739/4794/5170/4790/8503/1147/5291/387/998/5062/3845/2932/4893
hsa05014	hsa05014	Amyotrophic lateral sclerosis	347	-0.346963	-1.33405	0.00791491	0.0334071	0.0232632	3892	tags=42%, list=18%, signal=35%	84134/4729/55860/5710/516/5903/5718/4722/4695/8480/5861/5708/4731/11345/4694/7384/220988/1346/4702/84516/5709/3181/7186/5686/129401/55706/8021/71/5693/9217/2475/5695/5217/56893/30849/9688/5706/10189/4715/51164/468/1432/596/10382/5705/5682/1329/522/10975/514/29979/1965/5700/54539/5714/55626/5606/1537/1340/311/4698/4719/518/1616/1327/5701/84790/509/29110/5702/5216/1350/5707/7979/598/3178/6389/10213…
hsa00380	hsa00380	Tryptophan metabolism	37	-0.565105	-1.60849	0.00850161	0.0354234	0.0246673	5501	tags=46%, list=26%, signal=34%	1738/15/2639/217/38/1743/125061/3030/121278/1892/8942/3033/56267/847/39/223/219
hsa04530	hsa04530	Tight junction	152	-0.401608	-1.42684	0.0087893	0.0361585	0.0251792	2802	tags=26%, list=13%, signal=22%	71/5906/10092/4478/4214/5571/55114/4637/51762/10097/9475/10552/1739/84952/7082/84790/10627/64398/5872/1741/9223/9368/3308/10094/5519/5520/154810/103910/387/79861/998/5518/10096/56288/60/5111/23370/4771/5962
hsa04146	hsa04146	Peroxisome	74	-0.466347	-1.48961	0.00895522	0.0363806	0.0253338	5156	tags=41%, list=24%, signal=31%	25824/5824/26061/5828/215/5189/2182/8504/55670/11264/10654/84188/4598/4358/5190/10901/5830/5193/5264/5825/8540/6342/6648/8443/1891/847/6647/5052/10455/10478
hsa04623	hsa04623	Cytosolic DNA-sensing pathway	42	-0.542987	-1.58372	0.00963514	0.0386595	0.0269208	3235	tags=31%, list=15%, signal=26%	51728/55703/5435/5440/171568/103/29110/5434/4790/11128/1147/10622/5441
hsa00670	hsa00670	One carbon pool by folate	20	-0.638694	-1.59203	0.0109428	0.043371	0.0302017	2222	tags=35%, list=11%, signal=31%	4548/6470/2618/10797/471/4522/1719
