# Supplementary material for: Comparative Transcriptomic and Molecular Pathway Analyses of HL-CZ Human Pro-Monocytic Cells Expressing SARS-CoV-2 Spike S1, S2, NP, NSP15 and NSP16 Genes
Source: Microorganisms. 2021 May 31;9(6):1193. doi: 10.3390/microorganisms9061193 (PMC8228226; doi:10.3390/microorganisms9061193)
Supplement: Supplementary file 1 [file microorganisms-09-01193-s001.zip › Microorg Supp Material 30May 2021/Supp File S5 GSEA_S2.xlsx]

## Sheet: GSEA_GO_BP_simplified_S2
	ID	Description	setSize	enrichmentScore	NES	pvalue	p.adjust	qvalues	rank	leading_edge	core_enrichment
GO:0090084	GO:0090084	negative regulation of inclusion body assembly	10	0.993413	2.15859	8.61532e-12	4.35208e-08	3.91596e-08	3	tags=30%, list=0%, signal=30%	ENSG00000204389/ENSG00000204388/ENSG00000132002
GO:1901673	GO:1901673	regulation of mitotic spindle assembly	17	0.982952	2.3674	1.48564e-11	4.35208e-08	3.91596e-08	2	tags=12%, list=0%, signal=12%	ENSG00000204389/ENSG00000204388
GO:0070424	GO:0070424	regulation of nucleotide-binding oligomerization domain containing signaling pathway	10	0.991967	2.15545	2.16163e-11	4.35208e-08	3.91596e-08	2	tags=20%, list=0%, signal=20%	ENSG00000204389/ENSG00000204388
GO:0061077	GO:0061077	chaperone-mediated protein folding	57	0.942982	2.86586	4.84659e-09	4.8789e-06	4.38999e-06	127	tags=12%, list=1%, signal=12%	ENSG00000204389/ENSG00000204388/ENSG00000132002/ENSG00000120694/ENSG00000173110/ENSG00000113013/ENSG00000044574
GO:0031112	GO:0031112	positive regulation of microtubule polymerization or depolymerization	33	0.950565	2.63345	9.68435e-09	7.31169e-06	6.57899e-06	2	tags=6%, list=0%, signal=6%	ENSG00000204389/ENSG00000204388
GO:0045648	GO:0045648	positive regulation of erythrocyte differentiation	31	0.951253	2.59895	1.36033e-08	9.12931e-06	8.21447e-06	2	tags=6%, list=0%, signal=6%	ENSG00000204389/ENSG00000204388
GO:0060760	GO:0060760	positive regulation of response to cytokine stimulus	52	0.957546	2.87709	1.32442e-07	5.333e-05	4.79858e-05	2	tags=4%, list=0%, signal=4%	ENSG00000204389/ENSG00000204388
GO:1902235	GO:1902235	regulation of endoplasmic reticulum stress-induced intrinsic apoptotic signaling pathway	31	0.933315	2.54994	1.63225e-07	6.16174e-05	5.54428e-05	361	tags=13%, list=2%, signal=13%	ENSG00000204389/ENSG00000175197/ENSG00000141682/ENSG00000051108
GO:0001961	GO:0001961	positive regulation of cytokine-mediated signaling pathway	46	0.964847	2.81114	2.03614e-07	6.83239e-05	6.14772e-05	2	tags=4%, list=0%, signal=4%	ENSG00000204389/ENSG00000204388
GO:0044409	GO:0044409	entry into host	129	0.870207	3.00601	5.47281e-07	0.000165279	0.000148716	64	tags=2%, list=0%, signal=2%	ENSG00000204389/ENSG00000204388/ENSG00000234127
GO:0032436	GO:0032436	positive regulation of proteasomal ubiquitin-dependent protein catabolic process	86	0.886087	2.86793	8.25054e-07	0.000237301	0.000213521	28	tags=3%, list=0%, signal=3%	ENSG00000204389/ENSG00000204388/ENSG00000101255
GO:0090307	GO:0090307	mitotic spindle assembly	65	0.91704	2.85385	9.87109e-07	0.000271006	0.000243849	2	tags=3%, list=0%, signal=3%	ENSG00000204389/ENSG00000204388
GO:0043618	GO:0043618	regulation of transcription from RNA polymerase II promoter in response to stress	104	0.885268	2.99089	1.27537e-06	0.000334922	0.00030136	825	tags=26%, list=4%, signal=25%	ENSG00000204389/ENSG00000132002/ENSG00000120738/ENSG00000175197/ENSG00000162772/ENSG00000150991/ENSG00000177606/ENSG00000103035/ENSG00000130766/ENSG00000044574/ENSG00000116016/ENSG00000185627/ENSG00000110801/ENSG00000128272/ENSG00000151929/ENSG00000269858/ENSG00000100567/ENSG00000181061/ENSG00000197170/ENSG00000164442/ENSG00000100764/ENSG00000159352/ENSG00000041357/ENSG00000128908/ENSG00000172216…
GO:0060330	GO:0060330	regulation of response to interferon-gamma	23	-0.85221	-2.26823	1.49243e-06	0.000360571	0.000324439	2	tags=9%, list=0%, signal=9%	ENSG00000173193/ENSG00000184557
GO:0060334	GO:0060334	regulation of interferon-gamma-mediated signaling pathway	23	-0.85221	-2.26823	1.49243e-06	0.000360571	0.000324439	2	tags=9%, list=0%, signal=9%	ENSG00000173193/ENSG00000184557
GO:0002444	GO:0002444	myeloid leukocyte mediated immunity	489	0.676958	2.58566	1.69499e-06	0.000388301	0.00034939	1505	tags=15%, list=7%, signal=14%	ENSG00000204389/ENSG00000204388/ENSG00000173110/ENSG00000170542/ENSG00000103035/ENSG00000151366/ENSG00000143226/ENSG00000051620/ENSG00000155252/ENSG00000139725/ENSG00000215301/ENSG00000254087/ENSG00000185627/ENSG00000165280/ENSG00000109743/ENSG00000103187/ENSG00000021355/ENSG00000163993/ENSG00000164713/ENSG00000182718/ENSG00000239264/ENSG00000144635/ENSG00000159842/ENSG00000163932/ENSG00000197170…
GO:0043551	GO:0043551	regulation of phosphatidylinositol 3-kinase activity	50	-0.703762	-2.19754	1.73578e-06	0.000388301	0.00034939	1065	tags=16%, list=5%, signal=15%	ENSG00000100311/ENSG00000126775/ENSG00000180008/ENSG00000169047/ENSG00000157404/ENSG00000196455/ENSG00000114737/ENSG00000184557
GO:0010498	GO:0010498	proteasomal protein catabolic process	460	0.675571	2.57087	2.70549e-06	0.000544704	0.00049012	1058	tags=12%, list=5%, signal=11%	ENSG00000204389/ENSG00000204388/ENSG00000175197/ENSG00000150991/ENSG00000101255/ENSG00000182446/ENSG00000170881/ENSG00000103035/ENSG00000099804/ENSG00000044574/ENSG00000136536/ENSG00000185627/ENSG00000184787/ENSG00000110801/ENSG00000141682/ENSG00000165280/ENSG00000130203/ENSG00000167977/ENSG00000138942/ENSG00000113558/ENSG00000100567/ENSG00000070423/ENSG00000051108/ENSG00000142676/ENSG00000198833…
GO:0032637	GO:0032637	interleukin-8 production	72	0.919393	2.91199	3.28671e-06	0.00062144	0.000559166	7	tags=4%, list=0%, signal=4%	ENSG00000204389/ENSG00000204388/ENSG00000175197
GO:0002275	GO:0002275	myeloid cell activation involved in immune response	480	0.673759	2.56678	5.2944e-06	0.000969035	0.000871929	1505	tags=14%, list=7%, signal=14%	ENSG00000204389/ENSG00000204388/ENSG00000173110/ENSG00000103035/ENSG00000151366/ENSG00000143226/ENSG00000051620/ENSG00000155252/ENSG00000139725/ENSG00000215301/ENSG00000254087/ENSG00000185627/ENSG00000165280/ENSG00000109743/ENSG00000103187/ENSG00000021355/ENSG00000163993/ENSG00000164713/ENSG00000182718/ENSG00000239264/ENSG00000144635/ENSG00000159842/ENSG00000163932/ENSG00000197170/ENSG00000035862…
GO:0009408	GO:0009408	response to heat	152	0.846684	2.96465	5.69616e-06	0.000971218	0.000873893	262	tags=9%, list=1%, signal=9%	ENSG00000204389/ENSG00000204388/ENSG00000132002/ENSG00000120694/ENSG00000173110/ENSG00000162783/ENSG00000164609/ENSG00000124762/ENSG00000164985/ENSG00000109846/ENSG00000254087/ENSG00000165280/ENSG00000151929
GO:0070741	GO:0070741	response to interleukin-6	40	-0.72515	-2.15981	5.85289e-06	0.000971218	0.000873893	160	tags=10%, list=1%, signal=10%	ENSG00000151422/ENSG00000167085/ENSG00000109320/ENSG00000184557
GO:0036230	GO:0036230	granulocyte activation	446	0.690597	2.62073	5.88912e-06	0.000971218	0.000873893	1505	tags=15%, list=7%, signal=14%	ENSG00000204389/ENSG00000204388/ENSG00000173110/ENSG00000103035/ENSG00000151366/ENSG00000143226/ENSG00000051620/ENSG00000155252/ENSG00000139725/ENSG00000215301/ENSG00000185627/ENSG00000165280/ENSG00000109743/ENSG00000169429/ENSG00000103187/ENSG00000021355/ENSG00000163993/ENSG00000164713/ENSG00000182718/ENSG00000239264/ENSG00000144635/ENSG00000159842/ENSG00000163932/ENSG00000197170/ENSG00000035862…
GO:0043299	GO:0043299	leukocyte degranulation	469	0.679593	2.59259	5.94952e-06	0.000971218	0.000873893	1505	tags=15%, list=7%, signal=14%	ENSG00000204389/ENSG00000204388/ENSG00000173110/ENSG00000103035/ENSG00000151366/ENSG00000143226/ENSG00000051620/ENSG00000155252/ENSG00000139725/ENSG00000215301/ENSG00000254087/ENSG00000185627/ENSG00000165280/ENSG00000109743/ENSG00000103187/ENSG00000021355/ENSG00000163993/ENSG00000164713/ENSG00000182718/ENSG00000239264/ENSG00000144635/ENSG00000159842/ENSG00000163932/ENSG00000197170/ENSG00000035862…
GO:0042531	GO:0042531	positive regulation of tyrosine phosphorylation of STAT protein	55	-0.685557	-2.1939	9.62304e-06	0.0013517	0.00121625	387	tags=5%, list=2%, signal=5%	ENSG00000157404/ENSG00000017427/ENSG00000184557
GO:0046486	GO:0046486	glycerolipid metabolic process	385	-0.43971	-1.78976	1.09387e-05	0.00146822	0.00132109	2228	tags=20%, list=11%, signal=18%	ENSG00000124253/ENSG00000032444/ENSG00000183506/ENSG00000197208/ENSG00000130649/ENSG00000184381/ENSG00000165282/ENSG00000241878/ENSG00000171150/ENSG00000121691/ENSG00000177565/ENSG00000144645/ENSG00000197461/ENSG00000243708/ENSG00000087111/ENSG00000011198/ENSG00000162813/ENSG00000163686/ENSG00000065357/ENSG00000197296/ENSG00000026652/ENSG00000110697/ENSG00000143315/ENSG00000274211/ENSG00000161905…
GO:0006986	GO:0006986	response to unfolded protein	178	0.839677	2.98943	1.12399e-05	0.00147584	0.00132795	750	tags=13%, list=4%, signal=13%	ENSG00000204389/ENSG00000204388/ENSG00000132002/ENSG00000120694/ENSG00000175197/ENSG00000173110/ENSG00000162772/ENSG00000087074/ENSG00000113013/ENSG00000044574/ENSG00000165280/ENSG00000128272/ENSG00000143578/ENSG00000151929/ENSG00000169429/ENSG00000051108/ENSG00000176720/ENSG00000168936/ENSG00000157014/ENSG00000080824/ENSG00000086061/ENSG00000225973/ENSG00000128965/ENSG00000170606
GO:0032757	GO:0032757	positive regulation of interleukin-8 production	46	0.94966	2.76689	1.31666e-05	0.00165679	0.00149077	7	tags=7%, list=0%, signal=7%	ENSG00000204389/ENSG00000204388/ENSG00000175197
GO:0035967	GO:0035967	cellular response to topologically incorrect protein	163	0.839785	2.97735	1.74792e-05	0.00201925	0.0018169	361	tags=10%, list=2%, signal=10%	ENSG00000204389/ENSG00000204388/ENSG00000175197/ENSG00000173110/ENSG00000162772/ENSG00000087074/ENSG00000113013/ENSG00000044574/ENSG00000165280/ENSG00000128272/ENSG00000143578/ENSG00000151929/ENSG00000169429/ENSG00000138942/ENSG00000070423/ENSG00000051108
GO:0006979	GO:0006979	response to oxidative stress	405	0.70669	2.69752	1.95767e-05	0.00201925	0.0018169	1144	tags=12%, list=5%, signal=12%	ENSG00000204389/ENSG00000204388/ENSG00000120129/ENSG00000177606/ENSG00000130766/ENSG00000164985/ENSG00000104221/ENSG00000109846/ENSG00000143878/ENSG00000023909/ENSG00000170345/ENSG00000116016/ENSG00000271303/ENSG00000130203/ENSG00000128272/ENSG00000042286/ENSG00000166888/ENSG00000163932/ENSG00000108179/ENSG00000162909/ENSG00000213015/ENSG00000113721/ENSG00000089159/ENSG00000152256/ENSG00000135046…
GO:1901099	GO:1901099	negative regulation of signal transduction in absence of ligand	30	0.954315	2.57293	2.00367e-05	0.00201925	0.0018169	2	tags=7%, list=0%, signal=7%	ENSG00000204389/ENSG00000204388
GO:0043312	GO:0043312	neutrophil degranulation	427	0.69475	2.63909	2.22771e-05	0.00213578	0.00192175	1505	tags=15%, list=7%, signal=14%	ENSG00000204389/ENSG00000204388/ENSG00000173110/ENSG00000103035/ENSG00000151366/ENSG00000143226/ENSG00000051620/ENSG00000139725/ENSG00000215301/ENSG00000185627/ENSG00000165280/ENSG00000109743/ENSG00000103187/ENSG00000021355/ENSG00000163993/ENSG00000164713/ENSG00000182718/ENSG00000239264/ENSG00000144635/ENSG00000159842/ENSG00000163932/ENSG00000197170/ENSG00000035862/ENSG00000172057/ENSG00000148444…
GO:1902110	GO:1902110	positive regulation of mitochondrial membrane permeability involved in apoptotic process	56	0.876043	2.66671	3.25339e-05	0.00280721	0.00252591	610	tags=16%, list=3%, signal=16%	ENSG00000204389/ENSG00000105327/ENSG00000250479/ENSG00000141682/ENSG00000078900/ENSG00000128245/ENSG00000196072/ENSG00000176720/ENSG00000167315
GO:0051783	GO:0051783	regulation of nuclear division	172	0.804561	2.84975	3.55248e-05	0.00302211	0.00271927	12	tags=2%, list=0%, signal=2%	ENSG00000204389/ENSG00000204388/ENSG00000120129
GO:0061138	GO:0061138	morphogenesis of a branching epithelium	155	-0.527448	-1.96466	4.04255e-05	0.00339125	0.00305142	1571	tags=15%, list=7%, signal=14%	ENSG00000163501/ENSG00000173402/ENSG00000204580/ENSG00000162775/ENSG00000099250/ENSG00000136158/ENSG00000106991/ENSG00000169083/ENSG00000106004/ENSG00000106571/ENSG00000171791/ENSG00000162337/ENSG00000125378/ENSG00000070018/ENSG00000129514/ENSG00000166167/ENSG00000185630/ENSG00000011114/ENSG00000117139/ENSG00000185920/ENSG00000117707/ENSG00000100625/ENSG00000136997/ENSG00000184557
GO:0031116	GO:0031116	positive regulation of microtubule polymerization	30	0.951316	2.56485	4.34299e-05	0.00349755	0.00314707	2	tags=7%, list=0%, signal=7%	ENSG00000204389/ENSG00000204388
GO:0070059	GO:0070059	intrinsic apoptotic signaling pathway in response to endoplasmic reticulum stress	62	0.897313	2.79075	4.57272e-05	0.00356943	0.00321174	361	tags=15%, list=2%, signal=14%	ENSG00000204389/ENSG00000175197/ENSG00000105327/ENSG00000087074/ENSG00000101255/ENSG00000074370/ENSG00000141682/ENSG00000128272/ENSG00000051108
GO:0046034	GO:0046034	ATP metabolic process	291	0.762123	2.83541	4.57638e-05	0.00356943	0.00321174	1110	tags=14%, list=5%, signal=14%	ENSG00000204389/ENSG00000204388/ENSG00000151366/ENSG00000167283/ENSG00000067057/ENSG00000250479/ENSG00000164919/ENSG00000106617/ENSG00000165434/ENSG00000165280/ENSG00000241837/ENSG00000127184/ENSG00000103254/ENSG00000241468/ENSG00000108179/ENSG00000177706/ENSG00000176340/ENSG00000158122/ENSG00000166136/ENSG00000212907/ENSG00000171612/ENSG00000125356/ENSG00000204370/ENSG00000119013/ENSG00000147416…
GO:0050821	GO:0050821	protein stabilization	176	0.810854	2.88311	5.14923e-05	0.00383968	0.0034549	985	tags=11%, list=5%, signal=11%	ENSG00000204389/ENSG00000204388/ENSG00000124762/ENSG00000109846/ENSG00000136536/ENSG00000151929/ENSG00000107262/ENSG00000163932/ENSG00000142676/ENSG00000162735/ENSG00000134480/ENSG00000080824/ENSG00000124766/ENSG00000134265/ENSG00000187325/ENSG00000120885/ENSG00000146731/ENSG00000156052/ENSG00000273841/ENSG00000150753
GO:0007088	GO:0007088	regulation of mitotic nuclear division	153	0.817767	2.87318	5.6284e-05	0.00404709	0.00364153	12	tags=2%, list=0%, signal=2%	ENSG00000204389/ENSG00000204388/ENSG00000120129
GO:0032273	GO:0032273	positive regulation of protein polymerization	132	0.848918	2.94579	6.80845e-05	0.00461061	0.00414859	2	tags=2%, list=0%, signal=2%	ENSG00000204389/ENSG00000204388
GO:1903321	GO:1903321	negative regulation of protein modification by small protein conjugation or removal	87	0.885349	2.87385	7.234e-05	0.00469821	0.00422741	146	tags=5%, list=1%, signal=5%	ENSG00000204389/ENSG00000204388/ENSG00000136536/ENSG00000161011
GO:0045926	GO:0045926	negative regulation of growth	216	0.793893	2.86294	7.46726e-05	0.00479811	0.0043173	318	tags=6%, list=2%, signal=6%	ENSG00000204389/ENSG00000204388/ENSG00000130513/ENSG00000130766/ENSG00000124762/ENSG00000215417/ENSG00000109846/ENSG00000215301/ENSG00000113575/ENSG00000207547/ENSG00000078900/ENSG00000127870
GO:1902905	GO:1902905	positive regulation of supramolecular fiber organization	190	0.794023	2.84285	7.91658e-05	0.00488882	0.00439892	956	tags=9%, list=5%, signal=9%	ENSG00000204389/ENSG00000204388/ENSG00000130203/ENSG00000125753/ENSG00000125968/ENSG00000241360/ENSG00000089159/ENSG00000148180/ENSG00000177885/ENSG00000171992/ENSG00000006128/ENSG00000138071/ENSG00000120885/ENSG00000085741/ENSG00000140416/ENSG00000241553/ENSG00000130779
GO:0034612	GO:0034612	response to tumor necrosis factor	266	0.769871	2.83254	8.63952e-05	0.00521827	0.00469535	1224	tags=11%, list=6%, signal=10%	ENSG00000204389/ENSG00000204388/ENSG00000125657/ENSG00000103035/ENSG00000185627/ENSG00000131323/ENSG00000110801/ENSG00000169429/ENSG00000100567/ENSG00000060138/ENSG00000106052/ENSG00000170421/ENSG00000197170/ENSG00000100764/ENSG00000159352/ENSG00000129235/ENSG00000089289/ENSG00000041357/ENSG00000161057/ENSG00000163636/ENSG00000149600/ENSG00000111057/ENSG00000227507/ENSG00000103490/ENSG00000100804…
GO:0002262	GO:0002262	myeloid cell homeostasis	148	0.817433	2.86084	9.4488e-05	0.00553725	0.00498237	343	tags=5%, list=2%, signal=5%	ENSG00000204389/ENSG00000204388/ENSG00000113013/ENSG00000116016/ENSG00000254087/ENSG00000124098/ENSG00000111252/ENSG00000146918
GO:0062197	GO:0062197	cellular response to chemical stress	315	0.733664	2.73178	0.000105674	0.00604686	0.00544091	1041	tags=12%, list=5%, signal=11%	ENSG00000204389/ENSG00000204388/ENSG00000175197/ENSG00000177606/ENSG00000130766/ENSG00000104221/ENSG00000143878/ENSG00000170345/ENSG00000116016/ENSG00000065534/ENSG00000215301/ENSG00000271303/ENSG00000128272/ENSG00000060138/ENSG00000042286/ENSG00000166888/ENSG00000163932/ENSG00000108179/ENSG00000135932/ENSG00000213015/ENSG00000113721/ENSG00000089159/ENSG00000152256/ENSG00000086061/ENSG00000124570…
GO:1905897	GO:1905897	regulation of response to endoplasmic reticulum stress	89	0.851807	2.76658	0.000113557	0.00641013	0.00576777	525	tags=12%, list=2%, signal=12%	ENSG00000204389/ENSG00000175197/ENSG00000087074/ENSG00000044574/ENSG00000184787/ENSG00000141682/ENSG00000138942/ENSG00000051108/ENSG00000198833/ENSG00000182087/ENSG00000176720
GO:0030308	GO:0030308	negative regulation of cell growth	167	0.82932	2.92808	0.000117495	0.00654163	0.0058861	174	tags=4%, list=1%, signal=4%	ENSG00000204389/ENSG00000204388/ENSG00000130766/ENSG00000124762/ENSG00000109846/ENSG00000215301/ENSG00000113575
GO:0030238	GO:0030238	male sex determination	11	-0.894661	-2.00416	0.00014651	0.00768647	0.00691622	811	tags=36%, list=4%, signal=35%	ENSG00000169083/ENSG00000147437/ENSG00000085511/ENSG00000100625
GO:0006402	GO:0006402	mRNA catabolic process	357	0.694735	2.60649	0.000148894	0.00768647	0.00691622	844	tags=11%, list=4%, signal=11%	ENSG00000204389/ENSG00000204388/ENSG00000150991/ENSG00000108654/ENSG00000189266/ENSG00000159388/ENSG00000103035/ENSG00000116251/ENSG00000177954/ENSG00000119335/ENSG00000065978/ENSG00000134419/ENSG00000026025/ENSG00000129245/ENSG00000113575/ENSG00000185627/ENSG00000110801/ENSG00000125351/ENSG00000229117/ENSG00000100567/ENSG00000060138/ENSG00000163932/ENSG00000142676/ENSG00000161970/ENSG00000265241…
GO:1902115	GO:1902115	regulation of organelle assembly	184	0.790487	2.81835	0.000159986	0.00805264	0.00724569	304	tags=3%, list=1%, signal=3%	ENSG00000204389/ENSG00000204388/ENSG00000092820/ENSG00000131409/ENSG00000122545/ENSG00000136167
GO:0019058	GO:0019058	viral life cycle	309	0.733833	2.74262	0.000188524	0.00896602	0.00806754	301	tags=4%, list=1%, signal=4%	ENSG00000204389/ENSG00000204388/ENSG00000150991/ENSG00000108654/ENSG00000234127/ENSG00000102241/ENSG00000215301/ENSG00000165280/ENSG00000130203/ENSG00000169429/ENSG00000134248/ENSG00000172183
GO:0001763	GO:0001763	morphogenesis of a branching structure	167	-0.516223	-1.94991	0.000200499	0.0093155	0.008382	1781	tags=16%, list=8%, signal=15%	ENSG00000168779/ENSG00000149418/ENSG00000163501/ENSG00000173402/ENSG00000204580/ENSG00000162775/ENSG00000099250/ENSG00000136158/ENSG00000106991/ENSG00000169083/ENSG00000106004/ENSG00000073803/ENSG00000106571/ENSG00000171791/ENSG00000162337/ENSG00000125378/ENSG00000070018/ENSG00000129514/ENSG00000166167/ENSG00000185630/ENSG00000011114/ENSG00000117139/ENSG00000185920/ENSG00000117707/ENSG00000100625…
GO:0090181	GO:0090181	regulation of cholesterol metabolic process	57	-0.609357	-1.96603	0.00022134	0.0102053	0.00918264	2187	tags=30%, list=10%, signal=27%	ENSG00000155158/ENSG00000169710/ENSG00000001167/ENSG00000198911/ENSG00000111684/ENSG00000110921/ENSG00000278540/ENSG00000099194/ENSG00000160285/ENSG00000114650/ENSG00000104549/ENSG00000113161/ENSG00000001630/ENSG00000130164/ENSG00000107566/ENSG00000172893/ENSG00000167508
GO:0070085	GO:0070085	glycosylation	238	-0.44666	-1.74132	0.000239639	0.0108829	0.0097923	3960	tags=29%, list=19%, signal=23%	ENSG00000139324/ENSG00000158850/ENSG00000129255/ENSG00000157350/ENSG00000171155/ENSG00000085998/ENSG00000134851/ENSG00000136840/ENSG00000103174/ENSG00000163463/ENSG00000107331/ENSG00000033011/ENSG00000151348/ENSG00000139133/ENSG00000130714/ENSG00000118705/ENSG00000175548/ENSG00000178904/ENSG00000102158/ENSG00000182858/ENSG00000163389/ENSG00000185900/ENSG00000106392/ENSG00000118600/ENSG00000131446…
GO:0032886	GO:0032886	regulation of microtubule-based process	221	0.772068	2.77807	0.000263466	0.0116156	0.0104516	226	tags=2%, list=1%, signal=2%	ENSG00000204389/ENSG00000204388/ENSG00000182628/ENSG00000114107/ENSG00000166503
GO:0051258	GO:0051258	protein polymerization	275	0.739554	2.72663	0.00028521	0.0122175	0.0109932	1281	tags=9%, list=6%, signal=9%	ENSG00000204389/ENSG00000204388/ENSG00000034510/ENSG00000166503/ENSG00000103187/ENSG00000125753/ENSG00000204899/ENSG00000163932/ENSG00000080824/ENSG00000148180/ENSG00000177885/ENSG00000151239/ENSG00000138071/ENSG00000241553/ENSG00000130779/ENSG00000117632/ENSG00000090924/ENSG00000103490/ENSG00000100106/ENSG00000134278/ENSG00000153310/ENSG00000010244/ENSG00000167110/ENSG00000197948/ENSG00000136861…
GO:0007179	GO:0007179	transforming growth factor beta receptor signaling pathway	176	0.77303	2.74862	0.00031098	0.0130439	0.0117368	652	tags=9%, list=3%, signal=8%	ENSG00000204389/ENSG00000150991/ENSG00000177606/ENSG00000130513/ENSG00000215417/ENSG00000170345/ENSG00000044574/ENSG00000159840/ENSG00000267195/ENSG00000125968/ENSG00000100603/ENSG00000164442/ENSG00000089159/ENSG00000082781/ENSG00000156574
GO:0140014	GO:0140014	mitotic nuclear division	276	0.731345	2.69758	0.00032277	0.0133529	0.0120148	1389	tags=13%, list=7%, signal=13%	ENSG00000204389/ENSG00000204388/ENSG00000120129/ENSG00000100749/ENSG00000156256/ENSG00000101057/ENSG00000142945/ENSG00000146918/ENSG00000241360/ENSG00000144635/ENSG00000204899/ENSG00000164109/ENSG00000080986/ENSG00000113721/ENSG00000154473/ENSG00000128908/ENSG00000164754/ENSG00000060069/ENSG00000105127/ENSG00000089685/ENSG00000138160/ENSG00000121152/ENSG00000176623/ENSG00000122952/ENSG00000176108…
GO:0031109	GO:0031109	microtubule polymerization or depolymerization	112	0.862908	2.95445	0.000383669	0.0155527	0.0139942	398	tags=6%, list=2%, signal=6%	ENSG00000204389/ENSG00000204388/ENSG00000109846/ENSG00000182628/ENSG00000166503/ENSG00000142945/ENSG00000204899
GO:0000280	GO:0000280	nuclear division	401	0.667762	2.54553	0.000390689	0.0156876	0.0141156	1439	tags=11%, list=7%, signal=11%	ENSG00000204389/ENSG00000204388/ENSG00000120129/ENSG00000100749/ENSG00000185627/ENSG00000156256/ENSG00000101057/ENSG00000142945/ENSG00000146918/ENSG00000241360/ENSG00000144635/ENSG00000204899/ENSG00000164109/ENSG00000080986/ENSG00000113721/ENSG00000154473/ENSG00000128908/ENSG00000164754/ENSG00000060069/ENSG00000105127/ENSG00000077097/ENSG00000162039/ENSG00000089685/ENSG00000138071/ENSG00000138160…
GO:0048285	GO:0048285	organelle fission	445	0.652296	2.47345	0.000392191	0.0156876	0.0141156	1836	tags=15%, list=9%, signal=14%	ENSG00000204389/ENSG00000204388/ENSG00000120129/ENSG00000100749/ENSG00000185627/ENSG00000156256/ENSG00000101057/ENSG00000142945/ENSG00000146918/ENSG00000241360/ENSG00000156026/ENSG00000144635/ENSG00000204899/ENSG00000162735/ENSG00000164109/ENSG00000080986/ENSG00000113721/ENSG00000154473/ENSG00000104381/ENSG00000128908/ENSG00000164754/ENSG00000060069/ENSG00000105127/ENSG00000077097/ENSG00000162039…
GO:1902652	GO:1902652	secondary alcohol metabolic process	139	-0.524248	-1.93657	0.000405995	0.0160275	0.0144214	2287	tags=24%, list=11%, signal=22%	ENSG00000147383/ENSG00000107611/ENSG00000131748/ENSG00000155158/ENSG00000121691/ENSG00000148377/ENSG00000169710/ENSG00000170835/ENSG00000001167/ENSG00000198911/ENSG00000111012/ENSG00000111684/ENSG00000110921/ENSG00000278540/ENSG00000099194/ENSG00000100412/ENSG00000079435/ENSG00000116678/ENSG00000213398/ENSG00000100342/ENSG00000162337/ENSG00000160285/ENSG00000141458/ENSG00000114650/ENSG00000104549…
GO:0072348	GO:0072348	sulfur compound transport	44	-0.634263	-1.92923	0.000430255	0.0166586	0.0149893	715	tags=20%, list=3%, signal=20%	ENSG00000155850/ENSG00000125454/ENSG00000123643/ENSG00000138074/ENSG00000171488/ENSG00000169359/ENSG00000204385/ENSG00000225697/ENSG00000117479
GO:0034976	GO:0034976	response to endoplasmic reticulum stress	284	0.703338	2.60426	0.000442354	0.017018	0.0153126	837	tags=11%, list=4%, signal=11%	ENSG00000204389/ENSG00000175197/ENSG00000162772/ENSG00000105327/ENSG00000087074/ENSG00000101255/ENSG00000182446/ENSG00000177606/ENSG00000170881/ENSG00000130766/ENSG00000074370/ENSG00000044574/ENSG00000215301/ENSG00000184787/ENSG00000141682/ENSG00000165280/ENSG00000128272/ENSG00000143578/ENSG00000169429/ENSG00000138942/ENSG00000051108/ENSG00000198833/ENSG00000182087/ENSG00000176720/ENSG00000168936…
GO:0019216	GO:0019216	regulation of lipid metabolic process	374	-0.384788	-1.56129	0.000471697	0.0177647	0.0159845	2228	tags=16%, list=11%, signal=15%	ENSG00000124253/ENSG00000155158/ENSG00000141027/ENSG00000184381/ENSG00000171150/ENSG00000134215/ENSG00000177565/ENSG00000197461/ENSG00000169710/ENSG00000011198/ENSG00000118432/ENSG00000146426/ENSG00000160867/ENSG00000163686/ENSG00000125741/ENSG00000197296/ENSG00000001167/ENSG00000073734/ENSG00000146072/ENSG00000083535/ENSG00000198911/ENSG00000274211/ENSG00000111012/ENSG00000100311/ENSG00000111684…
GO:0060711	GO:0060711	labyrinthine layer development	39	-0.655783	-1.93294	0.00053149	0.0194558	0.0175061	316	tags=8%, list=1%, signal=8%	ENSG00000115760/ENSG00000185650/ENSG00000184557
GO:1903845	GO:1903845	negative regulation of cellular response to transforming growth factor beta stimulus	76	0.890713	2.83726	0.000543037	0.0196404	0.0176722	127	tags=5%, list=1%, signal=5%	ENSG00000204389/ENSG00000150991/ENSG00000215417/ENSG00000044574
GO:0009101	GO:0009101	glycoprotein biosynthetic process	302	-0.401971	-1.6065	0.000602959	0.0210513	0.0189418	4499	tags=30%, list=21%, signal=24%	ENSG00000158008/ENSG00000170891/ENSG00000184005/ENSG00000104723/ENSG00000187210/ENSG00000120742/ENSG00000187605/ENSG00000148488/ENSG00000138696/ENSG00000184988/ENSG00000179085/ENSG00000135916/ENSG00000139324/ENSG00000158850/ENSG00000129255/ENSG00000157350/ENSG00000171155/ENSG00000085998/ENSG00000015532/ENSG00000134851/ENSG00000147119/ENSG00000136840/ENSG00000103174/ENSG00000163463/ENSG00000107331…
GO:0007178	GO:0007178	transmembrane receptor protein serine/threonine kinase signaling pathway	302	0.673527	2.51143	0.000631529	0.0217968	0.0196125	652	tags=7%, list=3%, signal=7%	ENSG00000204389/ENSG00000120738/ENSG00000150991/ENSG00000108654/ENSG00000177606/ENSG00000130513/ENSG00000215417/ENSG00000170345/ENSG00000044574/ENSG00000142871/ENSG00000026025/ENSG00000159840/ENSG00000267195/ENSG00000125968/ENSG00000100603/ENSG00000204435/ENSG00000164442/ENSG00000089159/ENSG00000082781/ENSG00000156574
GO:1900077	GO:1900077	negative regulation of cellular response to insulin stimulus	30	-0.691505	-1.96829	0.000750564	0.0253263	0.0227884	767	tags=10%, list=4%, signal=10%	ENSG00000165699/ENSG00000169047/ENSG00000184557
GO:0009896	GO:0009896	positive regulation of catabolic process	428	0.648323	2.46365	0.000793826	0.0266373	0.023968	1041	tags=9%, list=5%, signal=8%	ENSG00000204389/ENSG00000204388/ENSG00000101255/ENSG00000170881/ENSG00000159388/ENSG00000130766/ENSG00000160360/ENSG00000007944/ENSG00000092820/ENSG00000136436/ENSG00000165280/ENSG00000130203/ENSG00000151929/ENSG00000269858/ENSG00000138942/ENSG00000051108/ENSG00000163932/ENSG00000158122/ENSG00000182087/ENSG00000184108/ENSG00000065135/ENSG00000125944/ENSG00000080824/ENSG00000100764/ENSG00000189403…
GO:0006695	GO:0006695	cholesterol biosynthetic process	63	-0.640746	-2.08594	0.000830701	0.0275683	0.0248057	1975	tags=29%, list=9%, signal=26%	ENSG00000148377/ENSG00000169710/ENSG00000001167/ENSG00000198911/ENSG00000111684/ENSG00000110921/ENSG00000278540/ENSG00000099194/ENSG00000160285/ENSG00000114650/ENSG00000104549/ENSG00000113161/ENSG00000001630/ENSG00000107566/ENSG00000172893/ENSG00000167508/ENSG00000186480/ENSG00000052802
GO:1902653	GO:1902653	secondary alcohol biosynthetic process	63	-0.640746	-2.08594	0.000830701	0.0275683	0.0248057	1975	tags=29%, list=9%, signal=26%	ENSG00000148377/ENSG00000169710/ENSG00000001167/ENSG00000198911/ENSG00000111684/ENSG00000110921/ENSG00000278540/ENSG00000099194/ENSG00000160285/ENSG00000114650/ENSG00000104549/ENSG00000113161/ENSG00000001630/ENSG00000107566/ENSG00000172893/ENSG00000167508/ENSG00000186480/ENSG00000052802
GO:0048286	GO:0048286	lung alveolus development	33	-0.660227	-1.8992	0.000859046	0.0283532	0.025512	1033	tags=33%, list=5%, signal=32%	ENSG00000115461/ENSG00000106004/ENSG00000119699/ENSG00000112893/ENSG00000056586/ENSG00000162878/ENSG00000125378/ENSG00000129514/ENSG00000204217/ENSG00000165240/ENSG00000118260
GO:0007020	GO:0007020	microtubule nucleation	29	0.943988	2.54706	0.000890864	0.0290855	0.0261709	2	tags=7%, list=0%, signal=7%	ENSG00000204389/ENSG00000204388
GO:0046626	GO:0046626	regulation of insulin receptor signaling pathway	55	-0.583387	-1.86694	0.00093457	0.0301861	0.0271612	1266	tags=9%, list=6%, signal=9%	ENSG00000170145/ENSG00000160685/ENSG00000165699/ENSG00000169047/ENSG00000184557
GO:0032069	GO:0032069	regulation of nuclease activity	20	0.96099	2.40825	0.000949926	0.0302844	0.0272496	1	tags=5%, list=0%, signal=5%	ENSG00000204389
GO:0044089	GO:0044089	positive regulation of cellular component biogenesis	499	0.621948	2.36894	0.000950944	0.0302844	0.0272496	1474	tags=11%, list=7%, signal=10%	ENSG00000204389/ENSG00000204388/ENSG00000099804/ENSG00000215301/ENSG00000131409/ENSG00000165280/ENSG00000125753/ENSG00000122545/ENSG00000136167/ENSG00000214376/ENSG00000111358/ENSG00000125968/ENSG00000106399/ENSG00000089159/ENSG00000080824/ENSG00000058453/ENSG00000148180/ENSG00000117748/ENSG00000177885/ENSG00000136936/ENSG00000161057/ENSG00000171992/ENSG00000006128/ENSG00000138071/ENSG00000138757…
GO:1901653	GO:1901653	cellular response to peptide	337	-0.39044	-1.58307	0.000969314	0.0306527	0.027581	2763	tags=18%, list=13%, signal=16%	ENSG00000271886/ENSG00000085662/ENSG00000131711/ENSG00000211451/ENSG00000184811/ENSG00000103994/ENSG00000185344/ENSG00000110719/ENSG00000143627/ENSG00000106538/ENSG00000137145/ENSG00000166263/ENSG00000163884/ENSG00000124253/ENSG00000117410/ENSG00000166147/ENSG00000103653/ENSG00000121281/ENSG00000153234/ENSG00000134982/ENSG00000196660/ENSG00000080815/ENSG00000109458/ENSG00000186318/ENSG00000151422…
GO:0016049	GO:0016049	cell growth	425	0.643394	2.44577	0.000989186	0.0309943	0.0278884	1207	tags=8%, list=6%, signal=8%	ENSG00000204389/ENSG00000204388/ENSG00000130766/ENSG00000124762/ENSG00000109846/ENSG00000215301/ENSG00000113575/ENSG00000130203/ENSG00000068831/ENSG00000269858/ENSG00000132475/ENSG00000127870/ENSG00000171612/ENSG00000140961/ENSG00000105695/ENSG00000080824/ENSG00000137764/ENSG00000117676/ENSG00000167680/ENSG00000111666/ENSG00000164823/ENSG00000128908/ENSG00000184937/ENSG00000060069/ENSG00000187325…
GO:0010935	GO:0010935	regulation of macrophage cytokine production	13	-0.81251	-1.92208	0.000990382	0.0309943	0.0278884	2386	tags=46%, list=11%, signal=41%	ENSG00000104972/ENSG00000092969/ENSG00000136869/ENSG00000119699/ENSG00000135218/ENSG00000138623
GO:0031331	GO:0031331	positive regulation of cellular catabolic process	368	0.673918	2.54226	0.00106031	0.0326747	0.0294004	905	tags=8%, list=4%, signal=8%	ENSG00000204389/ENSG00000204388/ENSG00000101255/ENSG00000170881/ENSG00000159388/ENSG00000130766/ENSG00000160360/ENSG00000092820/ENSG00000136436/ENSG00000165280/ENSG00000130203/ENSG00000151929/ENSG00000138942/ENSG00000051108/ENSG00000163932/ENSG00000158122/ENSG00000182087/ENSG00000184108/ENSG00000065135/ENSG00000125944/ENSG00000080824/ENSG00000100764/ENSG00000189403/ENSG00000185950/ENSG00000161057…
GO:1905710	GO:1905710	positive regulation of membrane permeability	60	0.875652	2.70081	0.00107304	0.0327332	0.029453	610	tags=18%, list=3%, signal=18%	ENSG00000204389/ENSG00000105327/ENSG00000051620/ENSG00000250479/ENSG00000141682/ENSG00000078900/ENSG00000128245/ENSG00000108179/ENSG00000196072/ENSG00000176720/ENSG00000167315
GO:0015886	GO:0015886	heme transport	10	-0.835757	-1.82943	0.00133336	0.0392853	0.0353485	2479	tags=60%, list=12%, signal=53%	ENSG00000119686/ENSG00000076351/ENSG00000164040/ENSG00000115657/ENSG00000211584/ENSG00000162769
GO:0006839	GO:0006839	mitochondrial transport	257	0.704232	2.57805	0.00140983	0.0411371	0.0370148	750	tags=12%, list=4%, signal=12%	ENSG00000204389/ENSG00000105327/ENSG00000130204/ENSG00000141385/ENSG00000159445/ENSG00000167283/ENSG00000051620/ENSG00000250479/ENSG00000106617/ENSG00000141682/ENSG00000151929/ENSG00000078900/ENSG00000241837/ENSG00000128245/ENSG00000134809/ENSG00000103254/ENSG00000157184/ENSG00000156026/ENSG00000173726/ENSG00000241468/ENSG00000108179/ENSG00000196072/ENSG00000204152/ENSG00000175193/ENSG00000171612…
GO:0018212	GO:0018212	peptidyl-tyrosine modification	319	-0.396111	-1.59063	0.00144703	0.0420195	0.0378088	2777	tags=18%, list=13%, signal=16%	ENSG00000064393/ENSG00000095752/ENSG00000271886/ENSG00000160396/ENSG00000164327/ENSG00000198400/ENSG00000110422/ENSG00000105976/ENSG00000128294/ENSG00000213066/ENSG00000169032/ENSG00000106123/ENSG00000225830/ENSG00000175920/ENSG00000171150/ENSG00000197461/ENSG00000103653/ENSG00000182511/ENSG00000173193/ENSG00000111679/ENSG00000183317/ENSG00000080815/ENSG00000101126/ENSG00000160867/ENSG00000143322…
GO:0071501	GO:0071501	cellular response to sterol depletion	15	-0.797948	-1.93876	0.00150005	0.0431049	0.0387854	1511	tags=40%, list=7%, signal=37%	ENSG00000198911/ENSG00000111684/ENSG00000160685/ENSG00000114650/ENSG00000107566/ENSG00000186480
GO:0007006	GO:0007006	mitochondrial membrane organization	134	0.815617	2.82128	0.00150582	0.0431049	0.0387854	750	tags=16%, list=4%, signal=16%	ENSG00000204389/ENSG00000105327/ENSG00000141385/ENSG00000159445/ENSG00000167283/ENSG00000051620/ENSG00000250479/ENSG00000113013/ENSG00000141682/ENSG00000078900/ENSG00000241837/ENSG00000128245/ENSG00000134809/ENSG00000173726/ENSG00000241468/ENSG00000108179/ENSG00000196072/ENSG00000176720/ENSG00000080824/ENSG00000167315/ENSG00000173436/ENSG00000170606
GO:0000186	GO:0000186	activation of MAPKK activity	49	-0.596245	-1.85366	0.00153793	0.0438164	0.0394256	2606	tags=39%, list=12%, signal=34%	ENSG00000198909/ENSG00000104312/ENSG00000167193/ENSG00000169967/ENSG00000091436/ENSG00000198400/ENSG00000006062/ENSG00000225830/ENSG00000157764/ENSG00000080815/ENSG00000095015/ENSG00000154310/ENSG00000149930/ENSG00000181104/ENSG00000073803/ENSG00000125378/ENSG00000134313/ENSG00000085511/ENSG00000099942

## Sheet: GSEA_GO_MF_simplified_S2
	ID	Description	setSize	enrichmentScore	NES	pvalue	p.adjust	qvalues	rank	leading_edge	core_enrichment
GO:0001618	GO:0001618	virus receptor activity	65	0.929791	2.91442	4.43966e-07	0.000249287	0.000221749	2	tags=3%, list=0%, signal=3%	ENSG00000204389/ENSG00000204388
GO:0140272	GO:0140272	exogenous protein binding	65	0.929791	2.91442	4.43966e-07	0.000249287	0.000221749	2	tags=3%, list=0%, signal=3%	ENSG00000204389/ENSG00000204388
GO:0031072	GO:0031072	heat shock protein binding	122	0.880432	3.01483	1.76921e-06	0.00052464	0.000466686	347	tags=7%, list=2%, signal=7%	ENSG00000204389/ENSG00000204388/ENSG00000132002/ENSG00000173110/ENSG00000113013/ENSG00000044574/ENSG00000151929/ENSG00000241360/ENSG00000107262
GO:0035014	GO:0035014	phosphatidylinositol 3-kinase regulator activity	19	-0.863909	-2.17454	2.11699e-06	0.00052464	0.000466686	9	tags=21%, list=0%, signal=21%	ENSG00000274211/ENSG00000180008/ENSG00000114737/ENSG00000184557
GO:0051787	GO:0051787	misfolded protein binding	27	0.966857	2.63916	2.33589e-06	0.00052464	0.000466686	127	tags=19%, list=1%, signal=18%	ENSG00000204389/ENSG00000204388/ENSG00000173110/ENSG00000113013/ENSG00000044574
GO:0044183	GO:0044183	protein folding chaperone	26	0.969653	2.62672	1.24555e-05	0.00233126	0.00207374	127	tags=23%, list=1%, signal=23%	ENSG00000204389/ENSG00000204388/ENSG00000132002/ENSG00000173110/ENSG00000113013/ENSG00000044574
GO:0051082	GO:0051082	unfolded protein binding	108	0.891128	3.00418	2.54932e-05	0.00357861	0.0031833	127	tags=7%, list=1%, signal=7%	ENSG00000204389/ENSG00000204388/ENSG00000132002/ENSG00000173110/ENSG00000141385/ENSG00000109846/ENSG00000113013/ENSG00000044574
GO:0001664	GO:0001664	G protein-coupled receptor binding	207	0.798379	2.86133	3.59767e-05	0.00398687	0.00354646	2	tags=1%, list=0%, signal=1%	ENSG00000204389/ENSG00000204388
GO:0018024	GO:0018024	histone-lysine N-methyltransferase activity	42	-0.68308	-2.07055	3.896e-05	0.00398687	0.00354646	1132	tags=36%, list=5%, signal=34%	ENSG00000104885/ENSG00000167548/ENSG00000145391/ENSG00000118058/ENSG00000147548/ENSG00000165671/ENSG00000272333/ENSG00000154832/ENSG00000133895/ENSG00000152455/ENSG00000143379/ENSG00000204371/ENSG00000168137/ENSG00000055609/ENSG00000156239
GO:0001671	GO:0001671	ATPase activator activity	24	0.848119	2.26153	3.90522e-05	0.00398687	0.00354646	1399	tags=21%, list=7%, signal=19%	ENSG00000132002/ENSG00000086061/ENSG00000121152/ENSG00000105993/ENSG00000136770
GO:0031625	GO:0031625	ubiquitin protein ligase binding	290	0.752438	2.71411	4.60901e-05	0.00431326	0.0038368	625	tags=9%, list=3%, signal=8%	ENSG00000204389/ENSG00000204388/ENSG00000173110/ENSG00000150991/ENSG00000101255/ENSG00000182446/ENSG00000177606/ENSG00000124762/ENSG00000184009/ENSG00000113013/ENSG00000044574/ENSG00000161011/ENSG00000254087/ENSG00000131323/ENSG00000165280/ENSG00000100567/ENSG00000107262/ENSG00000071794/ENSG00000142676/ENSG00000198833/ENSG00000176720/ENSG00000089159/ENSG00000104341/ENSG00000080824/ENSG00000086061
GO:0042826	GO:0042826	histone deacetylase binding	109	0.864878	2.91322	5.32567e-05	0.00460056	0.00409235	2	tags=2%, list=0%, signal=2%	ENSG00000204389/ENSG00000204388
GO:0097718	GO:0097718	disordered domain specific binding	32	0.944213	2.62078	6.1825e-05	0.00495925	0.00441142	122	tags=6%, list=1%, signal=6%	ENSG00000204389/ENSG00000092820
GO:0016887	GO:0016887	ATPase activity	396	0.683008	2.51288	0.000142604	0.010009	0.00890339	1240	tags=10%, list=6%, signal=9%	ENSG00000204389/ENSG00000204388/ENSG00000173110/ENSG00000108654/ENSG00000074370/ENSG00000198231/ENSG00000113013/ENSG00000044574/ENSG00000215301/ENSG00000165280/ENSG00000142945/ENSG00000176658/ENSG00000092841/ENSG00000071794/ENSG00000102781/ENSG00000089876/ENSG00000088205/ENSG00000174527/ENSG00000111642/ENSG00000080824/ENSG00000064703/ENSG00000100764/ENSG00000135046/ENSG00000128908/ENSG00000161057…
GO:0045296	GO:0045296	cadherin binding	320	0.684373	2.49515	0.000281695	0.0180237	0.0160327	1761	tags=16%, list=8%, signal=15%	ENSG00000204389/ENSG00000132002/ENSG00000142634/ENSG00000050405/ENSG00000067057/ENSG00000092820/ENSG00000044574/ENSG00000215301/ENSG00000135269/ENSG00000100139/ENSG00000151929/ENSG00000115514/ENSG00000125753/ENSG00000122545/ENSG00000163993/ENSG00000182718/ENSG00000124831/ENSG00000002834/ENSG00000104408/ENSG00000163191/ENSG00000044115/ENSG00000082153/ENSG00000135046/ENSG00000065613/ENSG00000113643…
GO:0045309	GO:0045309	protein phosphorylated amino acid binding	47	-0.623588	-1.90773	0.000333622	0.0197188	0.0175406	662	tags=11%, list=3%, signal=10%	ENSG00000169047/ENSG00000166167/ENSG00000156304/ENSG00000099942/ENSG00000184557
GO:0047485	GO:0047485	protein N-terminus binding	105	0.848108	2.82558	0.000445401	0.0238184	0.0211873	445	tags=7%, list=2%, signal=7%	ENSG00000204389/ENSG00000204388/ENSG00000116717/ENSG00000111358/ENSG00000125968/ENSG00000162735/ENSG00000020426
GO:0003954	GO:0003954	NADH dehydrogenase activity	45	0.662829	1.97145	0.000645754	0.0290073	0.025803	2615	tags=40%, list=12%, signal=35%	ENSG00000151366/ENSG00000166136/ENSG00000212907/ENSG00000125356/ENSG00000119013/ENSG00000198695/ENSG00000198888/ENSG00000198840/ENSG00000198786/ENSG00000023228/ENSG00000164182/ENSG00000184983/ENSG00000198763/ENSG00000198886/ENSG00000128609/ENSG00000130414/ENSG00000119421/ENSG00000131495
GO:0008137	GO:0008137	NADH dehydrogenase (ubiquinone) activity	45	0.662829	1.97145	0.000645754	0.0290073	0.025803	2615	tags=40%, list=12%, signal=35%	ENSG00000151366/ENSG00000166136/ENSG00000212907/ENSG00000125356/ENSG00000119013/ENSG00000198695/ENSG00000198888/ENSG00000198840/ENSG00000198786/ENSG00000023228/ENSG00000164182/ENSG00000184983/ENSG00000198763/ENSG00000198886/ENSG00000128609/ENSG00000130414/ENSG00000119421/ENSG00000131495
GO:0050136	GO:0050136	NADH dehydrogenase (quinone) activity	45	0.662829	1.97145	0.000645754	0.0290073	0.025803	2615	tags=40%, list=12%, signal=35%	ENSG00000151366/ENSG00000166136/ENSG00000212907/ENSG00000125356/ENSG00000119013/ENSG00000198695/ENSG00000198888/ENSG00000198840/ENSG00000198786/ENSG00000023228/ENSG00000164182/ENSG00000184983/ENSG00000198763/ENSG00000198886/ENSG00000128609/ENSG00000130414/ENSG00000119421/ENSG00000131495
GO:0042054	GO:0042054	histone methyltransferase activity	54	-0.634448	-2.00473	0.000734399	0.0317204	0.0282164	1132	tags=44%, list=5%, signal=42%	ENSG00000181090/ENSG00000101945/ENSG00000148335/ENSG00000164091/ENSG00000117222/ENSG00000132600/ENSG00000100462/ENSG00000116539/ENSG00000104885/ENSG00000167548/ENSG00000145391/ENSG00000118058/ENSG00000147548/ENSG00000165671/ENSG00000126457/ENSG00000272333/ENSG00000154832/ENSG00000133895/ENSG00000152455/ENSG00000143379/ENSG00000204371/ENSG00000168137/ENSG00000055609/ENSG00000156239
GO:1901682	GO:1901682	sulfur compound transmembrane transporter activity	38	-0.641621	-1.87996	0.000812626	0.0329235	0.0292866	715	tags=21%, list=3%, signal=20%	ENSG00000155850/ENSG00000125454/ENSG00000123643/ENSG00000138074/ENSG00000169359/ENSG00000204385/ENSG00000225697/ENSG00000117479
GO:0046933	GO:0046933	proton-transporting ATP synthase activity, rotational mechanism	18	0.782589	1.9474	0.000913262	0.0353653	0.0314587	1799	tags=44%, list=8%, signal=41%	ENSG00000167283/ENSG00000241837/ENSG00000241468/ENSG00000228253/ENSG00000116459/ENSG00000198899/ENSG00000099624/ENSG00000185883
GO:0090482	GO:0090482	vitamin transmembrane transporter activity	23	-0.698674	-1.82448	0.000976639	0.0365589	0.0325204	5304	tags=74%, list=25%, signal=55%	ENSG00000132517/ENSG00000164933/ENSG00000136856/ENSG00000118777/ENSG00000160326/ENSG00000185803/ENSG00000117394/ENSG00000173262/ENSG00000132026/ENSG00000076351/ENSG00000101276/ENSG00000167775/ENSG00000168216/ENSG00000125454/ENSG00000138074/ENSG00000204385/ENSG00000117479
GO:0003712	GO:0003712	transcription coregulator activity	456	0.600826	2.21375	0.0010316	0.0373705	0.0332424	1533	tags=13%, list=7%, signal=12%	ENSG00000204389/ENSG00000132002/ENSG00000175197/ENSG00000101255/ENSG00000134107/ENSG00000183386/ENSG00000164985/ENSG00000067955/ENSG00000139372/ENSG00000110801/ENSG00000166503/ENSG00000125970/ENSG00000156256/ENSG00000213523/ENSG00000133111/ENSG00000125968/ENSG00000100603/ENSG00000164442/ENSG00000168264/ENSG00000014824/ENSG00000089159/ENSG00000136504/ENSG00000133398/ENSG00000179862/ENSG00000146109…
GO:0004860	GO:0004860	protein kinase inhibitor activity	63	-0.534231	-1.72627	0.00124678	0.0437542	0.0389209	1308	tags=14%, list=6%, signal=13%	ENSG00000100744/ENSG00000136158/ENSG00000111276/ENSG00000176994/ENSG00000060237/ENSG00000114166/ENSG00000162999/ENSG00000071575/ENSG00000184557
GO:0000774	GO:0000774	adenyl-nucleotide exchange factor activity	10	0.85971	1.87512	0.00135717	0.046185	0.0410832	347	tags=30%, list=2%, signal=30%	ENSG00000120694/ENSG00000151929/ENSG00000107262

## Sheet: GSEA_GO_CC_simplified_S2
	ID	Description	setSize	enrichmentScore	NES	pvalue	p.adjust	qvalues	rank	leading_edge	core_enrichment
GO:0016234	GO:0016234	inclusion body	73	0.902943	2.88829	2.94527e-07	0.000222073	0.000194698	262	tags=7%, list=1%, signal=7%	ENSG00000204389/ENSG00000204388/ENSG00000161011/ENSG00000128272/ENSG00000151929
GO:0008180	GO:0008180	COP9 signalosome	33	0.954665	2.70143	1.2994e-06	0.000246357	0.000215988	127	tags=12%, list=1%, signal=12%	ENSG00000204389/ENSG00000204388/ENSG00000173110/ENSG00000044574
GO:0072562	GO:0072562	blood microparticle	93	0.896884	2.95299	1.30694e-06	0.000246357	0.000215988	74	tags=4%, list=0%, signal=4%	ENSG00000204389/ENSG00000204388/ENSG00000173110/ENSG00000184009
GO:0005814	GO:0005814	centriole	137	0.852973	2.94821	8.39717e-06	0.0012286	0.00107714	90	tags=3%, list=0%, signal=3%	ENSG00000204389/ENSG00000204388/ENSG00000173110/ENSG00000106948
GO:0005925	GO:0005925	focal adhesion	397	0.710474	2.67561	9.77663e-06	0.0012286	0.00107714	1298	tags=12%, list=6%, signal=11%	ENSG00000204389/ENSG00000204388/ENSG00000183386/ENSG00000050405/ENSG00000116251/ENSG00000184009/ENSG00000143878/ENSG00000092820/ENSG00000113013/ENSG00000044574/ENSG00000026025/ENSG00000167460/ENSG00000135269/ENSG00000133818/ENSG00000159840/ENSG00000213949/ENSG00000125753/ENSG00000136167/ENSG00000162909/ENSG00000132670/ENSG00000113721/ENSG00000089159/ENSG00000002834/ENSG00000082781/ENSG00000044115…
GO:0101002	GO:0101002	ficolin-1-rich granule	118	0.870348	2.95027	4.94631e-05	0.00414391	0.00363308	911	tags=19%, list=4%, signal=18%	ENSG00000204389/ENSG00000204388/ENSG00000173110/ENSG00000103035/ENSG00000215301/ENSG00000185627/ENSG00000165280/ENSG00000103187/ENSG00000197170/ENSG00000035862/ENSG00000148444/ENSG00000204435/ENSG00000135932/ENSG00000163131/ENSG00000080824/ENSG00000148180/ENSG00000189403/ENSG00000161057/ENSG00000168092/ENSG00000163636/ENSG00000138071/ENSG00000013364
GO:1904813	GO:1904813	ficolin-1-rich granule lumen	118	0.870348	2.95027	4.94631e-05	0.00414391	0.00363308	911	tags=19%, list=4%, signal=18%	ENSG00000204389/ENSG00000204388/ENSG00000173110/ENSG00000103035/ENSG00000215301/ENSG00000185627/ENSG00000165280/ENSG00000103187/ENSG00000197170/ENSG00000035862/ENSG00000148444/ENSG00000204435/ENSG00000135932/ENSG00000163131/ENSG00000080824/ENSG00000148180/ENSG00000189403/ENSG00000161057/ENSG00000168092/ENSG00000163636/ENSG00000138071/ENSG00000013364
GO:0061827	GO:0061827	sperm head	11	0.939017	2.06109	0.000299357	0.0211773	0.0185667	3	tags=9%, list=0%, signal=9%	ENSG00000132002
GO:0016607	GO:0016607	nuclear speck	381	0.684799	2.56212	0.000308952	0.0211773	0.0185667	782	tags=8%, list=4%, signal=8%	ENSG00000204389/ENSG00000204388/ENSG00000164609/ENSG00000198231/ENSG00000099804/ENSG00000116016/ENSG00000126653/ENSG00000146457/ENSG00000111605/ENSG00000111786/ENSG00000116717/ENSG00000128272/ENSG00000175643/ENSG00000100650/ENSG00000133111/ENSG00000146918/ENSG00000119720/ENSG00000086544/ENSG00000100603/ENSG00000265241/ENSG00000104147/ENSG00000164543/ENSG00000189337/ENSG00000111678/ENSG00000125870…
GO:0005942	GO:0005942	phosphatidylinositol 3-kinase complex	27	-0.810773	-2.23082	0.000451567	0.0283734	0.0248758	1025	tags=22%, list=5%, signal=21%	ENSG00000126775/ENSG00000180008/ENSG00000011405/ENSG00000196455/ENSG00000114737/ENSG00000184557
GO:0071682	GO:0071682	endocytic vesicle lumen	15	0.827371	1.95444	0.000674587	0.0358406	0.0314224	1245	tags=27%, list=6%, signal=25%	ENSG00000120694/ENSG00000130203/ENSG00000080824/ENSG00000012223
GO:0045263	GO:0045263	proton-transporting ATP synthase complex, coupling factor F(o)	14	0.846611	1.97835	0.000691551	0.0358406	0.0314224	1778	tags=50%, list=8%, signal=46%	ENSG00000167283/ENSG00000241837/ENSG00000241468/ENSG00000228253/ENSG00000116459/ENSG00000198899/ENSG00000125375
GO:0045259	GO:0045259	proton-transporting ATP synthase complex	22	0.749625	1.95148	0.000713009	0.0358406	0.0314224	3609	tags=55%, list=17%, signal=45%	ENSG00000167283/ENSG00000241837/ENSG00000241468/ENSG00000108179/ENSG00000228253/ENSG00000116459/ENSG00000198899/ENSG00000099624/ENSG00000125375/ENSG00000154723/ENSG00000173915/ENSG00000156411

## Sheet: GSEA_KEGG_S2
	ID	Description	setSize	enrichmentScore	NES	pvalue	p.adjust	qvalues	rank	leading_edge	core_enrichment
hsa04213	hsa04213	Longevity regulating pathway - multiple species	56	0.930215	2.83792	6.40445e-07	0.000208145	0.000175954	164	tags=11%, list=1%, signal=11%	3303/3304/3310/6198/1410/51422
hsa04915	hsa04915	Estrogen signaling pathway	107	0.878417	2.9305	3.60595e-06	0.000340217	0.000287601	402	tags=8%, list=2%, signal=8%	3303/3304/3310/3725/2353/468/148327/2771/5580
hsa05168	hsa05168	Herpes simplex virus 1 infection	447	-0.420873	-1.72776	3.79068e-06	0.000340217	0.000287601	4045	tags=29%, list=19%, signal=24%	3454/7124/727/139735/3107/147687/6890/7562/7569/728957/256051/148198/641339/7748/7567/7738/6773/80095/100131827/80264/353088/255403/374899/84449/148156/23118/317/8503/147949/148266/125893/147657/10780/7691/684/90317/148254/388558/7769/581/55422/79973/92285/169841/10793/148206/158431/282890/163131/7554/65251/162655/329/90576/126231/146434/115004/7644/3112/162967/6892/90338/100529215/6426/57786/147…
hsa05020	hsa05020	Prion disease	258	0.786515	2.76323	4.18729e-06	0.000340217	0.000287601	1116	tags=20%, list=5%, signal=19%	3303/3304/1958/1649/3310/5713/4718/1345/3309/5719/5715/468/148327/539/5684/1350/842/90550/5580/10105/1351/5718/1460/4714/2906/4539/4694/6392/7846/4709/7386/5700/5710/9167/5685/4541/5701/7381/9861/4535/4537/4509/4540/4719/9451/5601/5693/7280/1329/1965/4700/5880
hsa04141	hsa04141	Protein processing in endoplasmic reticulum	162	0.856342	2.94929	6.33714e-06	0.000411914	0.000348209	625	tags=15%, list=3%, signal=14%	3303/3304/3337/10808/1649/3310/23645/55666/23480/1410/3309/7327/7415/468/91445/6500/573/9709/81567/51465/824/9871/3320/3301
hsa04010	hsa04010	MAPK signaling pathway	267	0.751867	2.662	1.7878e-05	0.000968393	0.000818625	249	tags=5%, list=1%, signal=5%	3303/3304/1649/3310/1843/3725/5228/3727/2353/2872/22800/1647/468/10235
hsa03040	hsa03040	Spliceosome	140	0.839876	2.84282	2.3692e-05	0.00109998	0.000929865	773	tags=14%, list=4%, signal=14%	3303/3304/3310/1655/10569/11325/6632/8683/51639/6430/22938/9939/10907/6629/56259/23658/6635/10946/153527/25949
hsa04630	hsa04630	JAK-STAT signaling pathway	126	-0.539471	-1.9288	7.6671e-05	0.00311476	0.00263304	2098	tags=16%, list=10%, signal=14%	9655/5154/5777/5292/894/7297/30837/6654/10401/5155/122809/3568/3587/3953/596/3601/51588/1154/4609/9021
hsa05162	hsa05162	Measles	119	0.863518	2.92567	0.000107009	0.00386422	0.0032666	350	tags=8%, list=2%, signal=7%	3303/3304/3310/27113/3725/2353/7187/7161/842
hsa04144	hsa04144	Endocytosis	242	0.771935	2.70683	0.000163815	0.005324	0.00450061	153	tags=2%, list=1%, signal=2%	3303/3304/3310/1212/57403
hsa05145	hsa05145	Toxoplasmosis	97	0.862683	2.83559	0.000191652	0.00566243	0.0047867	8	tags=3%, list=0%, signal=3%	3303/3304/3310
hsa03050	hsa03050	Proteasome	45	0.662863	1.94728	0.000540976	0.0137594	0.0116314	3686	tags=49%, list=17%, signal=40%	5713/5719/5715/5684/5718/5700/5710/5685/5701/9861/5693/5702/5689/5695/5705/10213/11047/5706/7979/5707/10197/5682
hsa04612	hsa04612	Antigen processing and presentation	51	0.923842	2.78611	0.000550375	0.0137594	0.0116314	127	tags=8%, list=1%, signal=8%	3303/3304/3310/3309
hsa04910	hsa04910	Insulin signaling pathway	126	-0.491964	-1.75895	0.000632962	0.0146938	0.0124213	2251	tags=16%, list=11%, signal=14%	5604/5105/5837/6199/2194/673/6654/868/122809/9322/7248/31/3991/3667/5507/2932/5140/5792/1399/9021
hsa00100	hsa00100	Steroid biosynthesis	19	-0.808788	-2.06825	0.000679662	0.014726	0.0124486	1699	tags=37%, list=8%, signal=34%	1056/1594/4047/6713/1595/1717/6307
hsa00534	hsa00534	Glycosaminoglycan biosynthesis - heparan sulfate / heparin	18	-0.763178	-1.91198	0.000970414	0.0186736	0.0157856	556	tags=33%, list=3%, signal=32%	2137/26229/2131/64131/9955/9953
hsa04920	hsa04920	Adipocytokine signaling pathway	63	-0.653884	-2.14224	0.000976772	0.0186736	0.0157856	662	tags=11%, list=3%, signal=11%	3667/3953/1375/948/4790/5465/9021
hsa04917	hsa04917	Prolactin signaling pathway	61	-0.64862	-2.12183	0.00137048	0.0247448	0.0209179	1608	tags=18%, list=8%, signal=17%	894/30837/6300/6654/122809/1432/2932/2592/4790/1154/9021
