# Supplementary material for: Comparative Transcriptomic and Molecular Pathway Analyses of HL-CZ Human Pro-Monocytic Cells Expressing SARS-CoV-2 Spike S1, S2, NP, NSP15 and NSP16 Genes
Source: Microorganisms. 2021 May 31;9(6):1193. doi: 10.3390/microorganisms9061193 (PMC8228226; doi:10.3390/microorganisms9061193)
Supplement: Supplementary file 1 [file microorganisms-09-01193-s001.zip › Microorg Supp Material 30May 2021/Supp File S6 GSEA_NSP15.xlsx]

## Sheet: GSEA_GO_BP_simplified_NSP15
	ID	Description	setSize	enrichmentScore	NES	pvalue	p.adjust	qvalues	rank	leading_edge	core_enrichment
GO:0006091	GO:0006091	generation of precursor metabolites and energy	494	0.589273	2.12084	1.21406e-19	7.4786e-16	6.56103e-16	3459	tags=37%, list=15%, signal=32%	ENSG00000250479/ENSG00000111640/ENSG00000169021/ENSG00000105723/ENSG00000164405/ENSG00000111669/ENSG00000115286/ENSG00000099624/ENSG00000135390/ENSG00000108179/ENSG00000110955/ENSG00000126267/ENSG00000102144/ENSG00000171612/ENSG00000171314/ENSG00000215021/ENSG00000125648/ENSG00000074800/ENSG00000142669/ENSG00000170906/ENSG00000146701/ENSG00000184076/ENSG00000105220/ENSG00000116459/ENSG00000087460…
GO:0006119	GO:0006119	oxidative phosphorylation	142	0.766959	2.49642	1.9869e-18	6.11966e-15	5.36882e-15	2962	tags=57%, list=13%, signal=50%	ENSG00000250479/ENSG00000169021/ENSG00000164405/ENSG00000115286/ENSG00000099624/ENSG00000135390/ENSG00000108179/ENSG00000110955/ENSG00000126267/ENSG00000102144/ENSG00000171612/ENSG00000125648/ENSG00000170906/ENSG00000184076/ENSG00000116459/ENSG00000241468/ENSG00000182199/ENSG00000099795/ENSG00000103254/ENSG00000198763/ENSG00000004779/ENSG00000176340/ENSG00000073578/ENSG00000204922/ENSG00000198804…
GO:0046034	GO:0046034	ATP metabolic process	295	0.647376	2.24266	1.83148e-17	3.76063e-14	3.29923e-14	3129	tags=40%, list=14%, signal=35%	ENSG00000250479/ENSG00000111640/ENSG00000169021/ENSG00000164405/ENSG00000111669/ENSG00000115286/ENSG00000099624/ENSG00000135390/ENSG00000108179/ENSG00000110955/ENSG00000126267/ENSG00000102144/ENSG00000171612/ENSG00000171314/ENSG00000125648/ENSG00000074800/ENSG00000170906/ENSG00000184076/ENSG00000105220/ENSG00000116459/ENSG00000241468/ENSG00000102900/ENSG00000182199/ENSG00000204389/ENSG00000099795…
GO:0006415	GO:0006415	translational termination	104	0.785592	2.45648	7.8489e-17	1.20873e-13	1.06043e-13	1943	tags=48%, list=9%, signal=44%	ENSG00000112651/ENSG00000122140/ENSG00000074071/ENSG00000185608/ENSG00000132507/ENSG00000262814/ENSG00000105364/ENSG00000173141/ENSG00000128626/ENSG00000204568/ENSG00000149792/ENSG00000175756/ENSG00000137547/ENSG00000179271/ENSG00000175110/ENSG00000116221/ENSG00000183617/ENSG00000174547/ENSG00000159111/ENSG00000182180/ENSG00000214026/ENSG00000147586/ENSG00000116898/ENSG00000081692/ENSG00000096080…
GO:0140053	GO:0140053	mitochondrial gene expression	165	0.713532	2.35691	1.07953e-15	1.32998e-12	1.1668e-12	3160	tags=42%, list=14%, signal=37%	ENSG00000250479/ENSG00000108561/ENSG00000112651/ENSG00000122140/ENSG00000074071/ENSG00000185608/ENSG00000171612/ENSG00000262814/ENSG00000105364/ENSG00000173141/ENSG00000128626/ENSG00000204568/ENSG00000149792/ENSG00000182199/ENSG00000175756/ENSG00000274523/ENSG00000137547/ENSG00000179271/ENSG00000175110/ENSG00000116221/ENSG00000183617/ENSG00000174547/ENSG00000159111/ENSG00000182180/ENSG00000214026…
GO:0006839	GO:0006839	mitochondrial transport	261	0.645315	2.22004	1.806e-15	1.85416e-12	1.62667e-12	3351	tags=39%, list=15%, signal=33%	ENSG00000250479/ENSG00000130204/ENSG00000128245/ENSG00000105723/ENSG00000100075/ENSG00000099624/ENSG00000135390/ENSG00000108179/ENSG00000110955/ENSG00000171612/ENSG00000125648/ENSG00000051620/ENSG00000128340/ENSG00000105327/ENSG00000171552/ENSG00000185651/ENSG00000116459/ENSG00000173786/ENSG00000241468/ENSG00000204389/ENSG00000103254/ENSG00000175567/ENSG00000141385/ENSG00000005022/ENSG00000099800…
GO:0006402	GO:0006402	mRNA catabolic process	362	0.562048	1.97885	2.70332e-12	1.51386e-09	1.32812e-09	2788	tags=30%, list=12%, signal=27%	ENSG00000060138/ENSG00000065978/ENSG00000174748/ENSG00000181588/ENSG00000108298/ENSG00000147403/ENSG00000159377/ENSG00000066044/ENSG00000162244/ENSG00000152518/ENSG00000105568/ENSG00000089009/ENSG00000108344/ENSG00000099341/ENSG00000100804/ENSG00000162889/ENSG00000277791/ENSG00000221983/ENSG00000100316/ENSG00000168028/ENSG00000008018/ENSG00000126067/ENSG00000101182/ENSG00000148303/ENSG00000089157…
GO:0007006	GO:0007006	mitochondrial membrane organization	136	0.695253	2.25831	1.31361e-11	4.7599e-09	4.1759e-09	2169	tags=37%, list=10%, signal=33%	ENSG00000250479/ENSG00000128245/ENSG00000105723/ENSG00000099624/ENSG00000135390/ENSG00000108179/ENSG00000110955/ENSG00000051620/ENSG00000105327/ENSG00000171552/ENSG00000116459/ENSG00000173786/ENSG00000241468/ENSG00000204389/ENSG00000160014/ENSG00000141385/ENSG00000005022/ENSG00000274523/ENSG00000099800/ENSG00000204922/ENSG00000002330/ENSG00000158828/ENSG00000198899/ENSG00000125652/ENSG00000104765…
GO:0032984	GO:0032984	protein-containing complex disassembly	320	0.573152	1.99513	3.86088e-11	1.25174e-08	1.09816e-08	3622	tags=38%, list=16%, signal=32%	ENSG00000112651/ENSG00000122140/ENSG00000074071/ENSG00000241360/ENSG00000185608/ENSG00000172757/ENSG00000137309/ENSG00000132507/ENSG00000262814/ENSG00000105364/ENSG00000173141/ENSG00000128626/ENSG00000204568/ENSG00000185043/ENSG00000136842/ENSG00000180834/ENSG00000149792/ENSG00000175756/ENSG00000170296/ENSG00000137547/ENSG00000179271/ENSG00000175110/ENSG00000116221/ENSG00000183617/ENSG00000123405…
GO:0043312	GO:0043312	neutrophil degranulation	453	0.517102	1.84808	2.08905e-10	6.43428e-08	5.64483e-08	2573	tags=25%, list=11%, signal=22%	ENSG00000239264/ENSG00000196230/ENSG00000103187/ENSG00000188229/ENSG00000084207/ENSG00000075785/ENSG00000198931/ENSG00000028137/ENSG00000171314/ENSG00000117592/ENSG00000108344/ENSG00000185883/ENSG00000117984/ENSG00000051620/ENSG00000087086/ENSG00000167996/ENSG00000136238/ENSG00000008018/ENSG00000185000/ENSG00000105220/ENSG00000088986/ENSG00000163191/ENSG00000100243/ENSG00000204389/ENSG00000123131…
GO:0006605	GO:0006605	protein targeting	430	0.525555	1.87838	2.35315e-10	6.90256e-08	6.05567e-08	2577	tags=27%, list=11%, signal=24%	ENSG00000130204/ENSG00000174748/ENSG00000105723/ENSG00000108298/ENSG00000147403/ENSG00000075785/ENSG00000162244/ENSG00000089009/ENSG00000198721/ENSG00000139722/ENSG00000128340/ENSG00000185043/ENSG00000221983/ENSG00000100316/ENSG00000168028/ENSG00000163479/ENSG00000131508/ENSG00000185651/ENSG00000148303/ENSG00000104969/ENSG00000089157/ENSG00000162735/ENSG00000166441/ENSG00000100568/ENSG00000150991…
GO:0036230	GO:0036230	granulocyte activation	471	0.511001	1.83102	2.87756e-10	8.05717e-08	7.06861e-08	2573	tags=24%, list=11%, signal=22%	ENSG00000239264/ENSG00000196230/ENSG00000103187/ENSG00000188229/ENSG00000084207/ENSG00000075785/ENSG00000198931/ENSG00000028137/ENSG00000171314/ENSG00000117592/ENSG00000108344/ENSG00000185883/ENSG00000117984/ENSG00000051620/ENSG00000087086/ENSG00000167996/ENSG00000136238/ENSG00000155252/ENSG00000008018/ENSG00000185000/ENSG00000105220/ENSG00000088986/ENSG00000163191/ENSG00000100243/ENSG00000204389…
GO:0002446	GO:0002446	neutrophil mediated immunity	465	0.513011	1.84023	3.23856e-10	8.67371e-08	7.6095e-08	2573	tags=25%, list=11%, signal=22%	ENSG00000239264/ENSG00000196230/ENSG00000103187/ENSG00000188229/ENSG00000084207/ENSG00000075785/ENSG00000198931/ENSG00000028137/ENSG00000171314/ENSG00000117592/ENSG00000108344/ENSG00000185883/ENSG00000117984/ENSG00000051620/ENSG00000087086/ENSG00000167996/ENSG00000136238/ENSG00000008018/ENSG00000185000/ENSG00000171135/ENSG00000105220/ENSG00000088986/ENSG00000163191/ENSG00000100243/ENSG00000204389…
GO:0002283	GO:0002283	neutrophil activation involved in immune response	455	0.513595	1.83905	6.79732e-10	1.67486e-07	1.46937e-07	2573	tags=24%, list=11%, signal=22%	ENSG00000239264/ENSG00000196230/ENSG00000103187/ENSG00000188229/ENSG00000084207/ENSG00000075785/ENSG00000198931/ENSG00000028137/ENSG00000171314/ENSG00000117592/ENSG00000108344/ENSG00000185883/ENSG00000117984/ENSG00000051620/ENSG00000087086/ENSG00000167996/ENSG00000136238/ENSG00000008018/ENSG00000185000/ENSG00000105220/ENSG00000088986/ENSG00000163191/ENSG00000100243/ENSG00000204389/ENSG00000123131…
GO:2001233	GO:2001233	regulation of apoptotic signaling pathway	380	0.528082	1.86526	9.57251e-10	2.26795e-07	1.98969e-07	3205	tags=26%, list=14%, signal=23%	ENSG00000250479/ENSG00000060138/ENSG00000181788/ENSG00000128245/ENSG00000167815/ENSG00000105723/ENSG00000084207/ENSG00000204628/ENSG00000108179/ENSG00000105568/ENSG00000074800/ENSG00000103495/ENSG00000105327/ENSG00000171552/ENSG00000204389/ENSG00000142168/ENSG00000178719/ENSG00000005022/ENSG00000106211/ENSG00000135916/ENSG00000023909/ENSG00000111907/ENSG00000273841/ENSG00000111321/ENSG00000002330…
GO:0009117	GO:0009117	nucleotide metabolic process	492	0.492206	1.7718	2.88261e-09	6.12307e-07	5.37181e-07	4101	tags=32%, list=18%, signal=27%	ENSG00000111640/ENSG00000076248/ENSG00000100075/ENSG00000111669/ENSG00000099624/ENSG00000135390/ENSG00000272325/ENSG00000176890/ENSG00000110955/ENSG00000102144/ENSG00000198931/ENSG00000171314/ENSG00000074800/ENSG00000185000/ENSG00000105220/ENSG00000116459/ENSG00000173786/ENSG00000241468/ENSG00000102900/ENSG00000103254/ENSG00000170425/ENSG00000179958/ENSG00000109107/ENSG00000131844/ENSG00000157020…
GO:0043299	GO:0043299	leukocyte degranulation	499	0.495287	1.78482	3.25984e-09	6.69354e-07	5.87229e-07	2920	tags=25%, list=13%, signal=22%	ENSG00000239264/ENSG00000196230/ENSG00000103187/ENSG00000188229/ENSG00000084207/ENSG00000075785/ENSG00000198931/ENSG00000028137/ENSG00000171314/ENSG00000117592/ENSG00000108344/ENSG00000185883/ENSG00000117984/ENSG00000051620/ENSG00000087086/ENSG00000167996/ENSG00000136238/ENSG00000128340/ENSG00000155252/ENSG00000008018/ENSG00000185000/ENSG00000105220/ENSG00000088986/ENSG00000163191/ENSG00000100243…
GO:1902600	GO:1902600	proton transmembrane transport	146	0.615138	2.00287	6.65652e-08	1.05139e-05	9.22391e-06	2962	tags=38%, list=13%, signal=33%	ENSG00000115286/ENSG00000099624/ENSG00000135390/ENSG00000108179/ENSG00000110955/ENSG00000126267/ENSG00000215021/ENSG00000185883/ENSG00000128524/ENSG00000116459/ENSG00000241468/ENSG00000103254/ENSG00000175567/ENSG00000176340/ENSG00000117410/ENSG00000063176/ENSG00000198804/ENSG00000198886/ENSG00000122691/ENSG00000198899/ENSG00000179091/ENSG00000152234/ENSG00000165629/ENSG00000127184/ENSG00000131100…
GO:1990542	GO:1990542	mitochondrial transmembrane transport	98	0.685231	2.12198	1.13817e-07	1.61589e-05	1.41763e-05	3281	tags=46%, list=15%, signal=39%	ENSG00000130204/ENSG00000100075/ENSG00000099624/ENSG00000135390/ENSG00000110955/ENSG00000171612/ENSG00000125648/ENSG00000116459/ENSG00000241468/ENSG00000103254/ENSG00000175567/ENSG00000141385/ENSG00000157184/ENSG00000198899/ENSG00000179091/ENSG00000152234/ENSG00000165629/ENSG00000265354/ENSG00000205981/ENSG00000165283/ENSG00000124172/ENSG00000005059/ENSG00000126768/ENSG00000135940/ENSG00000154723…
GO:0031145	GO:0031145	anaphase-promoting complex-dependent catabolic process	81	0.700997	2.13678	1.15757e-07	1.61589e-05	1.41763e-05	3418	tags=42%, list=15%, signal=36%	ENSG00000159377/ENSG00000108344/ENSG00000099341/ENSG00000100804/ENSG00000277791/ENSG00000170142/ENSG00000221983/ENSG00000008018/ENSG00000126067/ENSG00000101182/ENSG00000108106/ENSG00000164611/ENSG00000150991/ENSG00000142507/ENSG00000087191/ENSG00000166851/ENSG00000108671/ENSG00000185627/ENSG00000123374/ENSG00000112029/ENSG00000117399/ENSG00000205220/ENSG00000136930/ENSG00000013275/ENSG00000159352…
GO:0033108	GO:0033108	mitochondrial respiratory chain complex assembly	102	0.663857	2.07439	1.4295e-07	1.91428e-05	1.67941e-05	4320	tags=54%, list=19%, signal=44%	ENSG00000115286/ENSG00000224877/ENSG00000171612/ENSG00000170906/ENSG00000184076/ENSG00000178057/ENSG00000099795/ENSG00000198763/ENSG00000004779/ENSG00000204922/ENSG00000205138/ENSG00000110717/ENSG00000168653/ENSG00000198886/ENSG00000106603/ENSG00000131495/ENSG00000109390/ENSG00000198888/ENSG00000140990/ENSG00000130414/ENSG00000166136/ENSG00000138495/ENSG00000184983/ENSG00000119013/ENSG00000125356…
GO:0019080	GO:0019080	viral gene expression	192	0.573374	1.91536	1.96722e-07	2.43198e-05	2.13359e-05	2261	tags=34%, list=10%, signal=31%	ENSG00000174748/ENSG00000108298/ENSG00000147403/ENSG00000162244/ENSG00000089009/ENSG00000221983/ENSG00000100316/ENSG00000168028/ENSG00000105258/ENSG00000148303/ENSG00000089157/ENSG00000102900/ENSG00000166441/ENSG00000157020/ENSG00000197728/ENSG00000142534/ENSG00000142541/ENSG00000198242/ENSG00000102978/ENSG00000105640/ENSG00000177954/ENSG00000100353/ENSG00000198034/ENSG00000167526/ENSG00000142937…
GO:0008637	GO:0008637	apoptotic mitochondrial changes	118	0.642679	2.05202	3.39351e-07	3.87111e-05	3.39615e-05	3205	tags=36%, list=14%, signal=31%	ENSG00000250479/ENSG00000128245/ENSG00000105723/ENSG00000108179/ENSG00000105327/ENSG00000171552/ENSG00000204389/ENSG00000005022/ENSG00000023909/ENSG00000002330/ENSG00000158828/ENSG00000102096/ENSG00000181061/ENSG00000104765/ENSG00000169230/ENSG00000159445/ENSG00000103490/ENSG00000176720/ENSG00000006625/ENSG00000134308/ENSG00000105185/ENSG00000030110/ENSG00000165060/ENSG00000198176/ENSG00000107643…
GO:0042254	GO:0042254	ribosome biogenesis	306	0.515574	1.79467	3.50552e-07	3.92618e-05	3.44447e-05	2601	tags=30%, list=12%, signal=27%	ENSG00000007520/ENSG00000124541/ENSG00000108561/ENSG00000122034/ENSG00000122140/ENSG00000147403/ENSG00000178718/ENSG00000089009/ENSG00000100316/ENSG00000168028/ENSG00000148303/ENSG00000089157/ENSG00000117419/ENSG00000179409/ENSG00000145912/ENSG00000242372/ENSG00000182117/ENSG00000198242/ENSG00000141101/ENSG00000182810/ENSG00000177954/ENSG00000065268/ENSG00000174547/ENSG00000159111/ENSG00000053372…
GO:0090559	GO:0090559	regulation of membrane permeability	79	0.683976	2.08109	3.67354e-07	4.04089e-05	3.5451e-05	2163	tags=32%, list=10%, signal=29%	ENSG00000250479/ENSG00000128245/ENSG00000105723/ENSG00000108179/ENSG00000051620/ENSG00000105327/ENSG00000171552/ENSG00000173786/ENSG00000204389/ENSG00000104341/ENSG00000005022/ENSG00000002330/ENSG00000125652/ENSG00000104765/ENSG00000159445/ENSG00000176720/ENSG00000134308/ENSG00000030110/ENSG00000198176/ENSG00000107643/ENSG00000087088/ENSG00000181284/ENSG00000221823/ENSG00000015475/ENSG00000213699
GO:1901028	GO:1901028	regulation of mitochondrial outer membrane permeabilization involved in apoptotic signaling pathway	44	0.767724	2.09693	3.91081e-07	4.22642e-05	3.70787e-05	2163	tags=39%, list=10%, signal=35%	ENSG00000250479/ENSG00000128245/ENSG00000105723/ENSG00000105327/ENSG00000204389/ENSG00000005022/ENSG00000002330/ENSG00000176720/ENSG00000134308/ENSG00000030110/ENSG00000198176/ENSG00000107643/ENSG00000087088/ENSG00000181284/ENSG00000221823/ENSG00000015475/ENSG00000213699
GO:0071356	GO:0071356	cellular response to tumor necrosis factor	252	0.533025	1.83325	7.01938e-07	6.75615e-05	5.92722e-05	2990	tags=25%, list=13%, signal=22%	ENSG00000060138/ENSG00000111057/ENSG00000084207/ENSG00000204628/ENSG00000159377/ENSG00000028137/ENSG00000152518/ENSG00000108344/ENSG00000099341/ENSG00000100804/ENSG00000277791/ENSG00000185043/ENSG00000008018/ENSG00000126067/ENSG00000101182/ENSG00000204389/ENSG00000142507/ENSG00000245848/ENSG00000111321/ENSG00000173039/ENSG00000179526/ENSG00000087191/ENSG00000124635/ENSG00000108671/ENSG00000127191…
GO:0001736	GO:0001736	establishment of planar polarity	113	0.609982	1.93181	1.22684e-06	0.000104963	9.20849e-05	3360	tags=29%, list=15%, signal=25%	ENSG00000159377/ENSG00000108344/ENSG00000099341/ENSG00000100804/ENSG00000186193/ENSG00000136238/ENSG00000277791/ENSG00000008018/ENSG00000108518/ENSG00000126067/ENSG00000101182/ENSG00000142507/ENSG00000135299/ENSG00000087191/ENSG00000070831/ENSG00000071127/ENSG00000108671/ENSG00000185627/ENSG00000163251/ENSG00000205220/ENSG00000136930/ENSG00000042753/ENSG00000004975/ENSG00000112655/ENSG00000196961…
GO:0007164	GO:0007164	establishment of tissue polarity	113	0.609982	1.93181	1.22684e-06	0.000104963	9.20849e-05	3360	tags=29%, list=15%, signal=25%	ENSG00000159377/ENSG00000108344/ENSG00000099341/ENSG00000100804/ENSG00000186193/ENSG00000136238/ENSG00000277791/ENSG00000008018/ENSG00000108518/ENSG00000126067/ENSG00000101182/ENSG00000142507/ENSG00000135299/ENSG00000087191/ENSG00000070831/ENSG00000071127/ENSG00000108671/ENSG00000185627/ENSG00000163251/ENSG00000205220/ENSG00000136930/ENSG00000042753/ENSG00000004975/ENSG00000112655/ENSG00000196961…
GO:0019693	GO:0019693	ribose phosphate metabolic process	398	0.483406	1.71599	1.66725e-06	0.000138787	0.000121759	3729	tags=29%, list=17%, signal=25%	ENSG00000111640/ENSG00000100075/ENSG00000111669/ENSG00000099624/ENSG00000135390/ENSG00000272325/ENSG00000110955/ENSG00000102144/ENSG00000198931/ENSG00000171314/ENSG00000074800/ENSG00000185000/ENSG00000105220/ENSG00000116459/ENSG00000241468/ENSG00000102900/ENSG00000103254/ENSG00000109107/ENSG00000131844/ENSG00000157020/ENSG00000242372/ENSG00000100577/ENSG00000063176/ENSG00000204922/ENSG00000160211…
GO:0009620	GO:0009620	response to fungus	35	0.775336	2.05612	1.99402e-06	0.000157476	0.000138155	2099	tags=20%, list=9%, signal=18%	ENSG00000111640/ENSG00000103187/ENSG00000171135/ENSG00000071889/ENSG00000126550/ENSG00000030110/ENSG00000057663
GO:0046902	GO:0046902	regulation of mitochondrial membrane permeability	71	0.698863	2.07041	2.04156e-06	0.00015919	0.000139658	2163	tags=34%, list=10%, signal=31%	ENSG00000250479/ENSG00000128245/ENSG00000105723/ENSG00000108179/ENSG00000051620/ENSG00000105327/ENSG00000171552/ENSG00000173786/ENSG00000204389/ENSG00000005022/ENSG00000002330/ENSG00000125652/ENSG00000104765/ENSG00000159445/ENSG00000176720/ENSG00000134308/ENSG00000030110/ENSG00000198176/ENSG00000107643/ENSG00000087088/ENSG00000181284/ENSG00000221823/ENSG00000015475/ENSG00000213699
GO:0042255	GO:0042255	ribosome assembly	66	0.713168	2.09126	2.09171e-06	0.000161062	0.000141301	2375	tags=53%, list=11%, signal=48%	ENSG00000108561/ENSG00000122140/ENSG00000147403/ENSG00000089009/ENSG00000100316/ENSG00000168028/ENSG00000089157/ENSG00000242372/ENSG00000198242/ENSG00000182810/ENSG00000177954/ENSG00000174547/ENSG00000053372/ENSG00000083845/ENSG00000115268/ENSG00000179041/ENSG00000132591/ENSG00000242485/ENSG00000254858/ENSG00000073536/ENSG00000131653/ENSG00000105373/ENSG00000125445/ENSG00000181991/ENSG00000142676…
GO:0042590	GO:0042590	antigen processing and presentation of exogenous peptide antigen via MHC class I	77	0.655368	1.98172	2.16488e-06	0.000164638	0.000144438	5164	tags=51%, list=23%, signal=39%	ENSG00000159377/ENSG00000108344/ENSG00000099341/ENSG00000100804/ENSG00000277791/ENSG00000008018/ENSG00000126067/ENSG00000101182/ENSG00000142507/ENSG00000204525/ENSG00000087191/ENSG00000108671/ENSG00000185627/ENSG00000231925/ENSG00000135218/ENSG00000150337/ENSG00000205220/ENSG00000136930/ENSG00000204592/ENSG00000013275/ENSG00000159352/ENSG00000100567/ENSG00000106588/ENSG00000234745/ENSG00000110801…
GO:0006007	GO:0006007	glucose catabolic process	35	0.772377	2.04827	2.36873e-06	0.000173707	0.000152394	1566	tags=34%, list=7%, signal=32%	ENSG00000111640/ENSG00000111669/ENSG00000102144/ENSG00000171314/ENSG00000074800/ENSG00000105220/ENSG00000109107/ENSG00000149925/ENSG00000002330/ENSG00000141568/ENSG00000067225/ENSG00000067057
GO:0009636	GO:0009636	response to toxic substance	220	0.539939	1.83377	2.534e-06	0.000181505	0.000159236	1960	tags=21%, list=9%, signal=20%	ENSG00000271303/ENSG00000213934/ENSG00000167815/ENSG00000084207/ENSG00000176890/ENSG00000111786/ENSG00000117592/ENSG00000221983/ENSG00000128272/ENSG00000130656/ENSG00000173786/ENSG00000184602/ENSG00000123131/ENSG00000181019/ENSG00000142168/ENSG00000143595/ENSG00000101439/ENSG00000100577/ENSG00000188536/ENSG00000088305/ENSG00000110721/ENSG00000147465/ENSG00000092068/ENSG00000158828/ENSG00000115884…
GO:0042743	GO:0042743	hydrogen peroxide metabolic process	51	0.722642	2.0313	2.6028e-06	0.00018429	0.000161679	1960	tags=31%, list=9%, signal=29%	ENSG00000213934/ENSG00000167815/ENSG00000117592/ENSG00000136238/ENSG00000128340/ENSG00000130656/ENSG00000123131/ENSG00000142168/ENSG00000188536/ENSG00000158828/ENSG00000196408/ENSG00000117450/ENSG00000196565/ENSG00000086506/ENSG00000121691/ENSG00000165672
GO:0033238	GO:0033238	regulation of cellular amine metabolic process	77	0.651058	1.96869	2.92455e-06	0.000202603	0.000177745	2788	tags=31%, list=12%, signal=27%	ENSG00000104904/ENSG00000159377/ENSG00000108344/ENSG00000099341/ENSG00000100804/ENSG00000277791/ENSG00000008018/ENSG00000126067/ENSG00000101182/ENSG00000181019/ENSG00000142507/ENSG00000093010/ENSG00000087191/ENSG00000108671/ENSG00000148832/ENSG00000185627/ENSG00000127838/ENSG00000205220/ENSG00000136930/ENSG00000115758/ENSG00000013275/ENSG00000159352/ENSG00000100567/ENSG00000106588
GO:0034612	GO:0034612	response to tumor necrosis factor	272	0.511371	1.7589	3.85944e-06	0.000255636	0.000224271	2990	tags=24%, list=13%, signal=21%	ENSG00000060138/ENSG00000111057/ENSG00000084207/ENSG00000204628/ENSG00000159377/ENSG00000028137/ENSG00000152518/ENSG00000108344/ENSG00000099341/ENSG00000100804/ENSG00000277791/ENSG00000185043/ENSG00000008018/ENSG00000126067/ENSG00000101182/ENSG00000204389/ENSG00000142507/ENSG00000245848/ENSG00000111321/ENSG00000173039/ENSG00000179526/ENSG00000087191/ENSG00000124635/ENSG00000167136/ENSG00000108671…
GO:0019882	GO:0019882	antigen processing and presentation	213	0.535251	1.80621	4.61608e-06	0.000302501	0.000265386	3360	tags=30%, list=15%, signal=26%	ENSG00000075785/ENSG00000159377/ENSG00000108344/ENSG00000099341/ENSG00000100804/ENSG00000117984/ENSG00000122705/ENSG00000138107/ENSG00000277791/ENSG00000008018/ENSG00000126067/ENSG00000101182/ENSG00000111737/ENSG00000088986/ENSG00000143761/ENSG00000142507/ENSG00000157020/ENSG00000204525/ENSG00000087191/ENSG00000175203/ENSG00000108671/ENSG00000167705/ENSG00000100280/ENSG00000106367/ENSG00000103490…
GO:0097237	GO:0097237	cellular response to toxic substance	110	0.608421	1.92458	5.63665e-06	0.000350725	0.000307693	1716	tags=23%, list=8%, signal=21%	ENSG00000271303/ENSG00000213934/ENSG00000167815/ENSG00000084207/ENSG00000117592/ENSG00000130656/ENSG00000123131/ENSG00000181019/ENSG00000142168/ENSG00000100577/ENSG00000188536/ENSG00000158828/ENSG00000117450/ENSG00000139684/ENSG00000167468/ENSG00000116044/ENSG00000155962/ENSG00000130203/ENSG00000158122/ENSG00000085871/ENSG00000135218/ENSG00000120942/ENSG00000196565/ENSG00000086506/ENSG00000121691
GO:0070555	GO:0070555	response to interleukin-1	177	0.547918	1.82126	6.11862e-06	0.000369517	0.00032418	3360	tags=28%, list=15%, signal=24%	ENSG00000172216/ENSG00000104964/ENSG00000159377/ENSG00000108344/ENSG00000099341/ENSG00000100804/ENSG00000277791/ENSG00000221983/ENSG00000008018/ENSG00000126067/ENSG00000101182/ENSG00000150991/ENSG00000142507/ENSG00000100324/ENSG00000273841/ENSG00000173039/ENSG00000087191/ENSG00000108671/ENSG00000102882/ENSG00000186792/ENSG00000120738/ENSG00000103490/ENSG00000185627/ENSG00000113558/ENSG00000068001…
GO:0051701	GO:0051701	interaction with host	198	0.538735	1.80506	9.31259e-06	0.000536127	0.000470348	2339	tags=25%, list=10%, signal=22%	ENSG00000111640/ENSG00000075785/ENSG00000100097/ENSG00000215021/ENSG00000185803/ENSG00000139722/ENSG00000168028/ENSG00000171552/ENSG00000155876/ENSG00000204389/ENSG00000183684/ENSG00000130726/ENSG00000101558/ENSG00000185885/ENSG00000184990/ENSG00000110651/ENSG00000002330/ENSG00000051596/ENSG00000112335/ENSG00000186350/ENSG00000001036/ENSG00000105971/ENSG00000196262/ENSG00000170180/ENSG00000101421…
GO:0062197	GO:0062197	cellular response to chemical stress	321	0.47704	1.66349	1.11421e-05	0.000630876	0.000553472	2452	tags=23%, list=11%, signal=21%	ENSG00000060138/ENSG00000271303/ENSG00000167815/ENSG00000084207/ENSG00000204628/ENSG00000108179/ENSG00000117592/ENSG00000125648/ENSG00000079999/ENSG00000128272/ENSG00000204389/ENSG00000181019/ENSG00000142168/ENSG00000132646/ENSG00000136826/ENSG00000101439/ENSG00000124570/ENSG00000117394/ENSG00000106211/ENSG00000088305/ENSG00000160211/ENSG00000002330/ENSG00000173039/ENSG00000158828/ENSG00000115468…
GO:0062125	GO:0062125	regulation of mitochondrial gene expression	30	0.789301	2.04662	1.13733e-05	0.000636907	0.000558763	3353	tags=47%, list=15%, signal=40%	ENSG00000250479/ENSG00000108561/ENSG00000182199/ENSG00000274523/ENSG00000254858/ENSG00000167112/ENSG00000113048/ENSG00000182768/ENSG00000124279/ENSG00000101181/ENSG00000183978/ENSG00000100601/ENSG00000156990/ENSG00000136463
GO:0010821	GO:0010821	regulation of mitochondrion organization	187	0.537584	1.79241	1.55213e-05	0.000838697	0.000735795	3598	tags=33%, list=16%, signal=28%	ENSG00000250479/ENSG00000128245/ENSG00000105723/ENSG00000108179/ENSG00000128340/ENSG00000105327/ENSG00000171552/ENSG00000185651/ENSG00000204389/ENSG00000005022/ENSG00000002330/ENSG00000158828/ENSG00000181061/ENSG00000143575/ENSG00000104765/ENSG00000169230/ENSG00000072310/ENSG00000103490/ENSG00000100300/ENSG00000166323/ENSG00000176720/ENSG00000134308/ENSG00000163251/ENSG00000105185/ENSG00000030110…
GO:0002253	GO:0002253	activation of immune response	419	0.443279	1.58317	1.66862e-05	0.000892924	0.000783368	2876	tags=20%, list=13%, signal=18%	ENSG00000140931/ENSG00000108561/ENSG00000075624/ENSG00000184009/ENSG00000159377/ENSG00000121774/ENSG00000108344/ENSG00000099341/ENSG00000100804/ENSG00000136238/ENSG00000277791/ENSG00000008018/ENSG00000126067/ENSG00000101182/ENSG00000142507/ENSG00000103855/ENSG00000247315/ENSG00000100324/ENSG00000175866/ENSG00000241553/ENSG00000110651/ENSG00000173039/ENSG00000164010/ENSG00000101096/ENSG00000087191…
GO:0060828	GO:0060828	regulation of canonical Wnt signaling pathway	257	0.502343	1.72685	1.7245e-05	0.000902857	0.000792083	2922	tags=22%, list=13%, signal=19%	ENSG00000187147/ENSG00000181788/ENSG00000104964/ENSG00000105723/ENSG00000175826/ENSG00000095739/ENSG00000159377/ENSG00000108344/ENSG00000099341/ENSG00000100804/ENSG00000198435/ENSG00000277791/ENSG00000008018/ENSG00000126067/ENSG00000101182/ENSG00000142507/ENSG00000135299/ENSG00000115457/ENSG00000110492/ENSG00000159461/ENSG00000173801/ENSG00000087191/ENSG00000108671/ENSG00000073536/ENSG00000172531…
GO:0006734	GO:0006734	NADH metabolic process	40	0.766756	2.06276	1.87509e-05	0.000939071	0.000823853	1609	tags=35%, list=7%, signal=33%	ENSG00000111640/ENSG00000111669/ENSG00000102144/ENSG00000171314/ENSG00000074800/ENSG00000146701/ENSG00000105220/ENSG00000109107/ENSG00000149925/ENSG00000014641/ENSG00000141568/ENSG00000067225/ENSG00000067057/ENSG00000165280
GO:0090175	GO:0090175	regulation of establishment of planar polarity	100	0.629985	1.96065	2.00211e-05	0.000994074	0.000872108	3360	tags=32%, list=15%, signal=27%	ENSG00000159377/ENSG00000108344/ENSG00000099341/ENSG00000100804/ENSG00000186193/ENSG00000136238/ENSG00000277791/ENSG00000008018/ENSG00000108518/ENSG00000126067/ENSG00000101182/ENSG00000142507/ENSG00000135299/ENSG00000087191/ENSG00000070831/ENSG00000108671/ENSG00000185627/ENSG00000163251/ENSG00000205220/ENSG00000136930/ENSG00000042753/ENSG00000004975/ENSG00000112655/ENSG00000196961/ENSG00000013275…
GO:0198738	GO:0198738	cell-cell signaling by wnt	461	0.442577	1.58557	2.05986e-05	0.000994074	0.000872108	3596	tags=24%, list=16%, signal=20%	ENSG00000187147/ENSG00000181788/ENSG00000104964/ENSG00000105723/ENSG00000175826/ENSG00000204628/ENSG00000095739/ENSG00000159377/ENSG00000105568/ENSG00000108344/ENSG00000099341/ENSG00000100804/ENSG00000185883/ENSG00000198435/ENSG00000136238/ENSG00000277791/ENSG00000078369/ENSG00000221983/ENSG00000008018/ENSG00000108518/ENSG00000126067/ENSG00000101182/ENSG00000150991/ENSG00000142507/ENSG00000136826…
GO:0060071	GO:0060071	Wnt signaling pathway, planar cell polarity pathway	98	0.622671	1.92825	2.06561e-05	0.000994074	0.000872108	3360	tags=32%, list=15%, signal=27%	ENSG00000159377/ENSG00000108344/ENSG00000099341/ENSG00000100804/ENSG00000136238/ENSG00000277791/ENSG00000008018/ENSG00000108518/ENSG00000126067/ENSG00000101182/ENSG00000142507/ENSG00000135299/ENSG00000087191/ENSG00000070831/ENSG00000108671/ENSG00000185627/ENSG00000163251/ENSG00000205220/ENSG00000136930/ENSG00000042753/ENSG00000004975/ENSG00000112655/ENSG00000196961/ENSG00000013275/ENSG00000159352…
GO:0070482	GO:0070482	response to oxygen levels	357	0.463608	1.63184	2.12482e-05	0.00100684	0.000883304	3592	tags=29%, list=16%, signal=25%	ENSG00000101444/ENSG00000187840/ENSG00000159377/ENSG00000102144/ENSG00000215021/ENSG00000108344/ENSG00000099341/ENSG00000100804/ENSG00000074800/ENSG00000277791/ENSG00000078369/ENSG00000221983/ENSG00000008018/ENSG00000126067/ENSG00000135766/ENSG00000128272/ENSG00000101182/ENSG00000103363/ENSG00000100348/ENSG00000175567/ENSG00000150991/ENSG00000142507/ENSG00000101439/ENSG00000117394/ENSG00000103266…
GO:0043620	GO:0043620	regulation of DNA-templated transcription in response to stress	113	0.573205	1.81534	2.30137e-05	0.0010501	0.000921264	1796	tags=27%, list=8%, signal=25%	ENSG00000172216/ENSG00000159377/ENSG00000108344/ENSG00000099341/ENSG00000100804/ENSG00000277791/ENSG00000221983/ENSG00000008018/ENSG00000126067/ENSG00000135766/ENSG00000128272/ENSG00000101182/ENSG00000103363/ENSG00000204389/ENSG00000150991/ENSG00000142507/ENSG00000173039/ENSG00000132002/ENSG00000181061/ENSG00000087191/ENSG00000108671/ENSG00000117676/ENSG00000185122/ENSG00000120738/ENSG00000116044…
GO:0051098	GO:0051098	regulation of binding	334	0.466628	1.63431	2.35311e-05	0.00106582	0.000935053	3592	tags=31%, list=16%, signal=27%	ENSG00000166337/ENSG00000104964/ENSG00000075624/ENSG00000204628/ENSG00000095739/ENSG00000184900/ENSG00000088832/ENSG00000162735/ENSG00000142453/ENSG00000160014/ENSG00000136826/ENSG00000101255/ENSG00000130726/ENSG00000167513/ENSG00000103266/ENSG00000134248/ENSG00000160360/ENSG00000182718/ENSG00000100353/ENSG00000102096/ENSG00000122691/ENSG00000181649/ENSG00000159461/ENSG00000117632/ENSG00000166851…
GO:0006979	GO:0006979	response to oxidative stress	415	0.445321	1.58663	2.42198e-05	0.00108901	0.000955394	2452	tags=22%, list=11%, signal=20%	ENSG00000271303/ENSG00000167815/ENSG00000084207/ENSG00000204628/ENSG00000108179/ENSG00000117592/ENSG00000100804/ENSG00000079999/ENSG00000135766/ENSG00000175592/ENSG00000128272/ENSG00000113648/ENSG00000204389/ENSG00000123131/ENSG00000181019/ENSG00000142168/ENSG00000100348/ENSG00000132646/ENSG00000136826/ENSG00000101439/ENSG00000106211/ENSG00000023909/ENSG00000188536/ENSG00000177556/ENSG00000198804…
GO:0006735	GO:0006735	NADH regeneration	26	0.816772	2.043	2.70155e-05	0.00118025	0.00103544	1566	tags=42%, list=7%, signal=39%	ENSG00000111640/ENSG00000111669/ENSG00000102144/ENSG00000171314/ENSG00000074800/ENSG00000105220/ENSG00000109107/ENSG00000149925/ENSG00000141568/ENSG00000067225/ENSG00000067057
GO:0061621	GO:0061621	canonical glycolysis	26	0.816772	2.043	2.70155e-05	0.00118025	0.00103544	1566	tags=42%, list=7%, signal=39%	ENSG00000111640/ENSG00000111669/ENSG00000102144/ENSG00000171314/ENSG00000074800/ENSG00000105220/ENSG00000109107/ENSG00000149925/ENSG00000141568/ENSG00000067225/ENSG00000067057
GO:0006520	GO:0006520	cellular amino acid metabolic process	318	0.472239	1.64458	2.91642e-05	0.0012563	0.00110216	4094	tags=31%, list=18%, signal=25%	ENSG00000104904/ENSG00000101444/ENSG00000159377/ENSG00000108344/ENSG00000099341/ENSG00000100804/ENSG00000277791/ENSG00000008018/ENSG00000134905/ENSG00000126067/ENSG00000106305/ENSG00000128272/ENSG00000101182/ENSG00000124299/ENSG00000182199/ENSG00000181019/ENSG00000133027/ENSG00000100348/ENSG00000142507/ENSG00000131844/ENSG00000100577/ENSG00000023909/ENSG00000176946/ENSG00000086475/ENSG00000093010…
GO:0006081	GO:0006081	cellular aldehyde metabolic process	53	0.707944	2.01024	3.1355e-05	0.00130505	0.00114493	3181	tags=42%, list=14%, signal=36%	ENSG00000241360/ENSG00000111669/ENSG00000187134/ENSG00000167536/ENSG00000173039/ENSG00000163931/ENSG00000053371/ENSG00000137106/ENSG00000125166/ENSG00000139684/ENSG00000196139/ENSG00000160209/ENSG00000127838/ENSG00000149476/ENSG00000108439/ENSG00000143149/ENSG00000124767/ENSG00000177156/ENSG00000128918/ENSG00000063854/ENSG00000117448/ENSG00000159423
GO:0000302	GO:0000302	response to reactive oxygen species	212	0.50694	1.71174	4.02303e-05	0.00163039	0.00143035	2442	tags=26%, list=11%, signal=24%	ENSG00000167815/ENSG00000084207/ENSG00000204628/ENSG00000108179/ENSG00000135766/ENSG00000175592/ENSG00000181019/ENSG00000142168/ENSG00000132646/ENSG00000136826/ENSG00000101439/ENSG00000188536/ENSG00000147465/ENSG00000002330/ENSG00000173039/ENSG00000158828/ENSG00000167136/ENSG00000061918/ENSG00000115884/ENSG00000127191/ENSG00000102882/ENSG00000185122/ENSG00000117450/ENSG00000149273/ENSG00000116044…
GO:0042180	GO:0042180	cellular ketone metabolic process	233	0.50341	1.7145	4.95131e-05	0.00193039	0.00169354	3360	tags=25%, list=15%, signal=22%	ENSG00000104904/ENSG00000111669/ENSG00000159377/ENSG00000187134/ENSG00000108344/ENSG00000099341/ENSG00000100804/ENSG00000277791/ENSG00000008018/ENSG00000126067/ENSG00000101182/ENSG00000181019/ENSG00000142507/ENSG00000101255/ENSG00000242372/ENSG00000100577/ENSG00000161513/ENSG00000130208/ENSG00000151632/ENSG00000147465/ENSG00000122691/ENSG00000093010/ENSG00000087191/ENSG00000053371/ENSG00000108671…
GO:1903311	GO:1903311	regulation of mRNA metabolic process	326	0.456533	1.59486	6.133e-05	0.0023612	0.0020715	2788	tags=23%, list=12%, signal=20%	ENSG00000060138/ENSG00000065978/ENSG00000108561/ENSG00000181588/ENSG00000159377/ENSG00000077312/ENSG00000066044/ENSG00000111786/ENSG00000121774/ENSG00000152518/ENSG00000117592/ENSG00000108344/ENSG00000099341/ENSG00000100804/ENSG00000259956/ENSG00000162889/ENSG00000277791/ENSG00000221983/ENSG00000008018/ENSG00000126067/ENSG00000110107/ENSG00000101182/ENSG00000153048/ENSG00000204389/ENSG00000184363…
GO:0042744	GO:0042744	hydrogen peroxide catabolic process	28	0.806348	2.05368	6.78979e-05	0.00253486	0.00222385	1960	tags=39%, list=9%, signal=36%	ENSG00000213934/ENSG00000167815/ENSG00000117592/ENSG00000130656/ENSG00000123131/ENSG00000188536/ENSG00000117450/ENSG00000196565/ENSG00000086506/ENSG00000121691/ENSG00000165672
GO:1900024	GO:1900024	regulation of substrate adhesion-dependent cell spreading	48	0.677147	1.87984	6.87335e-05	0.00255059	0.00223765	2498	tags=29%, list=11%, signal=26%	ENSG00000108561/ENSG00000136238/ENSG00000185043/ENSG00000179051/ENSG00000179820/ENSG00000169750/ENSG00000110492/ENSG00000070831/ENSG00000197747/ENSG00000158856/ENSG00000110880/ENSG00000079805/ENSG00000185624/ENSG00000087589
GO:0030901	GO:0030901	midbrain development	77	0.60442	1.82766	7.02276e-05	0.00259043	0.0022726	3140	tags=35%, list=14%, signal=30%	ENSG00000128245/ENSG00000075624/ENSG00000164405/ENSG00000126267/ENSG00000116459/ENSG00000088986/ENSG00000173786/ENSG00000166165/ENSG00000160014/ENSG00000127561/ENSG00000160211/ENSG00000070831/ENSG00000089094/ENSG00000198668/ENSG00000070614/ENSG00000163132/ENSG00000134308/ENSG00000154723/ENSG00000148798/ENSG00000165795/ENSG00000180871/ENSG00000165588/ENSG00000108953/ENSG00000119487/ENSG00000170365…
GO:0072593	GO:0072593	reactive oxygen species metabolic process	250	0.485847	1.66953	7.08233e-05	0.00259216	0.00227412	4189	tags=32%, list=19%, signal=26%	ENSG00000213934/ENSG00000167815/ENSG00000084207/ENSG00000171612/ENSG00000117592/ENSG00000136238/ENSG00000128340/ENSG00000130656/ENSG00000123131/ENSG00000181019/ENSG00000198763/ENSG00000142168/ENSG00000136826/ENSG00000242372/ENSG00000188536/ENSG00000063176/ENSG00000111206/ENSG00000160211/ENSG00000158828/ENSG00000196408/ENSG00000168374/ENSG00000117450/ENSG00000114383/ENSG00000116044/ENSG00000164543…
GO:0051881	GO:0051881	regulation of mitochondrial membrane potential	68	0.659373	1.93482	7.36881e-05	0.00267011	0.00234251	2450	tags=37%, list=11%, signal=33%	ENSG00000204628/ENSG00000171612/ENSG00000051620/ENSG00000171552/ENSG00000175701/ENSG00000142168/ENSG00000023909/ENSG00000002330/ENSG00000158828/ENSG00000213719/ENSG00000104765/ENSG00000138777/ENSG00000169230/ENSG00000165283/ENSG00000114383/ENSG00000183010/ENSG00000100300/ENSG00000176720/ENSG00000030110/ENSG00000165280/ENSG00000087088/ENSG00000165672/ENSG00000015475/ENSG00000213190/ENSG00000092020
GO:0007568	GO:0007568	aging	263	0.481219	1.655	7.9137e-05	0.00285078	0.00250101	2735	tags=23%, list=12%, signal=21%	ENSG00000065978/ENSG00000105723/ENSG00000176890/ENSG00000137309/ENSG00000188486/ENSG00000028137/ENSG00000102265/ENSG00000173786/ENSG00000181019/ENSG00000142453/ENSG00000142168/ENSG00000118705/ENSG00000120742/ENSG00000023909/ENSG00000198804/ENSG00000111206/ENSG00000115457/ENSG00000173039/ENSG00000198886/ENSG00000126453/ENSG00000122691/ENSG00000159461/ENSG00000198899/ENSG00000167136/ENSG00000178971…
GO:0052548	GO:0052548	regulation of endopeptidase activity	339	0.449775	1.5822	8.29174e-05	0.00295243	0.00259019	3747	tags=26%, list=17%, signal=22%	ENSG00000111640/ENSG00000181788/ENSG00000204628/ENSG00000089220/ENSG00000117984/ENSG00000105327/ENSG00000102265/ENSG00000205155/ENSG00000164611/ENSG00000130706/ENSG00000136826/ENSG00000101439/ENSG00000124570/ENSG00000160213/ENSG00000134248/ENSG00000183770/ENSG00000182718/ENSG00000002330/ENSG00000126453/ENSG00000169230/ENSG00000071994/ENSG00000127191/ENSG00000117676/ENSG00000073536/ENSG00000221867…
GO:0006390	GO:0006390	mitochondrial transcription	16	0.888299	2.03294	8.63239e-05	0.00302134	0.00265064	146	tags=19%, list=1%, signal=19%	ENSG00000250479/ENSG00000171612/ENSG00000262814
GO:0071456	GO:0071456	cellular response to hypoxia	188	0.515654	1.72147	8.7353e-05	0.00302789	0.00265639	3360	tags=32%, list=15%, signal=28%	ENSG00000187840/ENSG00000159377/ENSG00000102144/ENSG00000215021/ENSG00000108344/ENSG00000099341/ENSG00000100804/ENSG00000074800/ENSG00000277791/ENSG00000078369/ENSG00000221983/ENSG00000008018/ENSG00000126067/ENSG00000135766/ENSG00000101182/ENSG00000103363/ENSG00000150991/ENSG00000142507/ENSG00000103266/ENSG00000002330/ENSG00000158828/ENSG00000181061/ENSG00000122691/ENSG00000087191/ENSG00000106153…
GO:0006006	GO:0006006	glucose metabolic process	196	0.501387	1.68018	0.000106435	0.00351486	0.00308361	3175	tags=28%, list=14%, signal=24%	ENSG00000111640/ENSG00000105723/ENSG00000100075/ENSG00000111669/ENSG00000102144/ENSG00000171314/ENSG00000074800/ENSG00000146701/ENSG00000128272/ENSG00000105220/ENSG00000141349/ENSG00000109107/ENSG00000120742/ENSG00000090316/ENSG00000160211/ENSG00000149925/ENSG00000002330/ENSG00000181649/ENSG00000014641/ENSG00000125166/ENSG00000172531/ENSG00000141568/ENSG00000071889/ENSG00000184207/ENSG00000143891…
GO:0016051	GO:0016051	carbohydrate biosynthetic process	193	0.502472	1.68082	0.0001279	0.00412493	0.00361883	3175	tags=25%, list=14%, signal=22%	ENSG00000111640/ENSG00000105723/ENSG00000241360/ENSG00000100075/ENSG00000111669/ENSG00000102144/ENSG00000171314/ENSG00000074800/ENSG00000095380/ENSG00000146701/ENSG00000128272/ENSG00000105220/ENSG00000129255/ENSG00000141349/ENSG00000109107/ENSG00000117394/ENSG00000169105/ENSG00000090316/ENSG00000160211/ENSG00000149925/ENSG00000163931/ENSG00000014641/ENSG00000125166/ENSG00000172531/ENSG00000071889…
GO:0009308	GO:0009308	amine metabolic process	133	0.542252	1.75986	0.000137294	0.00435945	0.00382457	2788	tags=23%, list=12%, signal=20%	ENSG00000104904/ENSG00000159377/ENSG00000108344/ENSG00000099341/ENSG00000100804/ENSG00000277791/ENSG00000008018/ENSG00000126067/ENSG00000101182/ENSG00000181019/ENSG00000142507/ENSG00000164638/ENSG00000110721/ENSG00000093010/ENSG00000087191/ENSG00000108671/ENSG00000148832/ENSG00000185627/ENSG00000116649/ENSG00000127838/ENSG00000205220/ENSG00000002726/ENSG00000136930/ENSG00000115758/ENSG00000013275…
GO:0044282	GO:0044282	small molecule catabolic process	418	0.434993	1.55156	0.000138723	0.00438221	0.00384455	3459	tags=25%, list=15%, signal=21%	ENSG00000111640/ENSG00000167969/ENSG00000105723/ENSG00000101444/ENSG00000241360/ENSG00000111669/ENSG00000272325/ENSG00000102144/ENSG00000171314/ENSG00000074800/ENSG00000198721/ENSG00000105220/ENSG00000182199/ENSG00000100348/ENSG00000109107/ENSG00000131844/ENSG00000100577/ENSG00000104823/ENSG00000213965/ENSG00000103485/ENSG00000157184/ENSG00000198805/ENSG00000149925/ENSG00000179750/ENSG00000002330…
GO:2000736	GO:2000736	regulation of stem cell differentiation	106	0.56218	1.77114	0.000144554	0.00454314	0.00398573	3360	tags=34%, list=15%, signal=29%	ENSG00000159377/ENSG00000152518/ENSG00000108344/ENSG00000099341/ENSG00000100804/ENSG00000277791/ENSG00000008018/ENSG00000126067/ENSG00000101182/ENSG00000142507/ENSG00000087191/ENSG00000102145/ENSG00000071564/ENSG00000108671/ENSG00000116044/ENSG00000136045/ENSG00000185627/ENSG00000205220/ENSG00000136930/ENSG00000135363/ENSG00000074219/ENSG00000162367/ENSG00000013275/ENSG00000054598/ENSG00000159352…
GO:0030322	GO:0030322	stabilization of membrane potential	13	0.870714	1.91715	0.000176497	0.00546342	0.0047931	1	tags=8%, list=0%, signal=8%	ENSG00000250479
GO:0034331	GO:0034331	cell junction maintenance	30	0.735074	1.90601	0.00021034	0.00638849	0.00560467	1	tags=3%, list=0%, signal=3%	ENSG00000250479
GO:0010565	GO:0010565	regulation of cellular ketone metabolic process	168	0.513449	1.70036	0.000226665	0.00681101	0.00597534	1755	tags=18%, list=8%, signal=17%	ENSG00000104904/ENSG00000159377/ENSG00000108344/ENSG00000099341/ENSG00000100804/ENSG00000277791/ENSG00000008018/ENSG00000126067/ENSG00000101182/ENSG00000181019/ENSG00000142507/ENSG00000101255/ENSG00000242372/ENSG00000100577/ENSG00000130208/ENSG00000147465/ENSG00000122691/ENSG00000093010/ENSG00000087191/ENSG00000108671/ENSG00000072310/ENSG00000120738/ENSG00000196139/ENSG00000185627/ENSG00000164687…
GO:0006417	GO:0006417	regulation of translation	374	0.428098	1.51137	0.000298823	0.00884717	0.00776168	2833	tags=23%, list=13%, signal=20%	ENSG00000060138/ENSG00000065978/ENSG00000111640/ENSG00000108561/ENSG00000181588/ENSG00000147403/ENSG00000204628/ENSG00000187840/ENSG00000176890/ENSG00000066044/ENSG00000132507/ENSG00000121774/ENSG00000152518/ENSG00000128272/ENSG00000182199/ENSG00000242372/ENSG00000106211/ENSG00000274523/ENSG00000120742/ENSG00000142541/ENSG00000129245/ENSG00000100353/ENSG00000158828/ENSG00000170515/ENSG00000198034…
GO:0048008	GO:0048008	platelet-derived growth factor receptor signaling pathway	54	-0.568518	-1.81834	0.000301232	0.00884717	0.00776168	1343	tags=24%, list=6%, signal=23%	ENSG00000151422/ENSG00000104213/ENSG00000166224/ENSG00000110395/ENSG00000140575/ENSG00000096968/ENSG00000119508/ENSG00000011405/ENSG00000112715/ENSG00000127946/ENSG00000198799/ENSG00000123384/ENSG00000265972
GO:1901987	GO:1901987	regulation of cell cycle phase transition	431	0.415147	1.4843	0.000301608	0.00884717	0.00776168	3616	tags=27%, list=16%, signal=23%	ENSG00000196230/ENSG00000188229/ENSG00000159377/ENSG00000152518/ENSG00000105568/ENSG00000215021/ENSG00000108344/ENSG00000099341/ENSG00000100804/ENSG00000138107/ENSG00000277791/ENSG00000170142/ENSG00000008018/ENSG00000179051/ENSG00000126067/ENSG00000169136/ENSG00000176101/ENSG00000101182/ENSG00000088986/ENSG00000113648/ENSG00000165702/ENSG00000112576/ENSG00000092036/ENSG00000142453/ENSG00000142507…
GO:0007015	GO:0007015	actin filament organization	401	0.424878	1.50896	0.000316069	0.00922742	0.00809528	3512	tags=25%, list=16%, signal=22%	ENSG00000175130/ENSG00000184009/ENSG00000103187/ENSG00000241360/ENSG00000172757/ENSG00000136238/ENSG00000128340/ENSG00000136842/ENSG00000108518/ENSG00000198736/ENSG00000143761/ENSG00000155366/ENSG00000075618/ENSG00000175866/ENSG00000179820/ENSG00000169750/ENSG00000149925/ENSG00000241553/ENSG00000143575/ENSG00000117632/ENSG00000125753/ENSG00000159840/ENSG00000126878/ENSG00000070831/ENSG00000071127…
GO:0070671	GO:0070671	response to interleukin-12	48	0.64908	1.80193	0.000350087	0.0100304	0.00879974	2680	tags=31%, list=12%, signal=28%	ENSG00000172757/ENSG00000089157/ENSG00000143761/ENSG00000142168/ENSG00000182718/ENSG00000147065/ENSG00000070831/ENSG00000196262/ENSG00000169627/ENSG00000064666/ENSG00000185624/ENSG00000116489/ENSG00000104312/ENSG00000177156/ENSG00000110711
GO:0042326	GO:0042326	negative regulation of phosphorylation	434	0.406944	1.45517	0.00036143	0.0101407	0.00889649	3926	tags=26%, list=17%, signal=22%	ENSG00000084207/ENSG00000204628/ENSG00000089220/ENSG00000108179/ENSG00000185338/ENSG00000105568/ENSG00000185043/ENSG00000204673/ENSG00000088986/ENSG00000113648/ENSG00000112640/ENSG00000160014/ENSG00000136826/ENSG00000101255/ENSG00000106211/ENSG00000100324/ENSG00000245848/ENSG00000179820/ENSG00000186897/ENSG00000111206/ENSG00000144579/ENSG00000158828/ENSG00000185551/ENSG00000122691/ENSG00000003249…
GO:1902036	GO:1902036	regulation of hematopoietic stem cell differentiation	71	0.611254	1.81086	0.000427842	0.0117656	0.0103221	3360	tags=41%, list=15%, signal=35%	ENSG00000159377/ENSG00000108344/ENSG00000099341/ENSG00000100804/ENSG00000277791/ENSG00000008018/ENSG00000126067/ENSG00000101182/ENSG00000142507/ENSG00000087191/ENSG00000102145/ENSG00000071564/ENSG00000108671/ENSG00000116044/ENSG00000185627/ENSG00000205220/ENSG00000136930/ENSG00000135363/ENSG00000162367/ENSG00000013275/ENSG00000054598/ENSG00000159352/ENSG00000100567/ENSG00000198492/ENSG00000106588…
GO:0019674	GO:0019674	NAD metabolic process	49	0.681288	1.90611	0.000490446	0.0130786	0.0114739	1566	tags=27%, list=7%, signal=25%	ENSG00000111640/ENSG00000111669/ENSG00000102144/ENSG00000171314/ENSG00000074800/ENSG00000105220/ENSG00000109107/ENSG00000103485/ENSG00000149925/ENSG00000014641/ENSG00000141568/ENSG00000067225/ENSG00000067057
GO:0044782	GO:0044782	cilium organization	383	-0.334286	-1.39994	0.000506689	0.0134535	0.0118028	3675	tags=27%, list=16%, signal=23%	ENSG00000004838/ENSG00000198707/ENSG00000100078/ENSG00000137343/ENSG00000169379/ENSG00000174007/ENSG00000137601/ENSG00000101639/ENSG00000032742/ENSG00000117245/ENSG00000166454/ENSG00000141519/ENSG00000110274/ENSG00000112210/ENSG00000118997/ENSG00000101350/ENSG00000152582/ENSG00000249115/ENSG00000188026/ENSG00000175970/ENSG00000120008/ENSG00000168778/ENSG00000148400/ENSG00000188878/ENSG00000151849…
GO:0000959	GO:0000959	mitochondrial RNA metabolic process	47	0.681819	1.88401	0.000546682	0.0143913	0.0126256	843	tags=9%, list=4%, signal=8%	ENSG00000250479/ENSG00000171612/ENSG00000262814/ENSG00000136270
GO:0006790	GO:0006790	sulfur compound metabolic process	334	0.425832	1.49142	0.000574948	0.0150071	0.0131658	4094	tags=28%, list=18%, signal=23%	ENSG00000101444/ENSG00000084207/ENSG00000100075/ENSG00000244005/ENSG00000185000/ENSG00000133027/ENSG00000142168/ENSG00000100348/ENSG00000176022/ENSG00000131844/ENSG00000100577/ENSG00000169105/ENSG00000023909/ENSG00000005194/ENSG00000160211/ENSG00000117411/ENSG00000095906/ENSG00000093010/ENSG00000099797/ENSG00000158850/ENSG00000157593/ENSG00000155368/ENSG00000128965/ENSG00000213614/ENSG00000139684…
GO:0045667	GO:0045667	regulation of osteoblast differentiation	103	0.547503	1.70891	0.000613805	0.0159538	0.0139963	3284	tags=28%, list=15%, signal=24%	ENSG00000221869/ENSG00000172216/ENSG00000128272/ENSG00000087460/ENSG00000170468/ENSG00000245848/ENSG00000185885/ENSG00000138085/ENSG00000122691/ENSG00000213719/ENSG00000178585/ENSG00000072062/ENSG00000130522/ENSG00000125968/ENSG00000151014/ENSG00000173153/ENSG00000112029/ENSG00000133895/ENSG00000130881/ENSG00000137834/ENSG00000169884/ENSG00000136929/ENSG00000162337/ENSG00000142871/ENSG00000117318…
GO:1905515	GO:1905515	non-motile cilium assembly	55	-0.558106	-1.78195	0.000623769	0.0161446	0.0141638	3567	tags=38%, list=16%, signal=32%	ENSG00000169379/ENSG00000032742/ENSG00000166454/ENSG00000151849/ENSG00000179029/ENSG00000078674/ENSG00000141551/ENSG00000126001/ENSG00000011143/ENSG00000162946/ENSG00000111837/ENSG00000186889/ENSG00000048342/ENSG00000179941/ENSG00000187240/ENSG00000187535/ENSG00000174799/ENSG00000174483/ENSG00000068885/ENSG00000198718/ENSG00000138002
GO:0015672	GO:0015672	monovalent inorganic cation transport	466	0.400209	1.43523	0.000644863	0.0165515	0.0145207	3554	tags=21%, list=16%, signal=18%	ENSG00000128245/ENSG00000145248/ENSG00000069482/ENSG00000115286/ENSG00000099624/ENSG00000135390/ENSG00000108179/ENSG00000110955/ENSG00000126267/ENSG00000215021/ENSG00000185883/ENSG00000128524/ENSG00000128272/ENSG00000116459/ENSG00000101400/ENSG00000241468/ENSG00000089327/ENSG00000103254/ENSG00000143761/ENSG00000175567/ENSG00000176340/ENSG00000117410/ENSG00000063176/ENSG00000198804/ENSG00000198886…
GO:0060384	GO:0060384	innervation	21	-0.727862	-1.92173	0.000650823	0.0166351	0.0145941	1238	tags=29%, list=5%, signal=27%	ENSG00000188517/ENSG00000130477/ENSG00000184564/ENSG00000166206/ENSG00000198799/ENSG00000171316
GO:1901657	GO:1901657	glycosyl compound metabolic process	117	0.539515	1.71572	0.000662681	0.0168682	0.0147986	3715	tags=32%, list=16%, signal=27%	ENSG00000101444/ENSG00000187134/ENSG00000198931/ENSG00000133027/ENSG00000167900/ENSG00000168393/ENSG00000151632/ENSG00000198805/ENSG00000179750/ENSG00000106348/ENSG00000001036/ENSG00000053371/ENSG00000103202/ENSG00000143179/ENSG00000141127/ENSG00000114956/ENSG00000239672/ENSG00000196139/ENSG00000125458/ENSG00000023697/ENSG00000150672/ENSG00000143774/ENSG00000196839/ENSG00000169919/ENSG00000114491…
GO:0071826	GO:0071826	ribonucleoprotein complex subunit organization	220	0.466981	1.58598	0.000808617	0.0202483	0.017764	4033	tags=40%, list=18%, signal=33%	ENSG00000141759/ENSG00000147403/ENSG00000111786/ENSG00000089009/ENSG00000100316/ENSG00000168028/ENSG00000110107/ENSG00000084623/ENSG00000124562/ENSG00000089157/ENSG00000179409/ENSG00000242372/ENSG00000131043/ENSG00000142541/ENSG00000198242/ENSG00000130520/ENSG00000125835/ENSG00000182810/ENSG00000177954/ENSG00000174547/ENSG00000116455/ENSG00000273841/ENSG00000053372/ENSG00000179950/ENSG00000100353…
GO:0071868	GO:0071868	cellular response to monoamine stimulus	84	0.546193	1.67613	0.000821488	0.0204047	0.0179012	1831	tags=18%, list=8%, signal=16%	ENSG00000105723/ENSG00000078369/ENSG00000128272/ENSG00000087460/ENSG00000147465/ENSG00000105971/ENSG00000129911/ENSG00000072062/ENSG00000102882/ENSG00000125968/ENSG00000109062/ENSG00000170091/ENSG00000088256/ENSG00000079805/ENSG00000099864
GO:0071870	GO:0071870	cellular response to catecholamine stimulus	84	0.546193	1.67613	0.000821488	0.0204047	0.0179012	1831	tags=18%, list=8%, signal=16%	ENSG00000105723/ENSG00000078369/ENSG00000128272/ENSG00000087460/ENSG00000147465/ENSG00000105971/ENSG00000129911/ENSG00000072062/ENSG00000102882/ENSG00000125968/ENSG00000109062/ENSG00000170091/ENSG00000088256/ENSG00000079805/ENSG00000099864
GO:0097305	GO:0097305	response to alcohol	203	0.467371	1.56994	0.000828782	0.0204212	0.0179156	2346	tags=20%, list=10%, signal=18%	ENSG00000084207/ENSG00000187840/ENSG00000176890/ENSG00000078369/ENSG00000171552/ENSG00000175592/ENSG00000181019/ENSG00000133027/ENSG00000160014/ENSG00000142168/ENSG00000136826/ENSG00000063176/ENSG00000151632/ENSG00000078808/ENSG00000160211/ENSG00000147465/ENSG00000119138/ENSG00000002330/ENSG00000198886/ENSG00000173801/ENSG00000178952/ENSG00000171522/ENSG00000066336/ENSG00000125166/ENSG00000131759…
GO:0097193	GO:0097193	intrinsic apoptotic signaling pathway	272	0.444803	1.52993	0.000875476	0.0213159	0.0187006	3621	tags=26%, list=16%, signal=22%	ENSG00000060138/ENSG00000172216/ENSG00000204628/ENSG00000108179/ENSG00000028137/ENSG00000074800/ENSG00000105327/ENSG00000171552/ENSG00000128272/ENSG00000204389/ENSG00000142168/ENSG00000178719/ENSG00000007968/ENSG00000101255/ENSG00000106211/ENSG00000164054/ENSG00000273841/ENSG00000002330/ENSG00000158828/ENSG00000126453/ENSG00000171863/ENSG00000161642/ENSG00000127191/ENSG00000221867/ENSG00000133317…
GO:0045930	GO:0045930	negative regulation of mitotic cell cycle	304	0.433917	1.50742	0.000947152	0.0227326	0.0199435	3566	tags=28%, list=16%, signal=24%	ENSG00000159377/ENSG00000152518/ENSG00000108344/ENSG00000099341/ENSG00000100804/ENSG00000277791/ENSG00000008018/ENSG00000126067/ENSG00000171552/ENSG00000101182/ENSG00000165702/ENSG00000164611/ENSG00000142453/ENSG00000175756/ENSG00000142507/ENSG00000132646/ENSG00000136826/ENSG00000167513/ENSG00000179271/ENSG00000144579/ENSG00000124688/ENSG00000126215/ENSG00000167797/ENSG00000087191/ENSG00000166851…
GO:0043094	GO:0043094	cellular metabolic compound salvage	32	0.722876	1.88496	0.00094965	0.0227326	0.0199435	1744	tags=28%, list=8%, signal=26%	ENSG00000198931/ENSG00000167900/ENSG00000198805/ENSG00000143179/ENSG00000137198/ENSG00000114956/ENSG00000160209/ENSG00000147813/ENSG00000196839
GO:1901264	GO:1901264	carbohydrate derivative transport	85	0.549927	1.68713	0.000952114	0.0227326	0.0199435	3771	tags=33%, list=17%, signal=28%	ENSG00000100075/ENSG00000125648/ENSG00000141349/ENSG00000005022/ENSG00000080189/ENSG00000164638/ENSG00000176087/ENSG00000198246/ENSG00000157593/ENSG00000073060/ENSG00000169100/ENSG00000100372/ENSG00000143774/ENSG00000196839/ENSG00000100979/ENSG00000112759/ENSG00000139433/ENSG00000151729/ENSG00000057663/ENSG00000182902/ENSG00000101986/ENSG00000169241/ENSG00000183032/ENSG00000181830/ENSG00000125454…
GO:0001649	GO:0001649	osteoblast differentiation	195	0.46291	1.54953	0.000965957	0.0229285	0.0201154	3375	tags=26%, list=15%, signal=22%	ENSG00000221869/ENSG00000172216/ENSG00000110955/ENSG00000128272/ENSG00000133818/ENSG00000087460/ENSG00000183684/ENSG00000170468/ENSG00000245848/ENSG00000185885/ENSG00000138085/ENSG00000122691/ENSG00000092199/ENSG00000213719/ENSG00000115268/ENSG00000178585/ENSG00000072062/ENSG00000130522/ENSG00000125968/ENSG00000240857/ENSG00000151014/ENSG00000173153/ENSG00000128602/ENSG00000112029/ENSG00000167085…
GO:0006364	GO:0006364	rRNA processing	224	0.463319	1.57623	0.000970014	0.0229285	0.0201154	3713	tags=34%, list=16%, signal=29%	ENSG00000007520/ENSG00000124541/ENSG00000178718/ENSG00000148303/ENSG00000117419/ENSG00000179409/ENSG00000145912/ENSG00000242372/ENSG00000182117/ENSG00000141101/ENSG00000177954/ENSG00000065268/ENSG00000053372/ENSG00000172336/ENSG00000170515/ENSG00000183751/ENSG00000142937/ENSG00000086189/ENSG00000107371/ENSG00000105671/ENSG00000007376/ENSG00000171863/ENSG00000100138/ENSG00000115268/ENSG00000179041…
GO:0006575	GO:0006575	cellular modified amino acid metabolic process	170	0.487077	1.61521	0.000971485	0.0229285	0.0201154	3700	tags=28%, list=16%, signal=23%	ENSG00000101444/ENSG00000084207/ENSG00000176890/ENSG00000100997/ENSG00000166165/ENSG00000182199/ENSG00000133027/ENSG00000142168/ENSG00000100577/ENSG00000023909/ENSG00000160211/ENSG00000173638/ENSG00000130005/ENSG00000125166/ENSG00000128965/ENSG00000167468/ENSG00000116044/ENSG00000085871/ENSG00000174915/ENSG00000176974/ENSG00000006625/ENSG00000015413/ENSG00000123739/ENSG00000165457/ENSG00000143149…
GO:0045185	GO:0045185	maintenance of protein location	89	0.553667	1.70341	0.000988586	0.0231547	0.0203138	3326	tags=31%, list=15%, signal=27%	ENSG00000250479/ENSG00000239857/ENSG00000079999/ENSG00000213465/ENSG00000158828/ENSG00000158747/ENSG00000105438/ENSG00000151239/ENSG00000247596/ENSG00000113558/ENSG00000100300/ENSG00000034510/ENSG00000113384/ENSG00000104825/ENSG00000148180/ENSG00000100906/ENSG00000176732/ENSG00000101997/ENSG00000122862/ENSG00000100401/ENSG00000156515/ENSG00000100242/ENSG00000205542/ENSG00000100196/ENSG00000006747…
GO:0022618	GO:0022618	ribonucleoprotein complex assembly	213	0.466055	1.57271	0.00101168	0.0236059	0.0207096	4033	tags=39%, list=18%, signal=33%	ENSG00000141759/ENSG00000147403/ENSG00000111786/ENSG00000089009/ENSG00000100316/ENSG00000168028/ENSG00000110107/ENSG00000084623/ENSG00000124562/ENSG00000089157/ENSG00000179409/ENSG00000242372/ENSG00000131043/ENSG00000142541/ENSG00000198242/ENSG00000130520/ENSG00000125835/ENSG00000182810/ENSG00000177954/ENSG00000174547/ENSG00000116455/ENSG00000273841/ENSG00000053372/ENSG00000179950/ENSG00000100353…
GO:0070646	GO:0070646	protein modification by small protein removal	275	0.444794	1.53468	0.00102403	0.0238038	0.0208833	3399	tags=24%, list=15%, signal=21%	ENSG00000166337/ENSG00000181788/ENSG00000075624/ENSG00000159377/ENSG00000108344/ENSG00000099341/ENSG00000100804/ENSG00000277791/ENSG00000221983/ENSG00000079999/ENSG00000008018/ENSG00000126067/ENSG00000101182/ENSG00000182199/ENSG00000130706/ENSG00000150991/ENSG00000142507/ENSG00000100324/ENSG00000112335/ENSG00000087191/ENSG00000175390/ENSG00000187778/ENSG00000124422/ENSG00000108671/ENSG00000127191…
GO:0001933	GO:0001933	negative regulation of protein phosphorylation	397	0.406206	1.44206	0.0010328	0.0239175	0.020983	3091	tags=23%, list=14%, signal=20%	ENSG00000084207/ENSG00000204628/ENSG00000089220/ENSG00000185338/ENSG00000105568/ENSG00000185043/ENSG00000204673/ENSG00000113648/ENSG00000112640/ENSG00000160014/ENSG00000136826/ENSG00000101255/ENSG00000106211/ENSG00000100324/ENSG00000245848/ENSG00000179820/ENSG00000186897/ENSG00000111206/ENSG00000144579/ENSG00000158828/ENSG00000185551/ENSG00000122691/ENSG00000003249/ENSG00000166851/ENSG00000174928…
GO:0062012	GO:0062012	regulation of small molecule metabolic process	407	0.410325	1.45791	0.00109173	0.0248637	0.0218131	3396	tags=23%, list=15%, signal=20%	ENSG00000104904/ENSG00000105723/ENSG00000159377/ENSG00000171314/ENSG00000108344/ENSG00000099341/ENSG00000100804/ENSG00000074800/ENSG00000277791/ENSG00000008018/ENSG00000126067/ENSG00000101182/ENSG00000102900/ENSG00000181019/ENSG00000103254/ENSG00000170425/ENSG00000142168/ENSG00000142507/ENSG00000101255/ENSG00000157020/ENSG00000242372/ENSG00000100577/ENSG00000090316/ENSG00000063176/ENSG00000130208…
GO:0042542	GO:0042542	response to hydrogen peroxide	132	0.507585	1.64318	0.001146	0.0259397	0.022757	2442	tags=27%, list=11%, signal=24%	ENSG00000204628/ENSG00000108179/ENSG00000175592/ENSG00000181019/ENSG00000142168/ENSG00000132646/ENSG00000136826/ENSG00000101439/ENSG00000188536/ENSG00000147465/ENSG00000002330/ENSG00000173039/ENSG00000158828/ENSG00000167136/ENSG00000115884/ENSG00000185122/ENSG00000149273/ENSG00000116044/ENSG00000183010/ENSG00000167658/ENSG00000163932/ENSG00000198786/ENSG00000135046/ENSG00000030110/ENSG00000126602…
GO:0007507	GO:0007507	heart development	500	-0.301824	-1.27564	0.0011496	0.0259397	0.022757	2137	tags=15%, list=9%, signal=14%	ENSG00000065361/ENSG00000147050/ENSG00000118260/ENSG00000184060/ENSG00000105697/ENSG00000163092/ENSG00000135111/ENSG00000143178/ENSG00000171456/ENSG00000173706/ENSG00000203867/ENSG00000100393/ENSG00000008083/ENSG00000196712/ENSG00000185053/ENSG00000011143/ENSG00000164093/ENSG00000186951/ENSG00000100968/ENSG00000134250/ENSG00000110693/ENSG00000141644/ENSG00000067900/ENSG00000084093/ENSG00000166847…
GO:0045444	GO:0045444	fat cell differentiation	203	0.461822	1.55131	0.00118327	0.0266019	0.023338	2536	tags=18%, list=11%, signal=16%	ENSG00000221869/ENSG00000172216/ENSG00000185338/ENSG00000152518/ENSG00000169136/ENSG00000142453/ENSG00000136826/ENSG00000101255/ENSG00000175602/ENSG00000159692/ENSG00000245848/ENSG00000078808/ENSG00000186897/ENSG00000171236/ENSG00000161642/ENSG00000180011/ENSG00000087884/ENSG00000133317/ENSG00000112584/ENSG00000072310/ENSG00000105329/ENSG00000008196/ENSG00000176845/ENSG00000132522/ENSG00000179588…
GO:0071407	GO:0071407	cellular response to organic cyclic compound	496	0.397122	1.43031	0.00119432	0.0267528	0.0234704	2600	tags=17%, list=12%, signal=16%	ENSG00000128245/ENSG00000172216/ENSG00000105723/ENSG00000075624/ENSG00000084207/ENSG00000241360/ENSG00000100097/ENSG00000187840/ENSG00000152518/ENSG00000215021/ENSG00000078369/ENSG00000124098/ENSG00000128272/ENSG00000185651/ENSG00000087460/ENSG00000004478/ENSG00000132471/ENSG00000182199/ENSG00000142453/ENSG00000142168/ENSG00000136826/ENSG00000023909/ENSG00000247315/ENSG00000088305/ENSG00000245848…
GO:0009264	GO:0009264	deoxyribonucleotide catabolic process	19	0.781583	1.84462	0.00120672	0.026841	0.0235478	3812	tags=58%, list=17%, signal=48%	ENSG00000076248/ENSG00000179958/ENSG00000065057/ENSG00000125458/ENSG00000023697/ENSG00000196839/ENSG00000128951/ENSG00000198585/ENSG00000154328/ENSG00000275074/ENSG00000136159
GO:0060218	GO:0060218	hematopoietic stem cell differentiation	84	0.536929	1.6477	0.00126044	0.0276602	0.0242665	3360	tags=37%, list=15%, signal=32%	ENSG00000159377/ENSG00000108344/ENSG00000099341/ENSG00000100804/ENSG00000277791/ENSG00000008018/ENSG00000126067/ENSG00000101182/ENSG00000142507/ENSG00000087191/ENSG00000102145/ENSG00000071564/ENSG00000108671/ENSG00000116044/ENSG00000185627/ENSG00000112658/ENSG00000205220/ENSG00000136930/ENSG00000135363/ENSG00000162367/ENSG00000013275/ENSG00000054598/ENSG00000159352/ENSG00000100567/ENSG00000182742…
GO:0000209	GO:0000209	protein polyubiquitination	327	0.429334	1.50039	0.00126396	0.0276602	0.0242665	3360	tags=25%, list=15%, signal=22%	ENSG00000181788/ENSG00000159377/ENSG00000108344/ENSG00000099341/ENSG00000100804/ENSG00000277791/ENSG00000170142/ENSG00000221983/ENSG00000099804/ENSG00000008018/ENSG00000126067/ENSG00000110107/ENSG00000131508/ENSG00000185651/ENSG00000101182/ENSG00000168159/ENSG00000108106/ENSG00000170604/ENSG00000150991/ENSG00000142507/ENSG00000103266/ENSG00000173456/ENSG00000162063/ENSG00000159461/ENSG00000116663…
GO:0098760	GO:0098760	response to interleukin-7	41	0.659019	1.77009	0.00126626	0.0276602	0.0242665	3123	tags=32%, list=14%, signal=27%	ENSG00000065978/ENSG00000143321/ENSG00000110955/ENSG00000185338/ENSG00000168439/ENSG00000123159/ENSG00000120833/ENSG00000278828/ENSG00000185624/ENSG00000277775/ENSG00000145777/ENSG00000119318/ENSG00000168685
GO:0098761	GO:0098761	cellular response to interleukin-7	41	0.659019	1.77009	0.00126626	0.0276602	0.0242665	3123	tags=32%, list=14%, signal=27%	ENSG00000065978/ENSG00000143321/ENSG00000110955/ENSG00000185338/ENSG00000168439/ENSG00000123159/ENSG00000120833/ENSG00000278828/ENSG00000185624/ENSG00000277775/ENSG00000145777/ENSG00000119318/ENSG00000168685
GO:0002831	GO:0002831	regulation of response to biotic stimulus	370	0.415357	1.46581	0.00133692	0.0286948	0.0251742	3423	tags=22%, list=15%, signal=19%	ENSG00000108561/ENSG00000167815/ENSG00000159377/ENSG00000185338/ENSG00000108344/ENSG00000099341/ENSG00000100804/ENSG00000277791/ENSG00000008018/ENSG00000126067/ENSG00000101182/ENSG00000182446/ENSG00000142507/ENSG00000247315/ENSG00000100324/ENSG00000159128/ENSG00000173456/ENSG00000029993/ENSG00000173039/ENSG00000087191/ENSG00000197111/ENSG00000108671/ENSG00000100304/ENSG00000072062/ENSG00000102882…
GO:1903350	GO:1903350	response to dopamine	69	0.596937	1.75311	0.00137533	0.0291656	0.0255872	1831	tags=19%, list=8%, signal=17%	ENSG00000105723/ENSG00000078369/ENSG00000128272/ENSG00000087460/ENSG00000105971/ENSG00000129911/ENSG00000102882/ENSG00000125968/ENSG00000109062/ENSG00000170091/ENSG00000088256/ENSG00000079805/ENSG00000099864
GO:2000377	GO:2000377	regulation of reactive oxygen species metabolic process	174	0.476959	1.58111	0.00137671	0.0291656	0.0255872	2486	tags=22%, list=11%, signal=20%	ENSG00000167815/ENSG00000084207/ENSG00000171612/ENSG00000136238/ENSG00000128340/ENSG00000142168/ENSG00000136826/ENSG00000242372/ENSG00000063176/ENSG00000111206/ENSG00000160211/ENSG00000158828/ENSG00000196408/ENSG00000168374/ENSG00000114383/ENSG00000116044/ENSG00000164543/ENSG00000105329/ENSG00000196139/ENSG00000177885/ENSG00000081181/ENSG00000100300/ENSG00000163932/ENSG00000135218/ENSG00000126602…
GO:0007599	GO:0007599	hemostasis	304	0.427313	1.48448	0.00137779	0.0291656	0.0255872	2436	tags=18%, list=11%, signal=17%	ENSG00000108561/ENSG00000213934/ENSG00000167815/ENSG00000075624/ENSG00000184009/ENSG00000186222/ENSG00000136238/ENSG00000078369/ENSG00000105220/ENSG00000087460/ENSG00000138279/ENSG00000106211/ENSG00000123405/ENSG00000182718/ENSG00000181467/ENSG00000109758/ENSG00000213719/ENSG00000102145/ENSG00000070831/ENSG00000131187/ENSG00000072062/ENSG00000161642/ENSG00000101608/ENSG00000102882/ENSG00000166189…
GO:0031349	GO:0031349	positive regulation of defense response	330	0.413205	1.4469	0.00146623	0.0305134	0.0267696	2854	tags=18%, list=13%, signal=16%	ENSG00000172216/ENSG00000159377/ENSG00000108344/ENSG00000099341/ENSG00000100804/ENSG00000277791/ENSG00000008018/ENSG00000126067/ENSG00000101182/ENSG00000170425/ENSG00000142507/ENSG00000247315/ENSG00000100324/ENSG00000245848/ENSG00000029993/ENSG00000110651/ENSG00000173039/ENSG00000110492/ENSG00000087191/ENSG00000171522/ENSG00000108671/ENSG00000131187/ENSG00000072062/ENSG00000102882/ENSG00000030582…
GO:0044003	GO:0044003	modulation by symbiont of host process	36	0.667143	1.78163	0.00151666	0.0312463	0.0274126	2099	tags=31%, list=9%, signal=28%	ENSG00000111640/ENSG00000215021/ENSG00000171552/ENSG00000155876/ENSG00000002330/ENSG00000186350/ENSG00000145901/ENSG00000170542/ENSG00000182481/ENSG00000068001/ENSG00000057663
GO:0070265	GO:0070265	necrotic cell death	52	0.63816	1.80477	0.00154927	0.0318117	0.0279086	2892	tags=29%, list=13%, signal=25%	ENSG00000060138/ENSG00000108179/ENSG00000051620/ENSG00000125652/ENSG00000127191/ENSG00000247077/ENSG00000100300/ENSG00000176720/ENSG00000026103/ENSG00000087088/ENSG00000151729/ENSG00000152558/ENSG00000100605/ENSG00000125826/ENSG00000198712
GO:0048857	GO:0048857	neural nucleus development	59	0.634121	1.81739	0.00155814	0.0318875	0.0279752	2388	tags=34%, list=11%, signal=30%	ENSG00000128245/ENSG00000075624/ENSG00000126267/ENSG00000116459/ENSG00000088986/ENSG00000173786/ENSG00000166165/ENSG00000160014/ENSG00000127561/ENSG00000160211/ENSG00000070831/ENSG00000198668/ENSG00000173917/ENSG00000134308/ENSG00000154723/ENSG00000171450/ENSG00000148798/ENSG00000165795/ENSG00000166006/ENSG00000147862
GO:0007566	GO:0007566	embryo implantation	48	0.614323	1.70543	0.00158223	0.0322734	0.0283137	1975	tags=25%, list=9%, signal=23%	ENSG00000108561/ENSG00000162244/ENSG00000102265/ENSG00000004478/ENSG00000142168/ENSG00000101439/ENSG00000130726/ENSG00000186350/ENSG00000172270/ENSG00000111348/ENSG00000160714/ENSG00000188620
GO:0043648	GO:0043648	dicarboxylic acid metabolic process	90	0.551783	1.69821	0.00163934	0.0332182	0.0291425	4094	tags=37%, list=18%, signal=30%	ENSG00000146701/ENSG00000182199/ENSG00000073578/ENSG00000023909/ENSG00000103485/ENSG00000147465/ENSG00000173638/ENSG00000014641/ENSG00000137106/ENSG00000125166/ENSG00000176974/ENSG00000165457/ENSG00000135821/ENSG00000176715/ENSG00000117118/ENSG00000065154/ENSG00000136877/ENSG00000136371/ENSG00000119689/ENSG00000082212/ENSG00000115919/ENSG00000137944/ENSG00000177000/ENSG00000091483/ENSG00000133943…
GO:0051348	GO:0051348	negative regulation of transferase activity	272	0.435833	1.49908	0.00173774	0.0345768	0.0303344	3035	tags=26%, list=13%, signal=23%	ENSG00000105723/ENSG00000084207/ENSG00000204628/ENSG00000185338/ENSG00000105568/ENSG00000185043/ENSG00000204673/ENSG00000113648/ENSG00000101255/ENSG00000106211/ENSG00000100324/ENSG00000245848/ENSG00000185551/ENSG00000003249/ENSG00000171863/ENSG00000166851/ENSG00000185420/ENSG00000125691/ENSG00000111252/ENSG00000087302/ENSG00000129757/ENSG00000254093/ENSG00000130203/ENSG00000090447/ENSG00000103490…
GO:0061842	GO:0061842	microtubule organizing center localization	31	-0.628833	-1.79474	0.00179044	0.0353496	0.0310125	3380	tags=35%, list=15%, signal=30%	ENSG00000103274/ENSG00000066279/ENSG00000166579/ENSG00000121957/ENSG00000075711/ENSG00000153201/ENSG00000164828/ENSG00000173588/ENSG00000135720/ENSG00000127914/ENSG00000116117
GO:0035721	GO:0035721	intraciliary retrograde transport	11	-0.811972	-1.86524	0.00193501	0.0374832	0.0328843	1013	tags=45%, list=4%, signal=43%	ENSG00000187240/ENSG00000213123/ENSG00000168026/ENSG00000187535/ENSG00000157796
GO:0009116	GO:0009116	nucleoside metabolic process	95	0.540083	1.66449	0.00200345	0.0384462	0.0337291	3441	tags=29%, list=15%, signal=25%	ENSG00000101444/ENSG00000198931/ENSG00000133027/ENSG00000167900/ENSG00000168393/ENSG00000198805/ENSG00000179750/ENSG00000106348/ENSG00000103202/ENSG00000143179/ENSG00000141127/ENSG00000114956/ENSG00000239672/ENSG00000125458/ENSG00000023697/ENSG00000150672/ENSG00000143774/ENSG00000196839/ENSG00000114491/ENSG00000093072/ENSG00000162433/ENSG00000133315/ENSG00000124596/ENSG00000025708/ENSG00000132341…
GO:0048732	GO:0048732	gland development	381	0.403218	1.42387	0.00201637	0.0385741	0.0338413	3070	tags=22%, list=14%, signal=19%	ENSG00000166337/ENSG00000172216/ENSG00000167815/ENSG00000276045/ENSG00000147403/ENSG00000176890/ENSG00000198931/ENSG00000069011/ENSG00000215021/ENSG00000004478/ENSG00000142168/ENSG00000132646/ENSG00000101439/ENSG00000245848/ENSG00000116455/ENSG00000147065/ENSG00000173039/ENSG00000110492/ENSG00000014216/ENSG00000186350/ENSG00000184058/ENSG00000070831/ENSG00000105516/ENSG00000178971/ENSG00000125166…
GO:0051642	GO:0051642	centrosome localization	30	-0.635839	-1.78864	0.00210101	0.0400141	0.0351047	3380	tags=37%, list=15%, signal=31%	ENSG00000103274/ENSG00000066279/ENSG00000166579/ENSG00000121957/ENSG00000075711/ENSG00000153201/ENSG00000164828/ENSG00000173588/ENSG00000135720/ENSG00000127914/ENSG00000116117
GO:0044068	GO:0044068	modulation by symbiont of host cellular process	26	0.701955	1.75581	0.00210464	0.0400141	0.0351047	2099	tags=31%, list=9%, signal=28%	ENSG00000111640/ENSG00000215021/ENSG00000171552/ENSG00000002330/ENSG00000145901/ENSG00000170542/ENSG00000182481/ENSG00000057663
GO:0047484	GO:0047484	regulation of response to osmotic stress	13	0.817107	1.79911	0.00211636	0.0401132	0.0351916	742	tags=31%, list=3%, signal=30%	ENSG00000060138/ENSG00000125648/ENSG00000002330/ENSG00000115468
GO:0006739	GO:0006739	NADP metabolic process	35	0.635117	1.68427	0.00217376	0.0407985	0.0357928	2763	tags=31%, list=12%, signal=28%	ENSG00000171314/ENSG00000130313/ENSG00000160211/ENSG00000163931/ENSG00000151014/ENSG00000169738/ENSG00000023697/ENSG00000171174/ENSG00000177156/ENSG00000082212/ENSG00000197417
GO:0065004	GO:0065004	protein-DNA complex assembly	222	0.44165	1.49992	0.00218563	0.0407985	0.0357928	4093	tags=27%, list=18%, signal=23%	ENSG00000197903/ENSG00000166582/ENSG00000187837/ENSG00000276180/ENSG00000188486/ENSG00000221983/ENSG00000177732/ENSG00000113648/ENSG00000150991/ENSG00000167513/ENSG00000100297/ENSG00000087191/ENSG00000093009/ENSG00000124635/ENSG00000073111/ENSG00000099956/ENSG00000117748/ENSG00000184897/ENSG00000185420/ENSG00000189403/ENSG00000105447/ENSG00000122390/ENSG00000205531/ENSG00000153044/ENSG00000104221…
GO:0010951	GO:0010951	negative regulation of endopeptidase activity	184	0.460046	1.53675	0.00247675	0.0455426	0.0399548	3001	tags=20%, list=13%, signal=18%	ENSG00000111640/ENSG00000181788/ENSG00000089220/ENSG00000102265/ENSG00000164611/ENSG00000136826/ENSG00000101439/ENSG00000124570/ENSG00000160213/ENSG00000134248/ENSG00000182718/ENSG00000126453/ENSG00000117676/ENSG00000073536/ENSG00000221867/ENSG00000116133/ENSG00000008196/ENSG00000089685/ENSG00000170542/ENSG00000137486/ENSG00000015413/ENSG00000159202/ENSG00000165672/ENSG00000170540/ENSG00000075891…
GO:0044843	GO:0044843	cell cycle G1/S phase transition	265	0.429676	1.47844	0.00250829	0.0459853	0.0403432	3799	tags=28%, list=17%, signal=23%	ENSG00000166337/ENSG00000187840/ENSG00000176890/ENSG00000121774/ENSG00000215021/ENSG00000099804/ENSG00000109917/ENSG00000165702/ENSG00000112576/ENSG00000142453/ENSG00000132646/ENSG00000136826/ENSG00000167513/ENSG00000100297/ENSG00000144579/ENSG00000102096/ENSG00000167797/ENSG00000141934/ENSG00000093009/ENSG00000073111/ENSG00000181817/ENSG00000117748/ENSG00000158402/ENSG00000161642/ENSG00000085840…
GO:1902476	GO:1902476	chloride transmembrane transport	78	-0.482688	-1.63411	0.00258372	0.0470997	0.0413209	5214	tags=42%, list=23%, signal=33%	ENSG00000111886/ENSG00000004939/ENSG00000124067/ENSG00000113327/ENSG00000145217/ENSG00000225697/ENSG00000151834/ENSG00000127325/ENSG00000109572/ENSG00000182256/ENSG00000167614/ENSG00000170615/ENSG00000094755/ENSG00000039987/ENSG00000103249/ENSG00000142959/ENSG00000171365/ENSG00000135502/ENSG00000185101/ENSG00000116005/ENSG00000145451/ENSG00000146828/ENSG00000140199/ENSG00000155850/ENSG00000137975…
GO:0001522	GO:0001522	pseudouridine synthesis	18	0.773563	1.80681	0.00276244	0.0499022	0.0437795	1018	tags=33%, list=5%, signal=32%	ENSG00000007520/ENSG00000145912/ENSG00000182117/ENSG00000007376/ENSG00000169972/ENSG00000167112

## Sheet: GSEA_GO_MF_simplified_NSP15
	ID	Description	setSize	enrichmentScore	NES	pvalue	p.adjust	qvalues	rank	leading_edge	core_enrichment
GO:0003735	GO:0003735	structural constituent of ribosome	158	0.756645	2.49428	2.52958e-19	2.9242e-16	2.56686e-16	2070	tags=50%, list=9%, signal=46%	ENSG00000174748/ENSG00000112651/ENSG00000122140/ENSG00000074071/ENSG00000108298/ENSG00000147403/ENSG00000162244/ENSG00000262814/ENSG00000089009/ENSG00000105364/ENSG00000173141/ENSG00000128626/ENSG00000204568/ENSG00000221983/ENSG00000100316/ENSG00000168028/ENSG00000148303/ENSG00000149792/ENSG00000089157/ENSG00000166441/ENSG00000197728/ENSG00000142534/ENSG00000142541/ENSG00000137547/ENSG00000198242…
GO:0032550	GO:0032550	purine ribonucleoside binding	358	0.52005	1.83075	1.77243e-08	5.2745e-06	4.62995e-06	2651	tags=23%, list=12%, signal=20%	ENSG00000123416/ENSG00000167553/ENSG00000196230/ENSG00000188229/ENSG00000174903/ENSG00000075785/ENSG00000136238/ENSG00000128340/ENSG00000124209/ENSG00000155876/ENSG00000133818/ENSG00000137267/ENSG00000111737/ENSG00000087460/ENSG00000004478/ENSG00000143761/ENSG00000162980/ENSG00000155366/ENSG00000004059/ENSG00000274523/ENSG00000108774/ENSG00000086475/ENSG00000213465/ENSG00000169750/ENSG00000181467…
GO:0001883	GO:0001883	purine nucleoside binding	361	0.520972	1.83557	1.9103e-08	5.2745e-06	4.62995e-06	3200	tags=25%, list=14%, signal=22%	ENSG00000123416/ENSG00000167553/ENSG00000196230/ENSG00000188229/ENSG00000174903/ENSG00000075785/ENSG00000136238/ENSG00000128340/ENSG00000124209/ENSG00000155876/ENSG00000133818/ENSG00000137267/ENSG00000111737/ENSG00000087460/ENSG00000004478/ENSG00000143761/ENSG00000162980/ENSG00000155366/ENSG00000004059/ENSG00000274523/ENSG00000108774/ENSG00000086475/ENSG00000213465/ENSG00000169750/ENSG00000181467…
GO:0005525	GO:0005525	GTP binding	355	0.519895	1.82922	2.59858e-08	5.2745e-06	4.62995e-06	2651	tags=23%, list=12%, signal=20%	ENSG00000123416/ENSG00000167553/ENSG00000196230/ENSG00000188229/ENSG00000174903/ENSG00000075785/ENSG00000136238/ENSG00000128340/ENSG00000124209/ENSG00000155876/ENSG00000133818/ENSG00000137267/ENSG00000111737/ENSG00000087460/ENSG00000004478/ENSG00000143761/ENSG00000162980/ENSG00000155366/ENSG00000004059/ENSG00000274523/ENSG00000108774/ENSG00000086475/ENSG00000213465/ENSG00000169750/ENSG00000181467…
GO:0019001	GO:0019001	guanyl nucleotide binding	371	0.515982	1.82492	2.73763e-08	5.2745e-06	4.62995e-06	2825	tags=23%, list=13%, signal=20%	ENSG00000123416/ENSG00000167553/ENSG00000196230/ENSG00000188229/ENSG00000174903/ENSG00000075785/ENSG00000136238/ENSG00000128340/ENSG00000124209/ENSG00000155876/ENSG00000133818/ENSG00000137267/ENSG00000111737/ENSG00000087460/ENSG00000004478/ENSG00000143761/ENSG00000162980/ENSG00000155366/ENSG00000004059/ENSG00000274523/ENSG00000108774/ENSG00000086475/ENSG00000213465/ENSG00000169750/ENSG00000181467…
GO:0032561	GO:0032561	guanyl ribonucleotide binding	371	0.515982	1.82492	2.73763e-08	5.2745e-06	4.62995e-06	2825	tags=23%, list=13%, signal=20%	ENSG00000123416/ENSG00000167553/ENSG00000196230/ENSG00000188229/ENSG00000174903/ENSG00000075785/ENSG00000136238/ENSG00000128340/ENSG00000124209/ENSG00000155876/ENSG00000133818/ENSG00000137267/ENSG00000111737/ENSG00000087460/ENSG00000004478/ENSG00000143761/ENSG00000162980/ENSG00000155366/ENSG00000004059/ENSG00000274523/ENSG00000108774/ENSG00000086475/ENSG00000213465/ENSG00000169750/ENSG00000181467…
GO:0003924	GO:0003924	GTPase activity	308	0.527494	1.84137	7.86694e-08	1.01046e-05	8.86986e-06	2825	tags=23%, list=13%, signal=20%	ENSG00000123416/ENSG00000167553/ENSG00000172354/ENSG00000196230/ENSG00000188229/ENSG00000174903/ENSG00000075785/ENSG00000136238/ENSG00000078369/ENSG00000128340/ENSG00000124209/ENSG00000155876/ENSG00000133818/ENSG00000137267/ENSG00000111737/ENSG00000087460/ENSG00000143761/ENSG00000155366/ENSG00000004059/ENSG00000108774/ENSG00000213465/ENSG00000169750/ENSG00000181467/ENSG00000172794/ENSG00000134287…
GO:0009055	GO:0009055	electron transfer activity	103	0.669213	2.08107	3.4298e-07	3.60441e-05	3.16395e-05	3655	tags=48%, list=16%, signal=40%	ENSG00000169021/ENSG00000164405/ENSG00000126267/ENSG00000142669/ENSG00000184076/ENSG00000176340/ENSG00000073578/ENSG00000005194/ENSG00000182512/ENSG00000198804/ENSG00000179091/ENSG00000053371/ENSG00000010256/ENSG00000140374/ENSG00000127184/ENSG00000105379/ENSG00000103018/ENSG00000148334/ENSG00000127540/ENSG00000014919/ENSG00000151552/ENSG00000164919/ENSG00000115944/ENSG00000135940/ENSG00000143753…
GO:0016651	GO:0016651	oxidoreductase activity, acting on NAD(P)H	103	0.669685	2.08254	3.4298e-07	3.60441e-05	3.16395e-05	3969	tags=51%, list=18%, signal=43%	ENSG00000115286/ENSG00000102144/ENSG00000187134/ENSG00000170906/ENSG00000100243/ENSG00000181019/ENSG00000099795/ENSG00000198763/ENSG00000004779/ENSG00000151632/ENSG00000110717/ENSG00000168653/ENSG00000198886/ENSG00000212907/ENSG00000131495/ENSG00000137198/ENSG00000109390/ENSG00000198888/ENSG00000159228/ENSG00000140990/ENSG00000130414/ENSG00000166136/ENSG00000196139/ENSG00000184983/ENSG00000119013…
GO:0019843	GO:0019843	rRNA binding	62	0.736209	2.15459	1.11141e-06	9.883e-05	8.6753e-05	2154	tags=52%, list=10%, signal=47%	ENSG00000122034/ENSG00000100316/ENSG00000089157/ENSG00000274523/ENSG00000142534/ENSG00000198242/ENSG00000182810/ENSG00000174547/ENSG00000198034/ENSG00000231500/ENSG00000083845/ENSG00000179041/ENSG00000096080/ENSG00000132591/ENSG00000242485/ENSG00000145592/ENSG00000089094/ENSG00000125691/ENSG00000105373/ENSG00000149273/ENSG00000125445/ENSG00000243927/ENSG00000181991/ENSG00000113048/ENSG00000166902…
GO:0004601	GO:0004601	peroxidase activity	48	0.759821	2.09811	1.90191e-06	0.000157044	0.000137853	1960	tags=33%, list=9%, signal=30%	ENSG00000213934/ENSG00000167815/ENSG00000084207/ENSG00000117592/ENSG00000130656/ENSG00000123131/ENSG00000100577/ENSG00000188536/ENSG00000117450/ENSG00000167468/ENSG00000155962/ENSG00000085871/ENSG00000196565/ENSG00000086506/ENSG00000121691/ENSG00000165672
GO:0016209	GO:0016209	antioxidant activity	79	0.681449	2.05148	5.95711e-06	0.000459095	0.000402993	1960	tags=28%, list=9%, signal=26%	ENSG00000271303/ENSG00000213934/ENSG00000167815/ENSG00000084207/ENSG00000117592/ENSG00000130656/ENSG00000123131/ENSG00000181019/ENSG00000142168/ENSG00000100577/ENSG00000188536/ENSG00000117450/ENSG00000167468/ENSG00000155962/ENSG00000130203/ENSG00000158122/ENSG00000085871/ENSG00000120942/ENSG00000196565/ENSG00000086506/ENSG00000121691/ENSG00000165672
GO:0016887	GO:0016887	ATPase activity	406	-0.355539	-1.52587	5.58904e-05	0.00323046	0.0028357	2398	tags=19%, list=11%, signal=18%	ENSG00000162669/ENSG00000070961/ENSG00000107290/ENSG00000165392/ENSG00000187775/ENSG00000171763/ENSG00000133422/ENSG00000100697/ENSG00000054523/ENSG00000110367/ENSG00000164080/ENSG00000196296/ENSG00000113318/ENSG00000163214/ENSG00000198231/ENSG00000198265/ENSG00000119684/ENSG00000145833/ENSG00000166833/ENSG00000064933/ENSG00000154258/ENSG00000121621/ENSG00000117528/ENSG00000085224/ENSG00000115657…
GO:0015252	GO:0015252	proton channel activity	24	0.831238	2.04574	7.17883e-05	0.00395178	0.00346887	2962	tags=71%, list=13%, signal=62%	ENSG00000099624/ENSG00000135390/ENSG00000110955/ENSG00000185883/ENSG00000116459/ENSG00000241468/ENSG00000198899/ENSG00000152234/ENSG00000165629/ENSG00000124172/ENSG00000255346/ENSG00000154723/ENSG00000159199/ENSG00000167283/ENSG00000241837/ENSG00000167863/ENSG00000154518
GO:0044389	GO:0044389	ubiquitin-like protein ligase binding	309	0.460529	1.60899	0.000116657	0.00565506	0.00496401	3369	tags=27%, list=15%, signal=23%	ENSG00000123416/ENSG00000172216/ENSG00000196230/ENSG00000184009/ENSG00000111669/ENSG00000028137/ENSG00000117592/ENSG00000185883/ENSG00000221983/ENSG00000184900/ENSG00000185651/ENSG00000155876/ENSG00000105220/ENSG00000182446/ENSG00000166165/ENSG00000103363/ENSG00000204389/ENSG00000104341/ENSG00000150991/ENSG00000101255/ENSG00000170296/ENSG00000130726/ENSG00000005022/ENSG00000103266/ENSG00000111321…
GO:0016863	GO:0016863	intramolecular oxidoreductase activity, transposing C=C bonds	11	0.888301	1.81957	0.000230501	0.0102484	0.00899608	440	tags=36%, list=2%, signal=36%	ENSG00000123179/ENSG00000167969/ENSG00000198721/ENSG00000104823
GO:0004298	GO:0004298	threonine-type endopeptidase activity	19	0.801638	1.88077	0.000263267	0.0112717	0.00989431	2788	tags=58%, list=12%, signal=51%	ENSG00000159377/ENSG00000100804/ENSG00000277791/ENSG00000008018/ENSG00000126067/ENSG00000101182/ENSG00000142507/ENSG00000205220/ENSG00000136930/ENSG00000100567/ENSG00000106588
GO:0061631	GO:0061631	ubiquitin conjugating enzyme activity	40	0.699463	1.86971	0.000419331	0.0167154	0.0146728	3211	tags=45%, list=14%, signal=39%	ENSG00000170142/ENSG00000099804/ENSG00000131508/ENSG00000185651/ENSG00000108106/ENSG00000107341/ENSG00000182247/ENSG00000159202/ENSG00000160714/ENSG00000177889/ENSG00000198833/ENSG00000132388/ENSG00000109332/ENSG00000170035/ENSG00000236444/ENSG00000077152/ENSG00000160087/ENSG00000156587
GO:0031720	GO:0031720	haptoglobin binding	10	0.870398	1.7406	0.000456151	0.01701	0.0149314	1686	tags=50%, list=7%, signal=46%	ENSG00000213934/ENSG00000130656/ENSG00000188536/ENSG00000196565/ENSG00000086506
GO:0051537	GO:0051537	2 iron, 2 sulfur cluster binding	21	0.779844	1.8636	0.000572008	0.0206638	0.0181387	4051	tags=71%, list=18%, signal=59%	ENSG00000169021/ENSG00000277972/ENSG00000005194/ENSG00000182512/ENSG00000175449/ENSG00000066926/ENSG00000165060/ENSG00000122873/ENSG00000117118/ENSG00000137714/ENSG00000135070/ENSG00000178127/ENSG00000023572/ENSG00000138356/ENSG00000165898
GO:0045296	GO:0045296	cadherin binding	322	0.431695	1.5108	0.00071609	0.0236514	0.0207612	3239	tags=29%, list=14%, signal=25%	ENSG00000158710/ENSG00000174748/ENSG00000111057/ENSG00000204628/ENSG00000142634/ENSG00000162244/ENSG00000117592/ENSG00000089009/ENSG00000074800/ENSG00000108518/ENSG00000169564/ENSG00000148303/ENSG00000163191/ENSG00000204389/ENSG00000184363/ENSG00000089327/ENSG00000142507/ENSG00000075618/ENSG00000101558/ENSG00000197728/ENSG00000108829/ENSG00000198242/ENSG00000175866/ENSG00000142186/ENSG00000182718…
GO:0005200	GO:0005200	structural constituent of cytoskeleton	88	0.56627	1.74208	0.000839773	0.0269661	0.0236708	2095	tags=22%, list=9%, signal=20%	ENSG00000123416/ENSG00000167553/ENSG00000196230/ENSG00000075624/ENSG00000184009/ENSG00000188229/ENSG00000137267/ENSG00000147065/ENSG00000241553/ENSG00000176014/ENSG00000131462/ENSG00000075340/ENSG00000120896/ENSG00000171345/ENSG00000130429/ENSG00000111229/ENSG00000127824/ENSG00000148798/ENSG00000100285
GO:0035258	GO:0035258	steroid hormone receptor binding	74	0.563099	1.67557	0.000951279	0.0297211	0.0260891	506	tags=11%, list=2%, signal=11%	ENSG00000166337/ENSG00000128245/ENSG00000172216/ENSG00000215021/ENSG00000004478/ENSG00000132471/ENSG00000132646/ENSG00000183770
GO:0098641	GO:0098641	cadherin binding involved in cell-cell adhesion	18	0.795549	1.83751	0.00130439	0.0386635	0.0339389	2471	tags=61%, list=11%, signal=54%	ENSG00000111057/ENSG00000163191/ENSG00000184363/ENSG00000175866/ENSG00000182718/ENSG00000128283/ENSG00000172531/ENSG00000135046/ENSG00000107438/ENSG00000006453/ENSG00000130669
GO:0043021	GO:0043021	ribonucleoprotein complex binding	131	0.505351	1.62329	0.00138683	0.0400793	0.0351816	2307	tags=24%, list=10%, signal=21%	ENSG00000060138/ENSG00000108561/ENSG00000076248/ENSG00000204628/ENSG00000077312/ENSG00000132507/ENSG00000168028/ENSG00000124562/ENSG00000179409/ENSG00000242372/ENSG00000118705/ENSG00000125835/ENSG00000178982/ENSG00000132591/ENSG00000172531/ENSG00000106682/ENSG00000239672/ENSG00000141543/ENSG00000113048/ENSG00000105618/ENSG00000261236/ENSG00000167658/ENSG00000173812/ENSG00000164163/ENSG00000144895…
GO:0051287	GO:0051287	NAD binding	53	0.596685	1.6715	0.0014455	0.040756	0.0357757	4713	tags=43%, list=21%, signal=34%	ENSG00000111640/ENSG00000101444/ENSG00000100243/ENSG00000159692/ENSG00000014641/ENSG00000137106/ENSG00000067829/ENSG00000151552/ENSG00000082212/ENSG00000167792/ENSG00000140263/ENSG00000134333/ENSG00000065833/ENSG00000167588/ENSG00000138356/ENSG00000137124/ENSG00000176387/ENSG00000077463/ENSG00000091140/ENSG00000158864/ENSG00000068903/ENSG00000164120/ENSG00000106049
GO:0005344	GO:0005344	oxygen carrier activity	14	0.804856	1.75575	0.00148442	0.0408568	0.0358641	1686	tags=36%, list=7%, signal=33%	ENSG00000213934/ENSG00000130656/ENSG00000188536/ENSG00000196565/ENSG00000086506
GO:0015355	GO:0015355	secondary active monocarboxylate transmembrane transporter activity	10	0.847469	1.69475	0.00154367	0.0414997	0.0364284	1622	tags=40%, list=7%, signal=37%	ENSG00000145248/ENSG00000126903/ENSG00000118596/ENSG00000111181
GO:0008106	GO:0008106	alcohol dehydrogenase (NADP+) activity	19	0.757451	1.7771	0.00163629	0.0429899	0.0377365	1349	tags=32%, list=6%, signal=30%	ENSG00000187134/ENSG00000167536/ENSG00000151632/ENSG00000053371/ENSG00000196139/ENSG00000240857
GO:0015932	GO:0015932	nucleobase-containing compound transmembrane transporter activity	53	0.590122	1.65312	0.0017427	0.044399	0.0389735	3720	tags=38%, list=17%, signal=32%	ENSG00000100075/ENSG00000171612/ENSG00000125648/ENSG00000005022/ENSG00000164638/ENSG00000176087/ENSG00000198246/ENSG00000157593/ENSG00000169100/ENSG00000100372/ENSG00000112759/ENSG00000151729/ENSG00000182902/ENSG00000101986/ENSG00000183032/ENSG00000181830/ENSG00000164933/ENSG00000125454/ENSG00000075303/ENSG00000164414
GO:0003785	GO:0003785	actin monomer binding	23	0.71656	1.74468	0.00176674	0.044399	0.0389735	4892	tags=61%, list=22%, signal=48%	ENSG00000108518/ENSG00000198336/ENSG00000151239/ENSG00000247596/ENSG00000082438/ENSG00000034510/ENSG00000070087/ENSG00000176732/ENSG00000170873/ENSG00000205542/ENSG00000164867/ENSG00000160808/ENSG00000170807/ENSG00000196588
GO:0043177	GO:0043177	organic acid binding	188	0.458464	1.53072	0.00191609	0.0471277	0.0413687	1704	tags=15%, list=8%, signal=14%	ENSG00000108561/ENSG00000213934/ENSG00000084207/ENSG00000176890/ENSG00000187134/ENSG00000135766/ENSG00000130656/ENSG00000182199/ENSG00000004779/ENSG00000188536/ENSG00000130208/ENSG00000151632/ENSG00000185551/ENSG00000186350/ENSG00000173638/ENSG00000137106/ENSG00000125166/ENSG00000131759/ENSG00000065427/ENSG00000196139/ENSG00000164687/ENSG00000176974/ENSG00000105695/ENSG00000068001/ENSG00000165457…
GO:0140297	GO:0140297	DNA-binding transcription factor binding	323	0.418849	1.46582	0.00212775	0.0491937	0.0431822	3166	tags=22%, list=14%, signal=19%	ENSG00000166337/ENSG00000128245/ENSG00000172216/ENSG00000104964/ENSG00000075624/ENSG00000137309/ENSG00000215021/ENSG00000128272/ENSG00000004478/ENSG00000132471/ENSG00000132646/ENSG00000136826/ENSG00000106211/ENSG00000159692/ENSG00000183770/ENSG00000273841/ENSG00000174744/ENSG00000173039/ENSG00000122691/ENSG00000186350/ENSG00000173801/ENSG00000071564/ENSG00000066336/ENSG00000153303/ENSG00000099956…

## Sheet: GSEA_GO_CC_simplified_NSP15
	ID	Description	setSize	enrichmentScore	NES	pvalue	p.adjust	qvalues	rank	leading_edge	core_enrichment
GO:0005743	GO:0005743	mitochondrial inner membrane	470	0.716658	2.57257	5.55176e-46	4.23599e-43	3.54728e-43	3766	tags=50%, list=17%, signal=43%	ENSG00000250479/ENSG00000130204/ENSG00000169021/ENSG00000101084/ENSG00000112651/ENSG00000122140/ENSG00000074071/ENSG00000164405/ENSG00000100075/ENSG00000115286/ENSG00000099624/ENSG00000185608/ENSG00000135390/ENSG00000176890/ENSG00000108179/ENSG00000110955/ENSG00000146066/ENSG00000126267/ENSG00000171612/ENSG00000262814/ENSG00000215021/ENSG00000125648/ENSG00000105364/ENSG00000173141/ENSG00000128626…
GO:0098798	GO:0098798	mitochondrial protein complex	256	0.74656	2.56293	6.2262e-30	2.37529e-27	1.98911e-27	2767	tags=49%, list=12%, signal=43%	ENSG00000250479/ENSG00000130204/ENSG00000169021/ENSG00000112651/ENSG00000122140/ENSG00000074071/ENSG00000164405/ENSG00000115286/ENSG00000099624/ENSG00000185608/ENSG00000135390/ENSG00000108179/ENSG00000110955/ENSG00000262814/ENSG00000215021/ENSG00000105364/ENSG00000173141/ENSG00000128626/ENSG00000204568/ENSG00000170906/ENSG00000184076/ENSG00000156411/ENSG00000116459/ENSG00000149792/ENSG00000241468…
GO:0044391	GO:0044391	ribosomal subunit	182	0.754488	2.50468	3.56017e-22	9.05469e-20	7.58253e-20	2070	tags=49%, list=9%, signal=45%	ENSG00000174748/ENSG00000112651/ENSG00000122140/ENSG00000074071/ENSG00000108298/ENSG00000147403/ENSG00000204628/ENSG00000185608/ENSG00000162244/ENSG00000262814/ENSG00000089009/ENSG00000105364/ENSG00000173141/ENSG00000128626/ENSG00000204568/ENSG00000221983/ENSG00000100316/ENSG00000168028/ENSG00000148303/ENSG00000149792/ENSG00000089157/ENSG00000166441/ENSG00000004779/ENSG00000197728/ENSG00000142534…
GO:0005759	GO:0005759	mitochondrial matrix	462	0.616437	2.21449	6.2303e-22	1.18843e-19	9.95209e-20	2681	tags=32%, list=12%, signal=29%	ENSG00000108561/ENSG00000167969/ENSG00000112651/ENSG00000122140/ENSG00000074071/ENSG00000115286/ENSG00000099624/ENSG00000185608/ENSG00000176890/ENSG00000108179/ENSG00000110955/ENSG00000262814/ENSG00000105364/ENSG00000173141/ENSG00000128626/ENSG00000204568/ENSG00000004142/ENSG00000244005/ENSG00000146701/ENSG00000134905/ENSG00000171552/ENSG00000116459/ENSG00000149792/ENSG00000182199/ENSG00000103152…
GO:0070469	GO:0070469	respirasome	96	0.764241	2.35363	2.41518e-12	1.84278e-10	1.54317e-10	3129	tags=59%, list=14%, signal=51%	ENSG00000169021/ENSG00000101084/ENSG00000164405/ENSG00000115286/ENSG00000146066/ENSG00000126267/ENSG00000170906/ENSG00000184076/ENSG00000099795/ENSG00000198763/ENSG00000004779/ENSG00000176340/ENSG00000073578/ENSG00000204922/ENSG00000198804/ENSG00000110717/ENSG00000168653/ENSG00000198886/ENSG00000181061/ENSG00000212907/ENSG00000179091/ENSG00000010256/ENSG00000127184/ENSG00000131495/ENSG00000109390…
GO:0098803	GO:0098803	respiratory chain complex	81	0.766507	2.32531	2.94241e-12	2.04096e-10	1.70913e-10	3393	tags=62%, list=15%, signal=53%	ENSG00000169021/ENSG00000164405/ENSG00000115286/ENSG00000126267/ENSG00000170906/ENSG00000184076/ENSG00000099795/ENSG00000198763/ENSG00000004779/ENSG00000176340/ENSG00000073578/ENSG00000204922/ENSG00000198804/ENSG00000110717/ENSG00000168653/ENSG00000198886/ENSG00000212907/ENSG00000179091/ENSG00000010256/ENSG00000127184/ENSG00000131495/ENSG00000109390/ENSG00000198888/ENSG00000140990/ENSG00000130414…
GO:1990204	GO:1990204	oxidoreductase complex	104	0.706727	2.2059	8.6545e-09	4.7167e-07	3.94983e-07	3393	tags=50%, list=15%, signal=43%	ENSG00000169021/ENSG00000164405/ENSG00000115286/ENSG00000170906/ENSG00000184076/ENSG00000099795/ENSG00000198763/ENSG00000004779/ENSG00000073578/ENSG00000204922/ENSG00000198804/ENSG00000110717/ENSG00000168653/ENSG00000198886/ENSG00000212907/ENSG00000179091/ENSG00000010256/ENSG00000131495/ENSG00000196408/ENSG00000137198/ENSG00000109390/ENSG00000198888/ENSG00000140990/ENSG00000130414/ENSG00000166136…
GO:0031301	GO:0031301	integral component of organelle membrane	344	0.510371	1.7951	7.60757e-08	3.41446e-06	2.85932e-06	3771	tags=32%, list=17%, signal=27%	ENSG00000250479/ENSG00000130204/ENSG00000214160/ENSG00000175701/ENSG00000131148/ENSG00000141385/ENSG00000136908/ENSG00000144043/ENSG00000204922/ENSG00000176087/ENSG00000167130/ENSG00000136156/ENSG00000158828/ENSG00000172269/ENSG00000113719/ENSG00000204525/ENSG00000159461/ENSG00000113734/ENSG00000125744/ENSG00000167645/ENSG00000241878/ENSG00000115307/ENSG00000106603/ENSG00000099797/ENSG00000174917…
GO:0101002	GO:0101002	ficolin-1-rich granule	123	0.652079	2.08344	1.94944e-07	7.4371e-06	6.22794e-06	2121	tags=34%, list=9%, signal=31%	ENSG00000103187/ENSG00000084207/ENSG00000171314/ENSG00000108344/ENSG00000117984/ENSG00000167996/ENSG00000008018/ENSG00000105220/ENSG00000204389/ENSG00000123131/ENSG00000109107/ENSG00000101439/ENSG00000160213/ENSG00000198805/ENSG00000149925/ENSG00000014216/ENSG00000106348/ENSG00000171236/ENSG00000173801/ENSG00000196262/ENSG00000108671/ENSG00000101160/ENSG00000189403/ENSG00000067225/ENSG00000185627…
GO:1904813	GO:1904813	ficolin-1-rich granule lumen	123	0.652079	2.08344	1.94944e-07	7.4371e-06	6.22794e-06	2121	tags=34%, list=9%, signal=31%	ENSG00000103187/ENSG00000084207/ENSG00000171314/ENSG00000108344/ENSG00000117984/ENSG00000167996/ENSG00000008018/ENSG00000105220/ENSG00000204389/ENSG00000123131/ENSG00000109107/ENSG00000101439/ENSG00000160213/ENSG00000198805/ENSG00000149925/ENSG00000014216/ENSG00000106348/ENSG00000171236/ENSG00000173801/ENSG00000196262/ENSG00000108671/ENSG00000101160/ENSG00000189403/ENSG00000067225/ENSG00000185627…
GO:0031983	GO:0031983	vesicle lumen	292	0.520877	1.80763	2.18551e-07	7.94068e-06	6.64965e-06	2362	tags=25%, list=10%, signal=22%	ENSG00000239264/ENSG00000196230/ENSG00000103187/ENSG00000188229/ENSG00000084207/ENSG00000198931/ENSG00000171314/ENSG00000117592/ENSG00000108344/ENSG00000117984/ENSG00000051620/ENSG00000087086/ENSG00000008018/ENSG00000102265/ENSG00000105220/ENSG00000163191/ENSG00000100243/ENSG00000123131/ENSG00000100568/ENSG00000109107/ENSG00000160213/ENSG00000182718/ENSG00000198805/ENSG00000149925/ENSG00000170515…
GO:0005925	GO:0005925	focal adhesion	397	0.475069	1.68957	9.68378e-07	2.66035e-05	2.22782e-05	2600	tags=26%, list=12%, signal=24%	ENSG00000172354/ENSG00000075624/ENSG00000108298/ENSG00000184009/ENSG00000183386/ENSG00000172757/ENSG00000137309/ENSG00000089009/ENSG00000185883/ENSG00000136238/ENSG00000128340/ENSG00000100316/ENSG00000108518/ENSG00000133818/ENSG00000148303/ENSG00000089157/ENSG00000204389/ENSG00000143761/ENSG00000106211/ENSG00000142534/ENSG00000142541/ENSG00000148484/ENSG00000213465/ENSG00000147065/ENSG00000110651…
GO:0005758	GO:0005758	mitochondrial intermembrane space	77	0.685202	2.06243	1.47478e-05	0.000362986	0.00030397	3049	tags=44%, list=14%, signal=38%	ENSG00000250479/ENSG00000182199/ENSG00000099795/ENSG00000142168/ENSG00000135441/ENSG00000168393/ENSG00000099800/ENSG00000005194/ENSG00000213465/ENSG00000147465/ENSG00000168653/ENSG00000158828/ENSG00000143575/ENSG00000106153/ENSG00000103202/ENSG00000169230/ENSG00000265354/ENSG00000165283/ENSG00000076043/ENSG00000159445/ENSG00000138495/ENSG00000126602/ENSG00000121691/ENSG00000168275/ENSG00000113384…
GO:1905368	GO:1905368	peptidase complex	86	0.656498	2.00911	2.03469e-05	0.000470446	0.000393958	3499	tags=42%, list=16%, signal=35%	ENSG00000159377/ENSG00000108344/ENSG00000099341/ENSG00000100804/ENSG00000277791/ENSG00000008018/ENSG00000126067/ENSG00000101182/ENSG00000130706/ENSG00000142507/ENSG00000141385/ENSG00000106211/ENSG00000273841/ENSG00000087191/ENSG00000124422/ENSG00000101464/ENSG00000108671/ENSG00000185627/ENSG00000152382/ENSG00000205220/ENSG00000165280/ENSG00000136930/ENSG00000114902/ENSG00000171148/ENSG00000176476…
GO:0005766	GO:0005766	primary lysosome	136	0.58611	1.89877	2.18215e-05	0.000475709	0.000398366	3304	tags=36%, list=15%, signal=31%	ENSG00000239264/ENSG00000196230/ENSG00000188229/ENSG00000117592/ENSG00000185883/ENSG00000051620/ENSG00000087086/ENSG00000122359/ENSG00000100243/ENSG00000101558/ENSG00000108774/ENSG00000182718/ENSG00000172794/ENSG00000170515/ENSG00000106348/ENSG00000001036/ENSG00000030582/ENSG00000103381/ENSG00000148334/ENSG00000213614/ENSG00000185475/ENSG00000103490/ENSG00000147813/ENSG00000164687/ENSG00000131236…
GO:0005765	GO:0005765	lysosomal membrane	352	0.448735	1.58155	9.53625e-05	0.00173242	0.00145075	2875	tags=26%, list=13%, signal=23%	ENSG00000172354/ENSG00000075785/ENSG00000167671/ENSG00000161091/ENSG00000185883/ENSG00000117984/ENSG00000122705/ENSG00000078369/ENSG00000221983/ENSG00000155252/ENSG00000155876/ENSG00000010270/ENSG00000100568/ENSG00000104341/ENSG00000135441/ENSG00000157020/ENSG00000101558/ENSG00000162511/ENSG00000116586/ENSG00000135916/ENSG00000134248/ENSG00000063176/ENSG00000108774/ENSG00000182718/ENSG00000172794…
GO:0098852	GO:0098852	lytic vacuole membrane	352	0.448735	1.58155	9.53625e-05	0.00173242	0.00145075	2875	tags=26%, list=13%, signal=23%	ENSG00000172354/ENSG00000075785/ENSG00000167671/ENSG00000161091/ENSG00000185883/ENSG00000117984/ENSG00000122705/ENSG00000078369/ENSG00000221983/ENSG00000155252/ENSG00000155876/ENSG00000010270/ENSG00000100568/ENSG00000104341/ENSG00000135441/ENSG00000157020/ENSG00000101558/ENSG00000162511/ENSG00000116586/ENSG00000135916/ENSG00000134248/ENSG00000063176/ENSG00000108774/ENSG00000182718/ENSG00000172794…
GO:0016469	GO:0016469	proton-transporting two-sector ATPase complex	50	0.718698	2.01895	0.000185093	0.00298548	0.00250008	2689	tags=46%, list=12%, signal=41%	ENSG00000099624/ENSG00000135390/ENSG00000108179/ENSG00000110955/ENSG00000185883/ENSG00000128524/ENSG00000156411/ENSG00000116459/ENSG00000241468/ENSG00000117410/ENSG00000198899/ENSG00000152234/ENSG00000165629/ENSG00000131100/ENSG00000124172/ENSG00000154723/ENSG00000159199/ENSG00000159720/ENSG00000167283/ENSG00000171130/ENSG00000241837/ENSG00000167863/ENSG00000105929
GO:0098857	GO:0098857	membrane microdomain	292	0.449657	1.56047	0.000187815	0.00298548	0.00250008	3072	tags=23%, list=14%, signal=20%	ENSG00000123416/ENSG00000276045/ENSG00000196230/ENSG00000142634/ENSG00000102144/ENSG00000028137/ENSG00000117984/ENSG00000155252/ENSG00000117394/ENSG00000005022/ENSG00000116586/ENSG00000134248/ENSG00000179820/ENSG00000182718/ENSG00000181467/ENSG00000186907/ENSG00000105971/ENSG00000141934/ENSG00000072062/ENSG00000127191/ENSG00000102882/ENSG00000108961/ENSG00000172270/ENSG00000075340/ENSG00000024422…
GO:0005667	GO:0005667	transcription regulator complex	369	0.429936	1.51978	0.000276226	0.00413255	0.00346066	3597	tags=26%, list=16%, signal=22%	ENSG00000166337/ENSG00000172216/ENSG00000104964/ENSG00000160783/ENSG00000143321/ENSG00000137309/ENSG00000069011/ENSG00000128272/ENSG00000169136/ENSG00000165702/ENSG00000167491/ENSG00000142453/ENSG00000007968/ENSG00000136826/ENSG00000130726/ENSG00000159692/ENSG00000197905/ENSG00000245848/ENSG00000115207/ENSG00000273841/ENSG00000157216/ENSG00000064490/ENSG00000173039/ENSG00000101096/ENSG00000197451…
GO:0097014	GO:0097014	ciliary plasm	118	-0.463276	-1.69154	0.000303124	0.00436385	0.00365435	1982	tags=21%, list=9%, signal=19%	ENSG00000042317/ENSG00000126775/ENSG00000186710/ENSG00000152763/ENSG00000135338/ENSG00000124721/ENSG00000111837/ENSG00000171962/ENSG00000187240/ENSG00000165695/ENSG00000196455/ENSG00000213123/ENSG00000204104/ENSG00000096093/ENSG00000135315/ENSG00000117724/ENSG00000187535/ENSG00000126870/ENSG00000119661/ENSG00000174483/ENSG00000085978/ENSG00000155761/ENSG00000156042/ENSG00000138002/ENSG00000214021
GO:0070069	GO:0070069	cytochrome complex	30	0.795331	2.04527	0.000447133	0.00620296	0.00519445	2892	tags=57%, list=13%, signal=49%	ENSG00000169021/ENSG00000164405/ENSG00000126267/ENSG00000184076/ENSG00000176340/ENSG00000204922/ENSG00000198804/ENSG00000179091/ENSG00000010256/ENSG00000127184/ENSG00000014919/ENSG00000198938/ENSG00000170516/ENSG00000178741/ENSG00000131143/ENSG00000198727/ENSG00000198712
GO:0010008	GO:0010008	endosome membrane	463	0.404398	1.45324	0.000895043	0.0115749	0.00969298	3444	tags=25%, list=15%, signal=21%	ENSG00000075785/ENSG00000167671/ENSG00000185883/ENSG00000117984/ENSG00000122705/ENSG00000136238/ENSG00000139722/ENSG00000221983/ENSG00000155252/ENSG00000179051/ENSG00000124209/ENSG00000111737/ENSG00000010270/ENSG00000205155/ENSG00000224051/ENSG00000100568/ENSG00000147804/ENSG00000104341/ENSG00000150991/ENSG00000116586/ENSG00000117410/ENSG00000134248/ENSG00000100324/ENSG00000108774/ENSG00000136156…
GO:0005938	GO:0005938	cell cortex	288	0.433426	1.50246	0.0011009	0.0139998	0.0117237	2827	tags=23%, list=13%, signal=20%	ENSG00000075624/ENSG00000103187/ENSG00000172757/ENSG00000175416/ENSG00000074800/ENSG00000118680/ENSG00000122705/ENSG00000138107/ENSG00000186193/ENSG00000136238/ENSG00000128340/ENSG00000136842/ENSG00000108518/ENSG00000136732/ENSG00000155366/ENSG00000075618/ENSG00000117394/ENSG00000090316/ENSG00000159692/ENSG00000179820/ENSG00000169750/ENSG00000160360/ENSG00000182718/ENSG00000177674/ENSG00000143575…
GO:0005833	GO:0005833	hemoglobin complex	12	0.868869	1.83309	0.00112547	0.0140776	0.0117888	1686	tags=50%, list=7%, signal=46%	ENSG00000213934/ENSG00000130656/ENSG00000100243/ENSG00000188536/ENSG00000196565/ENSG00000086506
GO:0032993	GO:0032993	protein-DNA complex	182	0.468427	1.55504	0.00183573	0.021575	0.0180672	2600	tags=20%, list=12%, signal=18%	ENSG00000197903/ENSG00000187837/ENSG00000276180/ENSG00000188486/ENSG00000110107/ENSG00000177732/ENSG00000180573/ENSG00000113648/ENSG00000132646/ENSG00000063176/ENSG00000065268/ENSG00000123405/ENSG00000276903/ENSG00000173801/ENSG00000102145/ENSG00000093009/ENSG00000124635/ENSG00000178971/ENSG00000117748/ENSG00000130522/ENSG00000184897/ENSG00000116044/ENSG00000159147/ENSG00000164032/ENSG00000196747…
GO:0045275	GO:0045275	respiratory chain complex III	13	0.891216	1.92231	0.00208573	0.0237524	0.0198906	772	tags=54%, list=3%, signal=52%	ENSG00000169021/ENSG00000164405/ENSG00000184076/ENSG00000204922/ENSG00000198804/ENSG00000179091/ENSG00000010256
GO:0005814	GO:0005814	centriole	137	-0.413663	-1.54894	0.00269062	0.0293278	0.0245595	3992	tags=37%, list=18%, signal=31%	ENSG00000046651/ENSG00000182923/ENSG00000159433/ENSG00000119392/ENSG00000116198/ENSG00000177143/ENSG00000068796/ENSG00000198707/ENSG00000100078/ENSG00000174007/ENSG00000101639/ENSG00000032742/ENSG00000102218/ENSG00000103274/ENSG00000110274/ENSG00000135837/ENSG00000188026/ENSG00000188878/ENSG00000151849/ENSG00000170037/ENSG00000103995/ENSG00000128731/ENSG00000078674/ENSG00000115355/ENSG00000126001…
GO:0015629	GO:0015629	actin cytoskeleton	474	0.389582	1.39715	0.00278265	0.0299037	0.0250418	3576	tags=24%, list=16%, signal=20%	ENSG00000075624/ENSG00000184009/ENSG00000103187/ENSG00000183386/ENSG00000241360/ENSG00000172757/ENSG00000118680/ENSG00000138107/ENSG00000136238/ENSG00000128340/ENSG00000136842/ENSG00000079999/ENSG00000124209/ENSG00000135736/ENSG00000198736/ENSG00000075618/ENSG00000170296/ENSG00000117394/ENSG00000090316/ENSG00000158321/ENSG00000175866/ENSG00000179820/ENSG00000169750/ENSG00000149925/ENSG00000241553…
GO:0030990	GO:0030990	intraciliary transport particle	26	-0.654429	-1.81702	0.00365315	0.037667	0.0315429	791	tags=27%, list=4%, signal=26%	ENSG00000204104/ENSG00000168026/ENSG00000187535/ENSG00000122970/ENSG00000068885/ENSG00000157796/ENSG00000138002
GO:0031968	GO:0031968	organelle outer membrane	209	0.437526	1.46914	0.00390445	0.0391986	0.0328255	4088	tags=29%, list=18%, signal=24%	ENSG00000130204/ENSG00000135390/ENSG00000215021/ENSG00000221983/ENSG00000124098/ENSG00000171552/ENSG00000173786/ENSG00000100243/ENSG00000184602/ENSG00000224051/ENSG00000150991/ENSG00000002330/ENSG00000158828/ENSG00000143575/ENSG00000104765/ENSG00000174917/ENSG00000161609/ENSG00000165775/ENSG00000103018/ENSG00000102119/ENSG00000247077/ENSG00000239672/ENSG00000110108/ENSG00000100300/ENSG00000166323…
GO:0019867	GO:0019867	outer membrane	211	0.437342	1.46932	0.00399086	0.0395458	0.0331162	4088	tags=29%, list=18%, signal=24%	ENSG00000130204/ENSG00000135390/ENSG00000215021/ENSG00000221983/ENSG00000124098/ENSG00000171552/ENSG00000173786/ENSG00000100243/ENSG00000184602/ENSG00000224051/ENSG00000150991/ENSG00000002330/ENSG00000158828/ENSG00000143575/ENSG00000104765/ENSG00000174917/ENSG00000161609/ENSG00000165775/ENSG00000103018/ENSG00000102119/ENSG00000247077/ENSG00000239672/ENSG00000110108/ENSG00000100300/ENSG00000166323…

## Sheet: GSEA_KEGG_NSP15
	ID	Description	setSize	enrichmentScore	NES	pvalue	p.adjust	qvalues	rank	leading_edge	core_enrichment
hsa05012	hsa05012	Parkinson disease	241	0.71902	2.46675	1.43511e-23	4.66412e-21	3.5047e-21	3274	tags=49%, list=15%, signal=43%	10376/7386/84790/203068/10383/27089/374291/513/517/10105/5692/506/1340/5709/5714/5693/5691/7311/4696/5689/5690/598/29796/468/7332/5688/7280/515/2778/4713/11047/4536/4706/808/25828/7316/1351/5694/292/6389/4512/4728/4725/65018/4538/4539/4508/1537/5705/7384/498/509/1350/5717/5566/84617/4695/4717/4535/4716/4705/4780/514/4714/10975/801/4700/4709/293/4694/5719/4540/4708/10131/1345/5695/5599/9167/1329/6…
hsa05020	hsa05020	Prion disease	261	0.694283	2.40057	1.28816e-21	2.09326e-19	1.57291e-19	2960	tags=44%, list=13%, signal=39%	10376/7386/84790/203068/10383/27089/374291/513/517/10105/5692/506/1340/5709/5714/5693/5879/5691/5880/4696/5689/5690/29796/468/5688/7280/515/3303/4713/11047/4536/4706/6647/1351/5694/292/6389/4512/4728/572/4725/4538/858/4539/4508/1537/5705/7384/498/509/1350/5717/5566/84617/4695/10963/5595/4717/4535/4716/4705/1958/514/4714/10975/4700/4709/293/4694/5719/5580/4540/4708/1345/5695/5599/9167/1329/6390/58…
hsa05014	hsa05014	Amyotrophic lateral sclerosis	347	0.642106	2.26611	9.11784e-20	9.87766e-18	7.42224e-18	2786	tags=35%, list=12%, signal=32%	400916/10376/10452/7386/84790/203068/60/71/10383/27089/374291/513/517/5692/506/1340/7133/5709/5714/5693/26100/10121/5879/5691/4696/5689/5216/5690/598/29796/468/5688/7280/515/310/311/9688/10189/4713/11047/4536/4706/6647/1351/5694/6396/11337/6389/29107/4512/4728/572/4725/65018/4538/4539/4508/1537/5705/7384/10540/498/509/1350/5717/9883/84617/4695/7186/4717/4535/4716/4705/514/4714/10975/4700/4709/469…
hsa05010	hsa05010	Alzheimer disease	345	0.635704	2.24586	7.65594e-19	6.22045e-17	4.67415e-17	3127	tags=38%, list=14%, signal=33%	10376/2597/7386/84790/203068/10383/27089/374291/513/517/10105/5692/506/1340/5709/5714/5693/26100/5691/4696/5689/5690/29796/468/5688/7280/515/55851/4713/11047/4536/4706/808/1351/5694/292/6389/4512/4728/572/4725/5970/4538/23401/823/4539/4508/1537/5705/7384/498/509/1350/5717/84617/4695/7186/5595/5605/4717/4535/4716/4705/514/4714/10975/348/801/4700/4709/293/4694/5719/51107/4540/4708/355/7855/369/1345…
hsa05022	hsa05022	Pathways of neurodegeneration - multiple diseases	447	0.596268	2.12757	1.4238e-18	9.2547e-17	6.95414e-17	3297	tags=34%, list=15%, signal=30%	10376/10452/7386/84790/203068/10383/27089/374291/513/517/10105/5692/506/1340/7133/5709/5714/5693/26100/10121/5879/5691/7311/4696/5689/5690/598/29796/468/7332/5688/7280/515/4713/11047/4536/4706/808/6647/7316/1351/5694/11337/292/6389/4512/4728/572/4725/5970/65018/4538/23401/823/4539/4508/1537/5705/7384/10540/498/2892/509/1350/5717/84617/4695/7186/5595/5605/4717/4535/4716/4705/514/4714/10975/801/470…
hsa05016	hsa05016	Huntington disease	297	0.651435	2.27587	4.14749e-18	2.24656e-16	1.6881e-16	3127	tags=42%, list=14%, signal=36%	10376/7386/84790/203068/10383/27089/374291/513/517/10105/5692/506/1340/1212/5709/5714/5693/1211/26100/10121/5691/4696/27113/5689/5690/5438/29796/5688/7280/515/4713/11047/4536/4706/6647/1351/5694/292/6389/5432/4512/4728/4725/4538/4539/4508/1537/5705/7384/10540/498/2892/509/1350/5717/84617/4695/7186/4717/4535/5434/4716/4705/514/4714/10975/4700/4709/5439/293/4694/5719/4540/4708/1345/5695/1175/5599/5…
hsa03010	hsa03010	Ribosome	132	0.760006	2.45628	2.81735e-17	1.30806e-15	9.82896e-16	2070	tags=52%, list=9%, signal=48%	6138/51069/51116/6143/6134/6159/6182/6128/51073/6183/7311/6122/3921/6130/6175/6157/6231/6205/23521/29088/6147/6142/6232/65003/124995/51021/6150/6191/6137/6202/6222/25873/6193/64960/6201/2197/6209/55168/55052/6167/64979/51264/9349/10573/6141/6188/51081/64968/64963/54948/64965/6135/6136/64981/6124/9553/6229/79590/6189/51121/6160/219927/6164/6194/6166/6223/11224/6132/6181
hsa00190	hsa00190	Oxidative phosphorylation	129	0.752195	2.41984	4.13026e-17	1.67792e-15	1.26082e-15	3282	tags=60%, list=15%, signal=52%	7386/27089/374291/513/517/506/1340/527/9296/4696/29796/515/9551/4713/4536/4706/1351/6389/533/4512/4728/4725/4538/4539/4508/1537/7384/498/509/1350/27068/4695/4717/4535/529/4716/4705/514/4714/10975/10063/4700/4709/1355/4694/4540/4708/1345/9167/1329/6390/4724/4514/4541/522/516/9114/4710/170712/4718/6392/10632/9377/1327/4519/155066/539/10476/50617/4702/54539/4513/55967/518/4715/4723/4729/537
hsa04714	hsa04714	Thermogenesis	219	0.629445	2.14227	4.00224e-11	1.44525e-09	1.08599e-09	3279	tags=44%, list=15%, signal=38%	7386/60/71/27089/374291/513/517/506/1340/4696/84335/29796/515/2778/9551/25915/4713/4536/4706/1351/6389/1376/4512/4728/4725/4538/4539/4508/1537/7384/55744/498/509/6598/1350/5566/4695/64223/6195/4717/4535/6603/4716/4705/514/4714/10975/2885/10063/4700/4709/1355/4694/6199/4540/4708/1345/9167/388753/1329/6390/4724/4514/4541/522/516/6194/4710/170712/4718/6392/6009/10632/9377/6602/65260/1327/4519/84987/…
hsa04932	hsa04932	Non-alcoholic fatty liver disease	144	0.674549	2.19925	6.98837e-11	2.27122e-09	1.70663e-09	3391	tags=46%, list=15%, signal=39%	7386/2931/27089/374291/1340/5879/4696/29796/468/4713/4706/1351/6389/1050/4512/4728/4725/5970/6256/1537/7384/998/1350/4695/7186/4717/4716/4705/6720/7040/4714/10975/4700/4709/4694/51094/4296/4708/355/1345/5599/9167/1329/6390/581/4724/4514/4710/637/170712/4718/6392/9377/6945/1327/4519/4702/54539/4513/55967/5313/4715/4723/4729/10018/4726
hsa01200	hsa01200	Carbon metabolism	112	0.66812	2.09652	5.11837e-08	1.51225e-06	1.13633e-06	2966	tags=37%, list=13%, signal=32%	2597/7167/5230/5223/2023/4191/2821/6472/230/6389/25796/2539/226/7086/1892/1431/4190/2806/3421/283871/2098/5315/55902/6470/26007/5214/39/5160/847/6390/38/6392/5162/1743/6888/1737/4200/3098/5313/4524/2271
hsa05171	hsa05171	Coronavirus disease - COVID-19	202	0.559646	1.89541	5.52695e-07	1.49688e-05	1.12478e-05	2070	tags=25%, list=9%, signal=23%	6138/6143/6134/6159/6128/7311/6122/3921/6130/6175/6157/6231/6205/23521/6147/6142/6232/5970/6191/6137/6202/6222/25873/6193/6201/9636/2197/6209/6167/5595/9349/6141/6188/6135/6136/6124/6229/5599/6189/51121/6160/4793/4792/6164/6194/6166/6223/11224/6132/3654/6181
hsa05168	hsa05168	Herpes simplex virus 1 infection	461	-0.367637	-1.56327	2.05055e-06	5.12637e-05	3.85204e-05	3991	tags=29%, list=18%, signal=24%	163255/390927/125919/2475/148266/219749/162963/7644/79744/5296/374879/163227/7157/7562/4940/162993/23118/163071/23586/57209/7768/199692/349075/147660/727/353088/58492/163131/146434/101060200/125893/440515/57786/7728/117608/90075/57711/171392/8764/91661/162967/51276/7771/51710/7249/3690/147923/284323/162655/56242/91664/9831/84924/147929/5451/29915/139735/56000/29992/84671/10379/148254/7551/84765/3…
hsa05132	hsa05132	Salmonella infection	243	0.527767	1.81225	2.60887e-06	6.05631e-05	4.55081e-05	2649	tags=25%, list=12%, signal=22%	10376/2597/84790/203068/60/71/10383/7879/103910/10121/5879/5216/7280/8655/375/25828/10454/5878/302/10093/5970/998/10540/84617/10627/7186/5595/5605/83547/6188/6281/29108/391/6500/10095/83658/127829/578/51143/6990/5599/10094/581/1785/7277/5217/4792/375189/6237/3654/114609/837/4615/1781/8767/5788/5594/5585/7846/51807
hsa03050	hsa03050	Proteasome	45	0.749937	2.08275	6.94065e-06	0.000150381	0.000112999	2786	tags=44%, list=12%, signal=39%	5692/5709/5714/5693/5691/5689/5690/5688/11047/5694/5705/5717/51371/5719/5699/5695/5704/5710/5684/5683
hsa05203	hsa05203	Viral carcinogenesis	192	0.525463	1.76327	1.56355e-05	0.000317596	0.000238647	3295	tags=28%, list=15%, signal=24%	85236/7533/8294/5879/9261/28973/468/896/4055/572/5970/3107/998/8970/55697/5566/7186/5595/2885/5315/5902/2959/1017/6722/10971/991/578/9134/87/581/2934/4792/9114/3133/8347/8841/5829/890/898/5594/1108/10488/55869/8717/4067/7187/7531/8366/3106/85477/7534/6672/1026
hsa05130	hsa05130	Pathogenic Escherichia coli infection	187	0.516703	1.73551	3.9638e-05	0.000728858	0.000547676	2734	tags=23%, list=12%, signal=20%	10376/2597/84790/203068/60/71/10383/5879/7280/375/10454/10458/10093/5970/998/10061/84617/7186/5595/6188/29108/10095/9368/355/578/5599/10094/581/4793/7277/4792/4643/3654/114609/4642/837/4615/7009/55971/5594/7846/51807/8717
hsa00010	hsa00010	Glycolysis / Gluconeogenesis	58	0.658817	1.89491	4.03675e-05	0.000728858	0.000547676	3202	tags=38%, list=14%, signal=33%	2597/7167/5230/5223/2023/2821/92579/230/226/130589/5315/55902/5214/5160/223/5162/1737/3098/5313/10327/3945/3939
hsa00630	hsa00630	Glyoxylate and dicarboxylate metabolism	27	0.784647	2.0107	4.48766e-05	0.000767626	0.000576807	1858	tags=44%, list=8%, signal=41%	4191/6472/1431/4190/9380/283871/55902/6470/39/2752/847/38
hsa04145	hsa04145	Phagosome	135	0.560956	1.81811	5.2579e-05	0.000854408	0.000642017	2830	tags=24%, list=13%, signal=21%	10376/84790/203068/60/71/10383/7879/527/5879/9296/7280/533/5878/3107/84617/529/83547/949/948/2209/51143/7277/9114/3133/3916/1781/1311/155066/7846/51807/50617/715/3108
hsa05170	hsa05170	Human immunodeficiency virus 1 infection	188	0.510056	1.71643	6.71293e-05	0.00103891	0.000780651	2734	tags=26%, list=12%, signal=23%	2783/1072/7133/5879/2782/5880/598/6923/808/10454/5881/9582/572/5970/4773/3107/2787/995/7186/5595/5605/162/801/1174/9133/6500/6892/6199/130340/355/578/2767/4772/5599/581/2771/4792/3133/5829/5534/637/3654/4615/8907/10298/5594/1073/85363/8717
hsa05166	hsa05166	Human T-cell leukemia virus 1 infection	203	0.488599	1.65344	0.000142192	0.00210057	0.0015784	3740	tags=32%, list=17%, signal=27%	598/8061/468/9232/896/1870/6513/292/4055/5970/4773/3107/6929/6688/55697/5566/3560/5595/5605/8498/1958/7040/9133/4487/293/2874/706/5902/1017/6722/3601/5971/991/4772/9134/5599/581/7416/4792/3133/2224/291/5534/890/3383/898/5594/10488/10524/3108/196883/1031/8697/4609/3106/5901/9184/1026/3600/23373/1869/64784/387332/2002/9020
hsa05131	hsa05131	Shigellosis	239	0.470977	1.61713	0.000180101	0.00254491	0.00191229	2740	tags=24%, list=12%, signal=21%	2931/60/71/826/103910/26100/5879/7311/5216/598/7322/84335/10670/375/7316/11337/10454/10093/5970/823/81858/998/10627/7186/5595/23157/29108/10318/10801/6500/10095/6199/5580/5599/87/10094/581/9564/6352/4793/7416/5217/4792/7334/375189/5829/9474/8357/837/4615/8968/113026/8767/5594/3098/8717/7323
hsa05034	hsa05034	Alcoholism	167	0.506211	1.67697	0.000229261	0.00310457	0.00233283	2730	tags=20%, list=12%, signal=17%	85236/8294/2783/3014/2782/468/2778/8334/9555/136/808/8332/55315/2787/8970/5566/5595/5499/801/2885/3015/8329/369/2771/2030/8347/8841/10645/8357/8968/5594/10488/55869
hsa04540	hsa04540	Gap junction	83	0.585811	1.76893	0.000360456	0.00468592	0.00352108	2972	tags=25%, list=13%, signal=22%	10376/84790/203068/10383/7280/2778/2983/5566/84617/5595/5605/2885/2767/2771/7277/5594/7846/51807/196883/5598/153
hsa01230	hsa01230	Biosynthesis of amino acids	71	0.60358	1.78319	0.000497795	0.00622243	0.00467564	1704	tags=27%, list=8%, signal=25%	2597/7167/5230/5223/2023/6472/230/226/7086/1431/2806/3421/65263/5831/5315/384/6470/5214/2752
hsa04723	hsa04723	Retrograde endocannabinoid signaling	131	0.514535	1.66312	0.000541343	0.00651617	0.00489636	3391	tags=33%, list=15%, signal=28%	2783/374291/2782/4696/4713/4536/4706/4728/4725/4538/4539/2787/2892/5566/4695/5595/4717/4535/4716/4705/4714/4700/4709/4694/4540/4708/5599/2771/4724/4541/4710/4718/5594/2891/4702/54539/55967/196883/776/4715/4723/4729/4726
hsa04110	hsa04110	Cell cycle	122	0.510342	1.62686	0.000871144	0.0101115	0.00759795	5031	tags=44%, list=22%, signal=35%	7533/9232/896/1870/5111/4174/5347/8318/4171/995/4998/1028/7040/9133/6500/9088/1017/10971/991/9134/7027/4175/23595/890/994/898/4172/51343/10459/902/7531/1031/8697/4609/7534/8556/9184/1026/1022/7465/1869/1032/11200/4176/4616/1019/8454/25847/993/10393/3066/7029/4085/5885
hsa04260	hsa04260	Cardiac muscle contraction	77	0.563953	1.68903	0.00100096	0.0112177	0.00842914	3312	tags=35%, list=15%, signal=30%	7386/27089/1340/29796/1351/4512/1537/7384/4635/1350/481/10975/59283/1345/9167/1329/4514/7171/170712/9377/6546/1327/4519/4513/776/7170/7168
hsa04146	hsa04146	Peroxisome	79	0.566796	1.70809	0.00107597	0.0113692	0.00854305	2757	tags=23%, list=12%, signal=20%	5827/10455/5824/6647/1891/390916/84769/5052/196743/10478/5195/847/5194/4358/570/11001/55670/215
hsa04530	hsa04530	Tight junction	155	0.482578	1.58626	0.00108445	0.0113692	0.00854305	3225	tags=23%, list=14%, signal=20%	8531/10376/84790/60/71/5518/103910/5879/5111/4478/10093/7408/4637/998/5566/10627/10095/9368/140465/1740/5599/87/10094/7277/5522/3993/84552/7846/5519/51807/10207/5609/5515/776/92359/3996
hsa00983	hsa00983	Drug metabolism - other enzymes	58	0.592655	1.70462	0.0011776	0.01196	0.00898698	3622	tags=28%, list=16%, signal=23%	2950/7083/3614/4833/7371/4830/4258/8824/2990/7372/2948/51727/1854/1890/654364/4257
hsa05225	hsa05225	Hepatocellular carcinoma	150	0.487938	1.59774	0.00124505	0.0122619	0.00921378	4281	tags=31%, list=19%, signal=25%	60/71/2950/9817/598/1728/1870/572/23401/6598/5595/5605/6603/4780/7040/2885/4258/6199/7855/369/578/581/1856/4233/2948/1452/6602/7480/5594/55274/4041/1855/7473/4609/1026/6932/29117/10023/1869/4257/2002/51176/6464/4616/1019/86
hsa04137	hsa04137	Mitophagy - animal	68	0.574445	1.68413	0.00188754	0.0180427	0.0135576	2758	tags=26%, list=12%, signal=23%	7879/7311/598/468/22800/7316/11337/5970/65018/665/192111/10370/5599/6237/9474/22808/1460/23786
hsa05418	hsa05418	Fluid shear stress and atherosclerosis	125	0.496335	1.58697	0.00196824	0.0182765	0.0137333	1210	tags=14%, list=5%, signal=13%	60/71/2950/5879/5880/6612/9817/1728/808/25828/5881/5970/858/6382/4780/801/4258
hsa05110	hsa05110	Vibrio cholerae infection	48	0.598397	1.67564	0.00209767	0.0189373	0.0142298	1040	tags=21%, list=5%, signal=20%	60/71/527/9296/2778/375/533/5566/529/10945
hsa04066	hsa04066	HIF-1 signaling pathway	105	0.513599	1.61085	0.00275532	0.0234409	0.0176139	3314	tags=28%, list=15%, signal=24%	2597/1978/5230/2023/54583/7076/6923/230/6513/3460/226/4055/5970/5595/5605/6199/5214/5160/6194/2872/5162/1977/5594/3098/5163/3945/3939/1026/112399
hsa04512	hsa04512	ECM-receptor interaction	85	-0.453098	-1.56932	0.00282218	0.0234409	0.0176139	3665	tags=25%, list=16%, signal=21%	1292/1288/3655/1293/1297/1280/3690/6696/3685/2811/3679/3339/7448/3915/3913/6385/3696/5649/8515/3912/2335
hsa04210	hsa04210	Apoptosis	132	0.481099	1.55487	0.00282473	0.0234409	0.0176139	2053	tags=20%, list=9%, signal=18%	10376/84790/60/71/1509/27113/598/468/572/5970/823/2021/7186/5595/5605/5551/1522/332/355/578/5599/581/7277/4792/1512/637
hsa04390	hsa04390	Hippo signaling pathway	143	0.482006	1.57027	0.00289115	0.0234409	0.0176139	3372	tags=27%, list=15%, signal=23%	7533/60/71/5518/27113/896/7004/79981/5499/11186/7040/3397/332/10971/7855/1740/8463/1856/5522/3993/7480/60485/84552/5519/23286/10207/1855/5515/7531/4086/7473/7161/4609/23418/656/7534/3996/6932
hsa00030	hsa00030	Pentose phosphate pathway	30	0.675013	1.74597	0.00295717	0.0234409	0.0176139	2557	tags=33%, list=11%, signal=30%	2821/230/25796/2539/226/7086/5214/51071/64080/6888
hsa05017	hsa05017	Spinocerebellar ataxia	135	0.482755	1.56466	0.00302972	0.0234443	0.0176164	2786	tags=24%, list=12%, signal=22%	10105/5692/5709/5714/5693/26100/5691/5689/5690/5688/11047/5694/10939/292/5705/2892/5717/7186/293/5719/2959/5695/5599/7416/6095/291/5704/5710/2891/5684/3748/10524/5683
hsa00620	hsa00620	Pyruvate metabolism	37	0.636094	1.70052	0.00345393	0.0261053	0.0196159	4091	tags=62%, list=18%, signal=51%	4191/4190/9380/5315/55902/39/5160/223/38/2739/5162/1737/4200/5313/3029/2271/3945/3939/134526/4199/219/160287/1738
hsa04218	hsa04218	Cellular senescence	148	0.474194	1.54995	0.00458142	0.03384	0.025428	2184	tags=22%, list=10%, signal=20%	4605/1978/678/9261/22800/896/808/1870/292/2305/5970/4773/823/3107/5595/5605/5499/7040/801/9133/293/1017/10758/4772/9134/7416/3133/291/5534/6237/22808/6009/890
hsa00020	hsa00020	Citrate cycle (TCA cycle)	29	0.654935	1.67961	0.00508857	0.0367508	0.0276152	2966	tags=41%, list=13%, signal=36%	4191/6389/1431/4190/3421/5160/6390/6392/5162/1743/1737/2271
hsa05163	hsa05163	Human cytomegalovirus infection	193	0.433609	1.45778	0.00528408	0.0373332	0.0280528	2153	tags=19%, list=10%, signal=17%	2783/1978/5879/2782/5880/468/2778/808/1870/5881/5970/4773/3107/2787/5734/5566/7186/5595/5605/801/2885/6892/6199/355/578/2767/4772/581/2771/9564/6352/4792/3133/5829/5534/637/6009
