# Supplementary material for: Comparative Transcriptomic and Molecular Pathway Analyses of HL-CZ Human Pro-Monocytic Cells Expressing SARS-CoV-2 Spike S1, S2, NP, NSP15 and NSP16 Genes
Source: Microorganisms. 2021 May 31;9(6):1193. doi: 10.3390/microorganisms9061193 (PMC8228226; doi:10.3390/microorganisms9061193)
Supplement: Supplementary file 1 [file microorganisms-09-01193-s001.zip › Microorg Supp Material 30May 2021/Supp File S7 GSEA_NSP16.xlsx]

## Sheet: GSEA_GO_BP_simplified_NSP16
	ID	Description	setSize	enrichmentScore	NES	pvalue	p.adjust	qvalues	rank	leading_edge	core_enrichment
GO:0070972	GO:0070972	protein localization to endoplasmic reticulum	146	-0.860837	-2.85991	1.31812e-34	5.29736e-31	4.74246e-31	1173	tags=46%, list=5%, signal=44%	ENSG00000198356/ENSG00000100316/ENSG00000137154/ENSG00000167526/ENSG00000276168/ENSG00000221983/ENSG00000142534/ENSG00000152661/ENSG00000143947/ENSG00000118363/ENSG00000142541/ENSG00000198918/ENSG00000083845/ENSG00000130255/ENSG00000161970/ENSG00000186468/ENSG00000063177/ENSG00000167881/ENSG00000109475/ENSG00000168028/ENSG00000125691/ENSG00000185825/ENSG00000142937/ENSG00000233927/ENSG00000034713…
GO:0006413	GO:0006413	translational initiation	185	-0.829268	-2.83278	1.71992e-34	5.29736e-31	4.74246e-31	1344	tags=40%, list=6%, signal=38%	ENSG00000100353/ENSG00000063046/ENSG00000147677/ENSG00000119392/ENSG00000151465/ENSG00000114867/ENSG00000100316/ENSG00000137154/ENSG00000242372/ENSG00000167526/ENSG00000107581/ENSG00000221983/ENSG00000142534/ENSG00000115211/ENSG00000143947/ENSG00000142541/ENSG00000198918/ENSG00000083845/ENSG00000130255/ENSG00000084623/ENSG00000070785/ENSG00000106263/ENSG00000161970/ENSG00000186468/ENSG00000063177…
GO:0019083	GO:0019083	viral transcription	175	-0.826291	-2.80035	3.43531e-33	7.05384e-30	6.31495e-30	1159	tags=38%, list=5%, signal=37%	ENSG00000100316/ENSG00000137154/ENSG00000167526/ENSG00000116478/ENSG00000221983/ENSG00000005075/ENSG00000142534/ENSG00000143947/ENSG00000142541/ENSG00000198918/ENSG00000083845/ENSG00000130255/ENSG00000030066/ENSG00000161970/ENSG00000186468/ENSG00000063177/ENSG00000109475/ENSG00000168028/ENSG00000125691/ENSG00000177700/ENSG00000142937/ENSG00000233927/ENSG00000197728/ENSG00000204356/ENSG00000231500…
GO:0006605	GO:0006605	protein targeting	430	-0.691355	-2.50354	2.72087e-32	4.19014e-29	3.75122e-29	1175	tags=23%, list=5%, signal=23%	ENSG00000164885/ENSG00000105197/ENSG00000198356/ENSG00000100316/ENSG00000137154/ENSG00000131558/ENSG00000167526/ENSG00000108733/ENSG00000165688/ENSG00000167987/ENSG00000099800/ENSG00000179761/ENSG00000276168/ENSG00000119673/ENSG00000169896/ENSG00000221983/ENSG00000142534/ENSG00000143947/ENSG00000100347/ENSG00000118363/ENSG00000163930/ENSG00000136514/ENSG00000139197/ENSG00000142541/ENSG00000119185…
GO:0000956	GO:0000956	nuclear-transcribed mRNA catabolic process	206	-0.800436	-2.75847	3.4663e-31	2.13524e-28	1.91157e-28	1184	tags=35%, list=5%, signal=34%	ENSG00000114867/ENSG00000100316/ENSG00000137154/ENSG00000167526/ENSG00000155508/ENSG00000108349/ENSG00000152684/ENSG00000170473/ENSG00000221983/ENSG00000142534/ENSG00000143947/ENSG00000142541/ENSG00000198918/ENSG00000265241/ENSG00000083845/ENSG00000162385/ENSG00000179151/ENSG00000130255/ENSG00000130713/ENSG00000161970/ENSG00000186468/ENSG00000063177/ENSG00000109475/ENSG00000168028/ENSG00000125691…
GO:0022613	GO:0022613	ribonucleoprotein complex biogenesis	459	-0.671423	-2.43977	6.10374e-30	2.89223e-27	2.58927e-27	2881	tags=35%, list=13%, signal=31%	ENSG00000142252/ENSG00000107833/ENSG00000104872/ENSG00000215301/ENSG00000174243/ENSG00000135698/ENSG00000143748/ENSG00000161956/ENSG00000275464/ENSG00000139726/ENSG00000136045/ENSG00000127804/ENSG00000105171/ENSG00000148296/ENSG00000167088/ENSG00000037241/ENSG00000278099/ENSG00000065183/ENSG00000164338/ENSG00000171863/ENSG00000166133/ENSG00000164934/ENSG00000175390/ENSG00000100462/ENSG00000148303…
GO:0034660	GO:0034660	ncRNA metabolic process	480	-0.630909	-2.30145	1.27437e-24	4.36119e-22	3.90435e-22	2467	tags=28%, list=11%, signal=25%	ENSG00000065183/ENSG00000164338/ENSG00000171863/ENSG00000185418/ENSG00000166133/ENSG00000164934/ENSG00000213339/ENSG00000148303/ENSG00000092094/ENSG00000182117/ENSG00000139131/ENSG00000037474/ENSG00000123144/ENSG00000169718/ENSG00000182841/ENSG00000055483/ENSG00000112855/ENSG00000011260/ENSG00000124608/ENSG00000139546/ENSG00000185697/ENSG00000067704/ENSG00000170445/ENSG00000087087/ENSG00000120314…
GO:0071826	GO:0071826	ribonucleoprotein complex subunit organization	220	-0.672823	-2.33758	1.03231e-14	2.7648e-12	2.47519e-12	3180	tags=36%, list=14%, signal=32%	ENSG00000074201/ENSG00000242485/ENSG00000096384/ENSG00000137876/ENSG00000149100/ENSG00000067248/ENSG00000177954/ENSG00000142252/ENSG00000104872/ENSG00000174243/ENSG00000275464/ENSG00000139726/ENSG00000167088/ENSG00000278099/ENSG00000175390/ENSG00000100462/ENSG00000183431/ENSG00000124562/ENSG00000174547/ENSG00000089009/ENSG00000182841/ENSG00000100028/ENSG00000139546/ENSG00000125445/ENSG00000147403…
GO:0022618	GO:0022618	ribonucleoprotein complex assembly	213	-0.67525	-2.33394	1.36745e-14	3.50979e-12	3.14214e-12	3180	tags=37%, list=14%, signal=32%	ENSG00000074201/ENSG00000242485/ENSG00000096384/ENSG00000137876/ENSG00000149100/ENSG00000067248/ENSG00000177954/ENSG00000142252/ENSG00000104872/ENSG00000174243/ENSG00000275464/ENSG00000139726/ENSG00000167088/ENSG00000278099/ENSG00000175390/ENSG00000100462/ENSG00000183431/ENSG00000124562/ENSG00000174547/ENSG00000089009/ENSG00000182841/ENSG00000100028/ENSG00000139546/ENSG00000125445/ENSG00000147403…
GO:0042255	GO:0042255	ribosome assembly	66	-0.799107	-2.36168	6.39216e-11	1.51445e-08	1.35581e-08	2205	tags=44%, list=10%, signal=40%	ENSG00000174547/ENSG00000089009/ENSG00000182841/ENSG00000125445/ENSG00000147403/ENSG00000053372/ENSG00000132603/ENSG00000105373/ENSG00000082515/ENSG00000100316/ENSG00000242372/ENSG00000150990/ENSG00000146109/ENSG00000130810/ENSG00000189306/ENSG00000083845/ENSG00000168028/ENSG00000185088/ENSG00000233927/ENSG00000197958/ENSG00000115268/ENSG00000114391/ENSG00000089157/ENSG00000142676/ENSG00000213553…
GO:0006091	GO:0006091	generation of precursor metabolites and energy	494	-0.508847	-1.8642	4.82159e-10	1.06075e-07	9.49636e-08	2378	tags=25%, list=11%, signal=23%	ENSG00000176340/ENSG00000108479/ENSG00000095002/ENSG00000155561/ENSG00000165240/ENSG00000181192/ENSG00000178741/ENSG00000135324/ENSG00000102144/ENSG00000114480/ENSG00000119938/ENSG00000142208/ENSG00000159199/ENSG00000115944/ENSG00000160194/ENSG00000111669/ENSG00000184903/ENSG00000162496/ENSG00000241837/ENSG00000120253/ENSG00000159399/ENSG00000136521/ENSG00000101146/ENSG00000113552/ENSG00000065518…
GO:0090084	GO:0090084	negative regulation of inclusion body assembly	10	0.964041	2.15411	2.57144e-08	5.4621e-06	4.88994e-06	5	tags=30%, list=0%, signal=30%	ENSG00000204388/ENSG00000204389/ENSG00000132002
GO:0006458	GO:0006458	'de novo' protein folding	39	0.767269	2.39633	1.74474e-07	3.04631e-05	2.72721e-05	1566	tags=26%, list=7%, signal=24%	ENSG00000204388/ENSG00000204389/ENSG00000132002/ENSG00000173110/ENSG00000105821/ENSG00000162616/ENSG00000160404/ENSG00000119782/ENSG00000197930/ENSG00000120694
GO:0006417	GO:0006417	regulation of translation	374	-0.497395	-1.78829	1.94954e-07	3.04631e-05	2.72721e-05	1628	tags=17%, list=7%, signal=16%	ENSG00000100227/ENSG00000107864/ENSG00000170515/ENSG00000129351/ENSG00000205323/ENSG00000164024/ENSG00000100353/ENSG00000063046/ENSG00000125944/ENSG00000005007/ENSG00000147677/ENSG00000253626/ENSG00000119392/ENSG00000151465/ENSG00000114867/ENSG00000136463/ENSG00000242372/ENSG00000136231/ENSG00000155508/ENSG00000102317/ENSG00000075651/ENSG00000090861/ENSG00000126602/ENSG00000108349/ENSG00000067225…
GO:0033108	GO:0033108	mitochondrial respiratory chain complex assembly	102	-0.668948	-2.1266	2.02758e-07	3.04631e-05	2.72721e-05	1860	tags=43%, list=8%, signal=40%	ENSG00000160194/ENSG00000184903/ENSG00000136521/ENSG00000130159/ENSG00000065518/ENSG00000110074/ENSG00000184076/ENSG00000284194/ENSG00000101247/ENSG00000154079/ENSG00000125356/ENSG00000113845/ENSG00000136463/ENSG00000109390/ENSG00000023228/ENSG00000165264/ENSG00000167985/ENSG00000163626/ENSG00000100347/ENSG00000090266/ENSG00000178449/ENSG00000139180/ENSG00000166136/ENSG00000156709/ENSG00000229833…
GO:0033238	GO:0033238	regulation of cellular amine metabolic process	77	-0.672978	-2.04996	7.22174e-07	9.88576e-05	8.85022e-05	2050	tags=39%, list=9%, signal=36%	ENSG00000008018/ENSG00000041357/ENSG00000100804/ENSG00000129084/ENSG00000125818/ENSG00000115233/ENSG00000180304/ENSG00000100567/ENSG00000167654/ENSG00000142507/ENSG00000131467/ENSG00000155096/ENSG00000160255/ENSG00000087191/ENSG00000100764/ENSG00000101843/ENSG00000169896/ENSG00000159377/ENSG00000277791/ENSG00000115758/ENSG00000240065/ENSG00000175166/ENSG00000101182/ENSG00000161057/ENSG00000159352…
GO:0070841	GO:0070841	inclusion body assembly	22	0.853927	2.29317	7.80037e-07	0.000104457	9.35151e-05	119	tags=18%, list=1%, signal=18%	ENSG00000204388/ENSG00000204389/ENSG00000132002/ENSG00000151929
GO:0006119	GO:0006119	oxidative phosphorylation	142	-0.606215	-2.00291	1.04192e-06	0.000128364	0.000114918	1923	tags=42%, list=9%, signal=38%	ENSG00000159199/ENSG00000115944/ENSG00000160194/ENSG00000241837/ENSG00000136521/ENSG00000065518/ENSG00000241468/ENSG00000184076/ENSG00000127184/ENSG00000172115/ENSG00000125356/ENSG00000152234/ENSG00000109390/ENSG00000165283/ENSG00000023228/ENSG00000131174/ENSG00000165264/ENSG00000167985/ENSG00000233954/ENSG00000143252/ENSG00000110955/ENSG00000090266/ENSG00000015475/ENSG00000136003/ENSG00000140740…
GO:0006986	GO:0006986	response to unfolded protein	177	0.508111	2.00789	1.56493e-06	0.000181887	0.000162834	1607	tags=16%, list=7%, signal=15%	ENSG00000204388/ENSG00000204389/ENSG00000132002/ENSG00000173110/ENSG00000166340/ENSG00000169429/ENSG00000151929/ENSG00000149257/ENSG00000128965/ENSG00000105723/ENSG00000116044/ENSG00000109133/ENSG00000080824/ENSG00000108691/ENSG00000175354/ENSG00000162616/ENSG00000118217/ENSG00000116406/ENSG00000172071/ENSG00000153132/ENSG00000128272/ENSG00000198380/ENSG00000213676/ENSG00000162298/ENSG00000197930…
GO:1900034	GO:1900034	regulation of cellular response to heat	78	0.614619	2.15973	1.86621e-06	0.000212886	0.000190586	691	tags=10%, list=3%, signal=10%	ENSG00000204388/ENSG00000204389/ENSG00000132002/ENSG00000162783/ENSG00000151929/ENSG00000196313/ENSG00000105821/ENSG00000080824
GO:0061077	GO:0061077	chaperone-mediated protein folding	56	0.646107	2.12199	2.00459e-06	0.000224514	0.000200996	1087	tags=16%, list=5%, signal=15%	ENSG00000204388/ENSG00000204389/ENSG00000132002/ENSG00000173110/ENSG00000162735/ENSG00000197860/ENSG00000162616/ENSG00000160404/ENSG00000119782
GO:0009144	GO:0009144	purine nucleoside triphosphate metabolic process	81	-0.685142	-2.10969	2.45242e-06	0.000256049	0.000229228	1925	tags=37%, list=9%, signal=34%	ENSG00000205542/ENSG00000159199/ENSG00000103024/ENSG00000241837/ENSG00000241468/ENSG00000114956/ENSG00000152234/ENSG00000004864/ENSG00000165283/ENSG00000067225/ENSG00000178035/ENSG00000168610/ENSG00000156110/ENSG00000110955/ENSG00000154723/ENSG00000124172/ENSG00000074800/ENSG00000067560/ENSG00000165280/ENSG00000143799/ENSG00000164978/ENSG00000106268/ENSG00000167283/ENSG00000125877/ENSG00000135940…
GO:0006520	GO:0006520	cellular amino acid metabolic process	318	-0.496993	-1.77183	3.1938e-06	0.000327897	0.000293549	3879	tags=33%, list=17%, signal=28%	ENSG00000173692/ENSG00000151224/ENSG00000047230/ENSG00000183044/ENSG00000092010/ENSG00000140105/ENSG00000100031/ENSG00000108578/ENSG00000204394/ENSG00000136371/ENSG00000145293/ENSG00000113643/ENSG00000132330/ENSG00000116120/ENSG00000188641/ENSG00000116771/ENSG00000084774/ENSG00000008018/ENSG00000135094/ENSG00000130348/ENSG00000196305/ENSG00000166123/ENSG00000135423/ENSG00000041357/ENSG00000139631…
GO:0010972	GO:0010972	negative regulation of G2/M transition of mitotic cell cycle	90	-0.649144	-2.02882	4.19112e-06	0.000397189	0.000355583	3879	tags=40%, list=17%, signal=33%	ENSG00000173692/ENSG00000092853/ENSG00000092010/ENSG00000149930/ENSG00000136273/ENSG00000178999/ENSG00000008018/ENSG00000041357/ENSG00000100804/ENSG00000204599/ENSG00000129084/ENSG00000125818/ENSG00000108465/ENSG00000184481/ENSG00000115233/ENSG00000100567/ENSG00000142507/ENSG00000131467/ENSG00000105373/ENSG00000087191/ENSG00000100764/ENSG00000094804/ENSG00000101843/ENSG00000159377/ENSG00000277791…
GO:2001239	GO:2001239	regulation of extrinsic apoptotic signaling pathway in absence of ligand	42	0.711201	2.24095	6.01063e-06	0.000521486	0.00046686	2	tags=5%, list=0%, signal=5%	ENSG00000204388/ENSG00000204389
GO:0097201	GO:0097201	negative regulation of transcription from RNA polymerase II promoter in response to stress	12	0.89235	2.10774	7.25434e-06	0.000612147	0.000548024	119	tags=25%, list=1%, signal=25%	ENSG00000204389/ENSG00000132002/ENSG00000151929
GO:0060760	GO:0060760	positive regulation of response to cytokine stimulus	53	0.650611	2.12833	8.47872e-06	0.000696385	0.000623439	2	tags=4%, list=0%, signal=4%	ENSG00000204388/ENSG00000204389
GO:0007020	GO:0007020	microtubule nucleation	29	0.772988	2.24681	9.37817e-06	0.000750254	0.000671664	475	tags=14%, list=2%, signal=14%	ENSG00000204388/ENSG00000204389/ENSG00000108961/ENSG00000151849
GO:0001961	GO:0001961	positive regulation of cytokine-mediated signaling pathway	46	0.674079	2.16425	9.71933e-06	0.000767578	0.000687174	2	tags=4%, list=0%, signal=4%	ENSG00000204388/ENSG00000204389
GO:0009206	GO:0009206	purine ribonucleoside triphosphate biosynthetic process	60	-0.693372	-2.01125	1.13681e-05	0.00087534	0.000783648	2908	tags=50%, list=13%, signal=44%	ENSG00000103202/ENSG00000229344/ENSG00000172113/ENSG00000204922/ENSG00000154803/ENSG00000179091/ENSG00000205542/ENSG00000159199/ENSG00000103024/ENSG00000241837/ENSG00000241468/ENSG00000152234/ENSG00000004864/ENSG00000165283/ENSG00000067225/ENSG00000178035/ENSG00000168610/ENSG00000110955/ENSG00000154723/ENSG00000124172/ENSG00000074800/ENSG00000165280/ENSG00000143799/ENSG00000164978/ENSG00000167283…
GO:1902750	GO:1902750	negative regulation of cell cycle G2/M phase transition	102	-0.613246	-1.94953	1.29919e-05	0.000964218	0.000863216	3879	tags=36%, list=17%, signal=30%	ENSG00000173692/ENSG00000092853/ENSG00000092010/ENSG00000149930/ENSG00000136273/ENSG00000178999/ENSG00000008018/ENSG00000041357/ENSG00000100804/ENSG00000204599/ENSG00000129084/ENSG00000125818/ENSG00000108465/ENSG00000184481/ENSG00000115233/ENSG00000100567/ENSG00000142507/ENSG00000163322/ENSG00000131467/ENSG00000105373/ENSG00000087191/ENSG00000100764/ENSG00000094804/ENSG00000101843/ENSG00000159377…
GO:1990542	GO:1990542	mitochondrial transmembrane transport	98	-0.633733	-1.997	1.53798e-05	0.00112785	0.00100971	2159	tags=34%, list=10%, signal=31%	ENSG00000168924/ENSG00000075336/ENSG00000102743/ENSG00000159199/ENSG00000241837/ENSG00000144659/ENSG00000164466/ENSG00000241468/ENSG00000152234/ENSG00000004864/ENSG00000105197/ENSG00000165283/ENSG00000151365/ENSG00000165175/ENSG00000128311/ENSG00000278540/ENSG00000110955/ENSG00000265354/ENSG00000109519/ENSG00000134375/ENSG00000154723/ENSG00000124172/ENSG00000156709/ENSG00000183172/ENSG00000112110…
GO:0070424	GO:0070424	regulation of nucleotide-binding oligomerization domain containing signaling pathway	10	0.899245	2.00932	1.80803e-05	0.00131029	0.00117304	2	tags=20%, list=0%, signal=20%	ENSG00000204388/ENSG00000204389
GO:0046034	GO:0046034	ATP metabolic process	295	-0.483229	-1.71194	1.89541e-05	0.00133451	0.00119472	1925	tags=28%, list=9%, signal=26%	ENSG00000205542/ENSG00000159199/ENSG00000115944/ENSG00000160194/ENSG00000100300/ENSG00000111669/ENSG00000241837/ENSG00000120253/ENSG00000159399/ENSG00000136521/ENSG00000101146/ENSG00000065518/ENSG00000160883/ENSG00000241468/ENSG00000184076/ENSG00000127184/ENSG00000134333/ENSG00000172115/ENSG00000095319/ENSG00000125356/ENSG00000141959/ENSG00000152234/ENSG00000004864/ENSG00000152556/ENSG00000109390…
GO:1901099	GO:1901099	negative regulation of signal transduction in absence of ligand	32	0.760874	2.2913	1.90644e-05	0.00133451	0.00119472	2	tags=6%, list=0%, signal=6%	ENSG00000204388/ENSG00000204389
GO:0006368	GO:0006368	transcription elongation from RNA polymerase II promoter	83	-0.650672	-2.01161	2.05992e-05	0.0014099	0.00126221	2176	tags=29%, list=10%, signal=26%	ENSG00000166477/ENSG00000101158/ENSG00000149136/ENSG00000188986/ENSG00000198728/ENSG00000140395/ENSG00000011007/ENSG00000136807/ENSG00000047315/ENSG00000105258/ENSG00000006712/ENSG00000106462/ENSG00000005075/ENSG00000130165/ENSG00000272047/ENSG00000109111/ENSG00000177700/ENSG00000204356/ENSG00000100142/ENSG00000103363/ENSG00000196235/ENSG00000154582/ENSG00000163882/ENSG00000120533
GO:0070498	GO:0070498	interleukin-1-mediated signaling pathway	96	-0.624624	-1.95459	2.53592e-05	0.00169796	0.0015201	2050	tags=29%, list=9%, signal=27%	ENSG00000115233/ENSG00000168884/ENSG00000100567/ENSG00000142507/ENSG00000072803/ENSG00000104365/ENSG00000134070/ENSG00000131467/ENSG00000087191/ENSG00000100764/ENSG00000101843/ENSG00000221983/ENSG00000198909/ENSG00000143947/ENSG00000159377/ENSG00000162302/ENSG00000277791/ENSG00000240065/ENSG00000175166/ENSG00000101182/ENSG00000161057/ENSG00000159352/ENSG00000013275/ENSG00000165916/ENSG00000170315…
GO:0031146	GO:0031146	SCF-dependent proteasomal ubiquitin-dependent protein catabolic process	90	-0.624538	-1.95192	2.67227e-05	0.00173276	0.00155125	3465	tags=34%, list=15%, signal=29%	ENSG00000107829/ENSG00000112234/ENSG00000151743/ENSG00000008018/ENSG00000041357/ENSG00000100804/ENSG00000129084/ENSG00000125818/ENSG00000115233/ENSG00000100567/ENSG00000165355/ENSG00000142507/ENSG00000072803/ENSG00000198252/ENSG00000151876/ENSG00000131467/ENSG00000087191/ENSG00000100764/ENSG00000101843/ENSG00000159377/ENSG00000277791/ENSG00000240065/ENSG00000175166/ENSG00000101182/ENSG00000161057…
GO:0019693	GO:0019693	ribose phosphate metabolic process	398	-0.454186	-1.64003	2.74819e-05	0.00174524	0.00156243	3389	tags=26%, list=15%, signal=23%	ENSG00000186642/ENSG00000004939/ENSG00000143437/ENSG00000157020/ENSG00000172840/ENSG00000120937/ENSG00000196502/ENSG00000084774/ENSG00000171314/ENSG00000094914/ENSG00000167508/ENSG00000060762/ENSG00000130717/ENSG00000100504/ENSG00000103202/ENSG00000229344/ENSG00000172113/ENSG00000183828/ENSG00000204922/ENSG00000154803/ENSG00000179091/ENSG00000088002/ENSG00000105220/ENSG00000108479/ENSG00000155561…
GO:0034620	GO:0034620	cellular response to unfolded protein	142	0.48363	1.86067	3.30997e-05	0.00205954	0.0018438	1607	tags=15%, list=7%, signal=14%	ENSG00000204388/ENSG00000204389/ENSG00000173110/ENSG00000166340/ENSG00000169429/ENSG00000151929/ENSG00000105723/ENSG00000116044/ENSG00000109133/ENSG00000108691/ENSG00000175354/ENSG00000118217/ENSG00000172071/ENSG00000153132/ENSG00000128272/ENSG00000198380/ENSG00000213676/ENSG00000162298/ENSG00000197930/ENSG00000162694/ENSG00000100219
GO:0002479	GO:0002479	antigen processing and presentation of exogenous peptide antigen via MHC class I, TAP-dependent	71	-0.64044	-1.91938	3.4297e-05	0.00211269	0.00189139	3107	tags=39%, list=14%, signal=34%	ENSG00000008018/ENSG00000179218/ENSG00000041357/ENSG00000100804/ENSG00000129084/ENSG00000092531/ENSG00000125818/ENSG00000115233/ENSG00000100567/ENSG00000142507/ENSG00000104365/ENSG00000131467/ENSG00000051523/ENSG00000087191/ENSG00000100764/ENSG00000101843/ENSG00000159377/ENSG00000277791/ENSG00000240065/ENSG00000175166/ENSG00000101182/ENSG00000161057/ENSG00000159352/ENSG00000013275/ENSG00000118640…
GO:0006403	GO:0006403	RNA localization	229	-0.508804	-1.77181	3.54945e-05	0.00216481	0.00193805	3382	tags=30%, list=15%, signal=25%	ENSG00000163634/ENSG00000122566/ENSG00000157020/ENSG00000141543/ENSG00000135486/ENSG00000094914/ENSG00000141499/ENSG00000173726/ENSG00000104872/ENSG00000175216/ENSG00000137312/ENSG00000147400/ENSG00000051596/ENSG00000155561/ENSG00000182117/ENSG00000111196/ENSG00000037474/ENSG00000116350/ENSG00000183684/ENSG00000125755/ENSG00000120438/ENSG00000156261/ENSG00000157349/ENSG00000120253/ENSG00000101146…
GO:0042026	GO:0042026	protein refolding	23	0.803192	2.21323	3.63869e-05	0.00219218	0.00196254	19	tags=13%, list=0%, signal=13%	ENSG00000204388/ENSG00000204389/ENSG00000173110
GO:0032259	GO:0032259	methylation	342	-0.459507	-1.6452	3.66549e-05	0.00219218	0.00196254	4083	tags=29%, list=18%, signal=24%	ENSG00000143303/ENSG00000139780/ENSG00000129691/ENSG00000223705/ENSG00000067365/ENSG00000170836/ENSG00000151224/ENSG00000120265/ENSG00000179598/ENSG00000186532/ENSG00000239605/ENSG00000145002/ENSG00000122687/ENSG00000187531/ENSG00000160679/ENSG00000099956/ENSG00000138050/ENSG00000165671/ENSG00000168036/ENSG00000138382/ENSG00000119812/ENSG00000110871/ENSG00000162851/ENSG00000123427/ENSG00000168769…
GO:0006283	GO:0006283	transcription-coupled nucleotide-excision repair	73	-0.650667	-1.95313	3.73906e-05	0.00221468	0.00198269	4100	tags=47%, list=18%, signal=38%	ENSG00000110768/ENSG00000187555/ENSG00000144524/ENSG00000169727/ENSG00000099817/ENSG00000110107/ENSG00000136936/ENSG00000062822/ENSG00000175482/ENSG00000105486/ENSG00000163161/ENSG00000198612/ENSG00000102978/ENSG00000167986/ENSG00000225830/ENSG00000047315/ENSG00000105258/ENSG00000106399/ENSG00000221983/ENSG00000106628/ENSG00000005075/ENSG00000117748/ENSG00000143947/ENSG00000272047/ENSG00000168090…
GO:0061418	GO:0061418	regulation of transcription from RNA polymerase II promoter in response to hypoxia	76	-0.65557	-1.98644	3.93955e-05	0.002268	0.00203043	1124	tags=38%, list=5%, signal=36%	ENSG00000129084/ENSG00000125818/ENSG00000129521/ENSG00000115233/ENSG00000100567/ENSG00000142507/ENSG00000131467/ENSG00000087191/ENSG00000100764/ENSG00000101843/ENSG00000221983/ENSG00000143947/ENSG00000134086/ENSG00000159377/ENSG00000277791/ENSG00000269858/ENSG00000240065/ENSG00000175166/ENSG00000101182/ENSG00000161057/ENSG00000159352/ENSG00000013275/ENSG00000103363/ENSG00000165916/ENSG00000170315…
GO:0071824	GO:0071824	protein-DNA complex subunit organization	258	-0.484127	-1.69298	4.84906e-05	0.00266699	0.00238762	3915	tags=28%, list=17%, signal=24%	ENSG00000181218/ENSG00000106400/ENSG00000102054/ENSG00000160294/ENSG00000197238/ENSG00000099956/ENSG00000164104/ENSG00000099284/ENSG00000112130/ENSG00000076003/ENSG00000136936/ENSG00000100162/ENSG00000204118/ENSG00000197409/ENSG00000171853/ENSG00000163161/ENSG00000127616/ENSG00000159259/ENSG00000203852/ENSG00000286522/ENSG00000104872/ENSG00000138092/ENSG00000175279/ENSG00000167986/ENSG00000173473…
GO:0060071	GO:0060071	Wnt signaling pathway, planar cell polarity pathway	98	-0.60904	-1.91919	6.44151e-05	0.00325243	0.00291174	3107	tags=33%, list=14%, signal=28%	ENSG00000008018/ENSG00000041357/ENSG00000100804/ENSG00000097007/ENSG00000129084/ENSG00000125818/ENSG00000115233/ENSG00000141480/ENSG00000100567/ENSG00000142507/ENSG00000156299/ENSG00000131467/ENSG00000108518/ENSG00000087191/ENSG00000100764/ENSG00000101843/ENSG00000159377/ENSG00000277791/ENSG00000240065/ENSG00000175166/ENSG00000085741/ENSG00000067560/ENSG00000101182/ENSG00000161057/ENSG00000161203…
GO:0042769	GO:0042769	DNA damage response, detection of DNA damage	37	-0.743933	-2.00156	6.77908e-05	0.00336767	0.00301491	3072	tags=46%, list=14%, signal=40%	ENSG00000062822/ENSG00000175482/ENSG00000167986/ENSG00000039650/ENSG00000119048/ENSG00000125901/ENSG00000061794/ENSG00000106399/ENSG00000221983/ENSG00000106628/ENSG00000117748/ENSG00000143947/ENSG00000143799/ENSG00000132383/ENSG00000170315/ENSG00000149273/ENSG00000100387
GO:0071103	GO:0071103	DNA conformation change	321	-0.467246	-1.66462	7.45325e-05	0.00358858	0.00321268	3504	tags=27%, list=16%, signal=23%	ENSG00000140320/ENSG00000099284/ENSG00000112130/ENSG00000076003/ENSG00000122566/ENSG00000136936/ENSG00000145907/ENSG00000100162/ENSG00000204118/ENSG00000134452/ENSG00000197409/ENSG00000100813/ENSG00000163161/ENSG00000134283/ENSG00000159259/ENSG00000203852/ENSG00000286522/ENSG00000215301/ENSG00000138092/ENSG00000097007/ENSG00000175279/ENSG00000167986/ENSG00000147400/ENSG00000278588/ENSG00000177302…
GO:0060236	GO:0060236	regulation of mitotic spindle organization	34	0.695496	2.11161	7.47148e-05	0.00358858	0.00321268	2	tags=6%, list=0%, signal=6%	ENSG00000204388/ENSG00000204389
GO:0006839	GO:0006839	mitochondrial transport	261	-0.482729	-1.68988	7.73885e-05	0.00364084	0.00325946	2250	tags=27%, list=10%, signal=24%	ENSG00000104081/ENSG00000170027/ENSG00000168924/ENSG00000075336/ENSG00000185651/ENSG00000186150/ENSG00000055483/ENSG00000102743/ENSG00000159199/ENSG00000167315/ENSG00000100300/ENSG00000184903/ENSG00000241837/ENSG00000159399/ENSG00000027001/ENSG00000125652/ENSG00000144659/ENSG00000164466/ENSG00000241468/ENSG00000005022/ENSG00000152234/ENSG00000004864/ENSG00000105197/ENSG00000165283/ENSG00000165688…
GO:0065004	GO:0065004	protein-DNA complex assembly	222	-0.497046	-1.72425	7.74269e-05	0.00364084	0.00325946	3720	tags=28%, list=17%, signal=24%	ENSG00000197238/ENSG00000099956/ENSG00000164104/ENSG00000099284/ENSG00000076003/ENSG00000136936/ENSG00000100162/ENSG00000204118/ENSG00000197409/ENSG00000171853/ENSG00000163161/ENSG00000127616/ENSG00000159259/ENSG00000203852/ENSG00000286522/ENSG00000104872/ENSG00000138092/ENSG00000175279/ENSG00000167986/ENSG00000147400/ENSG00000278588/ENSG00000184897/ENSG00000108312/ENSG00000185024/ENSG00000175854…
GO:0009101	GO:0009101	glycoprotein biosynthetic process	306	0.384701	1.60005	9.25652e-05	0.00419266	0.00375348	4828	tags=35%, list=21%, signal=28%	ENSG00000154252/ENSG00000176597/ENSG00000205592/ENSG00000163463/ENSG00000214160/ENSG00000141505/ENSG00000182606/ENSG00000163378/ENSG00000145113/ENSG00000106692/ENSG00000171310/ENSG00000172269/ENSG00000111885/ENSG00000175164/ENSG00000159063/ENSG00000118705/ENSG00000126091/ENSG00000162885/ENSG00000257594/ENSG00000177191/ENSG00000101901/ENSG00000147162/ENSG00000169550/ENSG00000100626/ENSG00000086062…
GO:0045667	GO:0045667	regulation of osteoblast differentiation	103	0.532878	1.96952	9.44658e-05	0.00423088	0.00378769	3040	tags=26%, list=14%, signal=23%	ENSG00000221869/ENSG00000172216/ENSG00000125931/ENSG00000115738/ENSG00000138085/ENSG00000111087/ENSG00000170468/ENSG00000105996/ENSG00000151014/ENSG00000136929/ENSG00000122691/ENSG00000125845/ENSG00000112029/ENSG00000072062/ENSG00000128272/ENSG00000162733/ENSG00000160712/ENSG00000090539/ENSG00000245848/ENSG00000130881/ENSG00000115170/ENSG00000166949/ENSG00000232810/ENSG00000150630/ENSG00000134352…
GO:0051169	GO:0051169	nuclear transport	349	-0.451276	-1.61908	9.66953e-05	0.00423088	0.00378769	3786	tags=26%, list=17%, signal=22%	ENSG00000082516/ENSG00000160294/ENSG00000064419/ENSG00000135829/ENSG00000187531/ENSG00000160679/ENSG00000205937/ENSG00000157500/ENSG00000114030/ENSG00000163634/ENSG00000122566/ENSG00000157020/ENSG00000141543/ENSG00000135486/ENSG00000094914/ENSG00000096384/ENSG00000179218/ENSG00000168734/ENSG00000142252/ENSG00000139405/ENSG00000105576/ENSG00000051596/ENSG00000184708/ENSG00000167088/ENSG00000157782…
GO:1900180	GO:1900180	regulation of protein localization to nucleus	124	-0.568866	-1.84695	0.000115757	0.00477154	0.00427172	2448	tags=28%, list=11%, signal=25%	ENSG00000143748/ENSG00000154803/ENSG00000157782/ENSG00000065150/ENSG00000127445/ENSG00000163673/ENSG00000108465/ENSG00000142208/ENSG00000100065/ENSG00000152977/ENSG00000120438/ENSG00000156261/ENSG00000189058/ENSG00000186575/ENSG00000151876/ENSG00000180353/ENSG00000179222/ENSG00000150753/ENSG00000160789/ENSG00000134248/ENSG00000112062/ENSG00000135821/ENSG00000102898/ENSG00000177688/ENSG00000264522…
GO:1904874	GO:1904874	positive regulation of telomerase RNA localization to Cajal body	15	-0.849134	-1.94513	0.000125357	0.00504704	0.00451836	2295	tags=73%, list=10%, signal=66%	ENSG00000182117/ENSG00000120438/ENSG00000156261/ENSG00000150753/ENSG00000183207/ENSG00000144736/ENSG00000166226/ENSG00000163468/ENSG00000175792/ENSG00000130826/ENSG00000135624
GO:0030322	GO:0030322	stabilization of membrane potential	13	0.835484	2.01532	0.000127572	0.00510289	0.00456836	3	tags=8%, list=0%, signal=8%	ENSG00000250479
GO:0045444	GO:0045444	fat cell differentiation	203	0.426603	1.69743	0.000153356	0.00597893	0.00535263	4031	tags=25%, list=18%, signal=21%	ENSG00000221869/ENSG00000172216/ENSG00000185338/ENSG00000152518/ENSG00000113966/ENSG00000115738/ENSG00000196878/ENSG00000184344/ENSG00000151748/ENSG00000151014/ENSG00000169136/ENSG00000132522/ENSG00000107890/ENSG00000150907/ENSG00000101493/ENSG00000125845/ENSG00000186897/ENSG00000151468/ENSG00000136826/ENSG00000116741/ENSG00000164307/ENSG00000197930/ENSG00000179588/ENSG00000100219/ENSG00000171236…
GO:1903405	GO:1903405	protein localization to nuclear body	12	-0.87035	-1.89729	0.000157445	0.00606164	0.00542668	1766	tags=67%, list=8%, signal=61%	ENSG00000120438/ENSG00000156261/ENSG00000150753/ENSG00000166226/ENSG00000163468/ENSG00000130826/ENSG00000146834/ENSG00000135624
GO:1904867	GO:1904867	protein localization to Cajal body	12	-0.87035	-1.89729	0.000157445	0.00606164	0.00542668	1766	tags=67%, list=8%, signal=61%	ENSG00000120438/ENSG00000156261/ENSG00000150753/ENSG00000166226/ENSG00000163468/ENSG00000130826/ENSG00000146834/ENSG00000135624
GO:1902036	GO:1902036	regulation of hematopoietic stem cell differentiation	71	-0.615682	-1.84518	0.000162571	0.00618611	0.00553812	3107	tags=38%, list=14%, signal=33%	ENSG00000008018/ENSG00000041357/ENSG00000100804/ENSG00000097007/ENSG00000129084/ENSG00000125818/ENSG00000115233/ENSG00000100567/ENSG00000142507/ENSG00000137693/ENSG00000198728/ENSG00000107485/ENSG00000131467/ENSG00000087191/ENSG00000100764/ENSG00000101843/ENSG00000159377/ENSG00000277791/ENSG00000240065/ENSG00000175166/ENSG00000101182/ENSG00000161057/ENSG00000159352/ENSG00000013275/ENSG00000165916…
GO:1903708	GO:1903708	positive regulation of hemopoiesis	189	0.432091	1.714	0.000197206	0.00706271	0.00632289	3413	tags=24%, list=15%, signal=21%	ENSG00000204388/ENSG00000204389/ENSG00000185338/ENSG00000185862/ENSG00000101974/ENSG00000124098/ENSG00000159216/ENSG00000157368/ENSG00000115738/ENSG00000108342/ENSG00000166349/ENSG00000081237/ENSG00000113916/ENSG00000198805/ENSG00000144802/ENSG00000124508/ENSG00000125657/ENSG00000244754/ENSG00000263961/ENSG00000170345/ENSG00000130584/ENSG00000100219/ENSG00000167601/ENSG00000006747/ENSG00000177732…
GO:0097345	GO:0097345	mitochondrial outer membrane permeabilization	54	0.589787	1.93636	0.00020116	0.00709272	0.00634976	393	tags=9%, list=2%, signal=9%	ENSG00000204389/ENSG00000250479/ENSG00000128245/ENSG00000181284/ENSG00000105723
GO:0070584	GO:0070584	mitochondrion morphogenesis	22	-0.799352	-1.95169	0.000210989	0.00733987	0.00657102	1403	tags=32%, list=6%, signal=30%	ENSG00000132305/ENSG00000105357/ENSG00000125741/ENSG00000119705/ENSG00000106028/ENSG00000214253/ENSG00000145494
GO:0016579	GO:0016579	protein deubiquitination	258	-0.462691	-1.61802	0.000212094	0.00733987	0.00657102	2825	tags=25%, list=13%, signal=22%	ENSG00000170236/ENSG00000100804/ENSG00000127191/ENSG00000173011/ENSG00000068308/ENSG00000129084/ENSG00000140455/ENSG00000117399/ENSG00000125818/ENSG00000175390/ENSG00000135093/ENSG00000102226/ENSG00000184481/ENSG00000115233/ENSG00000168884/ENSG00000055483/ENSG00000141480/ENSG00000070010/ENSG00000085982/ENSG00000100567/ENSG00000142507/ENSG00000070501/ENSG00000164045/ENSG00000118939/ENSG00000107485…
GO:1903008	GO:1903008	organelle disassembly	112	-0.557011	-1.79373	0.000227557	0.00778749	0.00697175	2979	tags=27%, list=13%, signal=23%	ENSG00000107862/ENSG00000081307/ENSG00000143575/ENSG00000167110/ENSG00000139726/ENSG00000115317/ENSG00000135093/ENSG00000197386/ENSG00000181852/ENSG00000055483/ENSG00000100300/ENSG00000088727/ENSG00000159399/ENSG00000069509/ENSG00000196169/ENSG00000197548/ENSG00000152684/ENSG00000085733/ENSG00000164081/ENSG00000090432/ENSG00000165280/ENSG00000116688/ENSG00000130770/ENSG00000034713/ENSG00000143222…
GO:0140053	GO:0140053	mitochondrial gene expression	165	-0.511717	-1.72364	0.00022897	0.00779256	0.00697629	3744	tags=42%, list=17%, signal=36%	ENSG00000166902/ENSG00000168827/ENSG00000136522/ENSG00000043514/ENSG00000114686/ENSG00000006744/ENSG00000156990/ENSG00000155906/ENSG00000239789/ENSG00000167112/ENSG00000162851/ENSG00000242485/ENSG00000143314/ENSG00000155846/ENSG00000055950/ENSG00000130348/ENSG00000136897/ENSG00000179271/ENSG00000108826/ENSG00000204568/ENSG00000099821/ENSG00000167862/ENSG00000154719/ENSG00000113048/ENSG00000134056…
GO:0030098	GO:0030098	lymphocyte differentiation	321	0.371437	1.54964	0.000263595	0.0088247	0.00790031	3512	tags=26%, list=16%, signal=22%	ENSG00000215417/ENSG00000168264/ENSG00000185338/ENSG00000120738/ENSG00000101974/ENSG00000198435/ENSG00000152518/ENSG00000101096/ENSG00000159216/ENSG00000115738/ENSG00000113263/ENSG00000177455/ENSG00000166349/ENSG00000105438/ENSG00000132522/ENSG00000187736/ENSG00000167815/ENSG00000171522/ENSG00000182568/ENSG00000171608/ENSG00000175354/ENSG00000081237/ENSG00000100097/ENSG00000104903/ENSG00000113916…
GO:0032757	GO:0032757	positive regulation of interleukin-8 production	49	0.622117	2.01612	0.000291247	0.00955637	0.00855534	481	tags=8%, list=2%, signal=8%	ENSG00000204388/ENSG00000204389/ENSG00000116815/ENSG00000106366
GO:0044409	GO:0044409	entry into host	135	0.448095	1.71602	0.000308176	0.00995205	0.00890957	2339	tags=16%, list=10%, signal=14%	ENSG00000204388/ENSG00000204389/ENSG00000169429/ENSG00000128536/ENSG00000132517/ENSG00000115020/ENSG00000090339/ENSG00000100097/ENSG00000171206/ENSG00000138760/ENSG00000186792/ENSG00000121236/ENSG00000203710/ENSG00000170180/ENSG00000167601/ENSG00000117322/ENSG00000162341/ENSG00000138448/ENSG00000124789/ENSG00000117335/ENSG00000090659
GO:0031109	GO:0031109	microtubule polymerization or depolymerization	113	0.496755	1.86043	0.000310194	0.00995205	0.00890957	534	tags=9%, list=2%, signal=9%	ENSG00000204388/ENSG00000204389/ENSG00000180834/ENSG00000128881/ENSG00000131711/ENSG00000108961/ENSG00000010244/ENSG00000151849/ENSG00000118200/ENSG00000143363
GO:1903322	GO:1903322	positive regulation of protein modification by small protein conjugation or removal	132	-0.537667	-1.76426	0.000313867	0.0100177	0.00896835	3011	tags=29%, list=13%, signal=25%	ENSG00000185115/ENSG00000114745/ENSG00000046774/ENSG00000215301/ENSG00000140525/ENSG00000167110/ENSG00000100302/ENSG00000175279/ENSG00000117399/ENSG00000127445/ENSG00000126895/ENSG00000108465/ENSG00000185651/ENSG00000004487/ENSG00000103126/ENSG00000141480/ENSG00000050748/ENSG00000176170/ENSG00000105229/ENSG00000136807/ENSG00000151876/ENSG00000105373/ENSG00000183305/ENSG00000169689/ENSG00000101843…
GO:0060218	GO:0060218	hematopoietic stem cell differentiation	84	-0.597314	-1.85451	0.000326267	0.0102541	0.00917999	3107	tags=33%, list=14%, signal=29%	ENSG00000008018/ENSG00000041357/ENSG00000100804/ENSG00000097007/ENSG00000129084/ENSG00000125818/ENSG00000115233/ENSG00000100567/ENSG00000142507/ENSG00000137693/ENSG00000198728/ENSG00000107485/ENSG00000131467/ENSG00000087191/ENSG00000100764/ENSG00000101843/ENSG00000159377/ENSG00000277791/ENSG00000240065/ENSG00000175166/ENSG00000139636/ENSG00000101182/ENSG00000161057/ENSG00000159352/ENSG00000013275…
GO:0015985	GO:0015985	energy coupled proton transport, down electrochemical gradient	26	-0.750821	-1.88449	0.000344382	0.0107141	0.0095918	1923	tags=50%, list=9%, signal=46%	ENSG00000159199/ENSG00000241837/ENSG00000241468/ENSG00000152234/ENSG00000165283/ENSG00000110955/ENSG00000154723/ENSG00000124172/ENSG00000167283/ENSG00000135940/ENSG00000154518/ENSG00000167863/ENSG00000169020
GO:0051225	GO:0051225	spindle assembly	115	0.466713	1.75586	0.000351752	0.0108884	0.00974785	1425	tags=13%, list=6%, signal=12%	ENSG00000204388/ENSG00000204389/ENSG00000092036/ENSG00000168061/ENSG00000010244/ENSG00000151414/ENSG00000215252/ENSG00000161609/ENSG00000173273/ENSG00000099812/ENSG00000112029/ENSG00000175265/ENSG00000104728/ENSG00000101057/ENSG00000128908
GO:0031113	GO:0031113	regulation of microtubule polymerization	49	0.610031	1.97695	0.00041532	0.0126652	0.0113385	534	tags=12%, list=2%, signal=12%	ENSG00000204388/ENSG00000204389/ENSG00000131711/ENSG00000108961/ENSG00000118200/ENSG00000143363
GO:0001736	GO:0001736	establishment of planar polarity	113	-0.555392	-1.78724	0.000423263	0.0127809	0.0114421	2050	tags=27%, list=9%, signal=25%	ENSG00000100804/ENSG00000097007/ENSG00000129084/ENSG00000125818/ENSG00000115233/ENSG00000141480/ENSG00000100567/ENSG00000142507/ENSG00000156299/ENSG00000131467/ENSG00000108518/ENSG00000087191/ENSG00000100764/ENSG00000082458/ENSG00000101843/ENSG00000159377/ENSG00000277791/ENSG00000240065/ENSG00000175166/ENSG00000085741/ENSG00000067560/ENSG00000101182/ENSG00000161057/ENSG00000161203/ENSG00000011143…
GO:0007164	GO:0007164	establishment of tissue polarity	113	-0.555392	-1.78724	0.000423263	0.0127809	0.0114421	2050	tags=27%, list=9%, signal=25%	ENSG00000100804/ENSG00000097007/ENSG00000129084/ENSG00000125818/ENSG00000115233/ENSG00000141480/ENSG00000100567/ENSG00000142507/ENSG00000156299/ENSG00000131467/ENSG00000108518/ENSG00000087191/ENSG00000100764/ENSG00000082458/ENSG00000101843/ENSG00000159377/ENSG00000277791/ENSG00000240065/ENSG00000175166/ENSG00000085741/ENSG00000067560/ENSG00000101182/ENSG00000161057/ENSG00000161203/ENSG00000011143…
GO:0032200	GO:0032200	telomere organization	171	-0.5041	-1.70475	0.000435648	0.0130271	0.0116625	3834	tags=33%, list=17%, signal=27%	ENSG00000145414/ENSG00000197122/ENSG00000197238/ENSG00000136273/ENSG00000168036/ENSG00000185379/ENSG00000139579/ENSG00000122566/ENSG00000135486/ENSG00000178999/ENSG00000096384/ENSG00000197409/ENSG00000062822/ENSG00000141499/ENSG00000175482/ENSG00000286522/ENSG00000039650/ENSG00000149115/ENSG00000182117/ENSG00000135549/ENSG00000204859/ENSG00000120438/ENSG00000156261/ENSG00000138311/ENSG00000014138…
GO:1903311	GO:1903311	regulation of mRNA metabolic process	326	-0.449554	-1.60102	0.000456148	0.0133135	0.0119189	2176	tags=25%, list=10%, signal=22%	ENSG00000183508/ENSG00000129084/ENSG00000204120/ENSG00000125818/ENSG00000136527/ENSG00000100461/ENSG00000070495/ENSG00000166477/ENSG00000142208/ENSG00000071626/ENSG00000113391/ENSG00000116350/ENSG00000115233/ENSG00000134815/ENSG00000100567/ENSG00000185272/ENSG00000142507/ENSG00000122692/ENSG00000113141/ENSG00000107864/ENSG00000063244/ENSG00000136807/ENSG00000139910/ENSG00000131467/ENSG00000140350…
GO:0070202	GO:0070202	regulation of establishment of protein localization to chromosome	12	-0.850771	-1.85461	0.000457772	0.0133135	0.0119189	1766	tags=67%, list=8%, signal=61%	ENSG00000120438/ENSG00000156261/ENSG00000150753/ENSG00000164808/ENSG00000166226/ENSG00000163468/ENSG00000130826/ENSG00000135624
GO:0090085	GO:0090085	regulation of protein deubiquitination	12	-0.850284	-1.85355	0.000465874	0.0133935	0.0119906	1327	tags=42%, list=6%, signal=39%	ENSG00000105373/ENSG00000075856/ENSG00000162191/ENSG00000165280/ENSG00000116288
GO:1905710	GO:1905710	positive regulation of membrane permeability	61	0.592804	1.99377	0.000467469	0.0133935	0.0119906	393	tags=11%, list=2%, signal=11%	ENSG00000204389/ENSG00000250479/ENSG00000090020/ENSG00000128245/ENSG00000051620/ENSG00000181284/ENSG00000105723
GO:0031503	GO:0031503	protein-containing complex localization	277	-0.450933	-1.58506	0.000479443	0.01361	0.0121843	3762	tags=26%, list=17%, signal=22%	ENSG00000135338/ENSG00000160294/ENSG00000168824/ENSG00000160679/ENSG00000205937/ENSG00000088986/ENSG00000163634/ENSG00000122566/ENSG00000157020/ENSG00000141543/ENSG00000259207/ENSG00000164654/ENSG00000094914/ENSG00000166900/ENSG00000168993/ENSG00000171723/ENSG00000169181/ENSG00000264364/ENSG00000051596/ENSG00000116473/ENSG00000205436/ENSG00000101350/ENSG00000141577/ENSG00000204104/ENSG00000155561…
GO:0051438	GO:0051438	regulation of ubiquitin-protein transferase activity	54	-0.627128	-1.79678	0.000495072	0.0137993	0.0123538	2947	tags=35%, list=13%, signal=31%	ENSG00000114745/ENSG00000046774/ENSG00000167110/ENSG00000097007/ENSG00000171863/ENSG00000117399/ENSG00000127445/ENSG00000185651/ENSG00000103126/ENSG00000141965/ENSG00000183305/ENSG00000268606/ENSG00000138069/ENSG00000116670/ENSG00000125691/ENSG00000140988/ENSG00000142676/ENSG00000122406/ENSG00000116288
GO:0045898	GO:0045898	regulation of RNA polymerase II transcription preinitiation complex assembly	14	-0.83184	-1.86885	0.000540713	0.0146771	0.0131396	1548	tags=36%, list=7%, signal=33%	ENSG00000091831/ENSG00000087191/ENSG00000161057/ENSG00000013275/ENSG00000165916
GO:0032637	GO:0032637	interleukin-8 production	78	0.512061	1.79935	0.000575211	0.015339	0.0137322	1539	tags=12%, list=7%, signal=11%	ENSG00000204388/ENSG00000204389/ENSG00000116815/ENSG00000106366/ENSG00000081237/ENSG00000136826/ENSG00000134242/ENSG00000173039/ENSG00000179954
GO:0032273	GO:0032273	positive regulation of protein polymerization	133	0.442042	1.68711	0.000636813	0.0163884	0.0146717	855	tags=8%, list=4%, signal=7%	ENSG00000204388/ENSG00000204389/ENSG00000131711/ENSG00000175866/ENSG00000130429/ENSG00000108342/ENSG00000080824/ENSG00000070087/ENSG00000183853/ENSG00000090339
GO:0035567	GO:0035567	non-canonical Wnt signaling pathway	139	-0.5268	-1.73611	0.000639496	0.0163884	0.0146717	2967	tags=25%, list=13%, signal=22%	ENSG00000008018/ENSG00000041357/ENSG00000087095/ENSG00000100804/ENSG00000097007/ENSG00000129084/ENSG00000125818/ENSG00000115233/ENSG00000141480/ENSG00000100567/ENSG00000142507/ENSG00000141551/ENSG00000156299/ENSG00000131467/ENSG00000108518/ENSG00000087191/ENSG00000100764/ENSG00000101843/ENSG00000159377/ENSG00000277791/ENSG00000240065/ENSG00000175166/ENSG00000085741/ENSG00000120057/ENSG00000067560…
GO:1903051	GO:1903051	negative regulation of proteolysis involved in cellular protein catabolic process	69	-0.596957	-1.78342	0.000641055	0.0163884	0.0146717	2678	tags=39%, list=12%, signal=35%	ENSG00000198168/ENSG00000134882/ENSG00000095787/ENSG00000204463/ENSG00000116750/ENSG00000116106/ENSG00000187555/ENSG00000068912/ENSG00000137575/ENSG00000096384/ENSG00000173473/ENSG00000204599/ENSG00000115539/ENSG00000171863/ENSG00000125818/ENSG00000198252/ENSG00000172046/ENSG00000105373/ENSG00000148218/ENSG00000162191/ENSG00000125691/ENSG00000158941/ENSG00000034713/ENSG00000198171/ENSG00000142676…
GO:0009308	GO:0009308	amine metabolic process	133	-0.523043	-1.71767	0.000641168	0.0163884	0.0146717	2581	tags=29%, list=11%, signal=25%	ENSG00000196502/ENSG00000116771/ENSG00000008018/ENSG00000041357/ENSG00000100804/ENSG00000129084/ENSG00000125818/ENSG00000165240/ENSG00000102172/ENSG00000115233/ENSG00000180304/ENSG00000100567/ENSG00000167654/ENSG00000142507/ENSG00000171097/ENSG00000131467/ENSG00000155096/ENSG00000160255/ENSG00000141504/ENSG00000087191/ENSG00000100764/ENSG00000101843/ENSG00000169896/ENSG00000159377/ENSG00000277791…
GO:0030278	GO:0030278	regulation of ossification	174	0.418661	1.64441	0.000686538	0.0174036	0.0155806	5033	tags=32%, list=22%, signal=25%	ENSG00000221869/ENSG00000172216/ENSG00000138756/ENSG00000125931/ENSG00000115738/ENSG00000138085/ENSG00000111087/ENSG00000170468/ENSG00000046653/ENSG00000105996/ENSG00000151014/ENSG00000136929/ENSG00000122862/ENSG00000164066/ENSG00000171522/ENSG00000122691/ENSG00000125845/ENSG00000112029/ENSG00000072062/ENSG00000183023/ENSG00000128272/ENSG00000137203/ENSG00000162733/ENSG00000160712/ENSG00000090539…
GO:0010565	GO:0010565	regulation of cellular ketone metabolic process	168	-0.494755	-1.66906	0.000733214	0.0183602	0.0164369	3341	tags=26%, list=15%, signal=22%	ENSG00000172840/ENSG00000110090/ENSG00000147465/ENSG00000008018/ENSG00000019582/ENSG00000041357/ENSG00000100804/ENSG00000172940/ENSG00000129084/ENSG00000125818/ENSG00000167910/ENSG00000142208/ENSG00000115233/ENSG00000180304/ENSG00000100567/ENSG00000167654/ENSG00000142507/ENSG00000107566/ENSG00000131467/ENSG00000155096/ENSG00000119508/ENSG00000087191/ENSG00000242372/ENSG00000100764/ENSG00000100078…
GO:0007088	GO:0007088	regulation of mitotic nuclear division	153	0.432582	1.68461	0.000794838	0.0194294	0.0173941	2528	tags=21%, list=11%, signal=19%	ENSG00000204388/ENSG00000204389/ENSG00000241360/ENSG00000178295/ENSG00000010244/ENSG00000079335/ENSG00000146247/ENSG00000138182/ENSG00000138778/ENSG00000173273/ENSG00000158402/ENSG00000184445/ENSG00000158806/ENSG00000112029/ENSG00000112742/ENSG00000215114/ENSG00000094880/ENSG00000065883/ENSG00000133302/ENSG00000011426/ENSG00000083937/ENSG00000002822/ENSG00000080986/ENSG00000127564/ENSG00000138411…
GO:0043413	GO:0043413	macromolecule glycosylation	231	0.379129	1.52362	0.000856056	0.0205187	0.0183694	5004	tags=36%, list=22%, signal=28%	ENSG00000176597/ENSG00000205592/ENSG00000163463/ENSG00000214160/ENSG00000141505/ENSG00000182606/ENSG00000163378/ENSG00000145113/ENSG00000106692/ENSG00000172269/ENSG00000111885/ENSG00000175164/ENSG00000159063/ENSG00000118705/ENSG00000126091/ENSG00000162885/ENSG00000257594/ENSG00000177191/ENSG00000101901/ENSG00000147162/ENSG00000169550/ENSG00000100626/ENSG00000086062/ENSG00000103174/ENSG00000116406…
GO:0071166	GO:0071166	ribonucleoprotein complex localization	128	-0.518095	-1.68495	0.000887427	0.0211882	0.0189687	2332	tags=25%, list=10%, signal=23%	ENSG00000155561/ENSG00000111196/ENSG00000037474/ENSG00000116350/ENSG00000183684/ENSG00000125755/ENSG00000157349/ENSG00000120253/ENSG00000101146/ENSG00000100227/ENSG00000063244/ENSG00000205323/ENSG00000123136/ENSG00000095319/ENSG00000100296/ENSG00000005007/ENSG00000131652/ENSG00000119392/ENSG00000242372/ENSG00000136709/ENSG00000108349/ENSG00000265241/ENSG00000162385/ENSG00000112081/ENSG00000030066…
GO:0006264	GO:0006264	mitochondrial DNA replication	13	-0.832036	-1.83832	0.000916809	0.0218052	0.0195211	1110	tags=31%, list=5%, signal=29%	ENSG00000165283/ENSG00000197548/ENSG00000107815/ENSG00000106028
GO:0051783	GO:0051783	regulation of nuclear division	174	0.411717	1.61713	0.000924836	0.0219115	0.0196163	2528	tags=18%, list=11%, signal=16%	ENSG00000204388/ENSG00000204389/ENSG00000241360/ENSG00000178295/ENSG00000010244/ENSG00000079335/ENSG00000146247/ENSG00000138182/ENSG00000138778/ENSG00000173273/ENSG00000158402/ENSG00000184445/ENSG00000158806/ENSG00000112029/ENSG00000112742/ENSG00000215114/ENSG00000094880/ENSG00000065883/ENSG00000133302/ENSG00000011426/ENSG00000083937/ENSG00000002822/ENSG00000080986/ENSG00000127564/ENSG00000138411…
GO:0043388	GO:0043388	positive regulation of DNA binding	50	-0.638831	-1.82026	0.000933399	0.0219456	0.0196468	1086	tags=22%, list=5%, signal=21%	ENSG00000107485/ENSG00000146670/ENSG00000134248/ENSG00000102977/ENSG00000177688/ENSG00000143799/ENSG00000107223/ENSG00000198171/ENSG00000239672/ENSG00000136810/ENSG00000116288
GO:0090090	GO:0090090	negative regulation of canonical Wnt signaling pathway	162	-0.483271	-1.62288	0.00098562	0.0229978	0.0205888	1199	tags=19%, list=5%, signal=18%	ENSG00000115233/ENSG00000103126/ENSG00000100567/ENSG00000142507/ENSG00000131467/ENSG00000183207/ENSG00000087191/ENSG00000100764/ENSG00000116478/ENSG00000101843/ENSG00000167985/ENSG00000112062/ENSG00000159377/ENSG00000277791/ENSG00000240065/ENSG00000175166/ENSG00000085741/ENSG00000120057/ENSG00000139636/ENSG00000100888/ENSG00000116670/ENSG00000101182/ENSG00000161057/ENSG00000159352/ENSG00000013275…
GO:0042180	GO:0042180	cellular ketone metabolic process	233	-0.462415	-1.61554	0.00106924	0.0243893	0.0218345	2215	tags=24%, list=10%, signal=22%	ENSG00000157326/ENSG00000110871/ENSG00000172840/ENSG00000110090/ENSG00000147465/ENSG00000008018/ENSG00000019582/ENSG00000041357/ENSG00000100804/ENSG00000172940/ENSG00000129084/ENSG00000125818/ENSG00000167910/ENSG00000142208/ENSG00000115233/ENSG00000180304/ENSG00000100567/ENSG00000167654/ENSG00000111669/ENSG00000142507/ENSG00000171097/ENSG00000107566/ENSG00000205758/ENSG00000131467/ENSG00000155096…
GO:0033157	GO:0033157	regulation of intracellular protein transport	260	-0.450972	-1.5796	0.00107506	0.0243893	0.0218345	2701	tags=17%, list=12%, signal=15%	ENSG00000079332/ENSG00000115317/ENSG00000149269/ENSG00000157782/ENSG00000065150/ENSG00000141577/ENSG00000204390/ENSG00000149541/ENSG00000170027/ENSG00000037474/ENSG00000185651/ENSG00000186150/ENSG00000055483/ENSG00000180304/ENSG00000152977/ENSG00000189058/ENSG00000068400/ENSG00000196396/ENSG00000152104/ENSG00000180353/ENSG00000160255/ENSG00000121905/ENSG00000164885/ENSG00000169896/ENSG00000112062…
GO:0090263	GO:0090263	positive regulation of canonical Wnt signaling pathway	133	-0.51171	-1.68045	0.00109657	0.024743	0.0221512	3107	tags=29%, list=14%, signal=25%	ENSG00000008018/ENSG00000041357/ENSG00000215301/ENSG00000100804/ENSG00000118518/ENSG00000129084/ENSG00000062038/ENSG00000125818/ENSG00000127445/ENSG00000115233/ENSG00000103126/ENSG00000100567/ENSG00000119048/ENSG00000167657/ENSG00000234616/ENSG00000108821/ENSG00000142507/ENSG00000137693/ENSG00000141551/ENSG00000189319/ENSG00000131467/ENSG00000087191/ENSG00000100764/ENSG00000101843/ENSG00000159377…
GO:2001244	GO:2001244	positive regulation of intrinsic apoptotic signaling pathway	58	-0.630109	-1.83403	0.00113759	0.025482	0.0228127	2630	tags=28%, list=12%, signal=24%	ENSG00000154803/ENSG00000109062/ENSG00000171863/ENSG00000104081/ENSG00000127952/ENSG00000105229/ENSG00000163220/ENSG00000015475/ENSG00000161970/ENSG00000185825/ENSG00000142168/ENSG00000170315/ENSG00000142676/ENSG00000214253/ENSG00000149273/ENSG00000116288
GO:0070365	GO:0070365	hepatocyte differentiation	14	0.763319	1.88573	0.0011746	0.026121	0.0233848	4	tags=7%, list=0%, signal=7%	ENSG00000166337
GO:0071456	GO:0071456	cellular response to hypoxia	188	-0.473749	-1.62077	0.00125219	0.0277464	0.0248399	2581	tags=23%, list=11%, signal=21%	ENSG00000129084/ENSG00000129474/ENSG00000114023/ENSG00000125818/ENSG00000129521/ENSG00000181856/ENSG00000165240/ENSG00000102144/ENSG00000142208/ENSG00000115233/ENSG00000135245/ENSG00000100567/ENSG00000167315/ENSG00000142507/ENSG00000172046/ENSG00000131467/ENSG00000105373/ENSG00000160789/ENSG00000087191/ENSG00000100764/ENSG00000101843/ENSG00000221983/ENSG00000143947/ENSG00000134086/ENSG00000159377…
GO:0002833	GO:0002833	positive regulation of response to biotic stimulus	228	-0.454622	-1.58306	0.00132095	0.029014	0.0259748	3879	tags=27%, list=17%, signal=22%	ENSG00000173692/ENSG00000092010/ENSG00000197122/ENSG00000141968/ENSG00000111961/ENSG00000239998/ENSG00000135829/ENSG00000154451/ENSG00000164104/ENSG00000136869/ENSG00000132664/ENSG00000205846/ENSG00000117983/ENSG00000132466/ENSG00000204475/ENSG00000254087/ENSG00000140853/ENSG00000008018/ENSG00000041357/ENSG00000108622/ENSG00000100804/ENSG00000172940/ENSG00000149269/ENSG00000129084/ENSG00000125818…
GO:0051450	GO:0051450	myoblast proliferation	17	0.73292	1.84205	0.00132356	0.029014	0.0259748	2766	tags=29%, list=12%, signal=26%	ENSG00000251562/ENSG00000138379/ENSG00000134138/ENSG00000115966/ENSG00000168874
GO:2000736	GO:2000736	regulation of stem cell differentiation	106	-0.523501	-1.67643	0.00133014	0.029014	0.0259748	3107	tags=31%, list=14%, signal=27%	ENSG00000008018/ENSG00000041357/ENSG00000100804/ENSG00000097007/ENSG00000136045/ENSG00000107077/ENSG00000129084/ENSG00000125818/ENSG00000037474/ENSG00000115233/ENSG00000100567/ENSG00000188986/ENSG00000142507/ENSG00000137693/ENSG00000198728/ENSG00000107485/ENSG00000131467/ENSG00000213626/ENSG00000087191/ENSG00000100764/ENSG00000101843/ENSG00000168610/ENSG00000159377/ENSG00000277791/ENSG00000240065…
GO:0033044	GO:0033044	regulation of chromosome organization	338	-0.415027	-1.48435	0.00133295	0.029014	0.0259748	3860	tags=27%, list=17%, signal=23%	ENSG00000106400/ENSG00000145414/ENSG00000105287/ENSG00000169679/ENSG00000013810/ENSG00000197122/ENSG00000160679/ENSG00000099956/ENSG00000165671/ENSG00000168036/ENSG00000139579/ENSG00000140044/ENSG00000140632/ENSG00000122566/ENSG00000176386/ENSG00000135486/ENSG00000178999/ENSG00000137497/ENSG00000160993/ENSG00000171853/ENSG00000163348/ENSG00000134283/ENSG00000104872/ENSG00000089053/ENSG00000173011…
GO:0046854	GO:0046854	phosphatidylinositol phosphorylation	56	0.509672	1.6739	0.00135708	0.0294324	0.0263494	1229	tags=20%, list=5%, signal=19%	ENSG00000185338/ENSG00000155252/ENSG00000183506/ENSG00000274602/ENSG00000184557/ENSG00000115020/ENSG00000171608/ENSG00000157106/ENSG00000143398/ENSG00000165914/ENSG00000120833
GO:0006293	GO:0006293	nucleotide-excision repair, preincision complex stabilization	21	-0.749094	-1.8071	0.00137128	0.0294324	0.0263494	966	tags=43%, list=4%, signal=41%	ENSG00000136936/ENSG00000163161/ENSG00000167986/ENSG00000106399/ENSG00000117748/ENSG00000272047/ENSG00000143799/ENSG00000132383/ENSG00000100387
GO:2000291	GO:2000291	regulation of myoblast proliferation	13	0.774731	1.86877	0.00138444	0.0295317	0.0264382	2197	tags=31%, list=10%, signal=28%	ENSG00000251562/ENSG00000138379/ENSG00000134138/ENSG00000115966
GO:0045089	GO:0045089	positive regulation of innate immune response	195	-0.468097	-1.60322	0.00150305	0.0315999	0.0282898	3879	tags=28%, list=17%, signal=24%	ENSG00000173692/ENSG00000092010/ENSG00000197122/ENSG00000141968/ENSG00000239998/ENSG00000135829/ENSG00000154451/ENSG00000164104/ENSG00000136869/ENSG00000132664/ENSG00000205846/ENSG00000117983/ENSG00000204475/ENSG00000254087/ENSG00000140853/ENSG00000008018/ENSG00000041357/ENSG00000108622/ENSG00000100804/ENSG00000149269/ENSG00000129084/ENSG00000125818/ENSG00000186834/ENSG00000115233/ENSG00000100567…
GO:0045926	GO:0045926	negative regulation of growth	225	0.386039	1.53797	0.00160448	0.0331665	0.0296923	2392	tags=15%, list=11%, signal=13%	ENSG00000204388/ENSG00000204389/ENSG00000215417/ENSG00000197380/ENSG00000130513/ENSG00000140807/ENSG00000105723/ENSG00000138623/ENSG00000151748/ENSG00000095587/ENSG00000188215/ENSG00000153993/ENSG00000012171/ENSG00000108379/ENSG00000113916/ENSG00000140961/ENSG00000116741/ENSG00000120833/ENSG00000135919/ENSG00000124762/ENSG00000138379/ENSG00000163697/ENSG00000153487/ENSG00000133639/ENSG00000184937…
GO:0045843	GO:0045843	negative regulation of striated muscle tissue development	46	0.545085	1.75009	0.00163531	0.0336908	0.0301616	1593	tags=22%, list=7%, signal=20%	ENSG00000060138/ENSG00000215417/ENSG00000105723/ENSG00000151748/ENSG00000100625/ENSG00000095587/ENSG00000122691/ENSG00000125845/ENSG00000116741/ENSG00000138379
GO:0050657	GO:0050657	nucleic acid transport	193	-0.466156	-1.59583	0.00165748	0.0337385	0.0302044	3382	tags=27%, list=15%, signal=23%	ENSG00000163634/ENSG00000122566/ENSG00000157020/ENSG00000141543/ENSG00000135486/ENSG00000094914/ENSG00000173726/ENSG00000175216/ENSG00000137312/ENSG00000147400/ENSG00000051596/ENSG00000155561/ENSG00000111196/ENSG00000037474/ENSG00000116350/ENSG00000183684/ENSG00000125755/ENSG00000157349/ENSG00000120253/ENSG00000101146/ENSG00000100227/ENSG00000063244/ENSG00000205323/ENSG00000123136/ENSG00000095319…
GO:0050658	GO:0050658	RNA transport	193	-0.466156	-1.59583	0.00165748	0.0337385	0.0302044	3382	tags=27%, list=15%, signal=23%	ENSG00000163634/ENSG00000122566/ENSG00000157020/ENSG00000141543/ENSG00000135486/ENSG00000094914/ENSG00000173726/ENSG00000175216/ENSG00000137312/ENSG00000147400/ENSG00000051596/ENSG00000155561/ENSG00000111196/ENSG00000037474/ENSG00000116350/ENSG00000183684/ENSG00000125755/ENSG00000157349/ENSG00000120253/ENSG00000101146/ENSG00000100227/ENSG00000063244/ENSG00000205323/ENSG00000123136/ENSG00000095319…
GO:0043624	GO:0043624	cellular protein complex disassembly	220	-0.449276	-1.56091	0.00174697	0.0350531	0.0313813	3179	tags=29%, list=14%, signal=25%	ENSG00000148700/ENSG00000242485/ENSG00000143314/ENSG00000130813/ENSG00000055950/ENSG00000160460/ENSG00000133816/ENSG00000136897/ENSG00000179271/ENSG00000108819/ENSG00000175216/ENSG00000108826/ENSG00000130559/ENSG00000166780/ENSG00000120705/ENSG00000204568/ENSG00000167862/ENSG00000154719/ENSG00000113048/ENSG00000134056/ENSG00000174547/ENSG00000172590/ENSG00000130312/ENSG00000164062/ENSG00000125445…
GO:0000723	GO:0000723	telomere maintenance	159	-0.485911	-1.63058	0.00177224	0.035316	0.0316166	3834	tags=32%, list=17%, signal=27%	ENSG00000145414/ENSG00000197122/ENSG00000197238/ENSG00000136273/ENSG00000168036/ENSG00000185379/ENSG00000139579/ENSG00000122566/ENSG00000135486/ENSG00000178999/ENSG00000096384/ENSG00000062822/ENSG00000141499/ENSG00000175482/ENSG00000039650/ENSG00000149115/ENSG00000182117/ENSG00000135549/ENSG00000204859/ENSG00000120438/ENSG00000156261/ENSG00000138311/ENSG00000014138/ENSG00000257949/ENSG00000085511…
GO:0019068	GO:0019068	virion assembly	40	-0.640211	-1.76362	0.00177726	0.035316	0.0316166	1509	tags=25%, list=7%, signal=23%	ENSG00000160948/ENSG00000167987/ENSG00000159210/ENSG00000221983/ENSG00000143947/ENSG00000147457/ENSG00000173599/ENSG00000138069/ENSG00000170315/ENSG00000196262
GO:0000422	GO:0000422	autophagy of mitochondrion	80	-0.55511	-1.70532	0.00185546	0.0362845	0.0324837	2252	tags=24%, list=10%, signal=21%	ENSG00000143575/ENSG00000115317/ENSG00000135093/ENSG00000197386/ENSG00000181852/ENSG00000055483/ENSG00000100300/ENSG00000159399/ENSG00000069509/ENSG00000197548/ENSG00000085733/ENSG00000090432/ENSG00000116688/ENSG00000130770/ENSG00000034713/ENSG00000175193/ENSG00000196683/ENSG00000214253/ENSG00000116288
GO:0003183	GO:0003183	mitral valve morphogenesis	10	0.800322	1.78828	0.00186416	0.0363394	0.0325328	2472	tags=40%, list=11%, signal=36%	ENSG00000122691/ENSG00000179588/ENSG00000115170/ENSG00000166341
GO:0070085	GO:0070085	glycosylation	243	0.366436	1.47643	0.00189587	0.0367251	0.0328781	5004	tags=35%, list=22%, signal=28%	ENSG00000176597/ENSG00000205592/ENSG00000163463/ENSG00000214160/ENSG00000141505/ENSG00000182606/ENSG00000163378/ENSG00000145113/ENSG00000106692/ENSG00000172269/ENSG00000111885/ENSG00000175164/ENSG00000159063/ENSG00000118705/ENSG00000126091/ENSG00000162885/ENSG00000257594/ENSG00000177191/ENSG00000101901/ENSG00000147162/ENSG00000169550/ENSG00000100626/ENSG00000102805/ENSG00000086062/ENSG00000103174…
GO:0044743	GO:0044743	protein transmembrane import into intracellular organelle	34	-0.671904	-1.78284	0.00192803	0.0371146	0.0332268	2998	tags=47%, list=13%, signal=41%	ENSG00000158882/ENSG00000173726/ENSG00000164751/ENSG00000075336/ENSG00000157911/ENSG00000121680/ENSG00000105197/ENSG00000108733/ENSG00000139197/ENSG00000265354/ENSG00000109519/ENSG00000134375/ENSG00000156709/ENSG00000126768/ENSG00000125995/ENSG00000196683
GO:0090288	GO:0090288	negative regulation of cellular response to growth factor stimulus	142	0.401519	1.54476	0.00214189	0.0404726	0.036233	3817	tags=23%, list=17%, signal=19%	ENSG00000204389/ENSG00000215417/ENSG00000171310/ENSG00000187678/ENSG00000003402/ENSG00000184344/ENSG00000063660/ENSG00000095739/ENSG00000168140/ENSG00000197323/ENSG00000176973/ENSG00000090539/ENSG00000196562/ENSG00000199150/ENSG00000179284/ENSG00000151694/ENSG00000166949/ENSG00000169856/ENSG00000176396/ENSG00000168811/ENSG00000166831/ENSG00000108187/ENSG00000198369/ENSG00000119547/ENSG00000207697…
GO:0007389	GO:0007389	pattern specification process	376	0.332504	1.40046	0.00218728	0.0410782	0.0367753	4091	tags=26%, list=18%, signal=22%	ENSG00000188290/ENSG00000198435/ENSG00000185551/ENSG00000103034/ENSG00000203883/ENSG00000125931/ENSG00000172819/ENSG00000113966/ENSG00000075891/ENSG00000140807/ENSG00000184344/ENSG00000111087/ENSG00000173917/ENSG00000184058/ENSG00000168505/ENSG00000168014/ENSG00000105996/ENSG00000165588/ENSG00000154485/ENSG00000204852/ENSG00000164066/ENSG00000125845/ENSG00000151023/ENSG00000169855/ENSG00000115844…
GO:0030308	GO:0030308	negative regulation of cell growth	175	0.386524	1.51981	0.00221333	0.041441	0.0371001	2392	tags=14%, list=11%, signal=13%	ENSG00000204388/ENSG00000204389/ENSG00000197380/ENSG00000105723/ENSG00000138623/ENSG00000188215/ENSG00000153993/ENSG00000012171/ENSG00000108379/ENSG00000113916/ENSG00000140961/ENSG00000116741/ENSG00000135919/ENSG00000124762/ENSG00000163697/ENSG00000153487/ENSG00000133639/ENSG00000184937/ENSG00000184347/ENSG00000143434/ENSG00000063176/ENSG00000166949/ENSG00000175206/ENSG00000139687/ENSG00000164823
GO:0030203	GO:0030203	glycosaminoglycan metabolic process	142	0.401173	1.54343	0.00222196	0.0414766	0.0371319	4718	tags=32%, list=21%, signal=25%	ENSG00000090020/ENSG00000136011/ENSG00000171310/ENSG00000153976/ENSG00000108784/ENSG00000126091/ENSG00000162267/ENSG00000063660/ENSG00000049860/ENSG00000086062/ENSG00000103489/ENSG00000179163/ENSG00000186792/ENSG00000141012/ENSG00000033100/ENSG00000135677/ENSG00000162512/ENSG00000174684/ENSG00000169105/ENSG00000027847/ENSG00000172987/ENSG00000070614/ENSG00000166507/ENSG00000153936/ENSG00000181523…
GO:0017038	GO:0017038	protein import	194	-0.448621	-1.53841	0.00232335	0.042811	0.0383265	3006	tags=21%, list=13%, signal=18%	ENSG00000168734/ENSG00000158882/ENSG00000173726/ENSG00000105576/ENSG00000164751/ENSG00000157782/ENSG00000065150/ENSG00000170577/ENSG00000142208/ENSG00000075336/ENSG00000157911/ENSG00000108424/ENSG00000152977/ENSG00000121680/ENSG00000187627/ENSG00000189058/ENSG00000189319/ENSG00000180353/ENSG00000160789/ENSG00000095319/ENSG00000137040/ENSG00000105197/ENSG00000265972/ENSG00000108733/ENSG00000112062…
GO:0050434	GO:0050434	positive regulation of viral transcription	41	-0.649934	-1.79249	0.00233159	0.042811	0.0383265	3878	tags=46%, list=17%, signal=38%	ENSG00000135272/ENSG00000099817/ENSG00000135829/ENSG00000099956/ENSG00000177606/ENSG00000127616/ENSG00000102978/ENSG00000125651/ENSG00000101158/ENSG00000188986/ENSG00000136807/ENSG00000047315/ENSG00000105258/ENSG00000005075/ENSG00000177700/ENSG00000204356/ENSG00000100142/ENSG00000196235/ENSG00000163882
GO:0032886	GO:0032886	regulation of microtubule-based process	224	0.358724	1.42909	0.00233348	0.042811	0.0383265	3117	tags=16%, list=14%, signal=14%	ENSG00000204388/ENSG00000204389/ENSG00000180834/ENSG00000128881/ENSG00000178295/ENSG00000131711/ENSG00000108961/ENSG00000151849/ENSG00000118200/ENSG00000143363/ENSG00000168944/ENSG00000169136/ENSG00000101222/ENSG00000215114/ENSG00000136238/ENSG00000127914/ENSG00000139537/ENSG00000114166/ENSG00000083937/ENSG00000116127/ENSG00000284862/ENSG00000152503/ENSG00000086065/ENSG00000076382/ENSG00000112701…
GO:0007040	GO:0007040	lysosome organization	62	0.503807	1.68632	0.00234427	0.042811	0.0383265	2742	tags=29%, list=12%, signal=26%	ENSG00000166340/ENSG00000104341/ENSG00000134575/ENSG00000108784/ENSG00000102805/ENSG00000049860/ENSG00000127419/ENSG00000146352/ENSG00000103174/ENSG00000138760/ENSG00000166971/ENSG00000179331/ENSG00000030582/ENSG00000134709/ENSG00000162341/ENSG00000106460/ENSG00000086065/ENSG00000101955
GO:0080171	GO:0080171	lytic vacuole organization	62	0.503807	1.68632	0.00234427	0.042811	0.0383265	2742	tags=29%, list=12%, signal=26%	ENSG00000166340/ENSG00000104341/ENSG00000134575/ENSG00000108784/ENSG00000102805/ENSG00000049860/ENSG00000127419/ENSG00000146352/ENSG00000103174/ENSG00000138760/ENSG00000166971/ENSG00000179331/ENSG00000030582/ENSG00000134709/ENSG00000162341/ENSG00000106460/ENSG00000086065/ENSG00000101955
GO:0050866	GO:0050866	negative regulation of cell activation	171	0.39235	1.53592	0.00234904	0.042811	0.0383265	4520	tags=32%, list=20%, signal=25%	ENSG00000172216/ENSG00000185338/ENSG00000198435/ENSG00000159216/ENSG00000111252/ENSG00000115738/ENSG00000108839/ENSG00000108861/ENSG00000167815/ENSG00000010278/ENSG00000155307/ENSG00000154269/ENSG00000175354/ENSG00000081237/ENSG00000175463/ENSG00000113916/ENSG00000135870/ENSG00000134242/ENSG00000030582/ENSG00000124508/ENSG00000069482/ENSG00000135919/ENSG00000167601/ENSG00000002822/ENSG00000134460…
GO:0038095	GO:0038095	Fc-epsilon receptor signaling pathway	115	-0.503618	-1.62606	0.00237088	0.0430816	0.0385687	3937	tags=37%, list=17%, signal=30%	ENSG00000105647/ENSG00000160293/ENSG00000010671/ENSG00000173692/ENSG00000092010/ENSG00000141968/ENSG00000213658/ENSG00000254087/ENSG00000086730/ENSG00000008018/ENSG00000100351/ENSG00000124181/ENSG00000041357/ENSG00000177606/ENSG00000100804/ENSG00000149269/ENSG00000129084/ENSG00000125818/ENSG00000135605/ENSG00000115233/ENSG00000050748/ENSG00000100567/ENSG00000142507/ENSG00000072803/ENSG00000104365…
GO:1905330	GO:1905330	regulation of morphogenesis of an epithelium	159	-0.47794	-1.60383	0.0024769	0.0442779	0.0396397	2783	tags=23%, list=12%, signal=20%	ENSG00000100804/ENSG00000097007/ENSG00000129084/ENSG00000125818/ENSG00000170577/ENSG00000204315/ENSG00000115233/ENSG00000141480/ENSG00000100567/ENSG00000142507/ENSG00000107485/ENSG00000156299/ENSG00000091831/ENSG00000131467/ENSG00000108518/ENSG00000179222/ENSG00000087191/ENSG00000100764/ENSG00000101843/ENSG00000152661/ENSG00000159377/ENSG00000277791/ENSG00000240065/ENSG00000175166/ENSG00000085741…
GO:1902905	GO:1902905	positive regulation of supramolecular fiber organization	194	0.372869	1.4763	0.00262943	0.046146	0.0413122	2365	tags=12%, list=11%, signal=11%	ENSG00000204388/ENSG00000204389/ENSG00000241360/ENSG00000131711/ENSG00000175866/ENSG00000130429/ENSG00000115956/ENSG00000108342/ENSG00000070087/ENSG00000183853/ENSG00000090339/ENSG00000104728/ENSG00000126353/ENSG00000136238/ENSG00000127914/ENSG00000006747/ENSG00000248905/ENSG00000140416/ENSG00000120896/ENSG00000078401/ENSG00000152409/ENSG00000166949/ENSG00000138660/ENSG00000139687
GO:1903955	GO:1903955	positive regulation of protein targeting to mitochondrion	32	-0.678356	-1.77293	0.00275357	0.0479152	0.042896	3225	tags=38%, list=14%, signal=32%	ENSG00000177479/ENSG00000160087/ENSG00000115317/ENSG00000204390/ENSG00000185651/ENSG00000186150/ENSG00000055483/ENSG00000163930/ENSG00000142230/ENSG00000105185/ENSG00000196683/ENSG00000198258
GO:1902893	GO:1902893	regulation of pri-miRNA transcription by RNA polymerase II	47	0.549251	1.77081	0.00277193	0.0480989	0.0430605	3318	tags=40%, list=15%, signal=35%	ENSG00000120738/ENSG00000204531/ENSG00000147862/ENSG00000175592/ENSG00000125845/ENSG00000136826/ENSG00000170345/ENSG00000173039/ENSG00000198911/ENSG00000184937/ENSG00000072310/ENSG00000166949/ENSG00000072736/ENSG00000186818/ENSG00000232810/ENSG00000168874/ENSG00000164362/ENSG00000092969/ENSG00000100644
GO:0007178	GO:0007178	transmembrane receptor protein serine/threonine kinase signaling pathway	311	0.327015	1.36391	0.00286593	0.0493132	0.0441476	4232	tags=23%, list=19%, signal=19%	ENSG00000204389/ENSG00000215417/ENSG00000139269/ENSG00000120738/ENSG00000130513/ENSG00000125931/ENSG00000171310/ENSG00000184344/ENSG00000104899/ENSG00000164120/ENSG00000072401/ENSG00000116985/ENSG00000095739/ENSG00000125845/ENSG00000157110/ENSG00000112742/ENSG00000278129/ENSG00000164659/ENSG00000118707/ENSG00000168140/ENSG00000197323/ENSG00000119681/ENSG00000135341/ENSG00000170345/ENSG00000136044…
GO:0070671	GO:0070671	response to interleukin-12	48	-0.613161	-1.72923	0.00288626	0.0495246	0.0443369	1766	tags=19%, list=8%, signal=17%	ENSG00000120438/ENSG00000169813/ENSG00000131876/ENSG00000177156/ENSG00000110711/ENSG00000142168/ENSG00000148834/ENSG00000089157/ENSG00000196262
GO:0097237	GO:0097237	cellular response to toxic substance	110	-0.502216	-1.60867	0.00290425	0.0496949	0.0444894	2997	tags=25%, list=13%, signal=22%	ENSG00000117450/ENSG00000244734/ENSG00000140092/ENSG00000188536/ENSG00000223802/ENSG00000165240/ENSG00000121053/ENSG00000080546/ENSG00000167693/ENSG00000178980/ENSG00000134202/ENSG00000173992/ENSG00000184470/ENSG00000167468/ENSG00000163220/ENSG00000197894/ENSG00000085871/ENSG00000206172/ENSG00000142168/ENSG00000143198/ENSG00000196565/ENSG00000120733/ENSG00000148834/ENSG00000214253/ENSG00000126432…

## Sheet: GSEA_GO_MF_simplified_NSP16
	ID	Description	setSize	enrichmentScore	NES	pvalue	p.adjust	qvalues	rank	leading_edge	core_enrichment
GO:0003735	GO:0003735	structural constituent of ribosome	158	-0.854431	-2.85081	1.96923e-35	2.27643e-32	2.04385e-32	1276	tags=51%, list=6%, signal=48%	ENSG00000082515/ENSG00000061794/ENSG00000177350/ENSG00000100316/ENSG00000137154/ENSG00000167526/ENSG00000214026/ENSG00000221983/ENSG00000142534/ENSG00000143947/ENSG00000086504/ENSG00000090263/ENSG00000142541/ENSG00000111639/ENSG00000198918/ENSG00000083845/ENSG00000262814/ENSG00000163923/ENSG00000130255/ENSG00000116221/ENSG00000144029/ENSG00000161970/ENSG00000186468/ENSG00000163584/ENSG00000063177…
GO:0019843	GO:0019843	rRNA binding	62	-0.833631	-2.46991	1.76743e-12	1.02157e-09	9.17201e-10	1327	tags=40%, list=6%, signal=38%	ENSG00000105373/ENSG00000100316/ENSG00000136463/ENSG00000130810/ENSG00000128311/ENSG00000142534/ENSG00000274523/ENSG00000083845/ENSG00000125691/ENSG00000117133/ENSG00000112110/ENSG00000231500/ENSG00000197958/ENSG00000163682/ENSG00000089157/ENSG00000099622/ENSG00000126749/ENSG00000142676/ENSG00000213553/ENSG00000110700/ENSG00000149273/ENSG00000161016/ENSG00000170889/ENSG00000122406/ENSG00000164587
GO:0140098	GO:0140098	catalytic activity, acting on RNA	375	-0.538273	-1.92656	7.18219e-10	2.76754e-07	2.48479e-07	3715	tags=32%, list=16%, signal=27%	ENSG00000043514/ENSG00000099817/ENSG00000113360/ENSG00000122687/ENSG00000135829/ENSG00000138050/ENSG00000214274/ENSG00000138382/ENSG00000204394/ENSG00000132664/ENSG00000006744/ENSG00000113643/ENSG00000129538/ENSG00000172183/ENSG00000141543/ENSG00000145907/ENSG00000116120/ENSG00000171453/ENSG00000162851/ENSG00000125107/ENSG00000169519/ENSG00000145996/ENSG00000100982/ENSG00000067248/ENSG00000125821…
GO:0051787	GO:0051787	misfolded protein binding	27	0.829638	2.36305	8.47543e-06	0.00146539	0.00131568	19	tags=11%, list=0%, signal=11%	ENSG00000204388/ENSG00000204389/ENSG00000173110
GO:0031386	GO:0031386	protein tag	12	-0.928795	-2.0443	1.00707e-05	0.00146539	0.00131568	1089	tags=75%, list=5%, signal=71%	ENSG00000116030/ENSG00000129559/ENSG00000221983/ENSG00000143947/ENSG00000188612/ENSG00000177688/ENSG00000167118/ENSG00000170315/ENSG00000198258
GO:0031072	GO:0031072	heat shock protein binding	124	0.540983	2.03885	1.07676e-05	0.00146539	0.00131568	498	tags=7%, list=2%, signal=7%	ENSG00000204388/ENSG00000204389/ENSG00000132002/ENSG00000173110/ENSG00000241360/ENSG00000151929/ENSG00000156194/ENSG00000106993/ENSG00000105821
GO:0000049	GO:0000049	tRNA binding	65	-0.693052	-2.06184	1.29446e-05	0.00146539	0.00131568	3354	tags=37%, list=15%, signal=32%	ENSG00000070061/ENSG00000113643/ENSG00000125821/ENSG00000196305/ENSG00000196449/ENSG00000113048/ENSG00000139131/ENSG00000037474/ENSG00000124608/ENSG00000067704/ENSG00000177192/ENSG00000031698/ENSG00000090861/ENSG00000104907/ENSG00000145982/ENSG00000156508/ENSG00000065427/ENSG00000179115/ENSG00000134014/ENSG00000180098/ENSG00000134684/ENSG00000135372/ENSG00000072506/ENSG00000182899
GO:0009055	GO:0009055	electron transfer activity	103	-0.612958	-1.94721	1.30269e-05	0.00146539	0.00131568	1453	tags=28%, list=6%, signal=26%	ENSG00000184076/ENSG00000127184/ENSG00000172115/ENSG00000051523/ENSG00000042286/ENSG00000023228/ENSG00000131174/ENSG00000197894/ENSG00000233954/ENSG00000005194/ENSG00000143252/ENSG00000092621/ENSG00000151552/ENSG00000101365/ENSG00000104522/ENSG00000111275/ENSG00000158864/ENSG00000105379/ENSG00000131143/ENSG00000127540/ENSG00000126267/ENSG00000213619/ENSG00000189043/ENSG00000135940/ENSG00000111775…
GO:0001216	GO:0001216	DNA-binding transcription activator activity	451	0.362727	1.54971	1.37205e-05	0.00146539	0.00131568	4001	tags=27%, list=18%, signal=22%	ENSG00000221869/ENSG00000172216/ENSG00000120738/ENSG00000204531/ENSG00000105991/ENSG00000147862/ENSG00000203883/ENSG00000101096/ENSG00000177463/ENSG00000159216/ENSG00000118495/ENSG00000119715/ENSG00000105497/ENSG00000116044/ENSG00000173917/ENSG00000102908/ENSG00000168505/ENSG00000105516/ENSG00000196268/ENSG00000175592/ENSG00000115297/ENSG00000100625/ENSG00000169136/ENSG00000134317/ENSG00000165588…
GO:0045182	GO:0045182	translation regulator activity	129	-0.594835	-1.93319	1.47031e-05	0.00146539	0.00131568	2769	tags=31%, list=12%, signal=27%	ENSG00000139726/ENSG00000134001/ENSG00000120705/ENSG00000101210/ENSG00000172432/ENSG00000175390/ENSG00000167862/ENSG00000111361/ENSG00000147403/ENSG00000107864/ENSG00000130811/ENSG00000100353/ENSG00000063046/ENSG00000147677/ENSG00000253626/ENSG00000114867/ENSG00000204574/ENSG00000242372/ENSG00000178952/ENSG00000136231/ENSG00000114942/ENSG00000090861/ENSG00000107581/ENSG00000156508/ENSG00000273749…
GO:0003729	GO:0003729	mRNA binding	335	-0.480005	-1.70482	1.52117e-05	0.00146539	0.00131568	1586	tags=16%, list=7%, signal=15%	ENSG00000107864/ENSG00000211460/ENSG00000129351/ENSG00000139910/ENSG00000122218/ENSG00000100353/ENSG00000150753/ENSG00000100296/ENSG00000125944/ENSG00000165119/ENSG00000078328/ENSG00000114867/ENSG00000136463/ENSG00000149016/ENSG00000104852/ENSG00000196116/ENSG00000136231/ENSG00000074356/ENSG00000107581/ENSG00000067225/ENSG00000134644/ENSG00000155827/ENSG00000007392/ENSG00000103549/ENSG00000142541…
GO:0001618	GO:0001618	virus receptor activity	67	0.640269	2.18959	2.66084e-05	0.00184495	0.00165646	2339	tags=19%, list=10%, signal=17%	ENSG00000204388/ENSG00000204389/ENSG00000128536/ENSG00000132517/ENSG00000090339/ENSG00000138760/ENSG00000203710/ENSG00000170180/ENSG00000167601/ENSG00000117322/ENSG00000138448/ENSG00000117335/ENSG00000090659
GO:0140272	GO:0140272	exogenous protein binding	67	0.640269	2.18959	2.66084e-05	0.00184495	0.00165646	2339	tags=19%, list=10%, signal=17%	ENSG00000204388/ENSG00000204389/ENSG00000128536/ENSG00000132517/ENSG00000090339/ENSG00000138760/ENSG00000203710/ENSG00000170180/ENSG00000167601/ENSG00000117322/ENSG00000138448/ENSG00000117335/ENSG00000090659
GO:0001217	GO:0001217	DNA-binding transcription repressor activity	298	0.400293	1.64239	2.71316e-05	0.00184495	0.00165646	4551	tags=32%, list=20%, signal=26%	ENSG00000060138/ENSG00000172216/ENSG00000160113/ENSG00000204531/ENSG00000163666/ENSG00000101096/ENSG00000171291/ENSG00000010030/ENSG00000118495/ENSG00000101190/ENSG00000105497/ENSG00000157429/ENSG00000172748/ENSG00000270011/ENSG00000136866/ENSG00000140836/ENSG00000187801/ENSG00000105996/ENSG00000174282/ENSG00000168286/ENSG00000150907/ENSG00000167384/ENSG00000182568/ENSG00000188295/ENSG00000204335…
GO:0001227	GO:0001227	DNA-binding transcription repressor activity, RNA polymerase II-specific	298	0.400293	1.64239	2.71316e-05	0.00184495	0.00165646	4551	tags=32%, list=20%, signal=26%	ENSG00000060138/ENSG00000172216/ENSG00000160113/ENSG00000204531/ENSG00000163666/ENSG00000101096/ENSG00000171291/ENSG00000010030/ENSG00000118495/ENSG00000101190/ENSG00000105497/ENSG00000157429/ENSG00000172748/ENSG00000270011/ENSG00000136866/ENSG00000140836/ENSG00000187801/ENSG00000105996/ENSG00000174282/ENSG00000168286/ENSG00000150907/ENSG00000167384/ENSG00000182568/ENSG00000188295/ENSG00000204335…
GO:0016651	GO:0016651	oxidoreductase activity, acting on NAD(P)H	103	-0.600278	-1.90693	3.37169e-05	0.00216537	0.00194414	1900	tags=32%, list=8%, signal=29%	ENSG00000167693/ENSG00000160194/ENSG00000136521/ENSG00000065518/ENSG00000205758/ENSG00000184470/ENSG00000169738/ENSG00000125356/ENSG00000051523/ENSG00000042286/ENSG00000109390/ENSG00000023228/ENSG00000165264/ENSG00000151632/ENSG00000090266/ENSG00000139180/ENSG00000166136/ENSG00000156709/ENSG00000184983/ENSG00000158864/ENSG00000131495/ENSG00000100938/ENSG00000140990/ENSG00000147684/ENSG00000213619…
GO:0008135	GO:0008135	translation factor activity, RNA binding	80	-0.632809	-1.95187	6.39129e-05	0.00369417	0.00331674	3875	tags=48%, list=17%, signal=39%	ENSG00000112339/ENSG00000145191/ENSG00000168827/ENSG00000167658/ENSG00000119718/ENSG00000149100/ENSG00000067248/ENSG00000139726/ENSG00000134001/ENSG00000120705/ENSG00000101210/ENSG00000172432/ENSG00000175390/ENSG00000167862/ENSG00000111361/ENSG00000107864/ENSG00000130811/ENSG00000100353/ENSG00000063046/ENSG00000147677/ENSG00000253626/ENSG00000114867/ENSG00000204574/ENSG00000242372/ENSG00000178952…
GO:0016874	GO:0016874	ligase activity	162	-0.539187	-1.80096	7.05896e-05	0.00388579	0.00348879	4377	tags=41%, list=19%, signal=34%	ENSG00000159593/ENSG00000167114/ENSG00000130377/ENSG00000144744/ENSG00000136143/ENSG00000116874/ENSG00000138381/ENSG00000066813/ENSG00000137996/ENSG00000047230/ENSG00000140105/ENSG00000172340/ENSG00000204394/ENSG00000136371/ENSG00000113643/ENSG00000116120/ENSG00000084774/ENSG00000159267/ENSG00000130348/ENSG00000196305/ENSG00000105486/ENSG00000081307/ENSG00000100983/ENSG00000130985/ENSG00000182179…
GO:0008757	GO:0008757	S-adenosylmethionine-dependent methyltransferase activity	156	-0.53265	-1.77477	9.95494e-05	0.00523087	0.00469644	4351	tags=34%, list=19%, signal=28%	ENSG00000250878/ENSG00000123600/ENSG00000117481/ENSG00000143303/ENSG00000139780/ENSG00000129691/ENSG00000067365/ENSG00000120265/ENSG00000122687/ENSG00000138050/ENSG00000165671/ENSG00000138382/ENSG00000110871/ENSG00000162851/ENSG00000123427/ENSG00000169519/ENSG00000100982/ENSG00000152455/ENSG00000127804/ENSG00000165055/ENSG00000116237/ENSG00000204371/ENSG00000196363/ENSG00000100462/ENSG00000198890…
GO:0017070	GO:0017070	U6 snRNA binding	17	-0.840354	-1.97342	0.000423683	0.0181399	0.0162866	1141	tags=41%, list=5%, signal=39%	ENSG00000149016/ENSG00000075856/ENSG00000136875/ENSG00000204392/ENSG00000132507/ENSG00000170860/ENSG00000130332
GO:0034062	GO:0034062	5'-3' RNA polymerase activity	44	-0.672614	-1.8622	0.000623586	0.0248574	0.0223178	2726	tags=45%, list=12%, signal=40%	ENSG00000099817/ENSG00000132664/ENSG00000171453/ENSG00000102978/ENSG00000100413/ENSG00000099821/ENSG00000285437/ENSG00000066379/ENSG00000013503/ENSG00000124641/ENSG00000047315/ENSG00000117877/ENSG00000105258/ENSG00000186184/ENSG00000148606/ENSG00000005075/ENSG00000177700/ENSG00000100142/ENSG00000163882/ENSG00000161980
GO:0097747	GO:0097747	RNA polymerase activity	44	-0.672614	-1.8622	0.000623586	0.0248574	0.0223178	2726	tags=45%, list=12%, signal=40%	ENSG00000099817/ENSG00000132664/ENSG00000171453/ENSG00000102978/ENSG00000100413/ENSG00000099821/ENSG00000285437/ENSG00000066379/ENSG00000013503/ENSG00000124641/ENSG00000047315/ENSG00000117877/ENSG00000105258/ENSG00000186184/ENSG00000148606/ENSG00000005075/ENSG00000177700/ENSG00000100142/ENSG00000163882/ENSG00000161980
GO:0005125	GO:0005125	cytokine activity	162	0.430154	1.66188	0.000758187	0.0260184	0.0233602	4128	tags=27%, list=18%, signal=22%	ENSG00000140931/ENSG00000139269/ENSG00000169429/ENSG00000130513/ENSG00000157368/ENSG00000089505/ENSG00000184344/ENSG00000271503/ENSG00000108342/ENSG00000226979/ENSG00000125726/ENSG00000108691/ENSG00000116985/ENSG00000125845/ENSG00000105835/ENSG00000108379/ENSG00000162892/ENSG00000030582/ENSG00000125657/ENSG00000130427/ENSG00000136688/ENSG00000138379/ENSG00000143768/ENSG00000153551/ENSG00000102524…
GO:0030515	GO:0030515	snoRNA binding	32	-0.740105	-1.91881	0.000765247	0.0260184	0.0233602	2467	tags=44%, list=11%, signal=39%	ENSG00000065183/ENSG00000182117/ENSG00000165733/ENSG00000136718/ENSG00000150990/ENSG00000165609/ENSG00000109534/ENSG00000167721/ENSG00000114767/ENSG00000130826/ENSG00000112578/ENSG00000100138/ENSG00000106268/ENSG00000101361
GO:0030546	GO:0030546	signaling receptor activator activity	347	0.337777	1.39829	0.00120202	0.0397009	0.0356447	4301	tags=24%, list=19%, signal=19%	ENSG00000140931/ENSG00000139269/ENSG00000169429/ENSG00000130513/ENSG00000108849/ENSG00000157368/ENSG00000089505/ENSG00000184344/ENSG00000271503/ENSG00000108342/ENSG00000104899/ENSG00000120210/ENSG00000138623/ENSG00000226979/ENSG00000103260/ENSG00000125726/ENSG00000108691/ENSG00000116985/ENSG00000153993/ENSG00000125845/ENSG00000101280/ENSG00000012171/ENSG00000105835/ENSG00000183742/ENSG00000108379…
GO:0140296	GO:0140296	general transcription initiation factor binding	44	-0.653005	-1.80791	0.00135027	0.0413624	0.0371365	2553	tags=30%, list=11%, signal=26%	ENSG00000125651/ENSG00000185024/ENSG00000169813/ENSG00000091831/ENSG00000183207/ENSG00000087191/ENSG00000100764/ENSG00000175550/ENSG00000175792/ENSG00000107223/ENSG00000161057/ENSG00000140307/ENSG00000105202
GO:0004298	GO:0004298	threonine-type endopeptidase activity	19	-0.777355	-1.86217	0.00135966	0.0413624	0.0371365	3107	tags=68%, list=14%, signal=59%	ENSG00000008018/ENSG00000041357/ENSG00000100804/ENSG00000129084/ENSG00000100567/ENSG00000142507/ENSG00000159377/ENSG00000277791/ENSG00000240065/ENSG00000089123/ENSG00000101182/ENSG00000136930/ENSG00000143106
GO:0140375	GO:0140375	immune receptor activity	108	0.476274	1.75318	0.00144093	0.041461	0.037225	3609	tags=31%, list=16%, signal=27%	ENSG00000185291/ENSG00000100385/ENSG00000147168/ENSG00000113594/ENSG00000159128/ENSG00000180871/ENSG00000115602/ENSG00000196083/ENSG00000104998/ENSG00000126353/ENSG00000173585/ENSG00000142166/ENSG00000134470/ENSG00000027697/ENSG00000160712/ENSG00000203710/ENSG00000116678/ENSG00000117322/ENSG00000134460/ENSG00000110324/ENSG00000131724/ENSG00000100368/ENSG00000115594/ENSG00000134352/ENSG00000146013…
GO:0004896	GO:0004896	cytokine receptor activity	82	0.538123	1.90393	0.00144447	0.041461	0.037225	3609	tags=37%, list=16%, signal=31%	ENSG00000185291/ENSG00000100385/ENSG00000147168/ENSG00000113594/ENSG00000159128/ENSG00000180871/ENSG00000115602/ENSG00000196083/ENSG00000104998/ENSG00000126353/ENSG00000173585/ENSG00000142166/ENSG00000134470/ENSG00000027697/ENSG00000160712/ENSG00000116678/ENSG00000134460/ENSG00000110324/ENSG00000131724/ENSG00000100368/ENSG00000115594/ENSG00000134352/ENSG00000146013/ENSG00000115604/ENSG00000168329…
GO:0043021	GO:0043021	ribonucleoprotein complex binding	131	-0.519646	-1.69277	0.00156384	0.041461	0.037225	2853	tags=30%, list=13%, signal=26%	ENSG00000215301/ENSG00000143748/ENSG00000175216/ENSG00000134001/ENSG00000120705/ENSG00000167088/ENSG00000100462/ENSG00000113048/ENSG00000124562/ENSG00000168924/ENSG00000100028/ENSG00000107864/ENSG00000169217/ENSG00000174780/ENSG00000063046/ENSG00000253626/ENSG00000105197/ENSG00000136463/ENSG00000106462/ENSG00000242372/ENSG00000171960/ENSG00000101161/ENSG00000204435/ENSG00000102317/ENSG00000170473…
GO:0140104	GO:0140104	molecular carrier activity	10	-0.868891	-1.81733	0.0015781	0.041461	0.037225	2323	tags=60%, list=10%, signal=54%	ENSG00000165240/ENSG00000091513/ENSG00000177556/ENSG00000163626/ENSG00000167118/ENSG00000116288
GO:0015078	GO:0015078	proton transmembrane transporter activity	116	-0.525955	-1.69677	0.00182067	0.0462456	0.0415208	2480	tags=26%, list=11%, signal=23%	ENSG00000161281/ENSG00000176340/ENSG00000196296/ENSG00000178741/ENSG00000168924/ENSG00000159199/ENSG00000115944/ENSG00000241837/ENSG00000164037/ENSG00000174437/ENSG00000241468/ENSG00000127184/ENSG00000131100/ENSG00000152234/ENSG00000131174/ENSG00000113732/ENSG00000110955/ENSG00000075415/ENSG00000154723/ENSG00000124172/ENSG00000167283/ENSG00000131143/ENSG00000126267/ENSG00000189043/ENSG00000135940…

## Sheet: GSEA_GO_CC_simplified_NSP16
	ID	Description	setSize	enrichmentScore	NES	pvalue	p.adjust	qvalues	rank	leading_edge	core_enrichment
GO:0005840	GO:0005840	ribosome	223	-0.819137	-2.80741	3.31644e-38	2.53045e-35	2.10856e-35	1279	tags=41%, list=6%, signal=39%	ENSG00000147677/ENSG00000082515/ENSG00000125901/ENSG00000061794/ENSG00000177350/ENSG00000204574/ENSG00000100316/ENSG00000137154/ENSG00000167526/ENSG00000214026/ENSG00000102317/ENSG00000175756/ENSG00000221983/ENSG00000142534/ENSG00000143947/ENSG00000086504/ENSG00000090263/ENSG00000142541/ENSG00000111639/ENSG00000198918/ENSG00000083845/ENSG00000262814/ENSG00000163923/ENSG00000130255/ENSG00000116221…
GO:0005759	GO:0005759	mitochondrial matrix	462	-0.571619	-2.08352	7.02218e-15	7.65417e-13	6.37804e-13	3462	tags=34%, list=15%, signal=29%	ENSG00000100889/ENSG00000180902/ENSG00000136371/ENSG00000006744/ENSG00000186642/ENSG00000110871/ENSG00000156990/ENSG00000172840/ENSG00000168393/ENSG00000239789/ENSG00000167112/ENSG00000122971/ENSG00000162851/ENSG00000242485/ENSG00000143314/ENSG00000169519/ENSG00000055950/ENSG00000165637/ENSG00000100412/ENSG00000125656/ENSG00000166123/ENSG00000135423/ENSG00000151611/ENSG00000136897/ENSG00000103202…
GO:0005743	GO:0005743	mitochondrial inner membrane	470	-0.566798	-2.06468	1.12603e-14	1.02127e-12	8.51e-13	3181	tags=39%, list=14%, signal=34%	ENSG00000147465/ENSG00000173436/ENSG00000242485/ENSG00000143314/ENSG00000055950/ENSG00000137409/ENSG00000126953/ENSG00000184831/ENSG00000117118/ENSG00000136758/ENSG00000060762/ENSG00000122696/ENSG00000136897/ENSG00000151729/ENSG00000204954/ENSG00000103202/ENSG00000151366/ENSG00000229344/ENSG00000164405/ENSG00000243317/ENSG00000177370/ENSG00000204922/ENSG00000164182/ENSG00000108826/ENSG00000179091…
GO:0005844	GO:0005844	polysome	66	-0.851036	-2.53007	1.20464e-14	1.02127e-12	8.51e-13	660	tags=36%, list=3%, signal=35%	ENSG00000198918/ENSG00000130255/ENSG00000186468/ENSG00000063177/ENSG00000089154/ENSG00000133026/ENSG00000233927/ENSG00000197728/ENSG00000089280/ENSG00000105640/ENSG00000198755/ENSG00000114391/ENSG00000185721/ENSG00000071082/ENSG00000145741/ENSG00000142676/ENSG00000149273/ENSG00000161016/ENSG00000156482/ENSG00000144713/ENSG00000171858/ENSG00000229117/ENSG00000213741/ENSG00000172809
GO:0098798	GO:0098798	mitochondrial protein complex	256	-0.615159	-2.13755	2.48631e-11	1.58088e-09	1.31731e-09	2372	tags=41%, list=11%, signal=37%	ENSG00000099821/ENSG00000167862/ENSG00000154719/ENSG00000178741/ENSG00000113048/ENSG00000134056/ENSG00000174547/ENSG00000172590/ENSG00000075336/ENSG00000130312/ENSG00000159685/ENSG00000159199/ENSG00000160194/ENSG00000125445/ENSG00000184903/ENSG00000106591/ENSG00000241837/ENSG00000136521/ENSG00000116898/ENSG00000112996/ENSG00000065518/ENSG00000171421/ENSG00000241468/ENSG00000110074/ENSG00000084754…
GO:0005681	GO:0005681	spliceosomal complex	187	-0.617913	-2.08419	2.60227e-09	1.52733e-07	1.27269e-07	2424	tags=33%, list=11%, signal=30%	ENSG00000095485/ENSG00000068394/ENSG00000136527/ENSG00000183431/ENSG00000189091/ENSG00000124562/ENSG00000144045/ENSG00000111196/ENSG00000183684/ENSG00000100028/ENSG00000169813/ENSG00000122692/ENSG00000113141/ENSG00000204560/ENSG00000106355/ENSG00000117360/ENSG00000063244/ENSG00000100410/ENSG00000125944/ENSG00000165119/ENSG00000005007/ENSG00000108883/ENSG00000131876/ENSG00000104852/ENSG00000113593…
GO:0005925	GO:0005925	focal adhesion	397	-0.506283	-1.82011	5.09761e-08	2.59299e-06	2.16067e-06	1483	tags=15%, list=7%, signal=14%	ENSG00000068078/ENSG00000087274/ENSG00000002549/ENSG00000197043/ENSG00000108518/ENSG00000160255/ENSG00000116584/ENSG00000165119/ENSG00000162704/ENSG00000197081/ENSG00000051523/ENSG00000100316/ENSG00000169032/ENSG00000136068/ENSG00000140682/ENSG00000085733/ENSG00000100266/ENSG00000099250/ENSG00000273749/ENSG00000142534/ENSG00000152661/ENSG00000149428/ENSG00000142541/ENSG00000083845/ENSG00000100345…
GO:0016235	GO:0016235	aggresome	36	0.803225	2.46945	1.18973e-07	5.33977e-06	4.4495e-06	119	tags=8%, list=1%, signal=8%	ENSG00000204388/ENSG00000204389/ENSG00000151929
GO:0030684	GO:0030684	preribosome	77	-0.701775	-2.14649	7.33084e-07	2.43193e-05	2.02647e-05	2467	tags=40%, list=11%, signal=36%	ENSG00000065183/ENSG00000171863/ENSG00000164934/ENSG00000182841/ENSG00000011260/ENSG00000188976/ENSG00000165733/ENSG00000148843/ENSG00000053372/ENSG00000132603/ENSG00000136718/ENSG00000119616/ENSG00000242372/ENSG00000130810/ENSG00000167721/ENSG00000189306/ENSG00000160214/ENSG00000114767/ENSG00000133316/ENSG00000117133/ENSG00000108592/ENSG00000100029/ENSG00000112578/ENSG00000100138/ENSG00000117395…
GO:1905368	GO:1905368	peptidase complex	86	-0.68197	-2.10745	3.26856e-06	9.97565e-05	8.31247e-05	3107	tags=40%, list=14%, signal=34%	ENSG00000008018/ENSG00000041357/ENSG00000102710/ENSG00000100804/ENSG00000115317/ENSG00000129084/ENSG00000125818/ENSG00000158552/ENSG00000115233/ENSG00000100567/ENSG00000136813/ENSG00000142507/ENSG00000179262/ENSG00000131467/ENSG00000175575/ENSG00000087191/ENSG00000100764/ENSG00000101843/ENSG00000159377/ENSG00000277791/ENSG00000118363/ENSG00000178381/ENSG00000240065/ENSG00000175166/ENSG00000140612…
GO:0120114	GO:0120114	Sm-like protein family complex	95	-0.61747	-1.93735	2.63382e-05	0.000669869	0.000558185	2530	tags=36%, list=11%, signal=32%	ENSG00000167088/ENSG00000278099/ENSG00000183431/ENSG00000124562/ENSG00000100028/ENSG00000023734/ENSG00000106355/ENSG00000117360/ENSG00000169217/ENSG00000100410/ENSG00000152147/ENSG00000108883/ENSG00000131876/ENSG00000104852/ENSG00000146007/ENSG00000171960/ENSG00000101161/ENSG00000207205/ENSG00000075856/ENSG00000144028/ENSG00000007392/ENSG00000136875/ENSG00000125835/ENSG00000169976/ENSG00000182004…
GO:1990204	GO:1990204	oxidoreductase complex	104	-0.593689	-1.88708	4.54417e-05	0.00111845	0.000931979	1525	tags=31%, list=7%, signal=29%	ENSG00000065518/ENSG00000110074/ENSG00000184076/ENSG00000154079/ENSG00000125356/ENSG00000051523/ENSG00000109390/ENSG00000023228/ENSG00000165264/ENSG00000233954/ENSG00000143252/ENSG00000090266/ENSG00000140740/ENSG00000139180/ENSG00000166136/ENSG00000184983/ENSG00000137038/ENSG00000158864/ENSG00000147123/ENSG00000131495/ENSG00000100938/ENSG00000140990/ENSG00000147684/ENSG00000213619/ENSG00000174886…
GO:0070469	GO:0070469	respirasome	96	-0.612112	-1.9221	7.61201e-05	0.00165942	0.00138275	1873	tags=43%, list=8%, signal=39%	ENSG00000115944/ENSG00000160194/ENSG00000136521/ENSG00000065518/ENSG00000110074/ENSG00000184076/ENSG00000127184/ENSG00000172115/ENSG00000154079/ENSG00000125356/ENSG00000109390/ENSG00000023228/ENSG00000131174/ENSG00000165264/ENSG00000233954/ENSG00000143252/ENSG00000090266/ENSG00000140740/ENSG00000139180/ENSG00000166136/ENSG00000184983/ENSG00000137038/ENSG00000158864/ENSG00000147123/ENSG00000131495…
GO:0032279	GO:0032279	asymmetric synapse	314	-0.447745	-1.59029	8.75192e-05	0.00180479	0.00150389	2891	tags=18%, list=13%, signal=16%	ENSG00000119878/ENSG00000108819/ENSG00000170236/ENSG00000171723/ENSG00000040933/ENSG00000169181/ENSG00000157087/ENSG00000264364/ENSG00000119866/ENSG00000100285/ENSG00000157782/ENSG00000163399/ENSG00000197555/ENSG00000047849/ENSG00000156011/ENSG00000136279/ENSG00000089009/ENSG00000135622/ENSG00000141480/ENSG00000162105/ENSG00000251322/ENSG00000174871/ENSG00000156299/ENSG00000107864/ENSG00000091129…
GO:0098803	GO:0098803	respiratory chain complex	81	-0.631532	-1.93923	9.56813e-05	0.00192118	0.00160087	1525	tags=43%, list=7%, signal=40%	ENSG00000065518/ENSG00000110074/ENSG00000184076/ENSG00000127184/ENSG00000154079/ENSG00000125356/ENSG00000109390/ENSG00000023228/ENSG00000131174/ENSG00000165264/ENSG00000233954/ENSG00000143252/ENSG00000090266/ENSG00000140740/ENSG00000139180/ENSG00000166136/ENSG00000184983/ENSG00000137038/ENSG00000158864/ENSG00000147123/ENSG00000131495/ENSG00000131143/ENSG00000140990/ENSG00000147684/ENSG00000126267…
GO:0005732	GO:0005732	small nucleolar ribonucleoprotein complex	25	-0.795878	-2.02345	0.000135012	0.0026414	0.00220101	1024	tags=36%, list=5%, signal=34%	ENSG00000167272/ENSG00000109534/ENSG00000114767/ENSG00000130826/ENSG00000100138/ENSG00000164167/ENSG00000139343/ENSG00000101361/ENSG00000105202
GO:0034708	GO:0034708	methyltransferase complex	101	-0.593527	-1.88201	0.000156889	0.00278387	0.00231973	2797	tags=34%, list=12%, signal=30%	ENSG00000074201/ENSG00000169016/ENSG00000161956/ENSG00000107077/ENSG00000142182/ENSG00000167088/ENSG00000196363/ENSG00000100462/ENSG00000125952/ENSG00000164091/ENSG00000147050/ENSG00000100028/ENSG00000280789/ENSG00000166166/ENSG00000117139/ENSG00000126012/ENSG00000103510/ENSG00000074266/ENSG00000183207/ENSG00000106462/ENSG00000066135/ENSG00000162961/ENSG00000008083/ENSG00000160193/ENSG00000154832…
GO:0099572	GO:0099572	postsynaptic specialization	328	-0.444181	-1.58165	0.00018605	0.00322627	0.00268837	2891	tags=18%, list=13%, signal=16%	ENSG00000119878/ENSG00000108819/ENSG00000170236/ENSG00000171723/ENSG00000040933/ENSG00000169181/ENSG00000157087/ENSG00000264364/ENSG00000119866/ENSG00000100285/ENSG00000157782/ENSG00000163399/ENSG00000197555/ENSG00000047849/ENSG00000156011/ENSG00000136279/ENSG00000089009/ENSG00000135622/ENSG00000141480/ENSG00000162105/ENSG00000251322/ENSG00000174871/ENSG00000156299/ENSG00000107864/ENSG00000091129…
GO:0030867	GO:0030867	rough endoplasmic reticulum membrane	29	-0.760717	-2.01998	0.000241251	0.00383488	0.00319551	702	tags=21%, list=3%, signal=20%	ENSG00000185818/ENSG00000233927/ENSG00000197728/ENSG00000106803/ENSG00000131469/ENSG00000213741
GO:0072562	GO:0072562	blood microparticle	100	0.5234	1.90063	0.000253537	0.00394793	0.00328972	473	tags=6%, list=2%, signal=6%	ENSG00000204388/ENSG00000204389/ENSG00000173110/ENSG00000177311/ENSG00000143450/ENSG00000270011
GO:0070993	GO:0070993	translation preinitiation complex	18	-0.809324	-1.91097	0.000719613	0.00998299	0.00831859	3099	tags=72%, list=14%, signal=62%	ENSG00000149100/ENSG00000067248/ENSG00000134001/ENSG00000175390/ENSG00000130811/ENSG00000100353/ENSG00000147677/ENSG00000107581/ENSG00000084623/ENSG00000106263/ENSG00000205609/ENSG00000173812/ENSG00000178982
GO:0033276	GO:0033276	transcription factor TFTC complex	14	0.835006	2.04613	0.000819398	0.0111643	0.00930294	4	tags=7%, list=0%, signal=7%	ENSG00000166337
GO:0045259	GO:0045259	proton-transporting ATP synthase complex	22	-0.774054	-1.9241	0.00105371	0.0138617	0.0115507	1923	tags=59%, list=9%, signal=54%	ENSG00000159199/ENSG00000241837/ENSG00000241468/ENSG00000152234/ENSG00000110955/ENSG00000154723/ENSG00000124172/ENSG00000167283/ENSG00000173915/ENSG00000156411/ENSG00000154518/ENSG00000167863/ENSG00000169020
GO:0030914	GO:0030914	STAGA complex	12	0.841227	2.00498	0.00113125	0.0146296	0.0121905	4	tags=8%, list=0%, signal=8%	ENSG00000166337
GO:0005666	GO:0005666	RNA polymerase III complex	18	-0.789178	-1.8634	0.00154117	0.0192773	0.0160633	3711	tags=61%, list=16%, signal=51%	ENSG00000099817/ENSG00000132664/ENSG00000171453/ENSG00000100413/ENSG00000013503/ENSG00000186184/ENSG00000148606/ENSG00000177700/ENSG00000100142/ENSG00000163882/ENSG00000161980
GO:0008023	GO:0008023	transcription elongation factor complex	51	-0.629989	-1.8157	0.00168137	0.0197367	0.0164461	2590	tags=33%, list=12%, signal=30%	ENSG00000225830/ENSG00000164751/ENSG00000166477/ENSG00000101158/ENSG00000171703/ENSG00000149136/ENSG00000188986/ENSG00000140395/ENSG00000011007/ENSG00000136807/ENSG00000006712/ENSG00000130165/ENSG00000109111/ENSG00000204356/ENSG00000103363/ENSG00000196235/ENSG00000154582
GO:0005814	GO:0005814	centriole	137	0.42476	1.60469	0.00211721	0.0227525	0.0189591	713	tags=7%, list=3%, signal=6%	ENSG00000204388/ENSG00000204389/ENSG00000173110/ENSG00000128881/ENSG00000051825/ENSG00000151849/ENSG00000168944/ENSG00000168014/ENSG00000148019
GO:0005758	GO:0005758	mitochondrial intermembrane space	77	-0.566296	-1.73211	0.00215192	0.0228043	0.0190023	3384	tags=51%, list=15%, signal=43%	ENSG00000112234/ENSG00000168393/ENSG00000254087/ENSG00000143224/ENSG00000169230/ENSG00000147465/ENSG00000126953/ENSG00000103202/ENSG00000143575/ENSG00000243317/ENSG00000115317/ENSG00000101166/ENSG00000026297/ENSG00000162377/ENSG00000172009/ENSG00000135441/ENSG00000132305/ENSG00000172115/ENSG00000125611/ENSG00000265972/ENSG00000165283/ENSG00000099800/ENSG00000170855/ENSG00000023228/ENSG00000126602…
GO:0030018	GO:0030018	Z disc	122	0.443203	1.65611	0.00219808	0.0229745	0.0191441	2956	tags=21%, list=13%, signal=19%	ENSG00000183091/ENSG00000155657/ENSG00000151929/ENSG00000183386/ENSG00000172062/ENSG00000135932/ENSG00000167196/ENSG00000151914/ENSG00000066027/ENSG00000054654/ENSG00000198838/ENSG00000198947/ENSG00000183023/ENSG00000119782/ENSG00000154553/ENSG00000129116/ENSG00000198929/ENSG00000078114/ENSG00000278224/ENSG00000144285/ENSG00000164591/ENSG00000107758/ENSG00000152413/ENSG00000157388/ENSG00000134775…
GO:0098554	GO:0098554	cytoplasmic side of endoplasmic reticulum membrane	14	-0.817968	-1.84473	0.00246232	0.02505	0.0208735	315	tags=36%, list=1%, signal=35%	ENSG00000196396/ENSG00000233927/ENSG00000197728/ENSG00000131469/ENSG00000213741
GO:0031462	GO:0031462	Cul2-RING ubiquitin ligase complex	14	-0.813775	-1.83527	0.00272322	0.0263382	0.021947	368	tags=21%, list=2%, signal=21%	ENSG00000173163/ENSG00000103363/ENSG00000100387
GO:0005741	GO:0005741	mitochondrial outer membrane	184	-0.454434	-1.5284	0.00411238	0.0382652	0.0318854	4498	tags=35%, list=20%, signal=28%	ENSG00000008394/ENSG00000186298/ENSG00000145354/ENSG00000173171/ENSG00000138029/ENSG00000134324/ENSG00000116106/ENSG00000247077/ENSG00000155189/ENSG00000128654/ENSG00000140983/ENSG00000179598/ENSG00000166347/ENSG00000129473/ENSG00000122873/ENSG00000186642/ENSG00000110090/ENSG00000173436/ENSG00000184831/ENSG00000165637/ENSG00000104936/ENSG00000103018/ENSG00000158882/ENSG00000173726/ENSG00000148343…
GO:0031227	GO:0031227	intrinsic component of endoplasmic reticulum membrane	150	0.402059	1.54052	0.00456481	0.0419632	0.0349669	3188	tags=28%, list=14%, signal=24%	ENSG00000214160/ENSG00000157837/ENSG00000172269/ENSG00000170540/ENSG00000144043/ENSG00000143183/ENSG00000074696/ENSG00000109133/ENSG00000065308/ENSG00000165996/ENSG00000176915/ENSG00000118217/ENSG00000156671/ENSG00000172071/ENSG00000101464/ENSG00000165188/ENSG00000169762/ENSG00000213676/ENSG00000162298/ENSG00000167004/ENSG00000198911/ENSG00000125744/ENSG00000142892/ENSG00000231925/ENSG00000198855…

## Sheet: GSEA_KEGG_NSP16
	ID	Description	setSize	enrichmentScore	NES	pvalue	p.adjust	qvalues	rank	leading_edge	core_enrichment
hsa05171	hsa05171	Coronavirus disease - COVID-19	202	-0.813028	-2.75898	9.82525e-34	3.19321e-31	2.7097e-31	919	tags=33%, list=4%, signal=32%	719/6122/6194/6137/1432/7311/8829/6774/6205/6233/23521/6170/6193/4793/25873/6154/6228/200916/6141/6164/3921/9349/51065/6202/6234/6231/6222/6142/6136/6209/6144/6158/4736/6152/6187/6133/6181/6160/6175/6129/6124/6166/6135/6207/6188/6132/6203/9045/6125/6156/2197/11224/6230/6161/6176/6206/6223/6227/6224/6155/6217/6168/6165/6208/6171/6235/6169
hsa03010	hsa03010	Ribosome	132	-0.869981	-2.80185	1.633e-32	2.65362e-30	2.25182e-30	1156	tags=53%, list=5%, signal=51%	6122/6194/6137/6150/7311/6205/6233/10573/23521/6170/6193/6182/25873/64969/6154/6228/200916/6141/6164/3921/9349/51065/54460/6202/6234/29074/6231/6222/6142/6136/6209/6144/219927/6158/4736/6152/6187/6133/6181/6160/6175/6129/64928/6124/6166/6135/6207/6188/6132/6203/9045/6125/6156/2197/11224/6230/6161/6176/6206/6223/6227/6224/6155/6217/6168/6165/6208/6171/6235/6169
hsa05022	hsa05022	Pathways of neurodegeneration - multiple diseases	447	-0.536213	-1.94013	2.67957e-11	2.90287e-09	2.46332e-09	3117	tags=30%, list=14%, signal=26%	7417/6390/81029/118424/5689/10540/84134/5335/5685/291/4718/5693/27089/7317/342371/7186/27429/7318/1965/1537/1133/4744/5682/293/1346/1351/487/9377/3064/1616/7332/10213/8312/5601/774/5684/516/9167/5630/4731/5694/539/4711/488/4710/9973/29796/840/1350/292/54205/9217/4694/498/1020/5604/4717/5705/5700/1460/4719/1349/4712/10131/1432/7311/6233/1639/5692/440567/5691/5606/8772/84516/51384/6391/91860/506/47…
hsa05016	hsa05016	Huntington disease	297	-0.589299	-2.06696	9.55907e-11	7.76674e-09	6.59073e-09	1987	tags=28%, list=9%, signal=26%	10213/5601/774/5684/516/9167/4731/5694/539/4711/5431/4710/29796/1350/292/54205/5438/4694/498/4717/5705/5700/4719/1349/4712/3065/5439/1639/5692/440567/5691/84516/6391/506/4899/4708/5708/7385/4704/3092/11258/522/514/4714/7419/79861/5688/60673/4700/4720/5441/54539/6647/5701/4695/1173/1327/10975/4716/1175/5710/4715/1340/4722/5435/5704/126328/4697/1329/4702/5702/1337/4707/5437/1347/5695/4725/518/5686/…
hsa05012	hsa05012	Parkinson disease	241	-0.604043	-2.09788	6.34423e-10	4.12375e-08	3.49934e-08	3117	tags=40%, list=14%, signal=35%	7417/6390/118424/5689/5335/5685/291/4718/5693/27089/7317/27429/7318/1965/1537/5682/293/1346/1351/9377/1616/7332/10213/5601/5684/516/9167/4731/5694/539/4711/4710/29796/1350/292/54205/4694/498/4717/5705/5700/4719/1349/4712/10131/7311/6233/5692/440567/5691/6391/91860/506/4708/5708/7385/4704/522/514/4714/7419/79861/5688/4700/9927/4720/54539/5701/4695/1327/10975/4716/5710/4715/1340/4722/5704/126328/46…
hsa05010	hsa05010	Alzheimer disease	345	-0.541727	-1.92941	1.78892e-09	9.69001e-08	8.22277e-08	2045	tags=24%, list=9%, signal=22%	10213/8312/5601/5684/516/9167/4731/5694/539/4023/4711/3551/488/4710/29796/840/1350/292/54205/4694/498/1020/5604/4717/5705/5700/1460/4719/1349/4712/5692/440567/5691/8772/51384/6391/91860/506/4708/637/5708/7385/7481/4704/522/514/4714/7419/79861/5688/60673/4700/4720/54539/5701/4695/3265/1327/10975/4716/5710/4715/1340/4722/5704/126328/4697/1329/3028/4702/5702/1337/4707/1347/5695/4725/518/5686/10476/7…
hsa05014	hsa05014	Amyotrophic lateral sclerosis	347	-0.526581	-1.87622	4.4637e-08	2.07243e-06	1.75863e-06	1924	tags=25%, list=9%, signal=24%	5684/516/9167/5630/4731/5694/539/348995/4711/8480/4710/9973/29796/1350/54205/9217/5216/23511/4694/498/2733/4717/5705/5700/4719/1349/4712/1432/1639/5692/440567/5691/5606/84516/6391/506/4708/637/5708/7385/4704/6428/11258/144983/522/4218/514/4714/23279/7415/79861/5861/5688/60673/4700/4720/54539/6647/11345/5701/2521/4695/1327/10975/4716/5710/4715/1340/4722/6432/5704/126328/4697/1329/4702/5702/1337/47…
hsa04714	hsa04714	Thermogenesis	219	-0.57641	-1.98219	6.39987e-08	2.59995e-06	2.20627e-06	1918	tags=28%, list=9%, signal=26%	516/9167/4731/65260/539/4711/4710/9551/29796/1350/79133/107/4694/498/4717/6194/4719/1349/4712/285521/1432/440567/5606/6391/506/4708/84987/7385/4704/522/514/4714/4700/4720/54539/4695/28958/3265/10632/1327/10975/4716/51780/4715/1340/4722/126328/4697/1329/4702/1337/4707/1347/51287/4725/518/10476/55967/4726/7388/521
hsa00190	hsa00190	Oxidative phosphorylation	129	-0.631929	-2.02505	3.868e-07	1.39678e-05	1.18528e-05	1918	tags=40%, list=9%, signal=37%	516/9167/4731/539/4711/4710/9551/29796/1350/529/4694/498/4717/4719/1349/4712/5464/8992/440567/6391/506/4708/7385/4704/522/514/4714/4700/4720/54539/4695/10632/1327/10975/4716/4715/1340/4722/126328/4697/1329/4702/1337/4707/1347/4725/518/10476/55967/4726/7388/521
hsa03050	hsa03050	Proteasome	45	-0.771535	-2.13007	4.34343e-07	1.41161e-05	1.19787e-05	3100	tags=53%, list=14%, signal=46%	5689/5685/5693/5682/9491/10213/5684/5694/10197/5705/5700/5692/5691/5698/5708/51371/5688/5701/5710/5704/5702/5695/5686/7979
hsa04060	hsa04060	Cytokine-cytokine receptor interaction	215	0.488563	1.95391	8.12709e-07	2.40119e-05	2.03761e-05	4390	tags=33%, list=20%, signal=26%	83729/3576/3563/9518/3560/3561/146433/3977/9573/6352/1440/268/3460/4049/970/6347/656/3579/650/9173/11009/3556/9466/1236/8744/10803/2056/3454/3601/3459/3570/56300/2660/3953/10673/3559/90/3587/51330/9966/4055/3597/7124/8743/1439/3626/3554/3572/3592/55801/8809/1524/7042/3575/3566/3600/23765/10344/3568/6374/7048/2658/6369/8795/27242/7133/1437/57007/3581/5473
hsa04612	hsa04612	Antigen processing and presentation	57	0.693877	2.27307	2.54392e-06	6.88979e-05	5.84656e-05	161	tags=7%, list=1%, signal=7%	3304/3303/3310/3108
hsa04932	hsa04932	Non-alcoholic fatty liver disease	144	-0.59805	-1.94404	3.27348e-06	7.71933e-05	6.55049e-05	2829	tags=38%, list=13%, signal=33%	4718/27089/7186/1965/1537/1346/1351/22877/9377/207/5601/9167/4731/4711/3551/4710/29796/840/1350/54205/4694/4717/4719/1349/4712/440567/6391/4708/637/7385/4704/4714/4700/4720/54539/4695/10062/1327/10975/4716/4715/1340/4722/126328/4697/1329/4702/1337/4707/1347/4725/55967/4726/7388
hsa03013	hsa03013	RNA transport	164	-0.568633	-1.87585	3.32525e-06	7.71933e-05	6.55049e-05	3395	tags=36%, list=15%, signal=31%	60528/80145/6396/8892/9775/1207/8086/22985/79760/1965/84321/10775/1917/8665/10419/23165/55110/10189/1967/3837/11269/11171/348995/8480/8666/8664/79833/23511/1975/8563/5976/79228/8667/2733/1981/7341/51367/22794/8661/84305/1915/23191/8890/6613/387082/9939/4116/8668/23279/8891/8662/728689/2521/10284/10209/5042/7329/9470/5901
hsa05145	hsa05145	Toxoplasmosis	102	0.57402	2.10964	4.88169e-06	0.00010577	8.97547e-05	2168	tags=16%, list=10%, signal=14%	3304/3303/3310/8651/3108/3914/3460/6885/5970/51135/3459/330/4792/10105/3587/572
hsa03008	hsa03008	Ribosome biogenesis in eukaryotes	76	-0.651277	-1.95886	1.94829e-05	0.000395747	0.000335824	2794	tags=34%, list=12%, signal=30%	4931/10775/6949/166378/10885/84135/55505/51096/9790/10171/92856/51077/3692/1460/51367/54433/54552/27341/55226/1736/4809/84916/10528/10436/5901/2091
hsa04141	hsa04141	Protein processing in endoplasmic reticulum	161	0.489533	1.92008	2.146e-05	0.000410265	0.000348144	2159	tags=20%, list=10%, signal=18%	3304/3303/3337/81567/3310/6746/4121/4780/10970/6185/92552/7321/3320/9871/22926/80267/80700/9451/468/10802/1388/84447/30001/10808/7494/2923/57134/9532/55666/201595/55176/9709
hsa05020	hsa05020	Prion disease	261	-0.488084	-1.70497	3.32131e-05	0.000596807	0.000506441	2049	tags=28%, list=9%, signal=26%	733/10213/5601/774/5684/516/9167/4731/5694/539/4711/10963/4710/29796/1350/292/54205/4694/498/1535/4717/5705/5700/1460/4719/1349/4712/1432/5692/440567/5691/6391/506/4708/5708/7385/4704/522/514/4714/7419/79861/5688/4700/4720/54539/6647/5701/4695/1327/10975/4716/5710/4715/1340/4722/5704/126328/4697/1329/4702/5702/1337/4707/1347/5695/4725/518/5686/10476/7979/55967/4726/7388
hsa01230	hsa01230	Biosynthesis of amino acids	71	-0.664711	-1.96794	3.48903e-05	0.000596807	0.000506441	3885	tags=45%, list=17%, signal=37%	221823/4143/6120/5223/10993/50/84706/48/5230/27430/2805/7167/65263/113675/1373/435/5211/5832/5213/441531/5315/2752/2806/875/5631/3419/26227/5091/22934/6888/2023/3420
hsa04213	hsa04213	Longevity regulating pathway - multiple species	56	0.644495	2.10061	4.02484e-05	0.000654036	0.000555004	1960	tags=23%, list=9%, signal=21%	3304/3303/3310/2308/5293/5566/109/5567/8660/3667/5564/5565/8503
hsa04915	hsa04915	Estrogen signaling pathway	111	0.54014	1.97047	4.57425e-05	0.00070792	0.000600729	1546	tags=14%, list=7%, signal=13%	3304/3303/3310/3320/5293/3763/5566/801/468/109/5567/9166/1388/2353/8648
hsa05162	hsa05162	Measles	120	0.502174	1.85179	5.39339e-05	0.00079675	0.000676109	2336	tags=18%, list=10%, signal=16%	3304/3303/3310/9134/3560/3561/5293/27113/9451/6885/2353/5970/3454/51135/4792/3559/8503/7128/572/4179/30835
hsa05134	hsa05134	Legionellosis	56	0.63055	2.05516	7.41179e-05	0.00104732	0.000888736	88	tags=7%, list=0%, signal=7%	3304/3303/3310/3576
hsa05168	hsa05168	Herpes simplex virus 1 infection	461	0.341911	1.48532	0.000107578	0.00145678	0.0012362	3391	tags=22%, list=15%, signal=19%	7559/3108/90594/285268/147949/7728/7643/9021/7567/57677/7562/6352/79818/169270/100529215/7539/65243/79788/3460/55713/100129842/4049/57343/6347/7733/115509/79862/5293/162967/163081/7554/79898/9451/147741/101060200/90592/84914/10224/390980/162972/158431/6885/7761/5199/113835/284371/5970/79724/3454/7644/117608/51135/3459/7587/330/7582/388561/340252/2923/284349/163227/84436/51427/4792/6892/8503/17095…
hsa05017	hsa05017	Spinocerebellar ataxia	135	-0.552806	-1.78579	0.000200965	0.00261254	0.00221696	3117	tags=28%, list=14%, signal=24%	7417/5689/10000/5685/291/5693/342371/7186/5682/293/487/207/10213/5601/5684/5694/488/292/54205/773/5705/5700/5692/9698/5691/5708/56652/7419/5688/60673/5701/5710/5704/10528/5702/5695/5686/7979
hsa01200	hsa01200	Carbon metabolism	112	-0.581564	-1.84188	0.000233674	0.00292092	0.00247865	3228	tags=37%, list=14%, signal=32%	6120/8801/35/5223/6390/10993/8310/50/84706/48/2821/5230/2805/7167/113675/3099/1892/3101/3030/1373/5211/5213/441531/5315/2806/128/6391/5631/3419/5095/26227/5091/22934/6888/2023/5096/3420/5226/3098/8802/2271
hsa03020	hsa03020	RNA polymerase	31	-0.735328	-1.86412	0.000245008	0.00294916	0.00250261	3702	tags=52%, list=16%, signal=43%	5434/10621/9533/5432/171568/30834/55703/5431/5438/51082/11128/5439/5441/5435/5437/51728
hsa03018	hsa03018	RNA degradation	75	-0.620578	-1.8606	0.000423334	0.0049137	0.00416968	1660	tags=21%, list=7%, signal=20%	80349/23658/5211/5213/9337/80153/23404/2023/57819/27258/11157/5042/10438/56915/23016/51690
hsa03420	hsa03420	Nucleotide excision repair	45	-0.661029	-1.82498	0.000577973	0.00647728	0.00549651	3339	tags=38%, list=15%, signal=32%	7507/5424/57804/3978/2071/29935/1642/1069/2074/5886/6119/5425/6118/56655/404672/6117/9978
hsa04723	hsa04723	Retrograde endocannabinoid signaling	131	-0.535069	-1.7211	0.000913127	0.0098922	0.00839436	1987	tags=25%, list=9%, signal=23%	5601/774/4731/4711/4710/2555/2562/773/107/4694/4717/4719/4712/1432/2790/4708/4704/4714/2556/4700/4720/54539/4695/4716/4715/4722/126328/4697/4702/4707/4725/55967/4726
hsa04623	hsa04623	Cytosolic DNA-sensing pathway	45	-0.643236	-1.77586	0.00128686	0.0134913	0.0114485	1716	tags=20%, list=8%, signal=19%	55703/3551/51082/11128/4793/5441/5435/5437/51728
hsa04010	hsa04010	MAPK signaling pathway	272	0.359184	1.47031	0.00203783	0.0206967	0.0175628	3332	tags=19%, list=15%, signal=16%	3304/3303/3310/22800/5922/1845/5871/5923/51378/5566/3556/2872/468/8913/5879/9693/783/6885/5567/9261/2353/5970/51135/1847/51776/5971/2277/2005/1386/5894/4775/9252/59283/5532/80824/2069/7124/6655/5534/3554/7424/369/5594/776/4233/3727/51347/5062/3845/9479/7042/23542
hsa04630	hsa04630	JAK-STAT signaling pathway	130	0.434653	1.6393	0.00242475	0.0238802	0.0202643	3409	tags=28%, list=15%, signal=24%	8651/3563/3560/3561/3977/9021/1440/3460/5293/5771/11009/9466/8835/2056/3454/3601/3459/3570/1026/3953/3559/8503/3587/5894/1387/3597/6655/1439/3572/3592/6775/3575/8027/3566/598/3600
hsa04061	hsa04061	Viral protein interaction with cytokine and cytokine receptor	67	0.538239	1.82557	0.00294479	0.0281487	0.0238865	4390	tags=40%, list=20%, signal=33%	3576/3560/3561/146433/6352/4049/6347/3579/11009/1236/10803/3570/3559/3587/4055/7124/8743/3572/8809/1524/10344/6374/6369/8795/7133/57007/5473
hsa05164	hsa05164	Influenza A	143	0.407872	1.57216	0.00320699	0.0297792	0.0252701	2815	tags=18%, list=13%, signal=16%	3337/3576/3108/9021/6352/3460/6347/5293/3383/79671/91543/5970/3454/51135/3459/4792/60/8503/5894/1387/10482/56000/7124/8743/5594/3592
hsa00515	hsa00515	Mannose type O-glycan biosynthesis	22	0.660942	1.80398	0.00375442	0.0338941	0.0287619	4709	tags=64%, list=21%, signal=50%	2218/6487/148789/2683/146664/84197/84892/11041/9486/79147/120071/8704/9215/8703
hsa00280	hsa00280	Valine, leucine and isoleucine degradation	46	-0.623827	-1.72769	0.00402435	0.035349	0.0299966	1847	tags=26%, list=8%, signal=24%	10449/30/1892/3030/3033/219/56922/5095/27034/5096/217/3028
hsa00010	hsa00010	Glycolysis / Gluconeogenesis	58	-0.579972	-1.67989	0.00530238	0.0453493	0.0384827	2437	tags=29%, list=11%, signal=26%	2821/5230/7167/3099/3101/3939/5211/5213/441531/5315/128/219/130589/3945/2023/3098/217
hsa00970	hsa00970	Aminoacyl-tRNA biosynthesis	44	-0.640498	-1.76034	0.00582598	0.0485499	0.0411986	4144	tags=48%, list=18%, signal=39%	10352/7453/7407/5917/10056/55278/3376/123283/51067/23438/57505/55699/3035/6301/80222/16/10667/3735/2193/8565/23395
