# Supplementary material for: Comparative Transcriptomic and Molecular Pathway Analyses of HL-CZ Human Pro-Monocytic Cells Expressing SARS-CoV-2 Spike S1, S2, NP, NSP15 and NSP16 Genes
Source: Microorganisms. 2021 May 31;9(6):1193. doi: 10.3390/microorganisms9061193 (PMC8228226; doi:10.3390/microorganisms9061193)
Supplement: Supplementary file 1 [file microorganisms-09-01193-s001.zip › Microorg Supp Material 30May 2021/Supp File S8 GSEA_NP.xlsx]

## Sheet: GSEA_GO_BP_simplified_NP
	ID	Description	setSize	enrichmentScore	NES	pvalue	p.adjust	qvalues	rank	leading_edge	core_enrichment
GO:0007409	GO:0007409	axonogenesis	425	-0.460703	-1.88324	9.29898e-10	3.11977e-06	2.60745e-06	3036	tags=22%, list=13%, signal=19%	ENSG00000136535/ENSG00000149658/ENSG00000171119/ENSG00000118257/ENSG00000134987/ENSG00000104290/ENSG00000156299/ENSG00000121879/ENSG00000008300/ENSG00000173402/ENSG00000038382/ENSG00000136603/ENSG00000104133/ENSG00000206052/ENSG00000077097/ENSG00000171862/ENSG00000127603/ENSG00000133083/ENSG00000176749/ENSG00000177169/ENSG00000160007/ENSG00000006468/ENSG00000130449/ENSG00000108947/ENSG00000100503…
GO:0061564	GO:0061564	axon development	467	-0.445928	-1.82916	1.0437e-09	3.11977e-06	2.60745e-06	3036	tags=22%, list=13%, signal=19%	ENSG00000136535/ENSG00000149658/ENSG00000171119/ENSG00000118257/ENSG00000134987/ENSG00000104290/ENSG00000156299/ENSG00000121879/ENSG00000008300/ENSG00000173402/ENSG00000038382/ENSG00000136603/ENSG00000104133/ENSG00000206052/ENSG00000077097/ENSG00000171862/ENSG00000127603/ENSG00000133083/ENSG00000176749/ENSG00000177169/ENSG00000160007/ENSG00000006468/ENSG00000130449/ENSG00000108947/ENSG00000100503…
GO:0022900	GO:0022900	electron transport chain	174	0.663682	2.45264	1.51937e-09	3.11977e-06	2.60745e-06	3794	tags=51%, list=17%, signal=43%	ENSG00000140374/ENSG00000178741/ENSG00000169021/ENSG00000132837/ENSG00000005194/ENSG00000108010/ENSG00000042286/ENSG00000103018/ENSG00000198763/ENSG00000197894/ENSG00000135940/ENSG00000082212/ENSG00000164182/ENSG00000184752/ENSG00000151552/ENSG00000212907/ENSG00000127184/ENSG00000198786/ENSG00000126267/ENSG00000173660/ENSG00000182512/ENSG00000139547/ENSG00000198888/ENSG00000168653/ENSG00000099795…
GO:0061077	GO:0061077	chaperone-mediated protein folding	56	0.832848	2.59858	8.58141e-09	9.25558e-06	7.73565e-06	1884	tags=46%, list=8%, signal=43%	ENSG00000132002/ENSG00000204389/ENSG00000204388/ENSG00000120885/ENSG00000173110/ENSG00000162735/ENSG00000004478/ENSG00000120694/ENSG00000105185/ENSG00000110958/ENSG00000135924/ENSG00000168259/ENSG00000113013/ENSG00000088832/ENSG00000204390/ENSG00000119782/ENSG00000101266/ENSG00000100380/ENSG00000170275/ENSG00000171497/ENSG00000109971/ENSG00000166226/ENSG00000115539/ENSG00000110172/ENSG00000106211…
GO:0007507	GO:0007507	heart development	500	-0.424854	-1.75255	1.04364e-08	9.25558e-06	7.73565e-06	4308	tags=30%, list=19%, signal=25%	ENSG00000106799/ENSG00000100211/ENSG00000164530/ENSG00000102683/ENSG00000159251/ENSG00000129170/ENSG00000112658/ENSG00000112414/ENSG00000167034/ENSG00000077463/ENSG00000187266/ENSG00000112033/ENSG00000134571/ENSG00000117298/ENSG00000173020/ENSG00000254901/ENSG00000164107/ENSG00000107779/ENSG00000164442/ENSG00000105723/ENSG00000183873/ENSG00000171456/ENSG00000133454/ENSG00000141519/ENSG00000023287…
GO:0046034	GO:0046034	ATP metabolic process	295	0.562237	2.20173	1.05177e-08	9.25558e-06	7.73565e-06	2717	tags=31%, list=12%, signal=27%	ENSG00000204389/ENSG00000168209/ENSG00000204388/ENSG00000182199/ENSG00000178741/ENSG00000102144/ENSG00000169021/ENSG00000111640/ENSG00000110955/ENSG00000116459/ENSG00000198763/ENSG00000135940/ENSG00000184752/ENSG00000212907/ENSG00000127184/ENSG00000198786/ENSG00000135390/ENSG00000126267/ENSG00000173660/ENSG00000138430/ENSG00000198888/ENSG00000168653/ENSG00000165283/ENSG00000099795/ENSG00000004779…
GO:0006839	GO:0006839	mitochondrial transport	261	0.571013	2.21031	1.47801e-08	1.01162e-05	8.45492e-06	3502	tags=36%, list=16%, signal=31%	ENSG00000204389/ENSG00000108953/ENSG00000105185/ENSG00000099800/ENSG00000005022/ENSG00000128245/ENSG00000100216/ENSG00000110955/ENSG00000116459/ENSG00000143575/ENSG00000166323/ENSG00000135940/ENSG00000183172/ENSG00000134308/ENSG00000177370/ENSG00000080824/ENSG00000171169/ENSG00000107745/ENSG00000135390/ENSG00000128654/ENSG00000159445/ENSG00000176171/ENSG00000030110/ENSG00000134375/ENSG00000111843…
GO:0032543	GO:0032543	mitochondrial translation	134	0.679721	2.42108	1.89748e-08	1.16885e-05	9.76905e-06	3824	tags=60%, list=17%, signal=50%	ENSG00000182199/ENSG00000185608/ENSG00000204568/ENSG00000059691/ENSG00000149792/ENSG00000113048/ENSG00000132676/ENSG00000074071/ENSG00000174547/ENSG00000175581/ENSG00000135972/ENSG00000172172/ENSG00000131368/ENSG00000137547/ENSG00000112651/ENSG00000147586/ENSG00000172586/ENSG00000167112/ENSG00000197345/ENSG00000159111/ENSG00000117481/ENSG00000136522/ENSG00000243927/ENSG00000128626/ENSG00000181991…
GO:0043620	GO:0043620	regulation of DNA-templated transcription in response to stress	113	0.711687	2.46194	6.52856e-08	3.35133e-05	2.80098e-05	2056	tags=34%, list=9%, signal=31%	ENSG00000132002/ENSG00000204389/ENSG00000162772/ENSG00000130766/ENSG00000177606/ENSG00000008018/ENSG00000116044/ENSG00000128272/ENSG00000126067/ENSG00000150991/ENSG00000185627/ENSG00000108344/ENSG00000099341/ENSG00000087191/ENSG00000163636/ENSG00000151929/ENSG00000159377/ENSG00000142507/ENSG00000092010/ENSG00000100764/ENSG00000136930/ENSG00000159352/ENSG00000103363/ENSG00000154059/ENSG00000100567…
GO:0006986	GO:0006986	response to unfolded protein	177	0.635818	2.3457	6.52856e-08	3.35133e-05	2.80098e-05	1010	tags=18%, list=4%, signal=17%	ENSG00000132002/ENSG00000204389/ENSG00000162772/ENSG00000128965/ENSG00000204388/ENSG00000173110/ENSG00000116761/ENSG00000120694/ENSG00000087074/ENSG00000120742/ENSG00000116044/ENSG00000204628/ENSG00000128272/ENSG00000123240/ENSG00000005486/ENSG00000143321/ENSG00000080824/ENSG00000149257/ENSG00000135924/ENSG00000030110/ENSG00000116663/ENSG00000113013/ENSG00000151929/ENSG00000086061/ENSG00000124702…
GO:0140053	GO:0140053	mitochondrial gene expression	165	0.630253	2.31853	9.69346e-08	4.59321e-05	3.83892e-05	3824	tags=52%, list=17%, signal=44%	ENSG00000182199/ENSG00000185608/ENSG00000204568/ENSG00000059691/ENSG00000149792/ENSG00000113048/ENSG00000132676/ENSG00000074071/ENSG00000174547/ENSG00000175581/ENSG00000135972/ENSG00000172172/ENSG00000131368/ENSG00000137547/ENSG00000112651/ENSG00000147586/ENSG00000172586/ENSG00000167112/ENSG00000197345/ENSG00000159111/ENSG00000117481/ENSG00000136522/ENSG00000243927/ENSG00000171612/ENSG00000128626…
GO:0006119	GO:0006119	oxidative phosphorylation	142	0.666546	2.40086	1.12097e-07	4.93227e-05	4.12231e-05	3794	tags=51%, list=17%, signal=43%	ENSG00000182199/ENSG00000178741/ENSG00000102144/ENSG00000169021/ENSG00000110955/ENSG00000116459/ENSG00000198763/ENSG00000135940/ENSG00000184752/ENSG00000212907/ENSG00000127184/ENSG00000198786/ENSG00000135390/ENSG00000126267/ENSG00000173660/ENSG00000198888/ENSG00000168653/ENSG00000165283/ENSG00000099795/ENSG00000004779/ENSG00000198886/ENSG00000115944/ENSG00000233954/ENSG00000184983/ENSG00000171612…
GO:0006401	GO:0006401	RNA catabolic process	399	0.496592	1.99672	1.54371e-07	6.26266e-05	5.23422e-05	3534	tags=32%, list=16%, signal=28%	ENSG00000204389/ENSG00000204388/ENSG00000160570/ENSG00000089157/ENSG00000142676/ENSG00000168028/ENSG00000008018/ENSG00000092199/ENSG00000071082/ENSG00000137818/ENSG00000109917/ENSG00000177600/ENSG00000126067/ENSG00000174444/ENSG00000100316/ENSG00000150991/ENSG00000142937/ENSG00000197728/ENSG00000185627/ENSG00000117751/ENSG00000107371/ENSG00000018280/ENSG00000204392/ENSG00000108344/ENSG00000099341…
GO:0051962	GO:0051962	positive regulation of nervous system development	474	-0.412432	-1.69369	1.67509e-07	6.26266e-05	5.23422e-05	3689	tags=26%, list=16%, signal=22%	ENSG00000184564/ENSG00000007372/ENSG00000143320/ENSG00000014123/ENSG00000064300/ENSG00000174989/ENSG00000187391/ENSG00000111344/ENSG00000167191/ENSG00000164961/ENSG00000273749/ENSG00000167740/ENSG00000102924/ENSG00000198753/ENSG00000184304/ENSG00000203879/ENSG00000148516/ENSG00000084676/ENSG00000166333/ENSG00000176406/ENSG00000273706/ENSG00000114315/ENSG00000131914/ENSG00000198399/ENSG00000124507…
GO:0001570	GO:0001570	vasculogenesis	68	-0.647545	-2.08442	3.0111e-07	9.76229e-05	8.15915e-05	1214	tags=24%, list=5%, signal=22%	ENSG00000181555/ENSG00000173706/ENSG00000128052/ENSG00000125931/ENSG00000135547/ENSG00000174804/ENSG00000260001/ENSG00000166224/ENSG00000108175/ENSG00000069702/ENSG00000109756/ENSG00000182963/ENSG00000044090/ENSG00000148400/ENSG00000138448/ENSG00000105855
GO:0043062	GO:0043062	extracellular structure organization	339	-0.43855	-1.74438	4.2405e-07	0.000118734	9.92358e-05	2276	tags=24%, list=10%, signal=22%	ENSG00000117122/ENSG00000077150/ENSG00000159753/ENSG00000259207/ENSG00000150093/ENSG00000147408/ENSG00000169031/ENSG00000160255/ENSG00000106991/ENSG00000115318/ENSG00000164318/ENSG00000174705/ENSG00000106397/ENSG00000067182/ENSG00000099866/ENSG00000109072/ENSG00000160323/ENSG00000141098/ENSG00000138316/ENSG00000173402/ENSG00000173157/ENSG00000005961/ENSG00000134013/ENSG00000164171/ENSG00000204248…
GO:0010769	GO:0010769	regulation of cell morphogenesis involved in differentiation	280	-0.465581	-1.83405	4.56848e-07	0.000122356	0.000102263	2528	tags=20%, list=11%, signal=18%	ENSG00000171862/ENSG00000169306/ENSG00000127603/ENSG00000176749/ENSG00000103319/ENSG00000160007/ENSG00000130449/ENSG00000108947/ENSG00000100503/ENSG00000174672/ENSG00000157193/ENSG00000080644/ENSG00000137845/ENSG00000004777/ENSG00000181754/ENSG00000097007/ENSG00000144674/ENSG00000118785/ENSG00000114554/ENSG00000123384/ENSG00000075223/ENSG00000197555/ENSG00000197283/ENSG00000005810/ENSG00000184486…
GO:0022604	GO:0022604	regulation of cell morphogenesis	454	-0.415459	-1.70415	5.12896e-07	0.000131643	0.000110025	3670	tags=25%, list=16%, signal=21%	ENSG00000130558/ENSG00000143320/ENSG00000160469/ENSG00000064300/ENSG00000185658/ENSG00000174989/ENSG00000111344/ENSG00000273749/ENSG00000127831/ENSG00000198753/ENSG00000160255/ENSG00000124126/ENSG00000203879/ENSG00000165650/ENSG00000166333/ENSG00000100106/ENSG00000176406/ENSG00000160226/ENSG00000162458/ENSG00000136535/ENSG00000149658/ENSG00000198399/ENSG00000119866/ENSG00000155363/ENSG00000134987…
GO:0070841	GO:0070841	inclusion body assembly	22	0.920592	2.42823	7.15634e-07	0.000159626	0.000133412	587	tags=36%, list=3%, signal=35%	ENSG00000132002/ENSG00000204389/ENSG00000204388/ENSG00000120885/ENSG00000105993/ENSG00000087191/ENSG00000135924/ENSG00000151929
GO:0050769	GO:0050769	positive regulation of neurogenesis	421	-0.417652	-1.70258	7.55765e-07	0.000160535	0.000134172	3674	tags=26%, list=16%, signal=22%	ENSG00000007372/ENSG00000143320/ENSG00000014123/ENSG00000064300/ENSG00000174989/ENSG00000187391/ENSG00000111344/ENSG00000167191/ENSG00000164961/ENSG00000273749/ENSG00000167740/ENSG00000198753/ENSG00000184304/ENSG00000203879/ENSG00000148516/ENSG00000084676/ENSG00000166333/ENSG00000176406/ENSG00000114315/ENSG00000131914/ENSG00000198399/ENSG00000124507/ENSG00000174405/ENSG00000104290/ENSG00000141433…
GO:0051085	GO:0051085	chaperone cofactor-dependent protein refolding	30	0.868028	2.43137	9.76389e-07	0.000194018	0.000162157	1201	tags=37%, list=5%, signal=35%	ENSG00000132002/ENSG00000204389/ENSG00000204388/ENSG00000173110/ENSG00000120694/ENSG00000110958/ENSG00000168259/ENSG00000113013/ENSG00000204390/ENSG00000100380/ENSG00000109971
GO:0006605	GO:0006605	protein targeting	430	0.45304	1.82468	1.06309e-06	0.000204644	0.000171038	3373	tags=30%, list=15%, signal=26%	ENSG00000120885/ENSG00000117305/ENSG00000162735/ENSG00000089157/ENSG00000142676/ENSG00000075785/ENSG00000168028/ENSG00000071082/ENSG00000108953/ENSG00000105185/ENSG00000099800/ENSG00000137818/ENSG00000100216/ENSG00000177600/ENSG00000174444/ENSG00000100316/ENSG00000150991/ENSG00000142937/ENSG00000197728/ENSG00000143575/ENSG00000166323/ENSG00000134308/ENSG00000177370/ENSG00000080824/ENSG00000069974…
GO:0006520	GO:0006520	cellular amino acid metabolic process	318	0.485838	1.91137	1.82889e-06	0.000304598	0.000254577	3726	tags=35%, list=17%, signal=30%	ENSG00000110619/ENSG00000135069/ENSG00000182199/ENSG00000117305/ENSG00000116761/ENSG00000008018/ENSG00000059691/ENSG00000143450/ENSG00000128272/ENSG00000137513/ENSG00000166123/ENSG00000126067/ENSG00000104904/ENSG00000086475/ENSG00000101444/ENSG00000185627/ENSG00000139410/ENSG00000081181/ENSG00000137274/ENSG00000151552/ENSG00000140105/ENSG00000181019/ENSG00000108344/ENSG00000099341/ENSG00000087191…
GO:0003002	GO:0003002	regionalization	291	-0.456644	-1.79425	1.82956e-06	0.000304598	0.000254577	2024	tags=28%, list=9%, signal=26%	ENSG00000164066/ENSG00000121989/ENSG00000107779/ENSG00000164442/ENSG00000169083/ENSG00000163251/ENSG00000204304/ENSG00000007372/ENSG00000154309/ENSG00000143147/ENSG00000188290/ENSG00000141510/ENSG00000123364/ENSG00000105996/ENSG00000108773/ENSG00000273706/ENSG00000114315/ENSG00000136535/ENSG00000123095/ENSG00000118257/ENSG00000100068/ENSG00000185630/ENSG00000077782/ENSG00000173917/ENSG00000037965…
GO:0006979	GO:0006979	response to oxidative stress	415	0.473852	1.90786	2.23045e-06	0.000343489	0.000287082	3825	tags=29%, list=17%, signal=24%	ENSG00000204389/ENSG00000130766/ENSG00000204388/ENSG00000177606/ENSG00000120129/ENSG00000061918/ENSG00000117592/ENSG00000116044/ENSG00000204628/ENSG00000128272/ENSG00000042286/ENSG00000127191/ENSG00000136159/ENSG00000109846/ENSG00000167815/ENSG00000118503/ENSG00000123131/ENSG00000135046/ENSG00000184752/ENSG00000079999/ENSG00000142168/ENSG00000181019/ENSG00000198786/ENSG00000121691/ENSG00000176171…
GO:0033209	GO:0033209	tumor necrosis factor-mediated signaling pathway	159	0.608279	2.21245	2.81367e-06	0.000403075	0.000336883	2056	tags=27%, list=9%, signal=25%	ENSG00000204389/ENSG00000204388/ENSG00000008018/ENSG00000204628/ENSG00000126067/ENSG00000124635/ENSG00000127191/ENSG00000100906/ENSG00000185627/ENSG00000118503/ENSG00000108344/ENSG00000099341/ENSG00000087191/ENSG00000163636/ENSG00000159377/ENSG00000142507/ENSG00000084207/ENSG00000103490/ENSG00000196954/ENSG00000065427/ENSG00000111057/ENSG00000175354/ENSG00000092010/ENSG00000100764/ENSG00000136930…
GO:0090083	GO:0090083	regulation of inclusion body assembly	15	0.947428	2.27768	3.28877e-06	0.000460428	0.000384818	402	tags=47%, list=2%, signal=46%	ENSG00000132002/ENSG00000204389/ENSG00000204388/ENSG00000120885/ENSG00000105993/ENSG00000087191/ENSG00000135924
GO:0048638	GO:0048638	regulation of developmental growth	295	-0.444257	-1.75327	3.55375e-06	0.000486469	0.000406582	3962	tags=27%, list=18%, signal=23%	ENSG00000144550/ENSG00000078018/ENSG00000142208/ENSG00000107779/ENSG00000185033/ENSG00000105723/ENSG00000138623/ENSG00000169083/ENSG00000143858/ENSG00000108557/ENSG00000144560/ENSG00000130558/ENSG00000143320/ENSG00000169946/ENSG00000111344/ENSG00000273749/ENSG00000127831/ENSG00000203879/ENSG00000166333/ENSG00000182533/ENSG00000112964/ENSG00000176406/ENSG00000174705/ENSG00000198399/ENSG00000119866…
GO:0034329	GO:0034329	cell junction assembly	378	-0.405046	-1.63303	3.79974e-06	0.000508835	0.000425275	2531	tags=19%, list=11%, signal=17%	ENSG00000090020/ENSG00000171862/ENSG00000169306/ENSG00000127603/ENSG00000103319/ENSG00000175928/ENSG00000111199/ENSG00000164171/ENSG00000188878/ENSG00000085741/ENSG00000104067/ENSG00000079482/ENSG00000077522/ENSG00000171791/ENSG00000151834/ENSG00000186111/ENSG00000150394/ENSG00000181754/ENSG00000173898/ENSG00000113211/ENSG00000074054/ENSG00000151914/ENSG00000164877/ENSG00000161638/ENSG00000097007…
GO:1902532	GO:1902532	negative regulation of intracellular signal transduction	486	0.435843	1.78132	5.77354e-06	0.0007091	0.000592653	2523	tags=16%, list=11%, signal=15%	ENSG00000204389/ENSG00000168209/ENSG00000162772/ENSG00000101255/ENSG00000130766/ENSG00000120885/ENSG00000108861/ENSG00000120129/ENSG00000112425/ENSG00000116044/ENSG00000204628/ENSG00000189067/ENSG00000168421/ENSG00000123240/ENSG00000111266/ENSG00000155962/ENSG00000118503/ENSG00000116741/ENSG00000111252/ENSG00000159445/ENSG00000113575/ENSG00000135956/ENSG00000075142/ENSG00000086061/ENSG00000159200…
GO:2001233	GO:2001233	regulation of apoptotic signaling pathway	380	0.462052	1.84733	1.04436e-05	0.00121382	0.00101449	2414	tags=17%, list=11%, signal=15%	ENSG00000204389/ENSG00000162772/ENSG00000204388/ENSG00000120885/ENSG00000160570/ENSG00000142676/ENSG00000116761/ENSG00000108953/ENSG00000105185/ENSG00000116044/ENSG00000204628/ENSG00000005022/ENSG00000128245/ENSG00000127191/ENSG00000103811/ENSG00000167815/ENSG00000118503/ENSG00000089248/ENSG00000142168/ENSG00000134308/ENSG00000176171/ENSG00000030110/ENSG00000181788/ENSG00000104313/ENSG00000162734…
GO:0007006	GO:0007006	mitochondrial membrane organization	136	0.61145	2.1872	1.47509e-05	0.00159413	0.00133235	3136	tags=37%, list=14%, signal=32%	ENSG00000204389/ENSG00000108953/ENSG00000105185/ENSG00000099800/ENSG00000005022/ENSG00000128245/ENSG00000100216/ENSG00000110955/ENSG00000116459/ENSG00000106554/ENSG00000134308/ENSG00000177370/ENSG00000080824/ENSG00000171169/ENSG00000135390/ENSG00000128654/ENSG00000159445/ENSG00000176171/ENSG00000030110/ENSG00000113013/ENSG00000165629/ENSG00000173786/ENSG00000108179/ENSG00000015475/ENSG00000162972…
GO:0060840	GO:0060840	artery development	83	-0.611339	-2.02023	1.53438e-05	0.00162962	0.00136201	2170	tags=29%, list=10%, signal=26%	ENSG00000124766/ENSG00000085741/ENSG00000081479/ENSG00000114739/ENSG00000186642/ENSG00000196712/ENSG00000189079/ENSG00000123384/ENSG00000101384/ENSG00000101665/ENSG00000092148/ENSG00000135547/ENSG00000169855/ENSG00000108175/ENSG00000184058/ENSG00000074181/ENSG00000004399/ENSG00000049323/ENSG00000148400/ENSG00000204217/ENSG00000130164/ENSG00000117707/ENSG00000171316/ENSG00000133026
GO:0070431	GO:0070431	nucleotide-binding oligomerization domain containing 2 signaling pathway	12	0.916109	2.0842	1.83226e-05	0.00187358	0.0015659	267	tags=33%, list=1%, signal=33%	ENSG00000204389/ENSG00000204388/ENSG00000100906/ENSG00000118503
GO:0072376	GO:0072376	protein activation cascade	24	-0.770717	-2.04757	2.27801e-05	0.00222739	0.00186161	809	tags=12%, list=4%, signal=12%	ENSG00000149131/ENSG00000003436/ENSG00000115414
GO:0072378	GO:0072378	blood coagulation, fibrin clot formation	24	-0.770717	-2.04757	2.27801e-05	0.00222739	0.00186161	809	tags=12%, list=4%, signal=12%	ENSG00000149131/ENSG00000003436/ENSG00000115414
GO:0097193	GO:0097193	intrinsic apoptotic signaling pathway	272	0.509438	1.97109	2.43541e-05	0.00234408	0.00195914	1972	tags=16%, list=9%, signal=15%	ENSG00000204389/ENSG00000168209/ENSG00000101255/ENSG00000128965/ENSG00000120885/ENSG00000142676/ENSG00000087074/ENSG00000116044/ENSG00000204628/ENSG00000128272/ENSG00000127191/ENSG00000089248/ENSG00000142168/ENSG00000176171/ENSG00000030110/ENSG00000169567/ENSG00000086061/ENSG00000103490/ENSG00000100219/ENSG00000196954/ENSG00000108179/ENSG00000015475/ENSG00000221867/ENSG00000175354/ENSG00000152256…
GO:0032436	GO:0032436	positive regulation of proteasomal ubiquitin-dependent protein catabolic process	85	0.676311	2.26126	3.09662e-05	0.00289018	0.00241556	881	tags=12%, list=4%, signal=11%	ENSG00000204389/ENSG00000101255/ENSG00000204388/ENSG00000120885/ENSG00000116044/ENSG00000204628/ENSG00000079999/ENSG00000135924/ENSG00000137393/ENSG00000177479
GO:0062197	GO:0062197	cellular response to chemical stress	321	0.462396	1.81916	3.53124e-05	0.00315253	0.00263483	4002	tags=27%, list=18%, signal=23%	ENSG00000204389/ENSG00000130766/ENSG00000204388/ENSG00000177606/ENSG00000061918/ENSG00000117592/ENSG00000057663/ENSG00000116044/ENSG00000204628/ENSG00000128272/ENSG00000042286/ENSG00000127191/ENSG00000167815/ENSG00000118503/ENSG00000135046/ENSG00000079999/ENSG00000142168/ENSG00000181019/ENSG00000107745/ENSG00000121691/ENSG00000176171/ENSG00000086061/ENSG00000166006/ENSG00000084207/ENSG00000143878…
GO:1900034	GO:1900034	regulation of cellular response to heat	78	0.677512	2.23666	4.32876e-05	0.00366172	0.0030604	1884	tags=33%, list=8%, signal=31%	ENSG00000132002/ENSG00000204389/ENSG00000204388/ENSG00000004478/ENSG00000120694/ENSG00000108953/ENSG00000105993/ENSG00000109846/ENSG00000110958/ENSG00000080824/ENSG00000168259/ENSG00000151929/ENSG00000204390/ENSG00000085415/ENSG00000075188/ENSG00000102900/ENSG00000162889/ENSG00000109971/ENSG00000117748/ENSG00000096384/ENSG00000112208/ENSG00000157020/ENSG00000110172/ENSG00000101146/ENSG00000149196…
GO:0034605	GO:0034605	cellular response to heat	121	0.617376	2.17179	4.39743e-05	0.00366172	0.0030604	1884	tags=27%, list=8%, signal=25%	ENSG00000132002/ENSG00000204389/ENSG00000204388/ENSG00000173110/ENSG00000004478/ENSG00000120694/ENSG00000108953/ENSG00000183199/ENSG00000105993/ENSG00000109846/ENSG00000110958/ENSG00000080824/ENSG00000168259/ENSG00000151929/ENSG00000072062/ENSG00000204390/ENSG00000085415/ENSG00000075188/ENSG00000102900/ENSG00000162889/ENSG00000109971/ENSG00000117748/ENSG00000164609/ENSG00000124762/ENSG00000096384…
GO:0032757	GO:0032757	positive regulation of interleukin-8 production	49	0.748399	2.28845	4.40002e-05	0.00366172	0.0030604	1738	tags=16%, list=8%, signal=15%	ENSG00000204389/ENSG00000204388/ENSG00000103490/ENSG00000232810/ENSG00000116815/ENSG00000172936/ENSG00000189403/ENSG00000175197
GO:0048568	GO:0048568	embryonic organ development	384	-0.382658	-1.54109	4.45826e-05	0.00366172	0.0030604	3967	tags=27%, list=18%, signal=23%	ENSG00000164107/ENSG00000142208/ENSG00000107779/ENSG00000164442/ENSG00000141519/ENSG00000049130/ENSG00000204138/ENSG00000163251/ENSG00000204304/ENSG00000184564/ENSG00000007372/ENSG00000002745/ENSG00000117122/ENSG00000169946/ENSG00000174989/ENSG00000141510/ENSG00000180900/ENSG00000198707/ENSG00000105996/ENSG00000106991/ENSG00000148516/ENSG00000138802/ENSG00000084676/ENSG00000100106/ENSG00000104881…
GO:0034446	GO:0034446	substrate adhesion-dependent cell spreading	98	-0.542658	-1.85295	7.09374e-05	0.00520207	0.0043478	1605	tags=19%, list=7%, signal=18%	ENSG00000118193/ENSG00000164877/ENSG00000146904/ENSG00000097007/ENSG00000151422/ENSG00000174804/ENSG00000130702/ENSG00000169604/ENSG00000147459/ENSG00000130402/ENSG00000135862/ENSG00000173517/ENSG00000196924/ENSG00000138448/ENSG00000088812/ENSG00000172037/ENSG00000124782/ENSG00000091136/ENSG00000115414
GO:0008637	GO:0008637	apoptotic mitochondrial changes	118	0.620794	2.17444	7.21865e-05	0.00521507	0.00435866	2594	tags=30%, list=12%, signal=26%	ENSG00000204389/ENSG00000120885/ENSG00000177606/ENSG00000108953/ENSG00000105185/ENSG00000005022/ENSG00000128245/ENSG00000151729/ENSG00000042286/ENSG00000134308/ENSG00000171169/ENSG00000159445/ENSG00000176171/ENSG00000030110/ENSG00000103490/ENSG00000108179/ENSG00000015475/ENSG00000023909/ENSG00000114023/ENSG00000213190/ENSG00000001460/ENSG00000181061/ENSG00000171552/ENSG00000064012/ENSG00000006625…
GO:0048588	GO:0048588	developmental cell growth	206	-0.440153	-1.6703	7.71023e-05	0.0054592	0.0045627	3962	tags=28%, list=18%, signal=23%	ENSG00000144550/ENSG00000078018/ENSG00000185033/ENSG00000105723/ENSG00000138623/ENSG00000112290/ENSG00000143858/ENSG00000130558/ENSG00000143320/ENSG00000111344/ENSG00000150093/ENSG00000273749/ENSG00000203879/ENSG00000166333/ENSG00000182533/ENSG00000176406/ENSG00000198399/ENSG00000119866/ENSG00000118257/ENSG00000134987/ENSG00000156299/ENSG00000104133/ENSG00000130477/ENSG00000127603/ENSG00000133083…
GO:0051701	GO:0051701	interaction with host	198	0.512914	1.91698	8.7118e-05	0.00609826	0.00509682	1959	tags=18%, list=9%, signal=17%	ENSG00000204389/ENSG00000204388/ENSG00000075785/ENSG00000168028/ENSG00000112335/ENSG00000100097/ENSG00000057663/ENSG00000111640/ENSG00000170542/ENSG00000196262/ENSG00000183684/ENSG00000101558/ENSG00000155876/ENSG00000105971/ENSG00000167333/ENSG00000139722/ENSG00000090659/ENSG00000142089/ENSG00000179046/ENSG00000083937/ENSG00000171497/ENSG00000171552/ENSG00000105976/ENSG00000184990/ENSG00000119541…
GO:0060560	GO:0060560	developmental growth involved in morphogenesis	211	-0.46117	-1.7611	0.000102589	0.00676461	0.00565374	3962	tags=30%, list=18%, signal=25%	ENSG00000144550/ENSG00000078018/ENSG00000185033/ENSG00000138623/ENSG00000112290/ENSG00000143858/ENSG00000130558/ENSG00000143320/ENSG00000187391/ENSG00000111344/ENSG00000150093/ENSG00000273749/ENSG00000107816/ENSG00000203879/ENSG00000166333/ENSG00000109321/ENSG00000176406/ENSG00000273706/ENSG00000198399/ENSG00000119866/ENSG00000121039/ENSG00000118257/ENSG00000134987/ENSG00000156299/ENSG00000104133…
GO:0019827	GO:0019827	stem cell population maintenance	146	-0.496255	-1.80661	0.000103203	0.00676461	0.00565374	3331	tags=34%, list=15%, signal=29%	ENSG00000108773/ENSG00000103037/ENSG00000155760/ENSG00000184708/ENSG00000114315/ENSG00000131914/ENSG00000174405/ENSG00000080345/ENSG00000047315/ENSG00000185630/ENSG00000152518/ENSG00000134013/ENSG00000124766/ENSG00000088038/ENSG00000078674/ENSG00000087087/ENSG00000162337/ENSG00000164190/ENSG00000146904/ENSG00000084093/ENSG00000187140/ENSG00000117713/ENSG00000155090/ENSG00000115548/ENSG00000198719…
GO:0007229	GO:0007229	integrin-mediated signaling pathway	99	-0.562686	-1.93027	0.000103226	0.00676461	0.00565374	3600	tags=31%, list=16%, signal=26%	ENSG00000259207/ENSG00000150093/ENSG00000184304/ENSG00000160255/ENSG00000115318/ENSG00000166333/ENSG00000141968/ENSG00000099866/ENSG00000050820/ENSG00000160323/ENSG00000133246/ENSG00000064201/ENSG00000005961/ENSG00000159840/ENSG00000164171/ENSG00000204420/ENSG00000005844/ENSG00000137845/ENSG00000151914/ENSG00000161638/ENSG00000097007/ENSG00000243678/ENSG00000135424/ENSG00000130702/ENSG00000137076…
GO:0034620	GO:0034620	cellular response to unfolded protein	142	0.573988	2.06748	0.000109336	0.00697357	0.00582839	1010	tags=16%, list=4%, signal=16%	ENSG00000204389/ENSG00000162772/ENSG00000204388/ENSG00000173110/ENSG00000116761/ENSG00000087074/ENSG00000120742/ENSG00000116044/ENSG00000204628/ENSG00000128272/ENSG00000123240/ENSG00000005486/ENSG00000143321/ENSG00000030110/ENSG00000113013/ENSG00000151929/ENSG00000124702/ENSG00000100219/ENSG00000159720/ENSG00000204390/ENSG00000153132/ENSG00000175354/ENSG00000131871
GO:0050808	GO:0050808	synapse organization	373	-0.382014	-1.53552	0.000110728	0.00697357	0.00582839	1896	tags=15%, list=8%, signal=14%	ENSG00000079482/ENSG00000157193/ENSG00000151834/ENSG00000135766/ENSG00000104419/ENSG00000166387/ENSG00000137845/ENSG00000132535/ENSG00000004777/ENSG00000150394/ENSG00000181754/ENSG00000147799/ENSG00000173898/ENSG00000113211/ENSG00000171992/ENSG00000204843/ENSG00000084093/ENSG00000097007/ENSG00000162599/ENSG00000165699/ENSG00000094631/ENSG00000139182/ENSG00000171105/ENSG00000225968/ENSG00000166159…
GO:0031346	GO:0031346	positive regulation of cell projection organization	358	-0.391472	-1.5686	0.000110943	0.00697357	0.00582839	3668	tags=25%, list=16%, signal=21%	ENSG00000143320/ENSG00000158195/ENSG00000064300/ENSG00000159753/ENSG00000100558/ENSG00000174989/ENSG00000187391/ENSG00000111344/ENSG00000164961/ENSG00000273749/ENSG00000164251/ENSG00000127831/ENSG00000198753/ENSG00000184304/ENSG00000108773/ENSG00000203879/ENSG00000166333/ENSG00000165694/ENSG00000134982/ENSG00000176406/ENSG00000115355/ENSG00000198399/ENSG00000124507/ENSG00000011426/ENSG00000141433…
GO:0007492	GO:0007492	endoderm development	69	-0.577206	-1.86135	0.000133807	0.00777593	0.00649899	2238	tags=20%, list=10%, signal=18%	ENSG00000122641/ENSG00000111799/ENSG00000060718/ENSG00000161638/ENSG00000089177/ENSG00000181555/ENSG00000135424/ENSG00000135862/ENSG00000184634/ENSG00000148400/ENSG00000138448/ENSG00000171634/ENSG00000091136/ENSG00000115414
GO:0000302	GO:0000302	response to reactive oxygen species	212	0.49569	1.86654	0.000138487	0.00789887	0.00660174	3794	tags=32%, list=17%, signal=27%	ENSG00000130766/ENSG00000177606/ENSG00000120129/ENSG00000061918/ENSG00000116044/ENSG00000204628/ENSG00000127191/ENSG00000136159/ENSG00000109846/ENSG00000167815/ENSG00000118503/ENSG00000135046/ENSG00000142168/ENSG00000181019/ENSG00000198786/ENSG00000121691/ENSG00000176171/ENSG00000030110/ENSG00000175592/ENSG00000126353/ENSG00000166006/ENSG00000084207/ENSG00000143878/ENSG00000198695/ENSG00000108179…
GO:0002064	GO:0002064	epithelial cell development	198	-0.449564	-1.70038	0.00014008	0.00791646	0.00661644	3924	tags=30%, list=17%, signal=25%	ENSG00000105723/ENSG00000171456/ENSG00000005513/ENSG00000169083/ENSG00000184564/ENSG00000007372/ENSG00000187391/ENSG00000164251/ENSG00000180900/ENSG00000106991/ENSG00000138802/ENSG00000067900/ENSG00000100106/ENSG00000149418/ENSG00000102554/ENSG00000106397/ENSG00000067182/ENSG00000167968/ENSG00000077782/ENSG00000032219/ENSG00000137090/ENSG00000111913/ENSG00000134852/ENSG00000102531/ENSG00000095397…
GO:0048644	GO:0048644	muscle organ morphogenesis	66	-0.564269	-1.80393	0.000144458	0.00800264	0.00668846	4963	tags=55%, list=22%, signal=43%	ENSG00000180340/ENSG00000155657/ENSG00000157240/ENSG00000128917/ENSG00000125878/ENSG00000057294/ENSG00000197381/ENSG00000150347/ENSG00000106799/ENSG00000159251/ENSG00000077463/ENSG00000134571/ENSG00000107779/ENSG00000169946/ENSG00000106991/ENSG00000130939/ENSG00000214872/ENSG00000096696/ENSG00000060718/ENSG00000081479/ENSG00000135766/ENSG00000101306/ENSG00000173706/ENSG00000101665/ENSG00000135547…
GO:0098727	GO:0098727	maintenance of cell number	148	-0.502473	-1.83211	0.000145309	0.00800264	0.00668846	3331	tags=34%, list=15%, signal=29%	ENSG00000108773/ENSG00000103037/ENSG00000155760/ENSG00000184708/ENSG00000114315/ENSG00000131914/ENSG00000174405/ENSG00000080345/ENSG00000047315/ENSG00000185630/ENSG00000152518/ENSG00000134013/ENSG00000124766/ENSG00000088038/ENSG00000078674/ENSG00000087087/ENSG00000162337/ENSG00000164190/ENSG00000146904/ENSG00000084093/ENSG00000187140/ENSG00000117713/ENSG00000155090/ENSG00000115548/ENSG00000198719…
GO:0034612	GO:0034612	response to tumor necrosis factor	272	0.477517	1.84758	0.000145502	0.00800264	0.00668846	2056	tags=18%, list=9%, signal=17%	ENSG00000204389/ENSG00000204388/ENSG00000008018/ENSG00000116044/ENSG00000204628/ENSG00000126067/ENSG00000124635/ENSG00000127191/ENSG00000100906/ENSG00000185627/ENSG00000118503/ENSG00000108344/ENSG00000099341/ENSG00000087191/ENSG00000163636/ENSG00000271503/ENSG00000159377/ENSG00000142507/ENSG00000084207/ENSG00000103490/ENSG00000196954/ENSG00000185043/ENSG00000065427/ENSG00000111057/ENSG00000175354…
GO:0035987	GO:0035987	endodermal cell differentiation	40	-0.661184	-1.93018	0.000161779	0.00872744	0.00729425	2238	tags=22%, list=10%, signal=20%	ENSG00000122641/ENSG00000111799/ENSG00000060718/ENSG00000161638/ENSG00000181555/ENSG00000135424/ENSG00000138448/ENSG00000091136/ENSG00000115414
GO:0034976	GO:0034976	response to endoplasmic reticulum stress	285	0.460093	1.79378	0.000177341	0.00918002	0.0076725	1010	tags=10%, list=4%, signal=10%	ENSG00000204389/ENSG00000162772/ENSG00000101255/ENSG00000130766/ENSG00000128965/ENSG00000120885/ENSG00000177606/ENSG00000116761/ENSG00000087074/ENSG00000120742/ENSG00000116044/ENSG00000204628/ENSG00000128272/ENSG00000005486/ENSG00000127191/ENSG00000089248/ENSG00000143321/ENSG00000135924/ENSG00000030110/ENSG00000116663/ENSG00000124702/ENSG00000100219/ENSG00000196954/ENSG00000159720/ENSG00000221867…
GO:0031589	GO:0031589	cell-substrate adhesion	321	-0.399624	-1.584	0.000179692	0.00920894	0.00769667	3392	tags=22%, list=15%, signal=19%	ENSG00000160255/ENSG00000124126/ENSG00000157927/ENSG00000155760/ENSG00000067900/ENSG00000166333/ENSG00000100106/ENSG00000164318/ENSG00000136286/ENSG00000099866/ENSG00000109072/ENSG00000160323/ENSG00000140945/ENSG00000156299/ENSG00000173402/ENSG00000090020/ENSG00000171862/ENSG00000127603/ENSG00000109927/ENSG00000005961/ENSG00000159840/ENSG00000164171/ENSG00000050555/ENSG00000008710/ENSG00000147044…
GO:0007626	GO:0007626	locomotory behavior	172	-0.46827	-1.73838	0.00018089	0.00920894	0.00769667	2756	tags=23%, list=12%, signal=21%	ENSG00000085433/ENSG00000104133/ENSG00000184254/ENSG00000181656/ENSG00000171862/ENSG00000143995/ENSG00000108947/ENSG00000100302/ENSG00000182979/ENSG00000099904/ENSG00000198793/ENSG00000080644/ENSG00000152977/ENSG00000132535/ENSG00000159208/ENSG00000171298/ENSG00000165699/ENSG00000131771/ENSG00000164128/ENSG00000165240/ENSG00000141027/ENSG00000075275/ENSG00000174804/ENSG00000105464/ENSG00000140396…
GO:0030335	GO:0030335	positive regulation of cell migration	468	-0.362206	-1.48528	0.000183494	0.00926492	0.00774346	2967	tags=20%, list=13%, signal=17%	ENSG00000099866/ENSG00000109072/ENSG00000118257/ENSG00000050820/ENSG00000019582/ENSG00000213066/ENSG00000140945/ENSG00000156299/ENSG00000077782/ENSG00000112293/ENSG00000186891/ENSG00000171943/ENSG00000157873/ENSG00000111913/ENSG00000164362/ENSG00000005961/ENSG00000149311/ENSG00000170962/ENSG00000111199/ENSG00000161921/ENSG00000164171/ENSG00000123908/ENSG00000171049/ENSG00000177119/ENSG00000188771…
GO:0045446	GO:0045446	endothelial cell differentiation	100	-0.546179	-1.88514	0.000187459	0.00934922	0.00781392	2191	tags=31%, list=10%, signal=28%	ENSG00000164251/ENSG00000106991/ENSG00000148516/ENSG00000067900/ENSG00000106397/ENSG00000067182/ENSG00000065970/ENSG00000104067/ENSG00000120075/ENSG00000134202/ENSG00000114739/ENSG00000186642/ENSG00000134318/ENSG00000198719/ENSG00000173706/ENSG00000128052/ENSG00000101384/ENSG00000267534/ENSG00000132702/ENSG00000135547/ENSG00000035403/ENSG00000182871/ENSG00000109756/ENSG00000105426/ENSG00000170989…
GO:0033108	GO:0033108	mitochondrial respiratory chain complex assembly	102	0.612865	2.08779	0.000188199	0.00934922	0.00781392	3473	tags=43%, list=15%, signal=37%	ENSG00000105341/ENSG00000198763/ENSG00000164182/ENSG00000184752/ENSG00000198786/ENSG00000138495/ENSG00000198888/ENSG00000168653/ENSG00000099795/ENSG00000106603/ENSG00000004779/ENSG00000198886/ENSG00000184983/ENSG00000171612/ENSG00000198695/ENSG00000125356/ENSG00000119421/ENSG00000240230/ENSG00000250317/ENSG00000130414/ENSG00000145494/ENSG00000133983/ENSG00000170906/ENSG00000183978/ENSG00000119013…
GO:0006929	GO:0006929	substrate-dependent cell migration	26	-0.779252	-2.09437	0.000194045	0.00946287	0.0079089	1144	tags=27%, list=5%, signal=26%	ENSG00000184922/ENSG00000169855/ENSG00000064999/ENSG00000085733/ENSG00000151651/ENSG00000133026/ENSG00000115414
GO:0050821	GO:0050821	protein stabilization	175	0.524509	1.93479	0.000196631	0.00946287	0.0079089	2280	tags=23%, list=10%, signal=21%	ENSG00000204389/ENSG00000204388/ENSG00000120885/ENSG00000162735/ENSG00000142676/ENSG00000163468/ENSG00000115484/ENSG00000183199/ENSG00000111640/ENSG00000109846/ENSG00000110958/ENSG00000150753/ENSG00000080824/ENSG00000125691/ENSG00000151929/ENSG00000204315/ENSG00000165416/ENSG00000170275/ENSG00000135624/ENSG00000108518/ENSG00000124762/ENSG00000096384/ENSG00000166226/ENSG00000118137/ENSG00000120438…
GO:0014031	GO:0014031	mesenchymal cell development	75	-0.547389	-1.78557	0.000225172	0.0102745	0.00858727	1167	tags=16%, list=5%, signal=15%	ENSG00000075223/ENSG00000101384/ENSG00000070814/ENSG00000169554/ENSG00000135547/ENSG00000130702/ENSG00000168758/ENSG00000184058/ENSG00000249915/ENSG00000148400/ENSG00000187553/ENSG00000115414
GO:1901028	GO:1901028	regulation of mitochondrial outer membrane permeabilization involved in apoptotic signaling pathway	44	0.716073	2.16377	0.000247877	0.0110647	0.00924765	820	tags=16%, list=4%, signal=15%	ENSG00000204389/ENSG00000108953/ENSG00000005022/ENSG00000128245/ENSG00000134308/ENSG00000030110/ENSG00000015475
GO:0032637	GO:0032637	interleukin-8 production	78	0.635598	2.09829	0.000273357	0.0121142	0.0101249	1773	tags=13%, list=8%, signal=12%	ENSG00000204389/ENSG00000204388/ENSG00000135046/ENSG00000103490/ENSG00000232810/ENSG00000116815/ENSG00000172936/ENSG00000189403/ENSG00000175197/ENSG00000264522
GO:0036230	GO:0036230	granulocyte activation	471	0.381459	1.55209	0.000311828	0.0134326	0.0112267	3441	tags=24%, list=15%, signal=21%	ENSG00000204389/ENSG00000204388/ENSG00000173110/ENSG00000182718/ENSG00000075785/ENSG00000008018/ENSG00000117592/ENSG00000110442/ENSG00000103381/ENSG00000103811/ENSG00000172794/ENSG00000185627/ENSG00000123131/ENSG00000021355/ENSG00000196262/ENSG00000198931/ENSG00000163191/ENSG00000018280/ENSG00000080824/ENSG00000163754/ENSG00000108344/ENSG00000101558/ENSG00000069974/ENSG00000121691/ENSG00000149357…
GO:0021872	GO:0021872	forebrain generation of neurons	50	-0.626464	-1.90836	0.000336472	0.0142943	0.0119469	3084	tags=36%, list=14%, signal=31%	ENSG00000114315/ENSG00000136535/ENSG00000118257/ENSG00000089116/ENSG00000077782/ENSG00000122641/ENSG00000119042/ENSG00000130449/ENSG00000066279/ENSG00000165240/ENSG00000004848/ENSG00000169855/ENSG00000108175/ENSG00000109756/ENSG00000176165/ENSG00000130827/ENSG00000117707/ENSG00000165819
GO:0072593	GO:0072593	reactive oxygen species metabolic process	250	0.453005	1.748	0.000382213	0.0156962	0.0131186	3087	tags=22%, list=14%, signal=19%	ENSG00000168209/ENSG00000130766/ENSG00000120885/ENSG00000213934/ENSG00000117592/ENSG00000057663/ENSG00000116044/ENSG00000109846/ENSG00000167815/ENSG00000198763/ENSG00000081181/ENSG00000123131/ENSG00000164182/ENSG00000142168/ENSG00000080824/ENSG00000181019/ENSG00000069974/ENSG00000121691/ENSG00000176171/ENSG00000116096/ENSG00000084207/ENSG00000171612/ENSG00000128340/ENSG00000131871/ENSG00000229344…
GO:0042254	GO:0042254	ribosome biogenesis	306	0.419924	1.64784	0.000429436	0.0172897	0.0144504	3915	tags=41%, list=17%, signal=34%	ENSG00000089157/ENSG00000142676/ENSG00000122034/ENSG00000168028/ENSG00000141101/ENSG00000100316/ENSG00000142937/ENSG00000174547/ENSG00000178718/ENSG00000182810/ENSG00000107371/ENSG00000146109/ENSG00000111845/ENSG00000145912/ENSG00000172336/ENSG00000145220/ENSG00000086189/ENSG00000159111/ENSG00000136045/ENSG00000117481/ENSG00000170889/ENSG00000148300/ENSG00000102309/ENSG00000171490/ENSG00000278619…
GO:0048008	GO:0048008	platelet-derived growth factor receptor signaling pathway	54	-0.616167	-1.90084	0.000447296	0.0177764	0.0148572	4342	tags=44%, list=19%, signal=36%	ENSG00000150347/ENSG00000011405/ENSG00000103056/ENSG00000189058/ENSG00000185359/ENSG00000114423/ENSG00000050820/ENSG00000171862/ENSG00000170962/ENSG00000104368/ENSG00000096968/ENSG00000097007/ENSG00000151422/ENSG00000123384/ENSG00000104213/ENSG00000149177/ENSG00000130787/ENSG00000166224/ENSG00000198799/ENSG00000127946/ENSG00000110395/ENSG00000140575/ENSG00000265972/ENSG00000119508
GO:0032984	GO:0032984	protein-containing complex disassembly	320	0.413938	1.62779	0.000468812	0.0182332	0.015239	3860	tags=36%, list=17%, signal=30%	ENSG00000168209/ENSG00000185608/ENSG00000204568/ENSG00000149792/ENSG00000253626/ENSG00000113048/ENSG00000132676/ENSG00000074071/ENSG00000174547/ENSG00000175581/ENSG00000135972/ENSG00000077549/ENSG00000172172/ENSG00000131368/ENSG00000125868/ENSG00000137547/ENSG00000112651/ENSG00000147586/ENSG00000176171/ENSG00000172586/ENSG00000197345/ENSG00000125691/ENSG00000151239/ENSG00000159111/ENSG00000006747…
GO:0031503	GO:0031503	protein-containing complex localization	277	-0.383833	-1.5128	0.000470302	0.0182332	0.015239	1931	tags=17%, list=9%, signal=16%	ENSG00000213123/ENSG00000079482/ENSG00000137845/ENSG00000132535/ENSG00000115875/ENSG00000126870/ENSG00000151461/ENSG00000058804/ENSG00000163913/ENSG00000165699/ENSG00000283632/ENSG00000175054/ENSG00000071894/ENSG00000204104/ENSG00000181555/ENSG00000101665/ENSG00000133226/ENSG00000168824/ENSG00000183098/ENSG00000030066/ENSG00000169181/ENSG00000174871/ENSG00000205323/ENSG00000152804/ENSG00000141577…
GO:0043312	GO:0043312	neutrophil degranulation	453	0.386471	1.56527	0.000470629	0.0182332	0.015239	3346	tags=24%, list=15%, signal=21%	ENSG00000204389/ENSG00000204388/ENSG00000173110/ENSG00000182718/ENSG00000075785/ENSG00000008018/ENSG00000117592/ENSG00000110442/ENSG00000103381/ENSG00000103811/ENSG00000172794/ENSG00000185627/ENSG00000123131/ENSG00000021355/ENSG00000196262/ENSG00000198931/ENSG00000163191/ENSG00000018280/ENSG00000080824/ENSG00000163754/ENSG00000108344/ENSG00000101558/ENSG00000069974/ENSG00000121691/ENSG00000149357…
GO:0050905	GO:0050905	neuromuscular process	92	-0.508188	-1.71761	0.000480397	0.0184953	0.015458	2737	tags=23%, list=12%, signal=20%	ENSG00000196743/ENSG00000184254/ENSG00000181656/ENSG00000171862/ENSG00000103657/ENSG00000183117/ENSG00000125741/ENSG00000132535/ENSG00000204843/ENSG00000097007/ENSG00000171298/ENSG00000005810/ENSG00000105464/ENSG00000204120/ENSG00000108797/ENSG00000167371/ENSG00000152192/ENSG00000100888/ENSG00000169992/ENSG00000119508/ENSG00000133026
GO:0016569	GO:0016569	covalent chromatin modification	449	-0.350945	-1.43898	0.00051972	0.0197885	0.0165389	4156	tags=28%, list=18%, signal=23%	ENSG00000114670/ENSG00000077463/ENSG00000174718/ENSG00000011243/ENSG00000111707/ENSG00000172301/ENSG00000119760/ENSG00000088305/ENSG00000066135/ENSG00000174579/ENSG00000171456/ENSG00000006459/ENSG00000166337/ENSG00000160294/ENSG00000159086/ENSG00000171988/ENSG00000204371/ENSG00000178028/ENSG00000128510/ENSG00000154832/ENSG00000164663/ENSG00000014123/ENSG00000119772/ENSG00000141510/ENSG00000099381…
GO:0001755	GO:0001755	neural crest cell migration	50	-0.612394	-1.8655	0.000543668	0.020546	0.017172	1167	tags=12%, list=5%, signal=11%	ENSG00000075223/ENSG00000169554/ENSG00000130702/ENSG00000168758/ENSG00000184058/ENSG00000115414
GO:0150063	GO:0150063	visual system development	325	-0.375601	-1.48641	0.000553835	0.0206765	0.0172811	3776	tags=26%, list=17%, signal=22%	ENSG00000144821/ENSG00000204138/ENSG00000182541/ENSG00000140465/ENSG00000163251/ENSG00000204304/ENSG00000184564/ENSG00000007372/ENSG00000002745/ENSG00000117122/ENSG00000188501/ENSG00000127928/ENSG00000179431/ENSG00000198707/ENSG00000106025/ENSG00000148516/ENSG00000104881/ENSG00000080200/ENSG00000273706/ENSG00000174705/ENSG00000196431/ENSG00000121039/ENSG00000100068/ENSG00000185630/ENSG00000218336…
GO:0051131	GO:0051131	chaperone-mediated protein complex assembly	20	0.8626	2.2115	0.000624258	0.0226202	0.0189055	1671	tags=45%, list=7%, signal=42%	ENSG00000204389/ENSG00000120885/ENSG00000110958/ENSG00000080824/ENSG00000204220/ENSG00000096384/ENSG00000166226/ENSG00000170606/ENSG00000183527
GO:0071549	GO:0071549	cellular response to dexamethasone stimulus	28	0.752899	2.09848	0.000659094	0.0233754	0.0195367	2121	tags=29%, list=9%, signal=26%	ENSG00000168209/ENSG00000187840/ENSG00000066926/ENSG00000147465/ENSG00000185420/ENSG00000130707/ENSG00000132906/ENSG00000100889
GO:0061387	GO:0061387	regulation of extent of cell growth	99	-0.532083	-1.82529	0.000664073	0.0233754	0.0195367	1572	tags=14%, list=7%, signal=13%	ENSG00000097007/ENSG00000144674/ENSG00000118785/ENSG00000123384/ENSG00000075223/ENSG00000091129/ENSG00000085733/ENSG00000168758/ENSG00000105426/ENSG00000130827/ENSG00000105429/ENSG00000176248/ENSG00000204217/ENSG00000115414
GO:0008361	GO:0008361	regulation of cell size	166	-0.452174	-1.67235	0.00069046	0.0240219	0.0200771	3950	tags=27%, list=18%, signal=23%	ENSG00000078018/ENSG00000142208/ENSG00000185033/ENSG00000138623/ENSG00000188603/ENSG00000023287/ENSG00000130558/ENSG00000143320/ENSG00000273749/ENSG00000178301/ENSG00000203879/ENSG00000166333/ENSG00000182533/ENSG00000141968/ENSG00000134987/ENSG00000171862/ENSG00000127603/ENSG00000140199/ENSG00000176749/ENSG00000111199/ENSG00000177119/ENSG00000205250/ENSG00000146828/ENSG00000011021/ENSG00000198793…
GO:0002446	GO:0002446	neutrophil mediated immunity	465	0.382708	1.55501	0.00069414	0.0240219	0.0200771	3112	tags=22%, list=14%, signal=20%	ENSG00000204389/ENSG00000204388/ENSG00000173110/ENSG00000182718/ENSG00000075785/ENSG00000008018/ENSG00000117592/ENSG00000110442/ENSG00000171135/ENSG00000103381/ENSG00000103811/ENSG00000172794/ENSG00000185627/ENSG00000123131/ENSG00000021355/ENSG00000196262/ENSG00000198931/ENSG00000163191/ENSG00000018280/ENSG00000080824/ENSG00000163754/ENSG00000108344/ENSG00000101558/ENSG00000069974/ENSG00000121691…
GO:0021795	GO:0021795	cerebral cortex cell migration	40	-0.623875	-1.82126	0.000741241	0.0253669	0.0212012	1434	tags=28%, list=6%, signal=26%	ENSG00000171943/ENSG00000176749/ENSG00000096093/ENSG00000004848/ENSG00000184486/ENSG00000169855/ENSG00000108175/ENSG00000176165/ENSG00000164828/ENSG00000189056/ENSG00000091136
GO:1990542	GO:1990542	mitochondrial transmembrane transport	98	0.536218	1.83202	0.000751251	0.0255027	0.0213147	4980	tags=48%, list=22%, signal=38%	ENSG00000110955/ENSG00000116459/ENSG00000135940/ENSG00000183172/ENSG00000107745/ENSG00000135390/ENSG00000134375/ENSG00000165283/ENSG00000171612/ENSG00000165629/ENSG00000162972/ENSG00000144659/ENSG00000176410/ENSG00000179091/ENSG00000205981/ENSG00000112110/ENSG00000109519/ENSG00000125375/ENSG00000154518/ENSG00000152234/ENSG00000124532/ENSG00000104980/ENSG00000167283/ENSG00000265354/ENSG00000143158…
GO:0070585	GO:0070585	protein localization to mitochondrion	143	0.545289	1.96589	0.000761768	0.0255027	0.0213147	4948	tags=46%, list=22%, signal=36%	ENSG00000108953/ENSG00000105185/ENSG00000099800/ENSG00000128245/ENSG00000100216/ENSG00000143575/ENSG00000166323/ENSG00000134308/ENSG00000177370/ENSG00000080824/ENSG00000134375/ENSG00000151929/ENSG00000086061/ENSG00000109332/ENSG00000110711/ENSG00000128340/ENSG00000015475/ENSG00000204390/ENSG00000100225/ENSG00000177479/ENSG00000142230/ENSG00000162972/ENSG00000156515/ENSG00000170606/ENSG00000205981…
GO:1904872	GO:1904872	regulation of telomerase RNA localization to Cajal body	18	0.790357	1.99455	0.000788936	0.0262694	0.0219555	2837	tags=61%, list=13%, signal=53%	ENSG00000163468/ENSG00000115484/ENSG00000150753/ENSG00000145912/ENSG00000175792/ENSG00000135624/ENSG00000140694/ENSG00000166226/ENSG00000120438/ENSG00000183207/ENSG00000146731
GO:0048483	GO:0048483	autonomic nervous system development	39	-0.684158	-1.99354	0.00085582	0.0267624	0.0223676	3084	tags=31%, list=14%, signal=27%	ENSG00000114315/ENSG00000118257/ENSG00000104290/ENSG00000173917/ENSG00000165462/ENSG00000124766/ENSG00000196712/ENSG00000004848/ENSG00000130827/ENSG00000184058/ENSG00000166833/ENSG00000115414
GO:1900543	GO:1900543	negative regulation of purine nucleotide metabolic process	18	0.784456	1.97965	0.000855876	0.0267624	0.0223676	4	tags=6%, list=0%, signal=6%	ENSG00000168209
GO:0072148	GO:0072148	epithelial cell fate commitment	13	-0.846157	-1.95429	0.000888656	0.0270996	0.0226494	1282	tags=38%, list=6%, signal=36%	ENSG00000198719/ENSG00000004848/ENSG00000148400/ENSG00000184916/ENSG00000117707
GO:0051293	GO:0051293	establishment of spindle localization	43	-0.624619	-1.84413	0.000922183	0.0278463	0.0232735	1901	tags=37%, list=8%, signal=34%	ENSG00000007372/ENSG00000155816/ENSG00000137804/ENSG00000150093/ENSG00000204991/ENSG00000072803/ENSG00000074054/ENSG00000204843/ENSG00000136158/ENSG00000136861/ENSG00000135476/ENSG00000137497/ENSG00000197386/ENSG00000047849/ENSG00000197102/ENSG00000100345
GO:0016570	GO:0016570	histone modification	438	-0.351576	-1.44209	0.000927209	0.0278615	0.0232861	4156	tags=27%, list=18%, signal=23%	ENSG00000114670/ENSG00000077463/ENSG00000011243/ENSG00000111707/ENSG00000172301/ENSG00000119760/ENSG00000088305/ENSG00000066135/ENSG00000174579/ENSG00000171456/ENSG00000006459/ENSG00000166337/ENSG00000160294/ENSG00000159086/ENSG00000171988/ENSG00000204371/ENSG00000178028/ENSG00000128510/ENSG00000154832/ENSG00000164663/ENSG00000014123/ENSG00000141510/ENSG00000099381/ENSG00000184304/ENSG00000124092…
GO:0090559	GO:0090559	regulation of membrane permeability	79	0.589911	1.95381	0.000999322	0.0295551	0.0247016	2594	tags=27%, list=12%, signal=24%	ENSG00000204389/ENSG00000108953/ENSG00000005022/ENSG00000128245/ENSG00000134308/ENSG00000171169/ENSG00000159445/ENSG00000176171/ENSG00000030110/ENSG00000173786/ENSG00000108179/ENSG00000015475/ENSG00000001460/ENSG00000171552/ENSG00000064012/ENSG00000125652/ENSG00000250479/ENSG00000164924/ENSG00000104765/ENSG00000196072/ENSG00000198176
GO:0072321	GO:0072321	chaperone-mediated protein transport	11	0.886965	1.98233	0.00104268	0.0303539	0.0253693	1201	tags=45%, list=5%, signal=43%	ENSG00000120885/ENSG00000162735/ENSG00000099800/ENSG00000151929/ENSG00000109971
GO:0002283	GO:0002283	neutrophil activation involved in immune response	455	0.383893	1.55513	0.00104532	0.0303539	0.0253693	3346	tags=24%, list=15%, signal=21%	ENSG00000204389/ENSG00000204388/ENSG00000173110/ENSG00000182718/ENSG00000075785/ENSG00000008018/ENSG00000117592/ENSG00000110442/ENSG00000103381/ENSG00000103811/ENSG00000172794/ENSG00000185627/ENSG00000123131/ENSG00000021355/ENSG00000196262/ENSG00000198931/ENSG00000163191/ENSG00000018280/ENSG00000080824/ENSG00000163754/ENSG00000108344/ENSG00000101558/ENSG00000069974/ENSG00000121691/ENSG00000149357…
GO:0002011	GO:0002011	morphogenesis of an epithelial sheet	50	-0.592329	-1.80437	0.00105717	0.0304307	0.0254335	2726	tags=34%, list=12%, signal=30%	ENSG00000173402/ENSG00000173917/ENSG00000171862/ENSG00000160007/ENSG00000188771/ENSG00000198793/ENSG00000074054/ENSG00000161638/ENSG00000204580/ENSG00000070018/ENSG00000101384/ENSG00000115904/ENSG00000162738/ENSG00000105429/ENSG00000148400/ENSG00000196924/ENSG00000124782
GO:0042326	GO:0042326	negative regulation of phosphorylation	434	0.370827	1.49471	0.00109978	0.03151	0.0263355	2458	tags=15%, list=11%, signal=14%	ENSG00000168209/ENSG00000162772/ENSG00000101255/ENSG00000177606/ENSG00000108861/ENSG00000120129/ENSG00000204628/ENSG00000168421/ENSG00000111266/ENSG00000131475/ENSG00000118503/ENSG00000116741/ENSG00000140105/ENSG00000111252/ENSG00000113575/ENSG00000030110/ENSG00000005249/ENSG00000136045/ENSG00000087302/ENSG00000166260/ENSG00000086061/ENSG00000197852/ENSG00000105568/ENSG00000084207/ENSG00000186897…
GO:0062009	GO:0062009	secondary palate development	18	-0.750268	-1.87392	0.00114382	0.0321525	0.0268725	2232	tags=39%, list=10%, signal=35%	ENSG00000204248/ENSG00000085741/ENSG00000008516/ENSG00000069702/ENSG00000184058/ENSG00000184916/ENSG00000171316
GO:0043648	GO:0043648	dicarboxylic acid metabolic process	90	0.575997	1.93496	0.0011483	0.0321525	0.0268725	3607	tags=37%, list=16%, signal=31%	ENSG00000182199/ENSG00000136010/ENSG00000146701/ENSG00000166123/ENSG00000014641/ENSG00000082212/ENSG00000120053/ENSG00000091483/ENSG00000103485/ENSG00000125166/ENSG00000117118/ENSG00000147576/ENSG00000023909/ENSG00000073578/ENSG00000065911/ENSG00000147465/ENSG00000119689/ENSG00000137106/ENSG00000138413/ENSG00000065154/ENSG00000165457/ENSG00000076351/ENSG00000130707/ENSG00000065833/ENSG00000162882…
GO:0045927	GO:0045927	positive regulation of growth	229	-0.403753	-1.55771	0.0011827	0.0329656	0.0275521	3962	tags=23%, list=18%, signal=19%	ENSG00000144550/ENSG00000142208/ENSG00000107779/ENSG00000130713/ENSG00000138623/ENSG00000143858/ENSG00000143320/ENSG00000169946/ENSG00000111344/ENSG00000273749/ENSG00000127831/ENSG00000203879/ENSG00000166333/ENSG00000112964/ENSG00000176406/ENSG00000174705/ENSG00000106009/ENSG00000198399/ENSG00000213066/ENSG00000077782/ENSG00000090020/ENSG00000130477/ENSG00000127603/ENSG00000161921/ENSG00000012232…
GO:0031060	GO:0031060	regulation of histone methylation	64	-0.563671	-1.7962	0.00119238	0.0330858	0.0276525	2418	tags=25%, list=11%, signal=22%	ENSG00000112511/ENSG00000008083/ENSG00000275023/ENSG00000115548/ENSG00000147162/ENSG00000165671/ENSG00000130711/ENSG00000155827/ENSG00000085224/ENSG00000183337/ENSG00000005483/ENSG00000162676/ENSG00000138336/ENSG00000272333/ENSG00000130816/ENSG00000109111
GO:0032781	GO:0032781	positive regulation of ATPase activity	51	0.685422	2.10544	0.00123055	0.0339918	0.0284098	3304	tags=39%, list=15%, signal=34%	ENSG00000132002/ENSG00000198336/ENSG00000105993/ENSG00000100209/ENSG00000135924/ENSG00000100591/ENSG00000086061/ENSG00000108518/ENSG00000205981/ENSG00000105649/ENSG00000143153/ENSG00000188313/ENSG00000213551/ENSG00000088986/ENSG00000162616/ENSG00000069345/ENSG00000143337/ENSG00000106028/ENSG00000069849/ENSG00000264364
GO:0018149	GO:0018149	peptide cross-linking	26	-0.729832	-1.96155	0.00125504	0.0340774	0.0284813	551	tags=8%, list=2%, signal=8%	ENSG00000064687/ENSG00000115414
GO:0018108	GO:0018108	peptidyl-tyrosine phosphorylation	326	-0.360685	-1.42704	0.00125578	0.0340774	0.0284813	3294	tags=22%, list=15%, signal=19%	ENSG00000009954/ENSG00000121594/ENSG00000027644/ENSG00000112964/ENSG00000109321/ENSG00000071051/ENSG00000131370/ENSG00000114315/ENSG00000114423/ENSG00000150594/ENSG00000067182/ENSG00000109072/ENSG00000019582/ENSG00000111816/ENSG00000213066/ENSG00000077782/ENSG00000186891/ENSG00000143479/ENSG00000110422/ENSG00000157873/ENSG00000127334/ENSG00000145214/ENSG00000170962/ENSG00000180353/ENSG00000157193…
GO:0060323	GO:0060323	head morphogenesis	30	-0.659114	-1.85157	0.00129381	0.0348314	0.0291115	1777	tags=33%, list=8%, signal=31%	ENSG00000164190/ENSG00000121005/ENSG00000070018/ENSG00000260428/ENSG00000166224/ENSG00000157933/ENSG00000162769/ENSG00000184058/ENSG00000167522/ENSG00000100393
GO:0006521	GO:0006521	regulation of cellular amino acid metabolic process	60	0.652874	2.04712	0.00129487	0.0348314	0.0291115	2056	tags=45%, list=9%, signal=41%	ENSG00000008018/ENSG00000143450/ENSG00000126067/ENSG00000104904/ENSG00000185627/ENSG00000181019/ENSG00000108344/ENSG00000099341/ENSG00000087191/ENSG00000163636/ENSG00000159377/ENSG00000142507/ENSG00000115758/ENSG00000092010/ENSG00000100764/ENSG00000136930/ENSG00000159352/ENSG00000100567/ENSG00000100804/ENSG00000108671/ENSG00000013275/ENSG00000100519/ENSG00000115233/ENSG00000175166/ENSG00000277791…
GO:0070482	GO:0070482	response to oxygen levels	357	0.399997	1.59256	0.00131377	0.0351862	0.029408	3986	tags=29%, list=18%, signal=24%	ENSG00000168209/ENSG00000008018/ENSG00000102144/ENSG00000116044/ENSG00000113734/ENSG00000128272/ENSG00000106153/ENSG00000126067/ENSG00000150991/ENSG00000023330/ENSG00000101444/ENSG00000109846/ENSG00000185627/ENSG00000187840/ENSG00000108344/ENSG00000099341/ENSG00000087191/ENSG00000198786/ENSG00000121691/ENSG00000119630/ENSG00000176171/ENSG00000163636/ENSG00000100348/ENSG00000159377/ENSG00000142507…
GO:0042255	GO:0042255	ribosome assembly	66	0.602649	1.92526	0.00133779	0.0356743	0.0298159	3886	tags=55%, list=17%, signal=45%	ENSG00000089157/ENSG00000142676/ENSG00000168028/ENSG00000100316/ENSG00000174547/ENSG00000182810/ENSG00000146109/ENSG00000117481/ENSG00000114391/ENSG00000181991/ENSG00000125445/ENSG00000242485/ENSG00000053372/ENSG00000179041/ENSG00000189306/ENSG00000172809/ENSG00000105372/ENSG00000213553/ENSG00000113460/ENSG00000147403/ENSG00000140598/ENSG00000181163/ENSG00000122140/ENSG00000197498/ENSG00000089009…
GO:0051647	GO:0051647	nucleus localization	28	-0.668712	-1.83454	0.00134617	0.0357431	0.0298735	2070	tags=54%, list=9%, signal=49%	ENSG00000054654/ENSG00000100242/ENSG00000188807/ENSG00000182533/ENSG00000135723/ENSG00000078674/ENSG00000072803/ENSG00000198793/ENSG00000204843/ENSG00000116641/ENSG00000168172/ENSG00000164828/ENSG00000101104/ENSG00000197102/ENSG00000133026
GO:0010823	GO:0010823	negative regulation of mitochondrion organization	59	0.647979	2.02657	0.00138652	0.0366566	0.030637	1347	tags=17%, list=6%, signal=16%	ENSG00000204389/ENSG00000120885/ENSG00000005022/ENSG00000166323/ENSG00000176171/ENSG00000151929/ENSG00000108179/ENSG00000181852/ENSG00000181061/ENSG00000171552
GO:0019882	GO:0019882	antigen processing and presentation	213	0.466461	1.76408	0.00144908	0.0376157	0.0314386	4352	tags=36%, list=19%, signal=29%	ENSG00000075785/ENSG00000008018/ENSG00000057663/ENSG00000126067/ENSG00000111737/ENSG00000103811/ENSG00000185627/ENSG00000077549/ENSG00000018280/ENSG00000204257/ENSG00000108344/ENSG00000099341/ENSG00000087191/ENSG00000069974/ENSG00000175203/ENSG00000126353/ENSG00000163636/ENSG00000159377/ENSG00000142507/ENSG00000122705/ENSG00000103490/ENSG00000182287/ENSG00000010704/ENSG00000143761/ENSG00000090659…
GO:0009896	GO:0009896	positive regulation of catabolic process	429	0.380753	1.53288	0.00145944	0.0376157	0.0314386	2003	tags=13%, list=9%, signal=12%	ENSG00000204389/ENSG00000101255/ENSG00000130766/ENSG00000204388/ENSG00000120885/ENSG00000075785/ENSG00000112425/ENSG00000057663/ENSG00000116044/ENSG00000204628/ENSG00000143450/ENSG00000123240/ENSG00000104904/ENSG00000118503/ENSG00000079999/ENSG00000080824/ENSG00000166908/ENSG00000135924/ENSG00000176171/ENSG00000140807/ENSG00000151929/ENSG00000103313/ENSG00000159388/ENSG00000167333/ENSG00000137393…
GO:0001946	GO:0001946	lymphangiogenesis	15	-0.794701	-1.90374	0.00146866	0.0376957	0.0315054	1472	tags=40%, list=7%, signal=37%	ENSG00000071246/ENSG00000114739/ENSG00000037280/ENSG00000152104/ENSG00000204217/ENSG00000117707
GO:0043299	GO:0043299	leukocyte degranulation	499	0.365993	1.49524	0.00148025	0.0378356	0.0316223	3112	tags=21%, list=14%, signal=19%	ENSG00000204389/ENSG00000204388/ENSG00000173110/ENSG00000182718/ENSG00000075785/ENSG00000008018/ENSG00000117592/ENSG00000110442/ENSG00000103381/ENSG00000103811/ENSG00000172794/ENSG00000185627/ENSG00000123131/ENSG00000021355/ENSG00000196262/ENSG00000198931/ENSG00000163191/ENSG00000018280/ENSG00000080824/ENSG00000163754/ENSG00000108344/ENSG00000101558/ENSG00000069974/ENSG00000121691/ENSG00000149357…
GO:0003158	GO:0003158	endothelium development	117	-0.484748	-1.70669	0.0015067	0.0383523	0.0320542	1925	tags=21%, list=9%, signal=20%	ENSG00000065970/ENSG00000104067/ENSG00000120075/ENSG00000134202/ENSG00000114739/ENSG00000186642/ENSG00000134318/ENSG00000198719/ENSG00000173706/ENSG00000128052/ENSG00000101384/ENSG00000267534/ENSG00000132702/ENSG00000135547/ENSG00000035403/ENSG00000182871/ENSG00000109756/ENSG00000105426/ENSG00000170989/ENSG00000130396/ENSG00000169710/ENSG00000148400/ENSG00000204217/ENSG00000117707/ENSG00000204291
GO:0033622	GO:0033622	integrin activation	19	-0.74222	-1.88532	0.00152227	0.0385892	0.0322522	259	tags=16%, list=1%, signal=16%	ENSG00000137076/ENSG00000103335/ENSG00000115414
GO:0031331	GO:0031331	positive regulation of cellular catabolic process	370	0.389211	1.55149	0.00156597	0.0393729	0.0329072	2003	tags=13%, list=9%, signal=12%	ENSG00000204389/ENSG00000101255/ENSG00000130766/ENSG00000204388/ENSG00000120885/ENSG00000112425/ENSG00000057663/ENSG00000116044/ENSG00000204628/ENSG00000123240/ENSG00000118503/ENSG00000079999/ENSG00000080824/ENSG00000166908/ENSG00000135924/ENSG00000176171/ENSG00000151929/ENSG00000103313/ENSG00000159388/ENSG00000167333/ENSG00000137393/ENSG00000100225/ENSG00000142192/ENSG00000177479/ENSG00000132541…
GO:0044773	GO:0044773	mitotic DNA damage checkpoint	98	-0.4778	-1.63149	0.00160209	0.0401173	0.0335294	2485	tags=27%, list=11%, signal=24%	ENSG00000160551/ENSG00000149311/ENSG00000124766/ENSG00000088038/ENSG00000205250/ENSG00000185499/ENSG00000140464/ENSG00000116017/ENSG00000102760/ENSG00000161010/ENSG00000177595/ENSG00000092853/ENSG00000149115/ENSG00000149930/ENSG00000140534/ENSG00000185088/ENSG00000144554/ENSG00000204120/ENSG00000125107/ENSG00000197774/ENSG00000198625/ENSG00000103479/ENSG00000100393/ENSG00000253729/ENSG00000137337…
GO:0021537	GO:0021537	telencephalon development	222	-0.393274	-1.51172	0.00164087	0.040922	0.0342019	2780	tags=19%, list=12%, signal=17%	ENSG00000089116/ENSG00000085433/ENSG00000171943/ENSG00000184254/ENSG00000171862/ENSG00000176749/ENSG00000122641/ENSG00000130449/ENSG00000100503/ENSG00000134294/ENSG00000103657/ENSG00000157193/ENSG00000118193/ENSG00000185924/ENSG00000108799/ENSG00000075702/ENSG00000096093/ENSG00000165699/ENSG00000198198/ENSG00000196712/ENSG00000123384/ENSG00000066279/ENSG00000070018/ENSG00000004848/ENSG00000184486…
GO:0008306	GO:0008306	associative learning	63	-0.538998	-1.71531	0.0016531	0.0409391	0.0342162	2030	tags=21%, list=9%, signal=19%	ENSG00000033800/ENSG00000198793/ENSG00000138031/ENSG00000171992/ENSG00000196712/ENSG00000131771/ENSG00000197283/ENSG00000157404/ENSG00000113161/ENSG00000110881/ENSG00000189056/ENSG00000166963/ENSG00000198673
GO:0009100	GO:0009100	glycoprotein metabolic process	371	-0.350406	-1.40921	0.00165484	0.0409391	0.0342162	4691	tags=29%, list=21%, signal=23%	ENSG00000102312/ENSG00000151778/ENSG00000196968/ENSG00000073849/ENSG00000104774/ENSG00000009830/ENSG00000178904/ENSG00000138653/ENSG00000173852/ENSG00000102595/ENSG00000198162/ENSG00000171302/ENSG00000074695/ENSG00000115526/ENSG00000163933/ENSG00000136152/ENSG00000131459/ENSG00000151348/ENSG00000183828/ENSG00000112033/ENSG00000135506/ENSG00000177076/ENSG00000116704/ENSG00000116406/ENSG00000111670…
GO:0055003	GO:0055003	cardiac myofibril assembly	16	-0.774717	-1.88119	0.00174334	0.0426149	0.0356168	552	tags=25%, list=2%, signal=24%	ENSG00000124006/ENSG00000173991/ENSG00000117707/ENSG00000133026
GO:1903573	GO:1903573	negative regulation of response to endoplasmic reticulum stress	49	0.673226	2.05858	0.0017638	0.0429448	0.0358925	1010	tags=14%, list=4%, signal=14%	ENSG00000204389/ENSG00000120885/ENSG00000087074/ENSG00000204628/ENSG00000100219/ENSG00000221867/ENSG00000131871
GO:0030308	GO:0030308	negative regulation of cell growth	175	0.473581	1.74693	0.00178319	0.0429721	0.0359153	1481	tags=10%, list=7%, signal=10%	ENSG00000204389/ENSG00000130766/ENSG00000204388/ENSG00000204628/ENSG00000109846/ENSG00000164823/ENSG00000116741/ENSG00000171169/ENSG00000135924/ENSG00000113575/ENSG00000175602/ENSG00000105568/ENSG00000140961/ENSG00000149269/ENSG00000012171/ENSG00000124762/ENSG00000074800/ENSG00000105695
GO:1903706	GO:1903706	regulation of hemopoiesis	458	0.373817	1.51594	0.00178585	0.0429721	0.0359153	2170	tags=16%, list=10%, signal=15%	ENSG00000204389/ENSG00000204388/ENSG00000177606/ENSG00000008018/ENSG00000215417/ENSG00000116044/ENSG00000168421/ENSG00000132475/ENSG00000126067/ENSG00000029993/ENSG00000100906/ENSG00000185627/ENSG00000167815/ENSG00000143575/ENSG00000135046/ENSG00000142168/ENSG00000112149/ENSG00000108344/ENSG00000099341/ENSG00000087191/ENSG00000163041/ENSG00000163636/ENSG00000006747/ENSG00000113013/ENSG00000159377…
GO:0007369	GO:0007369	gastrulation	161	-0.441624	-1.63243	0.00179643	0.0429836	0.0359249	2241	tags=18%, list=10%, signal=16%	ENSG00000164171/ENSG00000122641/ENSG00000102710/ENSG00000171388/ENSG00000111799/ENSG00000060718/ENSG00000085741/ENSG00000162337/ENSG00000148204/ENSG00000186866/ENSG00000074054/ENSG00000101246/ENSG00000161638/ENSG00000089177/ENSG00000117713/ENSG00000114739/ENSG00000181555/ENSG00000070018/ENSG00000260428/ENSG00000135424/ENSG00000019144/ENSG00000060237/ENSG00000162738/ENSG00000105429/ENSG00000138448…
GO:0072091	GO:0072091	regulation of stem cell proliferation	61	-0.565825	-1.78466	0.00182461	0.0429836	0.0359249	3782	tags=28%, list=17%, signal=23%	ENSG00000077463/ENSG00000049130/ENSG00000007372/ENSG00000141510/ENSG00000104290/ENSG00000164362/ENSG00000172818/ENSG00000196712/ENSG00000066279/ENSG00000125931/ENSG00000126070/ENSG00000176165/ENSG00000135111/ENSG00000082014/ENSG00000137193/ENSG00000168056/ENSG00000148400
GO:0000027	GO:0000027	ribosomal large subunit assembly	29	0.765817	2.13724	0.00183944	0.0430835	0.0360084	3050	tags=62%, list=14%, signal=54%	ENSG00000089157/ENSG00000142676/ENSG00000100316/ENSG00000174547/ENSG00000182810/ENSG00000114391/ENSG00000242485/ENSG00000053372/ENSG00000179041/ENSG00000172809/ENSG00000213553/ENSG00000113460/ENSG00000147403/ENSG00000197498/ENSG00000089009/ENSG00000118246/ENSG00000137876/ENSG00000131653
GO:0150115	GO:0150115	cell-substrate junction organization	94	-0.516361	-1.74651	0.00185389	0.0432575	0.0361539	2531	tags=27%, list=11%, signal=24%	ENSG00000090020/ENSG00000171862/ENSG00000127603/ENSG00000164171/ENSG00000077522/ENSG00000171791/ENSG00000074054/ENSG00000151914/ENSG00000161638/ENSG00000097007/ENSG00000165699/ENSG00000134318/ENSG00000123384/ENSG00000128052/ENSG00000149930/ENSG00000149177/ENSG00000178209/ENSG00000085733/ENSG00000035403/ENSG00000198728/ENSG00000135862/ENSG00000140575/ENSG00000137076/ENSG00000173517/ENSG00000115414
GO:0048864	GO:0048864	stem cell development	74	-0.534913	-1.73909	0.00188946	0.0439211	0.0367085	1214	tags=15%, list=5%, signal=14%	ENSG00000181555/ENSG00000075223/ENSG00000101384/ENSG00000070814/ENSG00000169554/ENSG00000130702/ENSG00000168758/ENSG00000184058/ENSG00000249915/ENSG00000187553/ENSG00000115414
GO:0006734	GO:0006734	NADH metabolic process	40	0.648669	1.93455	0.00191159	0.0442683	0.0369987	2697	tags=38%, list=12%, signal=33%	ENSG00000102144/ENSG00000146701/ENSG00000111640/ENSG00000014641/ENSG00000105220/ENSG00000111669/ENSG00000156515/ENSG00000159322/ENSG00000074800/ENSG00000172331/ENSG00000171314/ENSG00000109107/ENSG00000149925/ENSG00000067057/ENSG00000067225
GO:1903405	GO:1903405	protein localization to nuclear body	12	0.786511	1.78936	0.00193061	0.0443751	0.037088	1528	tags=50%, list=7%, signal=47%	ENSG00000163468/ENSG00000115484/ENSG00000150753/ENSG00000135624/ENSG00000166226/ENSG00000120438
GO:1904867	GO:1904867	protein localization to Cajal body	12	0.786511	1.78936	0.00193061	0.0443751	0.037088	1528	tags=50%, list=7%, signal=47%	ENSG00000163468/ENSG00000115484/ENSG00000150753/ENSG00000135624/ENSG00000166226/ENSG00000120438
GO:0044282	GO:0044282	small molecule catabolic process	418	0.37633	1.51725	0.00201124	0.0453817	0.0379293	3056	tags=23%, list=14%, signal=20%	ENSG00000130766/ENSG00000140374/ENSG00000182199/ENSG00000117305/ENSG00000116761/ENSG00000102144/ENSG00000136010/ENSG00000166123/ENSG00000111640/ENSG00000100372/ENSG00000113552/ENSG00000101444/ENSG00000139684/ENSG00000136159/ENSG00000197894/ENSG00000139410/ENSG00000081181/ENSG00000151552/ENSG00000198130/ENSG00000120053/ENSG00000103485/ENSG00000171174/ENSG00000100348/ENSG00000127884/ENSG00000183032…
GO:0031397	GO:0031397	negative regulation of protein ubiquitination	75	0.552202	1.81112	0.00203703	0.0457961	0.0382756	852	tags=13%, list=4%, signal=13%	ENSG00000204389/ENSG00000204388/ENSG00000142676/ENSG00000057663/ENSG00000118503/ENSG00000125691/ENSG00000174842/ENSG00000086061/ENSG00000089723/ENSG00000254093
GO:0014706	GO:0014706	striated muscle tissue development	326	-0.354602	-1.40297	0.00206506	0.0458358	0.0383088	2178	tags=29%, list=10%, signal=27%	ENSG00000106799/ENSG00000100211/ENSG00000164530/ENSG00000102683/ENSG00000159251/ENSG00000129170/ENSG00000112658/ENSG00000108924/ENSG00000077463/ENSG00000138814/ENSG00000105357/ENSG00000134571/ENSG00000064961/ENSG00000107779/ENSG00000105723/ENSG00000005513/ENSG00000133454/ENSG00000144821/ENSG00000144560/ENSG00000169946/ENSG00000150093/ENSG00000165887/ENSG00000106991/ENSG00000108773/ENSG00000155760…
GO:0031122	GO:0031122	cytoplasmic microtubule organization	62	-0.517136	-1.6433	0.00206941	0.0458358	0.0383088	3196	tags=31%, list=14%, signal=26%	ENSG00000182533/ENSG00000115355/ENSG00000137822/ENSG00000106665/ENSG00000132436/ENSG00000111199/ENSG00000110318/ENSG00000196169/ENSG00000078674/ENSG00000074054/ENSG00000204843/ENSG00000151914/ENSG00000186439/ENSG00000130559/ENSG00000168172/ENSG00000137497/ENSG00000138002/ENSG00000128159/ENSG00000197102
GO:0051056	GO:0051056	regulation of small GTPase mediated signal transduction	315	-0.352893	-1.39973	0.002076	0.0458358	0.0383088	4458	tags=29%, list=20%, signal=23%	ENSG00000133216/ENSG00000284906/ENSG00000071205/ENSG00000170681/ENSG00000121690/ENSG00000047365/ENSG00000126858/ENSG00000160293/ENSG00000187266/ENSG00000165527/ENSG00000116584/ENSG00000112851/ENSG00000088756/ENSG00000105122/ENSG00000049130/ENSG00000197256/ENSG00000097096/ENSG00000147256/ENSG00000111344/ENSG00000150093/ENSG00000164251/ENSG00000124143/ENSG00000124126/ENSG00000203879/ENSG00000105647…
GO:0051051	GO:0051051	negative regulation of transport	408	0.373031	1.49914	0.00208785	0.0459328	0.0383898	1969	tags=12%, list=9%, signal=12%	ENSG00000204389/ENSG00000075785/ENSG00000112335/ENSG00000057663/ENSG00000108953/ENSG00000204628/ENSG00000143450/ENSG00000128272/ENSG00000005022/ENSG00000104904/ENSG00000155962/ENSG00000171135/ENSG00000109846/ENSG00000166323/ENSG00000135046/ENSG00000164182/ENSG00000089248/ENSG00000134308/ENSG00000116741/ENSG00000100266/ENSG00000171522/ENSG00000204619/ENSG00000075142/ENSG00000151929/ENSG00000162734…
GO:0050852	GO:0050852	T cell receptor signaling pathway	186	0.475292	1.77029	0.00210429	0.0461254	0.0385508	4163	tags=34%, list=18%, signal=28%	ENSG00000108861/ENSG00000100351/ENSG00000008018/ENSG00000126067/ENSG00000185627/ENSG00000108344/ENSG00000099341/ENSG00000087191/ENSG00000121774/ENSG00000126353/ENSG00000130775/ENSG00000177889/ENSG00000163636/ENSG00000165283/ENSG00000159377/ENSG00000142507/ENSG00000119718/ENSG00000120690/ENSG00000175354/ENSG00000144802/ENSG00000149269/ENSG00000092010/ENSG00000100764/ENSG00000171608/ENSG00000136930…
GO:0006895	GO:0006895	Golgi to endosome transport	17	-0.7556	-1.85715	0.00216267	0.0467148	0.0390434	1743	tags=41%, list=8%, signal=38%	ENSG00000083097/ENSG00000089177/ENSG00000134243/ENSG00000262246/ENSG00000129003/ENSG00000197969/ENSG00000107862
GO:0030856	GO:0030856	regulation of epithelial cell differentiation	139	-0.469521	-1.6982	0.0021689	0.0467148	0.0390434	1704	tags=19%, list=8%, signal=17%	ENSG00000156535/ENSG00000162998/ENSG00000135541/ENSG00000134318/ENSG00000243678/ENSG00000198719/ENSG00000138688/ENSG00000101384/ENSG00000136158/ENSG00000267534/ENSG00000125931/ENSG00000169554/ENSG00000129654/ENSG00000135547/ENSG00000126821/ENSG00000186790/ENSG00000035403/ENSG00000197063/ENSG00000143387/ENSG00000185920/ENSG00000128342/ENSG00000135111/ENSG00000137497/ENSG00000111012/ENSG00000148400…
GO:1902947	GO:1902947	regulation of tau-protein kinase activity	11	0.858508	1.91873	0.00220894	0.047207	0.0394548	1308	tags=27%, list=6%, signal=26%	ENSG00000120885/ENSG00000080824/ENSG00000096384
GO:0035850	GO:0035850	epithelial cell differentiation involved in kidney development	43	-0.595304	-1.75758	0.00221336	0.047207	0.0394548	1159	tags=21%, list=5%, signal=20%	ENSG00000101384/ENSG00000163884/ENSG00000125931/ENSG00000129654/ENSG00000128567/ENSG00000128342/ENSG00000140575/ENSG00000148400/ENSG00000172037
GO:0060760	GO:0060760	positive regulation of response to cytokine stimulus	53	0.664886	2.05875	0.00222719	0.0473087	0.0395398	192	tags=6%, list=1%, signal=6%	ENSG00000204389/ENSG00000204388/ENSG00000127191

## Sheet: GSEA_GO_MF_simplified_NP
	ID	Description	setSize	enrichmentScore	NES	pvalue	p.adjust	qvalues	rank	leading_edge	core_enrichment
GO:0003735	GO:0003735	structural constituent of ribosome	158	0.680898	2.48891	1.13754e-09	1.315e-06	1.12916e-06	3955	tags=63%, list=18%, signal=53%	ENSG00000089157/ENSG00000142676/ENSG00000168028/ENSG00000204568/ENSG00000071082/ENSG00000149792/ENSG00000137818/ENSG00000177600/ENSG00000174444/ENSG00000132676/ENSG00000074071/ENSG00000165502/ENSG00000100316/ENSG00000142937/ENSG00000174547/ENSG00000197728/ENSG00000135972/ENSG00000172172/ENSG00000131368/ENSG00000137547/ENSG00000112651/ENSG00000197345/ENSG00000125691/ENSG00000108298/ENSG00000159111…
GO:0051082	GO:0051082	unfolded protein binding	111	0.732114	2.56962	1.74753e-08	1.01007e-05	8.67326e-06	1528	tags=31%, list=7%, signal=29%	ENSG00000132002/ENSG00000204389/ENSG00000204388/ENSG00000120885/ENSG00000173110/ENSG00000163468/ENSG00000115484/ENSG00000183199/ENSG00000105993/ENSG00000109846/ENSG00000110958/ENSG00000150753/ENSG00000196262/ENSG00000080824/ENSG00000149257/ENSG00000135924/ENSG00000188229/ENSG00000113013/ENSG00000086061/ENSG00000090273/ENSG00000204220/ENSG00000110711/ENSG00000204390/ENSG00000153132/ENSG00000015676…
GO:0004674	GO:0004674	protein serine/threonine kinase activity	414	-0.436567	-1.78313	1.07264e-07	4.13325e-05	3.54913e-05	4260	tags=31%, list=19%, signal=25%	ENSG00000104365/ENSG00000140992/ENSG00000134072/ENSG00000112144/ENSG00000147133/ENSG00000197442/ENSG00000114670/ENSG00000175087/ENSG00000157106/ENSG00000104205/ENSG00000171132/ENSG00000121989/ENSG00000173020/ENSG00000142149/ENSG00000142208/ENSG00000107779/ENSG00000105723/ENSG00000156970/ENSG00000105613/ENSG00000182541/ENSG00000160469/ENSG00000172071/ENSG00000184304/ENSG00000106991/ENSG00000134398…
GO:0009055	GO:0009055	electron transfer activity	103	0.718033	2.49099	2.26367e-07	6.54202e-05	5.61749e-05	3586	tags=52%, list=16%, signal=44%	ENSG00000140374/ENSG00000178741/ENSG00000169021/ENSG00000132837/ENSG00000005194/ENSG00000108010/ENSG00000042286/ENSG00000103018/ENSG00000197894/ENSG00000135940/ENSG00000082212/ENSG00000164182/ENSG00000184752/ENSG00000151552/ENSG00000127184/ENSG00000126267/ENSG00000173660/ENSG00000182512/ENSG00000139547/ENSG00000166260/ENSG00000115944/ENSG00000142669/ENSG00000233954/ENSG00000117118/ENSG00000072682…
GO:0005178	GO:0005178	integrin binding	125	-0.58	-2.06274	4.47015e-07	8.83943e-05	7.59022e-05	1894	tags=21%, list=8%, signal=19%	ENSG00000077522/ENSG00000137845/ENSG00000151914/ENSG00000161638/ENSG00000035862/ENSG00000154721/ENSG00000118785/ENSG00000124215/ENSG00000128052/ENSG00000267534/ENSG00000104921/ENSG00000130702/ENSG00000171877/ENSG00000010322/ENSG00000130402/ENSG00000017427/ENSG00000105376/ENSG00000137076/ENSG00000090006/ENSG00000138448/ENSG00000172037/ENSG00000105855/ENSG00000091136/ENSG00000169896/ENSG00000100345…
GO:0043394	GO:0043394	proteoglycan binding	34	-0.76078	-2.12756	4.58794e-07	8.83943e-05	7.59022e-05	1475	tags=24%, list=7%, signal=22%	ENSG00000117215/ENSG00000000971/ENSG00000123384/ENSG00000143387/ENSG00000105426/ENSG00000142949/ENSG00000188157/ENSG00000115414
GO:0031072	GO:0031072	heat shock protein binding	124	0.629156	2.23568	1.57601e-06	0.000260267	0.000223486	2152	tags=25%, list=10%, signal=23%	ENSG00000132002/ENSG00000204389/ENSG00000204388/ENSG00000173110/ENSG00000168439/ENSG00000004478/ENSG00000105993/ENSG00000110958/ENSG00000135924/ENSG00000168259/ENSG00000030110/ENSG00000100591/ENSG00000113013/ENSG00000151929/ENSG00000086061/ENSG00000204390/ENSG00000101266/ENSG00000100380/ENSG00000171497/ENSG00000109971/ENSG00000096384/ENSG00000118137/ENSG00000181038/ENSG00000112208/ENSG00000106993…
GO:0004553	GO:0004553	hydrolase activity, hydrolyzing O-glycosyl compounds	83	-0.602415	-2.01552	2.02205e-06	0.000292186	0.000250893	4140	tags=41%, list=18%, signal=34%	ENSG00000090382/ENSG00000013288/ENSG00000177076/ENSG00000185674/ENSG00000170266/ENSG00000116406/ENSG00000188501/ENSG00000070610/ENSG00000257335/ENSG00000196743/ENSG00000135048/ENSG00000117151/ENSG00000177239/ENSG00000213614/ENSG00000149328/ENSG00000085465/ENSG00000162139/ENSG00000171298/ENSG00000240038/ENSG00000078124/ENSG00000169660/ENSG00000167280/ENSG00000111885/ENSG00000204099/ENSG00000112893…
GO:0016655	GO:0016655	oxidoreductase activity, acting on NAD(P)H, quinone or similar compound as acceptor	60	0.705522	2.26253	3.74229e-06	0.000464083	0.000398498	3473	tags=57%, list=15%, signal=48%	ENSG00000187134/ENSG00000042286/ENSG00000198763/ENSG00000164182/ENSG00000184752/ENSG00000151632/ENSG00000212907/ENSG00000181019/ENSG00000198786/ENSG00000159228/ENSG00000198888/ENSG00000168653/ENSG00000099795/ENSG00000004779/ENSG00000198886/ENSG00000184983/ENSG00000198695/ENSG00000125356/ENSG00000119421/ENSG00000130414/ENSG00000145494/ENSG00000196139/ENSG00000145439/ENSG00000170906/ENSG00000119013…
GO:0044183	GO:0044183	protein folding chaperone	26	0.877951	2.38593	4.01456e-06	0.000464083	0.000398498	1313	tags=38%, list=6%, signal=36%	ENSG00000132002/ENSG00000204389/ENSG00000204388/ENSG00000173110/ENSG00000113013/ENSG00000204390/ENSG00000153132/ENSG00000109971/ENSG00000096384/ENSG00000166226
GO:0031625	GO:0031625	ubiquitin protein ligase binding	291	0.514617	1.99587	6.39288e-06	0.000671834	0.000576889	2414	tags=25%, list=11%, signal=22%	ENSG00000204389/ENSG00000101255/ENSG00000204388/ENSG00000120885/ENSG00000173110/ENSG00000177606/ENSG00000142676/ENSG00000117592/ENSG00000108953/ENSG00000005022/ENSG00000150991/ENSG00000127191/ENSG00000100906/ENSG00000184009/ENSG00000116161/ENSG00000080824/ENSG00000125691/ENSG00000174842/ENSG00000005249/ENSG00000155876/ENSG00000177889/ENSG00000113013/ENSG00000086061/ENSG00000072062/ENSG00000236444…
GO:0005201	GO:0005201	extracellular matrix structural constituent	150	-0.517656	-1.88732	1.6662e-05	0.00148163	0.00127224	2700	tags=15%, list=12%, signal=14%	ENSG00000172752/ENSG00000174348/ENSG00000109927/ENSG00000204248/ENSG00000164932/ENSG00000112280/ENSG00000111799/ENSG00000060718/ENSG00000143341/ENSG00000123500/ENSG00000130702/ENSG00000182871/ENSG00000106624/ENSG00000050767/ENSG00000135862/ENSG00000049323/ENSG00000090006/ENSG00000142798/ENSG00000172037/ENSG00000204291/ENSG00000188157/ENSG00000091136/ENSG00000115414
GO:0005516	GO:0005516	calmodulin binding	182	-0.487937	-1.83863	2.25639e-05	0.00186314	0.00159983	2973	tags=25%, list=13%, signal=22%	ENSG00000136286/ENSG00000113319/ENSG00000004660/ENSG00000214872/ENSG00000196792/ENSG00000154678/ENSG00000153558/ENSG00000090020/ENSG00000130477/ENSG00000196689/ENSG00000168807/ENSG00000103319/ENSG00000111199/ENSG00000127481/ENSG00000147044/ENSG00000128641/ENSG00000104067/ENSG00000220205/ENSG00000135517/ENSG00000138031/ENSG00000101306/ENSG00000154358/ENSG00000196730/ENSG00000117013/ENSG00000066279…
GO:0019843	GO:0019843	rRNA binding	62	0.702912	2.2506	0.000103619	0.00665467	0.00571422	2360	tags=47%, list=10%, signal=42%	ENSG00000089157/ENSG00000142676/ENSG00000122034/ENSG00000177469/ENSG00000113048/ENSG00000100316/ENSG00000174547/ENSG00000182810/ENSG00000125691/ENSG00000117481/ENSG00000170889/ENSG00000198034/ENSG00000243927/ENSG00000181991/ENSG00000096080/ENSG00000125445/ENSG00000242485/ENSG00000166902/ENSG00000179041/ENSG00000112110/ENSG00000161016/ENSG00000117597/ENSG00000213553/ENSG00000136463/ENSG00000135828…
GO:0032550	GO:0032550	purine ribonucleoside binding	358	0.431651	1.70911	0.000147646	0.0089831	0.00771359	4458	tags=31%, list=20%, signal=25%	ENSG00000004478/ENSG00000061918/ENSG00000075785/ENSG00000125354/ENSG00000179331/ENSG00000168421/ENSG00000132676/ENSG00000086475/ENSG00000070831/ENSG00000111737/ENSG00000172794/ENSG00000163607/ENSG00000104388/ENSG00000137267/ENSG00000069974/ENSG00000167552/ENSG00000103966/ENSG00000175906/ENSG00000188229/ENSG00000138430/ENSG00000155876/ENSG00000134108/ENSG00000087460/ENSG00000100664/ENSG00000143878…
GO:0004386	GO:0004386	helicase activity	156	-0.493517	-1.81134	0.000172454	0.00996787	0.00855919	2953	tags=28%, list=13%, signal=25%	ENSG00000165392/ENSG00000155363/ENSG00000153922/ENSG00000005100/ENSG00000005007/ENSG00000198231/ENSG00000132740/ENSG00000146414/ENSG00000164080/ENSG00000183495/ENSG00000113522/ENSG00000051341/ENSG00000021776/ENSG00000145833/ENSG00000135829/ENSG00000127311/ENSG00000111642/ENSG00000187790/ENSG00000204351/ENSG00000198265/ENSG00000258366/ENSG00000100697/ENSG00000160957/ENSG00000124177/ENSG00000107290…
GO:0030506	GO:0030506	ankyrin binding	19	-0.781142	-1.93871	0.000217893	0.0114493	0.00983124	1589	tags=37%, list=7%, signal=34%	ENSG00000154358/ENSG00000070182/ENSG00000091129/ENSG00000178209/ENSG00000128591/ENSG00000163399/ENSG00000115306
GO:0005525	GO:0005525	GTP binding	355	0.434684	1.71628	0.000249794	0.0125549	0.0107806	4458	tags=31%, list=20%, signal=25%	ENSG00000004478/ENSG00000061918/ENSG00000075785/ENSG00000125354/ENSG00000179331/ENSG00000168421/ENSG00000132676/ENSG00000086475/ENSG00000070831/ENSG00000111737/ENSG00000172794/ENSG00000163607/ENSG00000104388/ENSG00000137267/ENSG00000069974/ENSG00000167552/ENSG00000103966/ENSG00000175906/ENSG00000188229/ENSG00000138430/ENSG00000155876/ENSG00000134108/ENSG00000087460/ENSG00000100664/ENSG00000143878…
GO:0051787	GO:0051787	misfolded protein binding	27	0.813857	2.23461	0.000378256	0.0164164	0.0140964	843	tags=26%, list=4%, signal=25%	ENSG00000204389/ENSG00000204388/ENSG00000120885/ENSG00000173110/ENSG00000005486/ENSG00000113013/ENSG00000204390
GO:0047485	GO:0047485	protein N-terminus binding	105	0.565125	1.97474	0.000381376	0.0164164	0.0140964	2959	tags=28%, list=13%, signal=24%	ENSG00000204389/ENSG00000204388/ENSG00000162735/ENSG00000131475/ENSG00000163001/ENSG00000163666/ENSG00000143575/ENSG00000134308/ENSG00000132507/ENSG00000198668/ENSG00000101266/ENSG00000117748/ENSG00000123405/ENSG00000160014/ENSG00000215021/ENSG00000149557/ENSG00000020426/ENSG00000186298/ENSG00000137575/ENSG00000159210/ENSG00000204209/ENSG00000171858/ENSG00000184436/ENSG00000176108/ENSG00000092108…
GO:0003779	GO:0003779	actin binding	404	-0.367672	-1.50162	0.000383427	0.0164164	0.0140964	4155	tags=28%, list=18%, signal=23%	ENSG00000161791/ENSG00000150764/ENSG00000130755/ENSG00000054654/ENSG00000171132/ENSG00000105357/ENSG00000134571/ENSG00000146112/ENSG00000152527/ENSG00000112290/ENSG00000133454/ENSG00000152818/ENSG00000142347/ENSG00000115935/ENSG00000144821/ENSG00000106299/ENSG00000204138/ENSG00000158195/ENSG00000155816/ENSG00000150093/ENSG00000273749/ENSG00000188807/ENSG00000127831/ENSG00000204991/ENSG00000132613…
GO:0019001	GO:0019001	guanyl nucleotide binding	371	0.421699	1.67814	0.000541275	0.0201843	0.0173318	4253	tags=29%, list=19%, signal=24%	ENSG00000004478/ENSG00000061918/ENSG00000075785/ENSG00000125354/ENSG00000179331/ENSG00000168421/ENSG00000132676/ENSG00000086475/ENSG00000070831/ENSG00000111737/ENSG00000172794/ENSG00000163607/ENSG00000104388/ENSG00000137267/ENSG00000069974/ENSG00000167552/ENSG00000103966/ENSG00000175906/ENSG00000188229/ENSG00000138430/ENSG00000155876/ENSG00000134108/ENSG00000087460/ENSG00000100664/ENSG00000143878…
GO:0032561	GO:0032561	guanyl ribonucleotide binding	371	0.421699	1.67814	0.000541275	0.0201843	0.0173318	4253	tags=29%, list=19%, signal=24%	ENSG00000004478/ENSG00000061918/ENSG00000075785/ENSG00000125354/ENSG00000179331/ENSG00000168421/ENSG00000132676/ENSG00000086475/ENSG00000070831/ENSG00000111737/ENSG00000172794/ENSG00000163607/ENSG00000104388/ENSG00000137267/ENSG00000069974/ENSG00000167552/ENSG00000103966/ENSG00000175906/ENSG00000188229/ENSG00000138430/ENSG00000155876/ENSG00000134108/ENSG00000087460/ENSG00000100664/ENSG00000143878…
GO:0015562	GO:0015562	efflux transmembrane transporter activity	13	-0.846947	-1.97362	0.000583764	0.0210885	0.0181082	2736	tags=62%, list=12%, signal=54%	ENSG00000085563/ENSG00000118777/ENSG00000143324/ENSG00000125257/ENSG00000225697/ENSG00000115657/ENSG00000103222/ENSG00000114770
GO:0008022	GO:0008022	protein C-terminus binding	182	-0.442426	-1.66714	0.000670807	0.0228074	0.0195843	1787	tags=15%, list=8%, signal=14%	ENSG00000132535/ENSG00000164190/ENSG00000140398/ENSG00000179583/ENSG00000096968/ENSG00000151914/ENSG00000097007/ENSG00000096093/ENSG00000131747/ENSG00000126001/ENSG00000225830/ENSG00000125931/ENSG00000117724/ENSG00000185591/ENSG00000205323/ENSG00000115289/ENSG00000130396/ENSG00000184634/ENSG00000204842/ENSG00000100393/ENSG00000137497/ENSG00000142798/ENSG00000108819/ENSG00000137337/ENSG00000117523…
GO:0005539	GO:0005539	glycosaminoglycan binding	177	-0.436635	-1.63213	0.000760247	0.0251099	0.0215613	3358	tags=18%, list=15%, signal=15%	ENSG00000106991/ENSG00000112761/ENSG00000164318/ENSG00000170835/ENSG00000109072/ENSG00000118257/ENSG00000077782/ENSG00000214274/ENSG00000105290/ENSG00000174721/ENSG00000204420/ENSG00000060718/ENSG00000114631/ENSG00000135677/ENSG00000185924/ENSG00000117215/ENSG00000000971/ENSG00000166159/ENSG00000132702/ENSG00000260001/ENSG00000069702/ENSG00000105426/ENSG00000159527/ENSG00000156140/ENSG00000185920…
GO:0000774	GO:0000774	adenyl-nucleotide exchange factor activity	10	0.883087	1.91884	0.000849164	0.0254108	0.0218197	1884	tags=70%, list=8%, signal=64%	ENSG00000120694/ENSG00000151929/ENSG00000108518/ENSG00000109519/ENSG00000112208/ENSG00000133265/ENSG00000107262
GO:0042626	GO:0042626	ATPase-coupled transmembrane transporter activity	96	-0.539085	-1.849	0.000870282	0.0254108	0.0218197	2008	tags=25%, list=9%, signal=23%	ENSG00000110719/ENSG00000118777/ENSG00000124574/ENSG00000150967/ENSG00000204267/ENSG00000159363/ENSG00000167972/ENSG00000132681/ENSG00000165240/ENSG00000123191/ENSG00000105726/ENSG00000119688/ENSG00000196296/ENSG00000073734/ENSG00000125257/ENSG00000064687/ENSG00000115657/ENSG00000107331/ENSG00000103222/ENSG00000058668/ENSG00000114770/ENSG00000163399/ENSG00000174437/ENSG00000033627
GO:0016684	GO:0016684	oxidoreductase activity, acting on peroxide as acceptor	52	0.649881	2.02874	0.000875388	0.0254108	0.0218197	3408	tags=37%, list=15%, signal=31%	ENSG00000130766/ENSG00000213934/ENSG00000117592/ENSG00000155962/ENSG00000167815/ENSG00000123131/ENSG00000121691/ENSG00000198704/ENSG00000085871/ENSG00000084207/ENSG00000100577/ENSG00000165672/ENSG00000233276/ENSG00000164294/ENSG00000147485/ENSG00000126432/ENSG00000008394/ENSG00000167468/ENSG00000188536
GO:0008201	GO:0008201	heparin binding	129	-0.449577	-1.61509	0.000879267	0.0254108	0.0218197	3063	tags=16%, list=14%, signal=13%	ENSG00000170835/ENSG00000109072/ENSG00000118257/ENSG00000077782/ENSG00000214274/ENSG00000105290/ENSG00000174721/ENSG00000204420/ENSG00000060718/ENSG00000185924/ENSG00000117215/ENSG00000000971/ENSG00000166159/ENSG00000069702/ENSG00000105426/ENSG00000156140/ENSG00000185920/ENSG00000166833/ENSG00000142949/ENSG00000115414
GO:0003713	GO:0003713	transcription coactivator activity	253	-0.404219	-1.57502	0.00106873	0.0301328	0.0258744	4404	tags=33%, list=20%, signal=27%	ENSG00000112624/ENSG00000012048/ENSG00000150347/ENSG00000167286/ENSG00000008838/ENSG00000102931/ENSG00000180182/ENSG00000119760/ENSG00000112033/ENSG00000130589/ENSG00000054118/ENSG00000164442/ENSG00000171456/ENSG00000110330/ENSG00000174460/ENSG00000101161/ENSG00000177732/ENSG00000185668/ENSG00000169946/ENSG00000155868/ENSG00000110713/ENSG00000108773/ENSG00000131470/ENSG00000084676/ENSG00000154767…
GO:0051117	GO:0051117	ATPase binding	82	0.598183	2.00355	0.00125448	0.033725	0.0289589	2575	tags=23%, list=11%, signal=21%	ENSG00000132002/ENSG00000162735/ENSG00000131100/ENSG00000177556/ENSG00000175792/ENSG00000215193/ENSG00000131871/ENSG00000006451/ENSG00000136238/ENSG00000105649/ENSG00000055044/ENSG00000100138/ENSG00000143153/ENSG00000105202/ENSG00000273841/ENSG00000144118/ENSG00000144401/ENSG00000183207/ENSG00000136888
GO:0008017	GO:0008017	microtubule binding	254	-0.391878	-1.52798	0.00132603	0.0348384	0.0299149	3950	tags=27%, list=18%, signal=23%	ENSG00000078018/ENSG00000135837/ENSG00000107771/ENSG00000154429/ENSG00000100242/ENSG00000105613/ENSG00000129422/ENSG00000168476/ENSG00000177143/ENSG00000137804/ENSG00000163322/ENSG00000101298/ENSG00000188385/ENSG00000134982/ENSG00000106976/ENSG00000115355/ENSG00000137822/ENSG00000106665/ENSG00000189350/ENSG00000156299/ENSG00000165476/ENSG00000137177/ENSG00000066629/ENSG00000117477/ENSG00000186185…
GO:0045296	GO:0045296	cadherin binding	322	0.426998	1.67469	0.00142	0.035065	0.0301095	2729	tags=26%, list=12%, signal=23%	ENSG00000132002/ENSG00000204389/ENSG00000157456/ENSG00000158710/ENSG00000182718/ENSG00000117592/ENSG00000108953/ENSG00000204628/ENSG00000197728/ENSG00000077549/ENSG00000135046/ENSG00000163191/ENSG00000106636/ENSG00000100266/ENSG00000101558/ENSG00000103966/ENSG00000151239/ENSG00000099901/ENSG00000138430/ENSG00000119326/ENSG00000108829/ENSG00000100591/ENSG00000214517/ENSG00000175792/ENSG00000171490…
GO:0001671	GO:0001671	ATPase activator activity	24	0.776224	2.06873	0.00147621	0.035065	0.0301095	1696	tags=38%, list=8%, signal=35%	ENSG00000132002/ENSG00000105993/ENSG00000100209/ENSG00000135924/ENSG00000100591/ENSG00000086061/ENSG00000205981/ENSG00000105649/ENSG00000143153
GO:0050431	GO:0050431	transforming growth factor beta binding	22	-0.717903	-1.85268	0.00154076	0.035065	0.0301095	1704	tags=41%, list=8%, signal=38%	ENSG00000106991/ENSG00000127578/ENSG00000156535/ENSG00000260001/ENSG00000069702/ENSG00000168056/ENSG00000049323/ENSG00000090006/ENSG00000138448
GO:0003714	GO:0003714	transcription corepressor activity	173	0.491877	1.81556	0.00168835	0.0375333	0.032229	6	tags=2%, list=0%, signal=2%	ENSG00000132002/ENSG00000204389/ENSG00000101255
GO:0001618	GO:0001618	virus receptor activity	67	0.605817	1.96509	0.00176234	0.0377271	0.0323954	46	tags=4%, list=0%, signal=4%	ENSG00000204389/ENSG00000204388/ENSG00000168028
GO:0140272	GO:0140272	exogenous protein binding	67	0.605817	1.96509	0.00176234	0.0377271	0.0323954	46	tags=4%, list=0%, signal=4%	ENSG00000204389/ENSG00000204388/ENSG00000168028

## Sheet: GSEA_GO_CC_simplified_NP
	ID	Description	setSize	enrichmentScore	NES	pvalue	p.adjust	qvalues	rank	leading_edge	core_enrichment
GO:0005743	GO:0005743	mitochondrial inner membrane	470	0.597528	2.44855	1.32757e-19	1.01294e-16	8.28683e-17	3827	tags=45%, list=17%, signal=38%	ENSG00000120885/ENSG00000182199/ENSG00000178741/ENSG00000185608/ENSG00000204568/ENSG00000149792/ENSG00000099800/ENSG00000169021/ENSG00000005022/ENSG00000113048/ENSG00000132676/ENSG00000074071/ENSG00000151729/ENSG00000174547/ENSG00000175581/ENSG00000165678/ENSG00000110955/ENSG00000135972/ENSG00000175606/ENSG00000116459/ENSG00000105341/ENSG00000198763/ENSG00000172172/ENSG00000106554/ENSG00000135940…
GO:0005759	GO:0005759	mitochondrial matrix	462	0.570776	2.33885	2.93231e-16	1.11868e-13	9.15189e-14	3824	tags=42%, list=17%, signal=35%	ENSG00000140374/ENSG00000182199/ENSG00000117305/ENSG00000185608/ENSG00000204568/ENSG00000149792/ENSG00000136010/ENSG00000146701/ENSG00000132837/ENSG00000005022/ENSG00000137513/ENSG00000113048/ENSG00000166123/ENSG00000132676/ENSG00000074071/ENSG00000023330/ENSG00000174547/ENSG00000175581/ENSG00000004142/ENSG00000244005/ENSG00000110955/ENSG00000135972/ENSG00000116459/ENSG00000172172/ENSG00000081181…
GO:0098798	GO:0098798	mitochondrial protein complex	256	0.658413	2.5505	4.94551e-15	1.25781e-12	1.02901e-12	3827	tags=54%, list=17%, signal=45%	ENSG00000178741/ENSG00000185608/ENSG00000204568/ENSG00000149792/ENSG00000099800/ENSG00000169021/ENSG00000113048/ENSG00000100216/ENSG00000132676/ENSG00000074071/ENSG00000174547/ENSG00000175581/ENSG00000110955/ENSG00000135972/ENSG00000116459/ENSG00000105341/ENSG00000198763/ENSG00000172172/ENSG00000106554/ENSG00000183172/ENSG00000184752/ENSG00000177370/ENSG00000212907/ENSG00000127184/ENSG00000137547…
GO:0044391	GO:0044391	ribosomal subunit	182	0.683212	2.54565	7.44274e-12	1.4197e-09	1.16146e-09	3886	tags=62%, list=17%, signal=52%	ENSG00000185608/ENSG00000089157/ENSG00000142676/ENSG00000168028/ENSG00000204568/ENSG00000071082/ENSG00000149792/ENSG00000204628/ENSG00000137818/ENSG00000113048/ENSG00000177600/ENSG00000174444/ENSG00000132676/ENSG00000074071/ENSG00000165502/ENSG00000100316/ENSG00000142937/ENSG00000174547/ENSG00000175581/ENSG00000197728/ENSG00000135972/ENSG00000172172/ENSG00000137547/ENSG00000112651/ENSG00000147586…
GO:0101002	GO:0101002	ficolin-1-rich granule	123	0.662125	2.37494	5.75054e-07	4.55194e-05	3.72394e-05	2187	tags=31%, list=10%, signal=28%	ENSG00000204389/ENSG00000204388/ENSG00000173110/ENSG00000008018/ENSG00000110442/ENSG00000103811/ENSG00000185627/ENSG00000123131/ENSG00000196262/ENSG00000080824/ENSG00000163754/ENSG00000108344/ENSG00000121691/ENSG00000163636/ENSG00000103187/ENSG00000084207/ENSG00000105220/ENSG00000143621/ENSG00000160213/ENSG00000023697/ENSG00000136930/ENSG00000109971/ENSG00000136279/ENSG00000096384/ENSG00000138413…
GO:1904813	GO:1904813	ficolin-1-rich granule lumen	123	0.662125	2.37494	5.75054e-07	4.55194e-05	3.72394e-05	2187	tags=31%, list=10%, signal=28%	ENSG00000204389/ENSG00000204388/ENSG00000173110/ENSG00000008018/ENSG00000110442/ENSG00000103811/ENSG00000185627/ENSG00000123131/ENSG00000196262/ENSG00000080824/ENSG00000163754/ENSG00000108344/ENSG00000121691/ENSG00000163636/ENSG00000103187/ENSG00000084207/ENSG00000105220/ENSG00000143621/ENSG00000160213/ENSG00000023697/ENSG00000136930/ENSG00000109971/ENSG00000136279/ENSG00000096384/ENSG00000138413…
GO:0070469	GO:0070469	respirasome	96	0.688194	2.38098	5.96585e-07	4.55194e-05	3.72394e-05	3722	tags=54%, list=17%, signal=45%	ENSG00000178741/ENSG00000169021/ENSG00000105341/ENSG00000198763/ENSG00000184752/ENSG00000212907/ENSG00000127184/ENSG00000198786/ENSG00000126267/ENSG00000173660/ENSG00000198888/ENSG00000168653/ENSG00000099795/ENSG00000004779/ENSG00000198886/ENSG00000115944/ENSG00000233954/ENSG00000117118/ENSG00000184983/ENSG00000198695/ENSG00000125356/ENSG00000198804/ENSG00000073578/ENSG00000119421/ENSG00000229344…
GO:0098803	GO:0098803	respiratory chain complex	81	0.70166	2.35792	1.85142e-06	0.000128421	0.000105061	3722	tags=56%, list=17%, signal=47%	ENSG00000178741/ENSG00000169021/ENSG00000105341/ENSG00000198763/ENSG00000184752/ENSG00000212907/ENSG00000127184/ENSG00000198786/ENSG00000126267/ENSG00000173660/ENSG00000198888/ENSG00000168653/ENSG00000099795/ENSG00000004779/ENSG00000198886/ENSG00000233954/ENSG00000117118/ENSG00000184983/ENSG00000125356/ENSG00000198804/ENSG00000073578/ENSG00000119421/ENSG00000229344/ENSG00000130414/ENSG00000145494…
GO:0016324	GO:0016324	apical plasma membrane	312	-0.432839	-1.71348	3.22195e-06	0.000189103	0.000154706	2850	tags=21%, list=13%, signal=18%	ENSG00000257335/ENSG00000091137/ENSG00000104290/ENSG00000136153/ENSG00000046604/ENSG00000196743/ENSG00000085563/ENSG00000160801/ENSG00000166126/ENSG00000111913/ENSG00000090020/ENSG00000171862/ENSG00000131620/ENSG00000153721/ENSG00000139514/ENSG00000111199/ENSG00000198569/ENSG00000155380/ENSG00000188771/ENSG00000110719/ENSG00000185499/ENSG00000148204/ENSG00000164403/ENSG00000174827/ENSG00000111371…
GO:1990204	GO:1990204	oxidoreductase complex	104	0.628627	2.20332	9.04783e-06	0.000406088	0.000332221	3473	tags=43%, list=15%, signal=37%	ENSG00000169021/ENSG00000105341/ENSG00000198763/ENSG00000184752/ENSG00000212907/ENSG00000198786/ENSG00000173660/ENSG00000198888/ENSG00000168653/ENSG00000099795/ENSG00000004779/ENSG00000198886/ENSG00000233954/ENSG00000117118/ENSG00000184983/ENSG00000131828/ENSG00000125356/ENSG00000198804/ENSG00000152256/ENSG00000073578/ENSG00000119421/ENSG00000171848/ENSG00000119689/ENSG00000130414/ENSG00000145494…
GO:0045177	GO:0045177	apical part of cell	374	-0.405804	-1.63047	1.11115e-05	0.000471005	0.000385329	2850	tags=20%, list=13%, signal=18%	ENSG00000091137/ENSG00000104290/ENSG00000136153/ENSG00000046604/ENSG00000196743/ENSG00000085563/ENSG00000160801/ENSG00000166126/ENSG00000111913/ENSG00000090020/ENSG00000171862/ENSG00000131620/ENSG00000153721/ENSG00000139514/ENSG00000111199/ENSG00000198569/ENSG00000155380/ENSG00000104368/ENSG00000100503/ENSG00000078674/ENSG00000188771/ENSG00000128641/ENSG00000110719/ENSG00000185499/ENSG00000148204…
GO:0005604	GO:0005604	basement membrane	92	-0.559119	-1.89043	1.48518e-05	0.000596418	0.000487929	2726	tags=23%, list=12%, signal=20%	ENSG00000173402/ENSG00000214274/ENSG00000105290/ENSG00000134013/ENSG00000050555/ENSG00000147044/ENSG00000112280/ENSG00000143341/ENSG00000151914/ENSG00000130702/ENSG00000241697/ENSG00000054179/ENSG00000182871/ENSG00000135862/ENSG00000142798/ENSG00000088812/ENSG00000172037/ENSG00000204291/ENSG00000188157/ENSG00000091136/ENSG00000115414
GO:0005758	GO:0005758	mitochondrial intermembrane space	77	0.644521	2.13913	2.6042e-05	0.000993501	0.000812784	2266	tags=36%, list=10%, signal=33%	ENSG00000182199/ENSG00000106153/ENSG00000099800/ENSG00000005194/ENSG00000143575/ENSG00000162377/ENSG00000142168/ENSG00000107745/ENSG00000121691/ENSG00000159445/ENSG00000168393/ENSG00000138495/ENSG00000168653/ENSG00000165283/ENSG00000099795/ENSG00000076043/ENSG00000135441/ENSG00000186314/ENSG00000119421/ENSG00000243317/ENSG00000240230/ENSG00000147465/ENSG00000213465/ENSG00000132305/ENSG00000265354…
GO:0098839	GO:0098839	postsynaptic density membrane	76	-0.563917	-1.86519	5.65119e-05	0.00195994	0.00160342	2803	tags=26%, list=12%, signal=23%	ENSG00000156299/ENSG00000108370/ENSG00000111052/ENSG00000108947/ENSG00000077522/ENSG00000132535/ENSG00000131188/ENSG00000139182/ENSG00000177707/ENSG00000169181/ENSG00000174871/ENSG00000091129/ENSG00000129968/ENSG00000105464/ENSG00000184985/ENSG00000168758/ENSG00000167371/ENSG00000105426/ENSG00000127914/ENSG00000171603
GO:0099060	GO:0099060	integral component of postsynaptic specialization membrane	57	-0.603418	-1.90252	9.38176e-05	0.00275319	0.00225238	1385	tags=18%, list=6%, signal=17%	ENSG00000108947/ENSG00000139182/ENSG00000177707/ENSG00000169181/ENSG00000174871/ENSG00000091129/ENSG00000105426/ENSG00000169992/ENSG00000171603/ENSG00000011677
GO:0043235	GO:0043235	receptor complex	359	-0.384263	-1.53724	0.000109663	0.00288527	0.00236044	4458	tags=31%, list=20%, signal=25%	ENSG00000116106/ENSG00000141736/ENSG00000113594/ENSG00000102312/ENSG00000065361/ENSG00000148053/ENSG00000082512/ENSG00000133216/ENSG00000115607/ENSG00000109991/ENSG00000119535/ENSG00000153208/ENSG00000105737/ENSG00000167286/ENSG00000106799/ENSG00000104365/ENSG00000179921/ENSG00000113302/ENSG00000121989/ENSG00000107779/ENSG00000268089/ENSG00000110330/ENSG00000161509/ENSG00000115085/ENSG00000111696…
GO:0005911	GO:0005911	cell-cell junction	449	-0.36702	-1.49524	0.000121864	0.00309941	0.00253563	3629	tags=24%, list=16%, signal=21%	ENSG00000158195/ENSG00000064300/ENSG00000259207/ENSG00000187391/ENSG00000150093/ENSG00000106404/ENSG00000180900/ENSG00000139437/ENSG00000128298/ENSG00000185758/ENSG00000166333/ENSG00000124181/ENSG00000182533/ENSG00000109061/ENSG00000139880/ENSG00000134982/ENSG00000175084/ENSG00000015285/ENSG00000141968/ENSG00000126562/ENSG00000135723/ENSG00000164647/ENSG00000062038/ENSG00000156299/ENSG00000046604…
GO:0072686	GO:0072686	mitotic spindle	131	-0.477804	-1.70053	0.000140596	0.00335234	0.00274255	1642	tags=24%, list=7%, signal=23%	ENSG00000111837/ENSG00000066629/ENSG00000186185/ENSG00000125746/ENSG00000100503/ENSG00000121621/ENSG00000074054/ENSG00000204843/ENSG00000096093/ENSG00000166004/ENSG00000143924/ENSG00000143702/ENSG00000066279/ENSG00000141027/ENSG00000141367/ENSG00000136861/ENSG00000137807/ENSG00000137802/ENSG00000085733/ENSG00000198917/ENSG00000146826/ENSG00000135476/ENSG00000072501/ENSG00000047410/ENSG00000198718…
GO:0101031	GO:0101031	chaperone complex	25	0.800325	2.15187	0.000188991	0.00424118	0.00346971	1671	tags=52%, list=7%, signal=48%	ENSG00000168439/ENSG00000163468/ENSG00000115484/ENSG00000110958/ENSG00000150753/ENSG00000151929/ENSG00000135624/ENSG00000109971/ENSG00000096384/ENSG00000166226/ENSG00000120438/ENSG00000112208/ENSG00000183527
GO:0070069	GO:0070069	cytochrome complex	30	0.745087	2.10078	0.000199604	0.00435138	0.00355986	3760	tags=57%, list=17%, signal=47%	ENSG00000178741/ENSG00000169021/ENSG00000127184/ENSG00000126267/ENSG00000173660/ENSG00000233954/ENSG00000198804/ENSG00000229344/ENSG00000179091/ENSG00000010256/ENSG00000156467/ENSG00000014919/ENSG00000198727/ENSG00000198938/ENSG00000166920/ENSG00000131143/ENSG00000006695
GO:1905369	GO:1905369	endopeptidase complex	68	0.648431	2.10532	0.000234382	0.00496759	0.00406399	4481	tags=59%, list=20%, signal=47%	ENSG00000008018/ENSG00000126067/ENSG00000185627/ENSG00000108344/ENSG00000099341/ENSG00000087191/ENSG00000135924/ENSG00000163636/ENSG00000159377/ENSG00000142507/ENSG00000092010/ENSG00000116750/ENSG00000100764/ENSG00000136930/ENSG00000159352/ENSG00000100567/ENSG00000100804/ENSG00000091164/ENSG00000108671/ENSG00000013275/ENSG00000100519/ENSG00000106211/ENSG00000115233/ENSG00000175166/ENSG00000277791…
GO:0061827	GO:0061827	sperm head	11	0.908649	2.02957	0.000267656	0.00551951	0.00451551	1	tags=9%, list=0%, signal=9%	ENSG00000132002
GO:0016234	GO:0016234	inclusion body	73	0.620962	2.03258	0.000305875	0.00583456	0.00477326	2213	tags=22%, list=10%, signal=20%	ENSG00000204389/ENSG00000204388/ENSG00000120885/ENSG00000128272/ENSG00000079999/ENSG00000087191/ENSG00000151929/ENSG00000100225/ENSG00000070950/ENSG00000111802/ENSG00000096384/ENSG00000100401/ENSG00000013275/ENSG00000135018/ENSG00000082146/ENSG00000158828
GO:0005925	GO:0005925	focal adhesion	397	0.383522	1.54762	0.000321206	0.00597756	0.00489025	2362	tags=20%, list=10%, signal=19%	ENSG00000204389/ENSG00000204388/ENSG00000089157/ENSG00000071082/ENSG00000108953/ENSG00000137818/ENSG00000177600/ENSG00000174444/ENSG00000100316/ENSG00000070831/ENSG00000142937/ENSG00000184009/ENSG00000126878/ENSG00000135046/ENSG00000196262/ENSG00000134308/ENSG00000100266/ENSG00000121691/ENSG00000002549/ENSG00000213949/ENSG00000088280/ENSG00000125691/ENSG00000164111/ENSG00000151239/ENSG00000108298…
GO:0000145	GO:0000145	exocyst	19	-0.76509	-1.91788	0.000337126	0.00612445	0.00501041	1493	tags=32%, list=7%, signal=30%	ENSG00000182473/ENSG00000283632/ENSG00000144036/ENSG00000181404/ENSG00000185215/ENSG00000205436
GO:0005793	GO:0005793	endoplasmic reticulum-Golgi intermediate compartment	121	-0.476772	-1.68678	0.00084488	0.0128929	0.0105477	2471	tags=17%, list=11%, signal=16%	ENSG00000184584/ENSG00000171853/ENSG00000142920/ENSG00000081320/ENSG00000182372/ENSG00000044574/ENSG00000204267/ENSG00000141551/ENSG00000100697/ENSG00000111885/ENSG00000174871/ENSG00000169855/ENSG00000173230/ENSG00000100815/ENSG00000107862/ENSG00000196535/ENSG00000136813/ENSG00000103335/ENSG00000167110/ENSG00000136731/ENSG00000115414
GO:0071565	GO:0071565	nBAF complex	15	-0.76082	-1.78158	0.00119385	0.0175175	0.0143311	1892	tags=40%, list=8%, signal=37%	ENSG00000073584/ENSG00000117713/ENSG00000173473/ENSG00000127616/ENSG00000139613/ENSG00000082014
GO:0008180	GO:0008180	COP9 signalosome	33	0.720154	2.04666	0.00148025	0.0206709	0.0169109	923	tags=24%, list=4%, signal=23%	ENSG00000204389/ENSG00000204388/ENSG00000173110/ENSG00000138663/ENSG00000165283/ENSG00000168090/ENSG00000204390/ENSG00000141030
GO:0072562	GO:0072562	blood microparticle	100	0.544808	1.89316	0.00153744	0.0207762	0.016997	1339	tags=17%, list=6%, signal=16%	ENSG00000204389/ENSG00000204388/ENSG00000120885/ENSG00000173110/ENSG00000143450/ENSG00000184009/ENSG00000116785/ENSG00000087191/ENSG00000164111/ENSG00000196604/ENSG00000213719/ENSG00000204390/ENSG00000075624/ENSG00000177311/ENSG00000109971/ENSG00000108518/ENSG00000118137
GO:0033178	GO:0033178	proton-transporting two-sector ATPase complex, catalytic domain	17	0.7329	1.80627	0.00280405	0.0319327	0.0261242	2610	tags=41%, list=12%, signal=36%	ENSG00000110955/ENSG00000047249/ENSG00000131100/ENSG00000165629/ENSG00000152234/ENSG00000155097/ENSG00000147416
GO:0032589	GO:0032589	neuron projection membrane	51	-0.548975	-1.71158	0.00284965	0.0319748	0.0261586	3102	tags=29%, list=14%, signal=25%	ENSG00000129159/ENSG00000182256/ENSG00000111913/ENSG00000196689/ENSG00000164199/ENSG00000029534/ENSG00000151834/ENSG00000158445/ENSG00000171105/ENSG00000127990/ENSG00000116396/ENSG00000102287/ENSG00000011677/ENSG00000108819/ENSG00000115306
GO:0031082	GO:0031082	BLOC complex	19	0.714612	1.81414	0.0033864	0.0369118	0.0301976	4740	tags=68%, list=21%, signal=54%	ENSG00000107521/ENSG00000155252/ENSG00000143740/ENSG00000135441/ENSG00000188428/ENSG00000124243/ENSG00000100099/ENSG00000143553/ENSG00000166189/ENSG00000196072/ENSG00000189114/ENSG00000186222/ENSG00000105700
GO:0045259	GO:0045259	proton-transporting ATP synthase complex	22	0.677593	1.79106	0.0036289	0.0379295	0.0310301	2053	tags=41%, list=9%, signal=37%	ENSG00000110955/ENSG00000116459/ENSG00000135390/ENSG00000165629/ENSG00000108179/ENSG00000125375/ENSG00000154518/ENSG00000152234/ENSG00000167283
GO:0032592	GO:0032592	integral component of mitochondrial membrane	81	0.502192	1.68761	0.00452654	0.0454441	0.0371779	3502	tags=42%, list=16%, signal=36%	ENSG00000151729/ENSG00000175606/ENSG00000106554/ENSG00000183172/ENSG00000107745/ENSG00000176171/ENSG00000030110/ENSG00000075415/ENSG00000134375/ENSG00000106603/ENSG00000166260/ENSG00000165775/ENSG00000015475/ENSG00000175701/ENSG00000133983/ENSG00000183978/ENSG00000132305/ENSG00000265354/ENSG00000143158/ENSG00000158828/ENSG00000198727/ENSG00000250479/ENSG00000168958/ENSG00000174917/ENSG00000183605…
GO:0031983	GO:0031983	vesicle lumen	292	0.378234	1.48283	0.00465878	0.0458487	0.0375089	2136	tags=21%, list=9%, signal=19%	ENSG00000120885/ENSG00000173110/ENSG00000182718/ENSG00000008018/ENSG00000117592/ENSG00000110442/ENSG00000103381/ENSG00000103811/ENSG00000185627/ENSG00000123131/ENSG00000021355/ENSG00000196262/ENSG00000198931/ENSG00000163191/ENSG00000080824/ENSG00000163754/ENSG00000108344/ENSG00000069974/ENSG00000121691/ENSG00000188229/ENSG00000138430/ENSG00000163636/ENSG00000131236/ENSG00000103187/ENSG00000057608…
GO:0005814	GO:0005814	centriole	137	0.442494	1.61997	0.00470469	0.0458487	0.0375089	12	tags=3%, list=0%, signal=3%	ENSG00000204389/ENSG00000106948/ENSG00000204388/ENSG00000173110
GO:0031256	GO:0031256	leading edge membrane	160	-0.405945	-1.49378	0.00507284	0.0475239	0.0388793	3600	tags=28%, list=16%, signal=23%	ENSG00000259207/ENSG00000100558/ENSG00000068831/ENSG00000181418/ENSG00000150093/ENSG00000132613/ENSG00000134982/ENSG00000129159/ENSG00000124507/ENSG00000136286/ENSG00000182256/ENSG00000156299/ENSG00000111913/ENSG00000127603/ENSG00000196689/ENSG00000111199/ENSG00000164199/ENSG00000029534/ENSG00000151834/ENSG00000186111/ENSG00000161638/ENSG00000158445/ENSG00000065989/ENSG00000171105/ENSG00000127990…
GO:0005686	GO:0005686	U2 snRNP	19	0.692302	1.75751	0.00520927	0.0475239	0.0388793	3171	tags=58%, list=14%, signal=50%	ENSG00000134597/ENSG00000115128/ENSG00000125743/ENSG00000167088/ENSG00000125870/ENSG00000143977/ENSG00000100410/ENSG00000182004/ENSG00000125835/ENSG00000169976/ENSG00000131876
GO:0098636	GO:0098636	protein complex involved in cell adhesion	33	-0.599546	-1.69941	0.00528568	0.0475239	0.0388793	3600	tags=42%, list=16%, signal=36%	ENSG00000259207/ENSG00000150093/ENSG00000160255/ENSG00000121594/ENSG00000064201/ENSG00000005961/ENSG00000164171/ENSG00000005844/ENSG00000161638/ENSG00000154721/ENSG00000135424/ENSG00000138448/ENSG00000105855/ENSG00000169896
GO:0036452	GO:0036452	ESCRT complex	26	0.641359	1.75004	0.0053724	0.0475239	0.0388793	3791	tags=46%, list=17%, signal=38%	ENSG00000131475/ENSG00000139722/ENSG00000131165/ENSG00000083937/ENSG00000165006/ENSG00000136100/ENSG00000159210/ENSG00000176108/ENSG00000130724/ENSG00000164695/ENSG00000141971/ENSG00000101421
GO:0005732	GO:0005732	small nucleolar ribonucleoprotein complex	25	0.694237	1.86663	0.00541884	0.0475239	0.0388793	3906	tags=56%, list=17%, signal=46%	ENSG00000060688/ENSG00000178718/ENSG00000145912/ENSG00000172336/ENSG00000139343/ENSG00000055044/ENSG00000100138/ENSG00000124787/ENSG00000105202/ENSG00000164967/ENSG00000109534/ENSG00000164167/ENSG00000148688/ENSG00000105171
GO:0016281	GO:0016281	eukaryotic translation initiation factor 4F complex	12	-0.748491	-1.67261	0.0055103	0.0477768	0.0390862	579	tags=33%, list=3%, signal=32%	ENSG00000114867/ENSG00000156976/ENSG00000075151/ENSG00000161960
GO:0031902	GO:0031902	late endosome membrane	132	0.47129	1.71443	0.00566024	0.0479863	0.0392576	3521	tags=30%, list=16%, signal=25%	ENSG00000182718/ENSG00000075785/ENSG00000189067/ENSG00000018280/ENSG00000204257/ENSG00000069974/ENSG00000149357/ENSG00000134108/ENSG00000143878/ENSG00000124333/ENSG00000139722/ENSG00000142089/ENSG00000083937/ENSG00000167671/ENSG00000103043/ENSG00000197043/ENSG00000116586/ENSG00000119541/ENSG00000136100/ENSG00000181804/ENSG00000010270/ENSG00000159210/ENSG00000109270/ENSG00000188186/ENSG00000176108…

## Sheet: GSEA_KEGG_NP
	ID	Description	setSize	enrichmentScore	NES	pvalue	p.adjust	qvalues	rank	leading_edge	core_enrichment
hsa05020	hsa05020	Prion disease	261	0.643875	2.46362	1.79704e-13	5.84037e-11	4.61555e-11	1928	tags=35%, list=9%, signal=32%	3303/3304/3310/9377/10963/5689/468/7386/292/5690/291/506/515/5719/4536/1329/55967/6647/7280/4539/1350/5709/5714/5705/4540/517/1340/7846/7388/10383/9861/4535/4725/4713/6352/5692/5694/5566/4706/4538/9167/858/440567/6390/4700/509/4541/5880/10105/3305/4694/84617/4512/6389/4702/5700/1457/5293/5695/5879/3312/7124/4705/4726/5710/5684/1345/5693/1537/293/51807/776/5717/4696/7384/518/5704/5706/498/1649/470…
hsa05012	hsa05012	Parkinson disease	241	0.623782	2.36735	6.09428e-11	9.90321e-09	7.82634e-09	3260	tags=44%, list=15%, signal=38%	1843/9377/5689/4780/468/7386/292/5690/7316/291/506/515/5719/4536/1329/55967/7280/4539/1350/5709/5714/5705/4540/517/1340/7846/7388/10383/9861/4535/4725/4713/25828/5692/5694/5566/4706/4538/9167/440567/2778/7494/6390/801/4700/509/4541/10105/4694/84617/4512/9246/6389/4702/5700/5695/4705/4726/5710/5684/1345/5693/598/1537/808/293/51807/5717/7332/4696/7384/518/5704/5706/498/1649/4709/6392/10213/4716/570…
hsa03010	hsa03010	Ribosome	132	0.664465	2.35192	1.91153e-07	2.07082e-05	1.63654e-05	3949	tags=62%, list=18%, signal=52%	6175/6135/3921/6160/6176/6181/6124/6166/6122/6202/65003/6231/64965/28998/29088/51069/219927/9349/6143/124995/6203/6191/6138/64968/6183/6152/64963/11224/55168/51081/55052/54948/64960/25873/51264/6150/6169/29074/6137/6132/6229/6223/55173/64979/6134/6170/51121/9045/6130/51116/6157/51318/6171/6161/6207/6128/6227/51263/6159/6194/10573/6141/63931/9801/79590/6201/6217/7311/51187/6187/6165/6144/65008/622…
hsa05016	hsa05016	Huntington disease	297	0.508321	1.9722	1.7027e-06	0.000138344	0.000109331	3260	tags=38%, list=15%, signal=33%	9377/5689/7386/292/5690/291/7186/506/515/5719/4536/1329/55967/6647/7280/4539/1350/5709/5714/5705/4540/517/1340/7846/7388/10540/257202/10383/9861/4535/4725/4713/5692/5694/4706/4538/9167/440567/1211/6390/2892/4700/509/4541/10105/4694/55081/84617/4512/55626/6389/4702/5700/5695/10121/4705/4726/5710/5684/1345/5693/1537/293/5432/51807/5717/4696/7384/518/5704/5706/841/498/5440/9776/4709/6392/10213/4716/…
hsa05014	hsa05014	Amyotrophic lateral sclerosis	347	0.478775	1.89221	2.8238e-06	0.000177734	0.00014046	3260	tags=36%, list=15%, signal=31%	9377/5689/310/468/7386/10133/5690/7186/71/506/515/5719/4536/1329/55967/6647/7280/4539/1350/29107/10189/5709/5714/5705/4540/517/1340/847/7846/7388/10540/257202/10383/9861/4535/4725/4713/5692/5694/4706/4538/9167/440567/7494/6390/4700/509/4541/637/4694/60/84617/81929/4512/79023/55626/6389/4702/9688/5700/25978/5695/5879/5216/7124/10121/4705/4726/5710/5684/1345/5693/598/1537/23710/51807/5717/4696/5591…
hsa04512	hsa04512	ECM-receptor interaction	85	-0.599255	-2.03292	3.28124e-06	0.000177734	0.00014046	2722	tags=31%, list=12%, signal=27%	1101/3690/3688/1285/2811/7448/1605/256076/3674/3673/10319/1297/3678/6696/3679/51206/3911/3915/3339/3685/3913/3696/375790/5649/3912/2335
hsa05022	hsa05022	Pathways of neurodegeneration - multiple diseases	447	0.445236	1.80662	6.25003e-06	0.000263295	0.000208077	3808	tags=33%, list=17%, signal=28%	9377/5689/468/7386/292/10133/5690/7316/291/7186/506/515/5719/4536/1329/55967/6647/7280/4539/1350/5709/5714/5705/4540/517/1340/847/7846/7388/10540/257202/10383/578/9861/4535/4725/4713/5692/5694/4706/4538/9167/440567/7494/6390/2892/801/4700/509/4541/10105/637/4694/351/55081/84617/4512/9246/55626/6389/4702/5700/1457/25978/5695/5879/5481/7124/10121/4705/4726/5710/5684/23401/1345/5693/598/1537/53349/2…
hsa00190	hsa00190	Oxidative phosphorylation	129	0.625995	2.21919	6.4811e-06	0.000263295	0.000208077	3211	tags=47%, list=14%, signal=41%	9377/7386/506/515/4536/1329/55967/51606/4539/1350/4540/517/1340/7388/529/10063/4535/4725/4713/1353/4706/4538/9167/440567/6390/4700/509/4541/9114/4694/4512/6389/4702/27068/4705/4726/1345/1537/5464/4696/7384/518/498/4709/533/6392/4716/4711/7381/10632/1355/4519/528/4514/9550/526/4724/6391/4508/54539/4695
hsa05010	hsa05010	Alzheimer disease	345	0.477734	1.89193	7.41483e-06	0.000267758	0.000211605	1938	tags=27%, list=9%, signal=25%	9377/5689/468/7386/292/5690/2597/291/7186/506/515/5719/4536/1329/55967/7280/4539/1350/5709/5714/5705/4540/517/1340/7846/7388/10383/9861/4535/4725/4713/5692/5694/4706/4538/9167/440567/7494/6390/801/4700/509/4541/10105/637/4694/351/84617/4512/55626/6389/4702/5700/1457/5293/5695/5481/7124/4705/4726/5710/5684/23401/1345/5693/1537/808/293/51807/776/5717/4696/7384/518/5704/5706/841/498/9776/1649/8883/4…
hsa01200	hsa01200	Carbon metabolism	112	0.654739	2.27285	1.93776e-05	0.000597912	0.00047252	3157	tags=46%, list=14%, signal=39%	29968/6472/5230/4191/84706/2597/2098/4190/128/113675/4200/847/55902/26275/2805/2271/1892/6888/2806/2821/5723/6390/5160/8802/7167/6389/5634/38/1743/3098/3417/83440/8277/2023/4199/84693/6392/5223/230/80201/25796/1738/39/226/5214/5315/3419/5162/6391/7086/4524
hsa05205	hsa05205	Proteoglycans in cancer	183	-0.478447	-1.78911	2.0237e-05	0.000597912	0.00047252	3702	tags=28%, list=16%, signal=23%	7855/51384/3690/3688/7157/3708/5296/8324/6093/5335/859/7409/7448/7976/7074/5290/51196/2260/54776/6548/8325/3059/3673/286/4660/7481/2475/673/3678/9475/3791/5336/6654/5600/8322/3709/2017/3710/6300/5727/867/3479/8826/3480/2318/29102/2316/3339/3685/2317/2335
hsa02010	hsa02010	ABC transporters	43	-0.673075	-2.03067	2.34508e-05	0.000635127	0.00050193	1864	tags=30%, list=8%, signal=28%	9429/89845/23457/6891/21/5826/8647/10257/10347/10058/20/4363/10057
hsa04141	hsa04141	Protein processing in endoplasmic reticulum	161	0.565263	2.05613	2.59707e-05	0.000649268	0.000513106	1946	tags=21%, list=9%, signal=19%	3337/3303/3304/3310/10808/23645/4780/468/7186/1410/10961/3320/3300/578/26270/3301/6184/7494/7323/7322/3305/55741/55829/3312/80700/3326/9532/6396/23640/1649/55666/29979/573/8454
hsa04612	hsa04612	Antigen processing and presentation	57	0.758744	2.36442	4.02224e-05	0.000933734	0.000737914	1324	tags=21%, list=6%, signal=20%	3303/3304/3310/4802/3320/3108/3305/5720/3312/7124/3326/3308
hsa04510	hsa04510	Focal adhesion	193	-0.452534	-1.71015	5.26766e-05	0.00114133	0.000901971	3294	tags=27%, list=15%, signal=23%	5296/6093/3611/859/399694/331/7409/7448/9564/5290/256076/54776/4636/5728/3674/80310/2909/7791/3673/10319/1297/4660/596/23396/894/85366/673/3678/29895/6696/9475/3791/3679/6654/3911/7414/81/2324/3479/3915/3480/7094/2318/2316/3685/3913/1729/3696/5649/3912/2317/2335
hsa04714	hsa04714	Thermogenesis	219	0.49453	1.84747	8.9591e-05	0.00181982	0.00143817	3754	tags=39%, list=17%, signal=33%	9377/7386/71/506/515/4536/1329/91942/55967/65260/4539/1350/4540/517/1340/7388/10063/4535/4725/4713/55744/1353/5566/4706/4538/9167/440567/2778/6390/4700/509/4541/4694/60/4512/6389/4702/2180/6009/90639/4705/4726/5571/1345/1537/51241/4696/7384/518/498/28958/4709/6392/4716/148327/29078/4711/7381/10632/1355/137682/4519/6194/5564/4514/6603/788/2885/64223/26291/656/4724/6391/4508/55811/6198/54539/4695/4…
hsa03050	hsa03050	Proteasome	45	0.756079	2.26272	0.000104404	0.00199596	0.00157737	3964	tags=69%, list=18%, signal=57%	5689/5690/5719/5709/5714/5705/9861/5692/5694/51371/5720/5700/5695/5710/5684/5693/5717/5704/5706/10213/5708/5691/5702/5699/7979/5718/5685/9491/10197/5713/5688
hsa05162	hsa05162	Measles	120	0.606493	2.12123	0.000142002	0.00256392	0.00202622	1440	tags=16%, list=6%, signal=15%	3303/3304/3310/3725/10399/4792/7128/578/3560/896/637/3305/30835/8667/1457/5293/3312/598/4615
hsa04932	hsa04932	Non-alcoholic fatty liver disease	144	0.558115	1.99436	0.000176509	0.00301924	0.00238606	3647	tags=40%, list=16%, signal=34%	3725/9377/468/7386/998/7186/1329/55967/1350/1340/7388/4725/4713/4706/9167/440567/7494/6390/4700/637/4694/4512/6389/4702/5293/5879/7124/4705/4726/5571/1345/1537/3570/4696/7384/841/1649/4709/6392/4716/4711/7381/4519/5564/4514/2353/79602/6256/4724/6391/54539/4695/355/4712/3576/4720/1327/5970
hsa04915	hsa04915	Estrogen signaling pathway	111	0.580878	2.01212	0.000211582	0.0034382	0.00271715	1455	tags=15%, list=6%, signal=14%	3303/3304/3310/3725/2288/468/3320/5566/2778/801/3305/3875/5293/3312/3326/808/9166
hsa04810	hsa04810	Regulation of actin cytoskeleton	194	-0.439245	-1.6607	0.000275161	0.00425844	0.00336538	3880	tags=29%, list=17%, signal=24%	5829/8936/8976/3985/10163/3690/3688/23191/3689/5296/6093/3645/324/7409/9564/7074/5290/2260/54776/4636/6548/3674/8396/80310/54961/2909/3673/55740/4660/3683/23396/85366/673/3678/29895/1133/9475/8822/3679/6654/50649/10788/2261/85464/7414/81/8826/9170/3685/1729/3696/3684/4627/128239/4628/2335
hsa05164	hsa05164	Influenza A	143	0.534524	1.91747	0.000399014	0.00589452	0.00465834	1841	tags=18%, list=8%, signal=17%	3337/292/291/4792/71/3108/29107/578/6352/896/29108/637/60/91543/5293/7124/8766/293/4615/10241/55916/841/8480/7706/3838/842
hsa05146	hsa05146	Amoebiasis	88	-0.517772	-1.781	0.000529696	0.00748483	0.00591514	1005	tags=11%, list=4%, signal=11%	1437/3911/7414/81/3915/3913/5331/3912/3684/2335
hsa05171	hsa05171	Coronavirus disease - COVID-19	202	0.471971	1.74406	0.000848758	0.0114389	0.00903997	3552	tags=31%, list=16%, signal=26%	3725/6175/6135/3921/6160/6176/6181/6124/6166/6122/6202/4792/6231/9349/6143/6203/6191/6138/6152/11224/5293/25873/7124/6169/6137/6132/717/4615/6229/6223/3570/9636/6134/6170/51121/9045/6130/6157/715/6171/6161/6207/6128/6227/6159/6194/6141/6347/2353/9641/3454/2165/6201/6217/7311/51187/6187/6165/6144/6222/3576/6193/5594
hsa04213	hsa04213	Longevity regulating pathway - multiple species	56	0.696869	2.17932	0.000891058	0.0114389	0.00903997	1267	tags=21%, list=6%, signal=20%	3303/3304/3310/9474/1410/6647/847/5566/3305/5293/3312/5571
hsa03040	hsa03040	Spliceosome	141	0.527068	1.87914	0.000915111	0.0114389	0.00903997	3179	tags=33%, list=14%, signal=28%	3303/3304/3310/3183/9410/6631/27339/51645/57819/10189/51639/25766/153527/6633/27316/3305/6636/11017/6632/6434/3312/25804/6629/10569/4116/6626/4809/27288/9775/6637/84844/6100/22827/10465/6635/6628/83443/343069/11157/10262/23658/10285/3190/29896/6627/51729
hsa05134	hsa05134	Legionellosis	56	0.693559	2.16897	0.00104858	0.0126218	0.00997476	2328	tags=32%, list=10%, signal=29%	3303/3304/3310/23786/4792/664/29108/3305/375/58484/3312/7124/4615/841/842/3329/10767/1378
hsa04144	hsa04144	Endocytosis	245	0.426364	1.62285	0.00173216	0.0201054	0.015889	2123	tags=16%, list=9%, signal=15%	3303/3304/3310/7879/8724/84313/998/11021/832/55616/30844/3560/81873/858/1211/5878/79720/3305/375/10093/5119/64744/25978/10193/3312/8766/10094/57403/2350/10109/10096/9525/51028/51324/8394/84552/11267/9267/10617
hsa04976	hsa04976	Bile secretion	66	-0.525197	-1.71208	0.00269702	0.0300441	0.0237433	2732	tags=27%, list=12%, signal=24%	5243/57552/6548/113/9429/109/10720/480/200931/3156/8647/10257/8431/1581/6550/115/3949/476
hsa04919	hsa04919	Thyroid hormone signaling pathway	116	-0.439376	-1.55054	0.0027733	0.0300441	0.0237433	4305	tags=32%, list=19%, signal=26%	9862/5170/478/9282/207/5330/3690/7157/2648/5296/8648/5335/5290/51196/1387/6548/9969/2475/5211/480/9611/5336/7068/7249/10499/487/23389/9968/4854/2033/4851/8202/3685/9440/5331/476/488
hsa04935	hsa04935	Growth hormone synthesis, secretion and action	106	-0.473619	-1.66731	0.00295624	0.0309928	0.0244931	3413	tags=31%, list=15%, signal=27%	3708/5296/5335/2690/399694/778/9564/84699/3667/5290/1387/113/2475/109/3717/6752/5606/1388/8660/5336/6654/5600/4214/9021/3709/64764/3710/6300/3479/115/2033/5331/8651
hsa04010	hsa04010	MAPK signaling pathway	272	0.404712	1.54807	0.0033557	0.0340814	0.0269339	1808	tags=12%, list=8%, signal=12%	3303/3304/3310/3725/1845/1843/8913/468/80824/998/7186/5228/5871/25780/5566/1850/5880/59283/3305/5058/5908/9261/5879/3312/7124/4615/4233/776/8605/5971/1649/3315/9020/5881
hsa05165	hsa05165	Human papillomavirus infection	299	-0.353014	-1.39746	0.0045524	0.0448342	0.0354317	3702	tags=23%, list=16%, signal=20%	7855/1101/51384/3690/57801/3688/3661/7157/23513/1285/5296/8324/324/3280/8638/7132/245972/7448/84699/6932/7976/5290/1387/256076/5728/7015/3674/472/8325/3673/10319/23352/1297/7481/10312/2475/6773/894/3678/3716/1108/7248/6696/545/84667/182/3679/6654/1021/84612/23493/8322/3911/5986/7249/64764/7297/3915/5934/4854/2033/4851/3685/3913/3696/5649/3912/535/2335
hsa05132	hsa05132	Salmonella infection	243	0.403359	1.5342	0.00502239	0.0480081	0.03794	4220	tags=32%, list=19%, signal=26%	3725/302/7879/6281/399/2597/998/7186/4792/71/7280/3320/103910/7846/10540/10627/10383/578/25828/81873/55207/29108/837/388/5878/375/60/84617/5058/10093/58484/5293/5898/5879/5216/7124/10121/10094/3326/10109/10096/4615/51807/1781/391/841/6990/9267/8655/23643/197259/2353/114609/83547/347733/10006/6500/203068/8767/55860/10671/84790/140735/5605/387/3576/375189/5594/5970/8717/581/10381/8772/7189/11258/51…
